# Supplementary material for: Identification of hub genes associated with the pathogenesis of diffuse large B-cell lymphoma subtype one characterized by host response via integrated bioinformatic analyses
Source: PeerJ. 2020 Nov 20;8:e10269. doi: 10.7717/peerj.10269 (PMC7682441; doi:10.7717/peerj.10269)
Supplement: Supplemental Information 1 [file peerj-08-10269-s001.gz › peerj-08-10269-s001]

!Series_title	"Expression data from iMyc mouse B lymphoma and human DLBCL"
!Series_geo_accession	"GSE44337"
!Series_status	"Public on Feb 15 2013"
!Series_submission_date	"Feb 14 2013"
!Series_last_update_date	"Mar 25 2019"
!Series_pubmed_id	"24130802"
!Series_summary	"Cross-species comparative gene expression profiling was performed to identify differentially expressed genes conserved in aggressive B lymphomas."
!Series_overall_design	"Whole genome expression arrays from mouse B220+ splenic B cells (wild-type C57BL/6, B6) were compared to whole tumors (approximately >75% neoplastic cells) from B6.iMyc mice.  Correspondingly, isolated human peripheral blood B cells were compared to human diffuse large B cell (DLBCL) whole tumors (approximately >75% neoplastic cells) DLBCL."
!Series_type	"Expression profiling by array"
!Series_contributor	"Siegfried,,Janz"
!Series_sample_id	"GSM1083462 GSM1083463 GSM1083464 GSM1083465 GSM1083466 GSM1083467 GSM1083468 GSM1083469 GSM1083470 GSM1083471 GSM1083472 GSM1083473 GSM1083474 GSM1083475 GSM1083476 GSM1083477 GSM1083478 GSM1083479 GSM1083480 GSM1083481 GSM1083482 GSM1083483 "
!Series_contact_name	"Siegfried,,Janz"
!Series_contact_department	"Pathology"
!Series_contact_institute	"University of Iowa"
!Series_contact_address	"500 Newton Road"
!Series_contact_city	"Iowa City"
!Series_contact_state	"Iowa"
!Series_contact_zip/postal_code	"52242"
!Series_contact_country	"USA"
!Series_supplementary_file	"ftp://ftp.ncbi.nlm.nih.gov/geo/series/GSE44nnn/GSE44337/suppl/GSE44337_RAW.tar"
!Series_platform_id	"GPL570"
!Series_platform_id	"GPL1261"
!Series_platform_taxid	"9606"
!Series_platform_taxid	"10090"
!Series_sample_taxid	"9606"
!Series_sample_taxid	"10090"
!Series_relation	"BioProject: https://www.ncbi.nlm.nih.gov/bioproject/PRJNA189481"

!Sample_title	"isolated human peripheral blood B-cells, biological replicate 1"	"isolated human peripheral blood B-cells, biological replicate 2"	"isolated human peripheral blood B-cells, biological replicate 3"	"DLBCL, biological replicate 1"	"DLBCL, biological replicate 2"	"DLBCL, biological replicate 3"	"DLBCL, biological replicate 4"	"DLBCL, biological replicate 5"	"DLBCL, biological replicate 6"	"DLBCL, biological replicate 7"	"DLBCL, biological replicate 8"	"DLBCL, biological replicate 9"
!Sample_geo_accession	"GSM1083472"	"GSM1083473"	"GSM1083474"	"GSM1083475"	"GSM1083476"	"GSM1083477"	"GSM1083478"	"GSM1083479"	"GSM1083480"	"GSM1083481"	"GSM1083482"	"GSM1083483"
!Sample_status	"Public on Feb 15 2013"	"Public on Feb 15 2013"	"Public on Feb 15 2013"	"Public on Feb 15 2013"	"Public on Feb 15 2013"	"Public on Feb 15 2013"	"Public on Feb 15 2013"	"Public on Feb 15 2013"	"Public on Feb 15 2013"	"Public on Feb 15 2013"	"Public on Feb 15 2013"	"Public on Feb 15 2013"
!Sample_submission_date	"Feb 14 2013"	"Feb 14 2013"	"Feb 14 2013"	"Feb 14 2013"	"Feb 14 2013"	"Feb 14 2013"	"Feb 14 2013"	"Feb 14 2013"	"Feb 14 2013"	"Feb 14 2013"	"Feb 14 2013"	"Feb 14 2013"
!Sample_last_update_date	"Feb 15 2013"	"Feb 15 2013"	"Feb 15 2013"	"Feb 15 2013"	"Feb 15 2013"	"Feb 15 2013"	"Feb 15 2013"	"Feb 15 2013"	"Feb 15 2013"	"Feb 15 2013"	"Feb 15 2013"	"Feb 15 2013"
!Sample_type	"RNA"	"RNA"	"RNA"	"RNA"	"RNA"	"RNA"	"RNA"	"RNA"	"RNA"	"RNA"	"RNA"	"RNA"
!Sample_channel_count	"1"	"1"	"1"	"1"	"1"	"1"	"1"	"1"	"1"	"1"	"1"	"1"
!Sample_source_name_ch1	"isolated human peripheral blood B-cells"	"isolated human peripheral blood B-cells"	"isolated human peripheral blood B-cells"	"DLBCL"	"DLBCL"	"DLBCL"	"DLBCL"	"DLBCL"	"DLBCL"	"DLBCL"	"DLBCL"	"DLBCL"
!Sample_organism_ch1	"Homo sapiens"	"Homo sapiens"	"Homo sapiens"	"Homo sapiens"	"Homo sapiens"	"Homo sapiens"	"Homo sapiens"	"Homo sapiens"	"Homo sapiens"	"Homo sapiens"	"Homo sapiens"	"Homo sapiens"
!Sample_characteristics_ch1	"cell type: isolated human peripheral blood B-cells"	"cell type: isolated human peripheral blood B-cells"	"cell type: isolated human peripheral blood B-cells"	"cell type: human diffuse large B cell (DLBCL)"	"cell type: human diffuse large B cell (DLBCL)"	"cell type: human diffuse large B cell (DLBCL)"	"cell type: human diffuse large B cell (DLBCL)"	"cell type: human diffuse large B cell (DLBCL)"	"cell type: human diffuse large B cell (DLBCL)"	"cell type: human diffuse large B cell (DLBCL)"	"cell type: human diffuse large B cell (DLBCL)"	"cell type: human diffuse large B cell (DLBCL)"
!Sample_treatment_protocol_ch1	"n/a"	"n/a"	"n/a"	"n/a"	"n/a"	"n/a"	"n/a"	"n/a"	"n/a"	"n/a"	"n/a"	"n/a"
!Sample_growth_protocol_ch1	"Isolated B cells from both mouse and human were flash frozen immediately in liquid nitrogen following magnetic bead separation and prior to RNA extraction.  Mouse tumor samples were collected upon necropsy and immediately flash frozen in liquid nitrogen.  Human tumor samples were OCT-embedded and frozen.  Storage was at -80°C until processed for RNA."	"Isolated B cells from both mouse and human were flash frozen immediately in liquid nitrogen following magnetic bead separation and prior to RNA extraction.  Mouse tumor samples were collected upon necropsy and immediately flash frozen in liquid nitrogen.  Human tumor samples were OCT-embedded and frozen.  Storage was at -80°C until processed for RNA."	"Isolated B cells from both mouse and human were flash frozen immediately in liquid nitrogen following magnetic bead separation and prior to RNA extraction.  Mouse tumor samples were collected upon necropsy and immediately flash frozen in liquid nitrogen.  Human tumor samples were OCT-embedded and frozen.  Storage was at -80°C until processed for RNA."	"Isolated B cells from both mouse and human were flash frozen immediately in liquid nitrogen following magnetic bead separation and prior to RNA extraction.  Mouse tumor samples were collected upon necropsy and immediately flash frozen in liquid nitrogen.  Human tumor samples were OCT-embedded and frozen.  Storage was at -80°C until processed for RNA."	"Isolated B cells from both mouse and human were flash frozen immediately in liquid nitrogen following magnetic bead separation and prior to RNA extraction.  Mouse tumor samples were collected upon necropsy and immediately flash frozen in liquid nitrogen.  Human tumor samples were OCT-embedded and frozen.  Storage was at -80°C until processed for RNA."	"Isolated B cells from both mouse and human were flash frozen immediately in liquid nitrogen following magnetic bead separation and prior to RNA extraction.  Mouse tumor samples were collected upon necropsy and immediately flash frozen in liquid nitrogen.  Human tumor samples were OCT-embedded and frozen.  Storage was at -80°C until processed for RNA."	"Isolated B cells from both mouse and human were flash frozen immediately in liquid nitrogen following magnetic bead separation and prior to RNA extraction.  Mouse tumor samples were collected upon necropsy and immediately flash frozen in liquid nitrogen.  Human tumor samples were OCT-embedded and frozen.  Storage was at -80°C until processed for RNA."	"Isolated B cells from both mouse and human were flash frozen immediately in liquid nitrogen following magnetic bead separation and prior to RNA extraction.  Mouse tumor samples were collected upon necropsy and immediately flash frozen in liquid nitrogen.  Human tumor samples were OCT-embedded and frozen.  Storage was at -80°C until processed for RNA."	"Isolated B cells from both mouse and human were flash frozen immediately in liquid nitrogen following magnetic bead separation and prior to RNA extraction.  Mouse tumor samples were collected upon necropsy and immediately flash frozen in liquid nitrogen.  Human tumor samples were OCT-embedded and frozen.  Storage was at -80°C until processed for RNA."	"Isolated B cells from both mouse and human were flash frozen immediately in liquid nitrogen following magnetic bead separation and prior to RNA extraction.  Mouse tumor samples were collected upon necropsy and immediately flash frozen in liquid nitrogen.  Human tumor samples were OCT-embedded and frozen.  Storage was at -80°C until processed for RNA."	"Isolated B cells from both mouse and human were flash frozen immediately in liquid nitrogen following magnetic bead separation and prior to RNA extraction.  Mouse tumor samples were collected upon necropsy and immediately flash frozen in liquid nitrogen.  Human tumor samples were OCT-embedded and frozen.  Storage was at -80°C until processed for RNA."	"Isolated B cells from both mouse and human were flash frozen immediately in liquid nitrogen following magnetic bead separation and prior to RNA extraction.  Mouse tumor samples were collected upon necropsy and immediately flash frozen in liquid nitrogen.  Human tumor samples were OCT-embedded and frozen.  Storage was at -80°C until processed for RNA."
!Sample_molecule_ch1	"total RNA"	"total RNA"	"total RNA"	"total RNA"	"total RNA"	"total RNA"	"total RNA"	"total RNA"	"total RNA"	"total RNA"	"total RNA"	"total RNA"
!Sample_extract_protocol_ch1	"Tumor tissues were ground in liquid nitrogen with a mortar and pestle just prior to RNA extraction.  RNA extraction for human tissues was done using the PerfectPure RNA Tissue Kit (5 PRIME, Hannover, Germany) according to the manufacturer's instructions, whereas RNA from mouse tissues was extracted using Trizol reagent (Invitrogen, Carlsbad, CA) according to the manufacturer's instructions.  Isolated cells were immediately subjected to RNA extraction reagent (respective to isolation method) upon removal from storage."	"Tumor tissues were ground in liquid nitrogen with a mortar and pestle just prior to RNA extraction.  RNA extraction for human tissues was done using the PerfectPure RNA Tissue Kit (5 PRIME, Hannover, Germany) according to the manufacturer's instructions, whereas RNA from mouse tissues was extracted using Trizol reagent (Invitrogen, Carlsbad, CA) according to the manufacturer's instructions.  Isolated cells were immediately subjected to RNA extraction reagent (respective to isolation method) upon removal from storage."	"Tumor tissues were ground in liquid nitrogen with a mortar and pestle just prior to RNA extraction.  RNA extraction for human tissues was done using the PerfectPure RNA Tissue Kit (5 PRIME, Hannover, Germany) according to the manufacturer's instructions, whereas RNA from mouse tissues was extracted using Trizol reagent (Invitrogen, Carlsbad, CA) according to the manufacturer's instructions.  Isolated cells were immediately subjected to RNA extraction reagent (respective to isolation method) upon removal from storage."	"Tumor tissues were ground in liquid nitrogen with a mortar and pestle just prior to RNA extraction.  RNA extraction for human tissues was done using the PerfectPure RNA Tissue Kit (5 PRIME, Hannover, Germany) according to the manufacturer's instructions, whereas RNA from mouse tissues was extracted using Trizol reagent (Invitrogen, Carlsbad, CA) according to the manufacturer's instructions.  Isolated cells were immediately subjected to RNA extraction reagent (respective to isolation method) upon removal from storage."	"Tumor tissues were ground in liquid nitrogen with a mortar and pestle just prior to RNA extraction.  RNA extraction for human tissues was done using the PerfectPure RNA Tissue Kit (5 PRIME, Hannover, Germany) according to the manufacturer's instructions, whereas RNA from mouse tissues was extracted using Trizol reagent (Invitrogen, Carlsbad, CA) according to the manufacturer's instructions.  Isolated cells were immediately subjected to RNA extraction reagent (respective to isolation method) upon removal from storage."	"Tumor tissues were ground in liquid nitrogen with a mortar and pestle just prior to RNA extraction.  RNA extraction for human tissues was done using the PerfectPure RNA Tissue Kit (5 PRIME, Hannover, Germany) according to the manufacturer's instructions, whereas RNA from mouse tissues was extracted using Trizol reagent (Invitrogen, Carlsbad, CA) according to the manufacturer's instructions.  Isolated cells were immediately subjected to RNA extraction reagent (respective to isolation method) upon removal from storage."	"Tumor tissues were ground in liquid nitrogen with a mortar and pestle just prior to RNA extraction.  RNA extraction for human tissues was done using the PerfectPure RNA Tissue Kit (5 PRIME, Hannover, Germany) according to the manufacturer's instructions, whereas RNA from mouse tissues was extracted using Trizol reagent (Invitrogen, Carlsbad, CA) according to the manufacturer's instructions.  Isolated cells were immediately subjected to RNA extraction reagent (respective to isolation method) upon removal from storage."	"Tumor tissues were ground in liquid nitrogen with a mortar and pestle just prior to RNA extraction.  RNA extraction for human tissues was done using the PerfectPure RNA Tissue Kit (5 PRIME, Hannover, Germany) according to the manufacturer's instructions, whereas RNA from mouse tissues was extracted using Trizol reagent (Invitrogen, Carlsbad, CA) according to the manufacturer's instructions.  Isolated cells were immediately subjected to RNA extraction reagent (respective to isolation method) upon removal from storage."	"Tumor tissues were ground in liquid nitrogen with a mortar and pestle just prior to RNA extraction.  RNA extraction for human tissues was done using the PerfectPure RNA Tissue Kit (5 PRIME, Hannover, Germany) according to the manufacturer's instructions, whereas RNA from mouse tissues was extracted using Trizol reagent (Invitrogen, Carlsbad, CA) according to the manufacturer's instructions.  Isolated cells were immediately subjected to RNA extraction reagent (respective to isolation method) upon removal from storage."	"Tumor tissues were ground in liquid nitrogen with a mortar and pestle just prior to RNA extraction.  RNA extraction for human tissues was done using the PerfectPure RNA Tissue Kit (5 PRIME, Hannover, Germany) according to the manufacturer's instructions, whereas RNA from mouse tissues was extracted using Trizol reagent (Invitrogen, Carlsbad, CA) according to the manufacturer's instructions.  Isolated cells were immediately subjected to RNA extraction reagent (respective to isolation method) upon removal from storage."	"Tumor tissues were ground in liquid nitrogen with a mortar and pestle just prior to RNA extraction.  RNA extraction for human tissues was done using the PerfectPure RNA Tissue Kit (5 PRIME, Hannover, Germany) according to the manufacturer's instructions, whereas RNA from mouse tissues was extracted using Trizol reagent (Invitrogen, Carlsbad, CA) according to the manufacturer's instructions.  Isolated cells were immediately subjected to RNA extraction reagent (respective to isolation method) upon removal from storage."	"Tumor tissues were ground in liquid nitrogen with a mortar and pestle just prior to RNA extraction.  RNA extraction for human tissues was done using the PerfectPure RNA Tissue Kit (5 PRIME, Hannover, Germany) according to the manufacturer's instructions, whereas RNA from mouse tissues was extracted using Trizol reagent (Invitrogen, Carlsbad, CA) according to the manufacturer's instructions.  Isolated cells were immediately subjected to RNA extraction reagent (respective to isolation method) upon removal from storage."
!Sample_label_ch1	"biotin"	"biotin"	"biotin"	"biotin"	"biotin"	"biotin"	"biotin"	"biotin"	"biotin"	"biotin"	"biotin"	"biotin"
!Sample_label_protocol_ch1	"Human:  5 ug total RNA was biotin-labelled using the Affymetrix GeneChip one-cycle target labeling kit (Affymetrix, Inc., Santa Clara, CA).  Mouse:  50 ng total RNA was converted to cDNA, amplified by SPIA using the Ovation RNA Amplification System v2, and purified using a QIAGEN MinElute Reaction Cleanup column according to modifications from NuGEN.  SPIA-amplified cDNA (3.75 ug) was fragmented (average fragment size = 85 bases) and biotin labeled using the NuGEN FL-Ovation cDNA Biotin Module v2."	"Human:  5 ug total RNA was biotin-labelled using the Affymetrix GeneChip one-cycle target labeling kit (Affymetrix, Inc., Santa Clara, CA).  Mouse:  50 ng total RNA was converted to cDNA, amplified by SPIA using the Ovation RNA Amplification System v2, and purified using a QIAGEN MinElute Reaction Cleanup column according to modifications from NuGEN.  SPIA-amplified cDNA (3.75 ug) was fragmented (average fragment size = 85 bases) and biotin labeled using the NuGEN FL-Ovation cDNA Biotin Module v2."	"Human:  5 ug total RNA was biotin-labelled using the Affymetrix GeneChip one-cycle target labeling kit (Affymetrix, Inc., Santa Clara, CA).  Mouse:  50 ng total RNA was converted to cDNA, amplified by SPIA using the Ovation RNA Amplification System v2, and purified using a QIAGEN MinElute Reaction Cleanup column according to modifications from NuGEN.  SPIA-amplified cDNA (3.75 ug) was fragmented (average fragment size = 85 bases) and biotin labeled using the NuGEN FL-Ovation cDNA Biotin Module v2."	"Human:  5 ug total RNA was biotin-labelled using the Affymetrix GeneChip one-cycle target labeling kit (Affymetrix, Inc., Santa Clara, CA).  Mouse:  50 ng total RNA was converted to cDNA, amplified by SPIA using the Ovation RNA Amplification System v2, and purified using a QIAGEN MinElute Reaction Cleanup column according to modifications from NuGEN.  SPIA-amplified cDNA (3.75 ug) was fragmented (average fragment size = 85 bases) and biotin labeled using the NuGEN FL-Ovation cDNA Biotin Module v2."	"Human:  5 ug total RNA was biotin-labelled using the Affymetrix GeneChip one-cycle target labeling kit (Affymetrix, Inc., Santa Clara, CA).  Mouse:  50 ng total RNA was converted to cDNA, amplified by SPIA using the Ovation RNA Amplification System v2, and purified using a QIAGEN MinElute Reaction Cleanup column according to modifications from NuGEN.  SPIA-amplified cDNA (3.75 ug) was fragmented (average fragment size = 85 bases) and biotin labeled using the NuGEN FL-Ovation cDNA Biotin Module v2."	"Human:  5 ug total RNA was biotin-labelled using the Affymetrix GeneChip one-cycle target labeling kit (Affymetrix, Inc., Santa Clara, CA).  Mouse:  50 ng total RNA was converted to cDNA, amplified by SPIA using the Ovation RNA Amplification System v2, and purified using a QIAGEN MinElute Reaction Cleanup column according to modifications from NuGEN.  SPIA-amplified cDNA (3.75 ug) was fragmented (average fragment size = 85 bases) and biotin labeled using the NuGEN FL-Ovation cDNA Biotin Module v2."	"Human:  5 ug total RNA was biotin-labelled using the Affymetrix GeneChip one-cycle target labeling kit (Affymetrix, Inc., Santa Clara, CA).  Mouse:  50 ng total RNA was converted to cDNA, amplified by SPIA using the Ovation RNA Amplification System v2, and purified using a QIAGEN MinElute Reaction Cleanup column according to modifications from NuGEN.  SPIA-amplified cDNA (3.75 ug) was fragmented (average fragment size = 85 bases) and biotin labeled using the NuGEN FL-Ovation cDNA Biotin Module v2."	"Human:  5 ug total RNA was biotin-labelled using the Affymetrix GeneChip one-cycle target labeling kit (Affymetrix, Inc., Santa Clara, CA).  Mouse:  50 ng total RNA was converted to cDNA, amplified by SPIA using the Ovation RNA Amplification System v2, and purified using a QIAGEN MinElute Reaction Cleanup column according to modifications from NuGEN.  SPIA-amplified cDNA (3.75 ug) was fragmented (average fragment size = 85 bases) and biotin labeled using the NuGEN FL-Ovation cDNA Biotin Module v2."	"Human:  5 ug total RNA was biotin-labelled using the Affymetrix GeneChip one-cycle target labeling kit (Affymetrix, Inc., Santa Clara, CA).  Mouse:  50 ng total RNA was converted to cDNA, amplified by SPIA using the Ovation RNA Amplification System v2, and purified using a QIAGEN MinElute Reaction Cleanup column according to modifications from NuGEN.  SPIA-amplified cDNA (3.75 ug) was fragmented (average fragment size = 85 bases) and biotin labeled using the NuGEN FL-Ovation cDNA Biotin Module v2."	"Human:  5 ug total RNA was biotin-labelled using the Affymetrix GeneChip one-cycle target labeling kit (Affymetrix, Inc., Santa Clara, CA).  Mouse:  50 ng total RNA was converted to cDNA, amplified by SPIA using the Ovation RNA Amplification System v2, and purified using a QIAGEN MinElute Reaction Cleanup column according to modifications from NuGEN.  SPIA-amplified cDNA (3.75 ug) was fragmented (average fragment size = 85 bases) and biotin labeled using the NuGEN FL-Ovation cDNA Biotin Module v2."	"Human:  5 ug total RNA was biotin-labelled using the Affymetrix GeneChip one-cycle target labeling kit (Affymetrix, Inc., Santa Clara, CA).  Mouse:  50 ng total RNA was converted to cDNA, amplified by SPIA using the Ovation RNA Amplification System v2, and purified using a QIAGEN MinElute Reaction Cleanup column according to modifications from NuGEN.  SPIA-amplified cDNA (3.75 ug) was fragmented (average fragment size = 85 bases) and biotin labeled using the NuGEN FL-Ovation cDNA Biotin Module v2."	"Human:  5 ug total RNA was biotin-labelled using the Affymetrix GeneChip one-cycle target labeling kit (Affymetrix, Inc., Santa Clara, CA).  Mouse:  50 ng total RNA was converted to cDNA, amplified by SPIA using the Ovation RNA Amplification System v2, and purified using a QIAGEN MinElute Reaction Cleanup column according to modifications from NuGEN.  SPIA-amplified cDNA (3.75 ug) was fragmented (average fragment size = 85 bases) and biotin labeled using the NuGEN FL-Ovation cDNA Biotin Module v2."
!Sample_taxid_ch1	"9606"	"9606"	"9606"	"9606"	"9606"	"9606"	"9606"	"9606"	"9606"	"9606"	"9606"	"9606"
!Sample_hyb_protocol	"Human:  arrays were washed and stained using the Affymetrix Model 450 Fluidics Station.  Mouse:  biotin-labeled cDNA was mixed with Affymetrix hybridization buffer, added to the array and incubated at 45º C for 18 hrs (60 rpm rotation) in an Affymetrix Model 640 Genechip Hybridization Oven.  Arrays were then washed, stained with streptavidin-phycoerythrin (Molecular Probes, Inc., Eugene, OR) and signal-amplified with anti-streptavidin antibody (Vector Laboratories, Inc., Burlingame, CA) using the Affymetrix Model 450 Fluidics Station."	"Human:  arrays were washed and stained using the Affymetrix Model 450 Fluidics Station.  Mouse:  biotin-labeled cDNA was mixed with Affymetrix hybridization buffer, added to the array and incubated at 45º C for 18 hrs (60 rpm rotation) in an Affymetrix Model 640 Genechip Hybridization Oven.  Arrays were then washed, stained with streptavidin-phycoerythrin (Molecular Probes, Inc., Eugene, OR) and signal-amplified with anti-streptavidin antibody (Vector Laboratories, Inc., Burlingame, CA) using the Affymetrix Model 450 Fluidics Station."	"Human:  arrays were washed and stained using the Affymetrix Model 450 Fluidics Station.  Mouse:  biotin-labeled cDNA was mixed with Affymetrix hybridization buffer, added to the array and incubated at 45º C for 18 hrs (60 rpm rotation) in an Affymetrix Model 640 Genechip Hybridization Oven.  Arrays were then washed, stained with streptavidin-phycoerythrin (Molecular Probes, Inc., Eugene, OR) and signal-amplified with anti-streptavidin antibody (Vector Laboratories, Inc., Burlingame, CA) using the Affymetrix Model 450 Fluidics Station."	"Human:  arrays were washed and stained using the Affymetrix Model 450 Fluidics Station.  Mouse:  biotin-labeled cDNA was mixed with Affymetrix hybridization buffer, added to the array and incubated at 45º C for 18 hrs (60 rpm rotation) in an Affymetrix Model 640 Genechip Hybridization Oven.  Arrays were then washed, stained with streptavidin-phycoerythrin (Molecular Probes, Inc., Eugene, OR) and signal-amplified with anti-streptavidin antibody (Vector Laboratories, Inc., Burlingame, CA) using the Affymetrix Model 450 Fluidics Station."	"Human:  arrays were washed and stained using the Affymetrix Model 450 Fluidics Station.  Mouse:  biotin-labeled cDNA was mixed with Affymetrix hybridization buffer, added to the array and incubated at 45º C for 18 hrs (60 rpm rotation) in an Affymetrix Model 640 Genechip Hybridization Oven.  Arrays were then washed, stained with streptavidin-phycoerythrin (Molecular Probes, Inc., Eugene, OR) and signal-amplified with anti-streptavidin antibody (Vector Laboratories, Inc., Burlingame, CA) using the Affymetrix Model 450 Fluidics Station."	"Human:  arrays were washed and stained using the Affymetrix Model 450 Fluidics Station.  Mouse:  biotin-labeled cDNA was mixed with Affymetrix hybridization buffer, added to the array and incubated at 45º C for 18 hrs (60 rpm rotation) in an Affymetrix Model 640 Genechip Hybridization Oven.  Arrays were then washed, stained with streptavidin-phycoerythrin (Molecular Probes, Inc., Eugene, OR) and signal-amplified with anti-streptavidin antibody (Vector Laboratories, Inc., Burlingame, CA) using the Affymetrix Model 450 Fluidics Station."	"Human:  arrays were washed and stained using the Affymetrix Model 450 Fluidics Station.  Mouse:  biotin-labeled cDNA was mixed with Affymetrix hybridization buffer, added to the array and incubated at 45º C for 18 hrs (60 rpm rotation) in an Affymetrix Model 640 Genechip Hybridization Oven.  Arrays were then washed, stained with streptavidin-phycoerythrin (Molecular Probes, Inc., Eugene, OR) and signal-amplified with anti-streptavidin antibody (Vector Laboratories, Inc., Burlingame, CA) using the Affymetrix Model 450 Fluidics Station."	"Human:  arrays were washed and stained using the Affymetrix Model 450 Fluidics Station.  Mouse:  biotin-labeled cDNA was mixed with Affymetrix hybridization buffer, added to the array and incubated at 45º C for 18 hrs (60 rpm rotation) in an Affymetrix Model 640 Genechip Hybridization Oven.  Arrays were then washed, stained with streptavidin-phycoerythrin (Molecular Probes, Inc., Eugene, OR) and signal-amplified with anti-streptavidin antibody (Vector Laboratories, Inc., Burlingame, CA) using the Affymetrix Model 450 Fluidics Station."	"Human:  arrays were washed and stained using the Affymetrix Model 450 Fluidics Station.  Mouse:  biotin-labeled cDNA was mixed with Affymetrix hybridization buffer, added to the array and incubated at 45º C for 18 hrs (60 rpm rotation) in an Affymetrix Model 640 Genechip Hybridization Oven.  Arrays were then washed, stained with streptavidin-phycoerythrin (Molecular Probes, Inc., Eugene, OR) and signal-amplified with anti-streptavidin antibody (Vector Laboratories, Inc., Burlingame, CA) using the Affymetrix Model 450 Fluidics Station."	"Human:  arrays were washed and stained using the Affymetrix Model 450 Fluidics Station.  Mouse:  biotin-labeled cDNA was mixed with Affymetrix hybridization buffer, added to the array and incubated at 45º C for 18 hrs (60 rpm rotation) in an Affymetrix Model 640 Genechip Hybridization Oven.  Arrays were then washed, stained with streptavidin-phycoerythrin (Molecular Probes, Inc., Eugene, OR) and signal-amplified with anti-streptavidin antibody (Vector Laboratories, Inc., Burlingame, CA) using the Affymetrix Model 450 Fluidics Station."	"Human:  arrays were washed and stained using the Affymetrix Model 450 Fluidics Station.  Mouse:  biotin-labeled cDNA was mixed with Affymetrix hybridization buffer, added to the array and incubated at 45º C for 18 hrs (60 rpm rotation) in an Affymetrix Model 640 Genechip Hybridization Oven.  Arrays were then washed, stained with streptavidin-phycoerythrin (Molecular Probes, Inc., Eugene, OR) and signal-amplified with anti-streptavidin antibody (Vector Laboratories, Inc., Burlingame, CA) using the Affymetrix Model 450 Fluidics Station."	"Human:  arrays were washed and stained using the Affymetrix Model 450 Fluidics Station.  Mouse:  biotin-labeled cDNA was mixed with Affymetrix hybridization buffer, added to the array and incubated at 45º C for 18 hrs (60 rpm rotation) in an Affymetrix Model 640 Genechip Hybridization Oven.  Arrays were then washed, stained with streptavidin-phycoerythrin (Molecular Probes, Inc., Eugene, OR) and signal-amplified with anti-streptavidin antibody (Vector Laboratories, Inc., Burlingame, CA) using the Affymetrix Model 450 Fluidics Station."
!Sample_scan_protocol	"Affymetrix Model 3000 scanner"	"Affymetrix Model 3000 scanner"	"Affymetrix Model 3000 scanner"	"Affymetrix Model 3000 scanner"	"Affymetrix Model 3000 scanner"	"Affymetrix Model 3000 scanner"	"Affymetrix Model 3000 scanner"	"Affymetrix Model 3000 scanner"	"Affymetrix Model 3000 scanner"	"Affymetrix Model 3000 scanner"	"Affymetrix Model 3000 scanner"	"Affymetrix Model 3000 scanner"
!Sample_description	"MACS®-isolated"	"MACS®-isolated"	"MACS®-isolated"	""	""	""	""	""	""	""	""	""
!Sample_data_processing	"Expression values were generated using the Micro Array Suite (MAS) v. 5.0 software within the GeneChip operating software (GCOS) v 1.4.  Array data were imported into Partek GS (v6.3) and normalized as separate batches using default settings for robust multi-averaging (RMA).  Normal and tumor samples were compared using ANOVA.  False discovery rate (FDR) correction relied on default settings for the step-up method in Partek."	"Expression values were generated using the Micro Array Suite (MAS) v. 5.0 software within the GeneChip operating software (GCOS) v 1.4.  Array data were imported into Partek GS (v6.3) and normalized as separate batches using default settings for robust multi-averaging (RMA).  Normal and tumor samples were compared using ANOVA.  False discovery rate (FDR) correction relied on default settings for the step-up method in Partek."	"Expression values were generated using the Micro Array Suite (MAS) v. 5.0 software within the GeneChip operating software (GCOS) v 1.4.  Array data were imported into Partek GS (v6.3) and normalized as separate batches using default settings for robust multi-averaging (RMA).  Normal and tumor samples were compared using ANOVA.  False discovery rate (FDR) correction relied on default settings for the step-up method in Partek."	"Expression values were generated using the Micro Array Suite (MAS) v. 5.0 software within the GeneChip operating software (GCOS) v 1.4.  Array data were imported into Partek GS (v6.3) and normalized as separate batches using default settings for robust multi-averaging (RMA).  Normal and tumor samples were compared using ANOVA.  False discovery rate (FDR) correction relied on default settings for the step-up method in Partek."	"Expression values were generated using the Micro Array Suite (MAS) v. 5.0 software within the GeneChip operating software (GCOS) v 1.4.  Array data were imported into Partek GS (v6.3) and normalized as separate batches using default settings for robust multi-averaging (RMA).  Normal and tumor samples were compared using ANOVA.  False discovery rate (FDR) correction relied on default settings for the step-up method in Partek."	"Expression values were generated using the Micro Array Suite (MAS) v. 5.0 software within the GeneChip operating software (GCOS) v 1.4.  Array data were imported into Partek GS (v6.3) and normalized as separate batches using default settings for robust multi-averaging (RMA).  Normal and tumor samples were compared using ANOVA.  False discovery rate (FDR) correction relied on default settings for the step-up method in Partek."	"Expression values were generated using the Micro Array Suite (MAS) v. 5.0 software within the GeneChip operating software (GCOS) v 1.4.  Array data were imported into Partek GS (v6.3) and normalized as separate batches using default settings for robust multi-averaging (RMA).  Normal and tumor samples were compared using ANOVA.  False discovery rate (FDR) correction relied on default settings for the step-up method in Partek."	"Expression values were generated using the Micro Array Suite (MAS) v. 5.0 software within the GeneChip operating software (GCOS) v 1.4.  Array data were imported into Partek GS (v6.3) and normalized as separate batches using default settings for robust multi-averaging (RMA).  Normal and tumor samples were compared using ANOVA.  False discovery rate (FDR) correction relied on default settings for the step-up method in Partek."	"Expression values were generated using the Micro Array Suite (MAS) v. 5.0 software within the GeneChip operating software (GCOS) v 1.4.  Array data were imported into Partek GS (v6.3) and normalized as separate batches using default settings for robust multi-averaging (RMA).  Normal and tumor samples were compared using ANOVA.  False discovery rate (FDR) correction relied on default settings for the step-up method in Partek."	"Expression values were generated using the Micro Array Suite (MAS) v. 5.0 software within the GeneChip operating software (GCOS) v 1.4.  Array data were imported into Partek GS (v6.3) and normalized as separate batches using default settings for robust multi-averaging (RMA).  Normal and tumor samples were compared using ANOVA.  False discovery rate (FDR) correction relied on default settings for the step-up method in Partek."	"Expression values were generated using the Micro Array Suite (MAS) v. 5.0 software within the GeneChip operating software (GCOS) v 1.4.  Array data were imported into Partek GS (v6.3) and normalized as separate batches using default settings for robust multi-averaging (RMA).  Normal and tumor samples were compared using ANOVA.  False discovery rate (FDR) correction relied on default settings for the step-up method in Partek."	"Expression values were generated using the Micro Array Suite (MAS) v. 5.0 software within the GeneChip operating software (GCOS) v 1.4.  Array data were imported into Partek GS (v6.3) and normalized as separate batches using default settings for robust multi-averaging (RMA).  Normal and tumor samples were compared using ANOVA.  False discovery rate (FDR) correction relied on default settings for the step-up method in Partek."
!Sample_platform_id	"GPL570"	"GPL570"	"GPL570"	"GPL570"	"GPL570"	"GPL570"	"GPL570"	"GPL570"	"GPL570"	"GPL570"	"GPL570"	"GPL570"
!Sample_contact_name	"Siegfried,,Janz"	"Siegfried,,Janz"	"Siegfried,,Janz"	"Siegfried,,Janz"	"Siegfried,,Janz"	"Siegfried,,Janz"	"Siegfried,,Janz"	"Siegfried,,Janz"	"Siegfried,,Janz"	"Siegfried,,Janz"	"Siegfried,,Janz"	"Siegfried,,Janz"
!Sample_contact_department	"Pathology"	"Pathology"	"Pathology"	"Pathology"	"Pathology"	"Pathology"	"Pathology"	"Pathology"	"Pathology"	"Pathology"	"Pathology"	"Pathology"
!Sample_contact_institute	"University of Iowa"	"University of Iowa"	"University of Iowa"	"University of Iowa"	"University of Iowa"	"University of Iowa"	"University of Iowa"	"University of Iowa"	"University of Iowa"	"University of Iowa"	"University of Iowa"	"University of Iowa"
!Sample_contact_address	"500 Newton Road"	"500 Newton Road"	"500 Newton Road"	"500 Newton Road"	"500 Newton Road"	"500 Newton Road"	"500 Newton Road"	"500 Newton Road"	"500 Newton Road"	"500 Newton Road"	"500 Newton Road"	"500 Newton Road"
!Sample_contact_city	"Iowa City"	"Iowa City"	"Iowa City"	"Iowa City"	"Iowa City"	"Iowa City"	"Iowa City"	"Iowa City"	"Iowa City"	"Iowa City"	"Iowa City"	"Iowa City"
!Sample_contact_state	"Iowa"	"Iowa"	"Iowa"	"Iowa"	"Iowa"	"Iowa"	"Iowa"	"Iowa"	"Iowa"	"Iowa"	"Iowa"	"Iowa"
!Sample_contact_zip/postal_code	"52242"	"52242"	"52242"	"52242"	"52242"	"52242"	"52242"	"52242"	"52242"	"52242"	"52242"	"52242"
!Sample_contact_country	"USA"	"USA"	"USA"	"USA"	"USA"	"USA"	"USA"	"USA"	"USA"	"USA"	"USA"	"USA"
!Sample_supplementary_file	"ftp://ftp.ncbi.nlm.nih.gov/geo/samples/GSM1083nnn/GSM1083472/suppl/GSM1083472_H-01_Human_B-cells.CEL.gz"	"ftp://ftp.ncbi.nlm.nih.gov/geo/samples/GSM1083nnn/GSM1083473/suppl/GSM1083473_H-02_Human_B-cells.CEL.gz"	"ftp://ftp.ncbi.nlm.nih.gov/geo/samples/GSM1083nnn/GSM1083474/suppl/GSM1083474_H-03_Human_B-cells.CEL.gz"	"ftp://ftp.ncbi.nlm.nih.gov/geo/samples/GSM1083nnn/GSM1083475/suppl/GSM1083475_H-04_DLBCL.CEL.gz"	"ftp://ftp.ncbi.nlm.nih.gov/geo/samples/GSM1083nnn/GSM1083476/suppl/GSM1083476_H-05_DLBCL.CEL.gz"	"ftp://ftp.ncbi.nlm.nih.gov/geo/samples/GSM1083nnn/GSM1083477/suppl/GSM1083477_H-06_DLBCL.CEL.gz"	"ftp://ftp.ncbi.nlm.nih.gov/geo/samples/GSM1083nnn/GSM1083478/suppl/GSM1083478_H-07_DLBCL.CEL.gz"	"ftp://ftp.ncbi.nlm.nih.gov/geo/samples/GSM1083nnn/GSM1083479/suppl/GSM1083479_H-08_DLBCL.CEL.gz"	"ftp://ftp.ncbi.nlm.nih.gov/geo/samples/GSM1083nnn/GSM1083480/suppl/GSM1083480_H-09_DLBCL.CEL.gz"	"ftp://ftp.ncbi.nlm.nih.gov/geo/samples/GSM1083nnn/GSM1083481/suppl/GSM1083481_H-10_DLBCL.CEL.gz"	"ftp://ftp.ncbi.nlm.nih.gov/geo/samples/GSM1083nnn/GSM1083482/suppl/GSM1083482_H-11_DLBCL.CEL.gz"	"ftp://ftp.ncbi.nlm.nih.gov/geo/samples/GSM1083nnn/GSM1083483/suppl/GSM1083483_H-12_DLBCL.CEL.gz"
!Sample_data_row_count	"54675"	"54675"	"54675"	"54675"	"54675"	"54675"	"54675"	"54675"	"54675"	"54675"	"54675"	"54675"
!series_matrix_table_begin
"ID_REF"	"GSM1083472"	"GSM1083473"	"GSM1083474"	"GSM1083475"	"GSM1083476"	"GSM1083477"	"GSM1083478"	"GSM1083479"	"GSM1083480"	"GSM1083481"	"GSM1083482"	"GSM1083483"
"1007_s_at"	7.95988	8.00402	8.17209	7.51425	7.35154	6.92857	7.21798	7.43014	7.63476	7.08335	8.03537	7.11833
"1053_at"	7.70787	7.71516	7.87296	8.34679	7.99224	8.43222	7.91743	7.8182	8.98291	8.40001	7.51705	8.54607
"117_at"	5.96814	6.26254	6.19162	5.36603	6.61421	5.6999	5.34557	6.39698	7.85425	5.97103	8.37521	5.14091
"121_at"	7.71112	7.98312	7.89364	7.50519	7.89614	7.45747	7.56655	7.67258	7.30549	7.24019	7.86638	8.08695
"1255_g_at"	4.09687	4.10129	4.06761	4.03492	4.11673	3.95578	4.12807	4.02358	4.53168	3.97602	4.02276	4.09492
"1294_at"	8.91996	9.18168	8.78478	8.05848	7.87424	7.91942	7.93742	8.552	7.34414	7.80395	8.15849	6.23601
"1316_at"	5.04284	5.05181	5.07262	4.80886	4.83242	4.78314	4.89219	4.79135	4.71177	4.59769	4.77371	4.86431
"1320_at"	4.81864	4.84401	4.86489	4.59581	4.51583	4.42078	4.64407	4.5405	4.48862	4.63919	4.52103	4.65733
"1405_i_at"	5.27571	5.4134	4.87887	11.43	10.037	9.75238	7.11698	10.7157	9.42523	10.4984	11.8982	9.00037
"1431_at"	4.41507	4.29009	4.49728	4.7062	5.20149	4.36936	4.4027	4.25775	4.35091	4.54205	4.14692	4.42686
"1438_at"	5.0902	5.21012	5.07892	5.02845	5.1286	4.93749	5.08746	4.88963	5.01907	4.92098	4.97219	5.20276
"1487_at"	7.03362	6.8903	6.96835	7.55467	7.54028	7.33009	7.66881	7.51393	7.26565	7.37177	7.64134	7.19599
"1494_f_at"	5.29076	5.28115	5.64597	5.3028	5.29721	5.23111	5.13056	5.12155	5.09961	4.83517	5.02594	5.3572
"1552256_a_at"	7.25402	7.29154	7.38011	8.47763	8.81594	8.53614	7.25056	9.45449	7.57356	8.38623	7.87083	6.92317
"1552257_a_at"	6.74183	6.40001	6.62812	7.04405	7.15376	7.64452	8.22591	7.52838	7.06014	7.13505	6.74377	8.45891
"1552258_at"	4.84015	4.98527	4.96938	5.92436	5.22793	5.06881	4.5921	5.68289	4.85952	5.09883	5.09537	5.03333
"1552261_at"	4.87128	4.77905	4.8949	4.77377	4.89117	4.75662	4.58983	4.56211	5.06271	4.82345	4.67876	4.77571
"1552263_at"	7.66917	7.37512	7.92966	7.41965	6.6417	7.00227	7.51063	7.06107	6.38645	6.95063	7.46891	6.7212
"1552264_a_at"	8.32733	8.43056	8.88706	8.32567	8.05716	8.42237	8.27678	8.14832	7.69485	7.97975	8.53798	7.89435
"1552266_at"	4.37642	4.01155	4.21052	4.1628	4.06476	4.12833	4.13224	4.06291	4.53797	4.17452	4.03161	4.31405
"1552269_at"	3.90879	4.01204	3.92358	4.01356	3.98476	4.07306	3.93155	4.0481	3.95274	3.92892	4.00032	3.89352
"1552271_at"	5.43553	5.19328	5.47651	5.26358	5.24481	5.21982	5.07041	5.25048	5.29679	5.10627	4.96353	5.4074
"1552272_a_at"	5.48034	5.39424	5.53421	5.25062	5.25067	5.45108	5.38171	5.38281	5.27311	5.48168	5.44233	5.58922
"1552274_at"	8.43174	8.84122	8.72003	8.00576	7.73736	7.53007	8.77246	6.30478	8.79892	7.42095	6.88282	8.43111
"1552275_s_at"	8.84217	8.94221	9.18464	8.29221	8.62355	8.14971	8.6722	6.83833	9.30859	7.19471	7.16084	8.46983
"1552276_a_at"	5.43954	5.30733	5.50929	5.1383	5.47631	5.38721	5.21684	5.48341	5.38413	5.34405	5.36946	5.51128
"1552277_a_at"	5.39789	5.53356	5.28649	6.48458	7.09324	5.652	5.96424	6.07423	6.63154	4.97467	5.88026	5.51533
"1552278_a_at"	5.02611	4.88356	5.0648	5.1259	4.98905	5.50447	4.92077	5.1585	5.02011	4.89993	5.59449	4.85367
"1552279_a_at"	6.34595	6.44447	6.5186	6.16448	6.28526	6.47306	6.07182	6.46216	6.0517	6.25969	6.6184	6.45222
"1552280_at"	4.29548	4.35594	4.32983	5.34222	5.1003	7.68223	5.99635	8.5116	4.99073	6.74136	8.41315	4.8222
"1552281_at"	6.14554	5.98738	5.97993	5.77758	5.81915	5.87668	6.24659	5.86179	5.88338	5.8515	5.993	5.90612
"1552283_s_at"	4.21882	4.21577	4.31172	5.4516	4.23164	4.23898	4.59111	4.21103	4.10538	5.29297	4.47632	4.22328
"1552286_at"	5.81957	6.34127	6.2518	6.09222	5.04751	5.67967	5.58884	5.78277	5.25173	5.37989	5.56936	6.74991
"1552287_s_at"	9.52307	9.31056	9.50614	8.31747	8.2424	8.37577	8.39012	8.85887	7.69853	8.69903	8.44663	8.98012
"1552288_at"	4.31858	4.36128	4.46264	4.34228	4.27921	4.32197	4.20151	4.30617	4.30294	4.28492	4.30088	4.37443
"1552289_a_at"	4.88866	5.01239	4.84335	4.79986	4.84384	4.85432	4.828	4.63904	4.95257	4.80013	4.80698	4.91836
"1552291_at"	4.81885	5.11197	4.58982	5.18872	5.44544	5.51978	5.57308	5.40937	5.42528	5.88546	5.44761	5.41179
"1552293_at"	4.72852	4.73032	4.81525	4.63165	4.87639	4.66665	4.73545	4.70019	4.87934	4.83542	4.74454	4.83845
"1552295_a_at"	6.45022	6.57185	6.52114	6.36979	6.70506	6.39183	6.33797	6.40894	6.2767	6.59193	6.61825	6.34384
"1552296_at"	4.66691	4.50651	4.44323	4.42721	4.67954	4.54336	4.69572	4.596	4.45881	4.36234	4.39269	5.16244
"1552299_at"	4.46943	4.53531	5.05673	4.7517	4.41625	4.27622	4.2832	4.1841	4.47392	4.30345	4.33029	4.55793
"1552301_a_at"	5.14981	5.29652	5.18615	5.14501	5.15471	4.89285	4.94894	5.06886	5.34075	5.44331	5.06432	5.26061
"1552302_at"	5.36367	5.08756	5.73694	5.73465	4.72842	4.79263	5.03899	4.95874	4.69751	5.15039	6.37341	4.98715
"1552303_a_at"	5.91991	5.66232	6.34843	5.86408	5.30605	5.48875	5.60111	5.55688	5.18944	5.71491	6.53277	5.68136
"1552304_at"	3.90709	3.90102	4.08189	4.28146	4.34624	4.01876	4.17968	3.98412	4.35039	4.10582	4.23642	3.90313
"1552306_at"	4.0173	4.07839	4.01155	4.3499	4.64974	4.50174	4.49409	4.20979	4.56001	4.37554	4.32954	4.31028
"1552307_a_at"	6.14027	6.38225	6.57495	5.26495	5.36328	6.13566	5.49317	6.06022	4.94056	5.65282	6.85802	5.51742
"1552309_a_at"	4.12827	4.27361	4.16433	5.31616	4.46515	4.31506	6.06336	4.48818	4.24308	5.39198	4.40231	4.36269
"1552310_at"	7.361	7.10986	7.4792	6.95817	6.93015	7.17413	7.53228	6.76102	6.95618	7.99389	6.79655	7.04966
"1552311_a_at"	5.82789	5.73748	5.94364	5.55196	5.57886	5.54711	5.51226	5.51158	5.51322	5.53265	5.54413	5.5713
"1552312_a_at"	4.4801	4.2889	4.40778	4.63606	4.84203	4.95436	4.77329	4.66351	4.77827	5.17718	6.24352	4.36701
"1552314_a_at"	4.73215	4.9735	5.29877	4.23062	4.28258	4.23327	4.23951	4.15206	4.82307	4.21078	4.33404	4.21209
"1552315_at"	5.35778	5.21174	5.30152	7.66997	6.6571	8.25087	5.35896	8.78692	6.04	7.98443	8.91363	6.27723
"1552316_a_at"	4.42575	4.28913	4.31172	7.89653	6.67906	8.29622	4.79897	9.2829	5.71216	8.59026	9.16635	5.79909
"1552318_at"	5.21209	5.61887	5.85337	7.70795	6.5167	8.38193	5.42309	9.05866	5.86093	8.46857	8.27909	6.04359
"1552319_a_at"	4.41732	4.58487	4.5584	4.52835	4.29108	4.33052	4.48437	4.45636	4.45166	4.20411	4.35184	4.34723
"1552320_a_at"	4.09633	4.06971	4.37105	4.072	3.98807	3.99248	3.97513	3.99651	4.08842	3.98092	3.87302	4.05028
"1552321_a_at"	4.46835	4.38281	4.38683	4.18818	4.19864	4.36169	4.23795	4.18834	4.28273	4.27964	4.30309	4.3861
"1552322_at"	3.9278	3.96441	4.1508	4.14571	3.88927	3.83495	3.8845	3.90877	4.02185	3.90802	3.85986	4.01643
"1552323_s_at"	5.19951	4.93635	5.40856	5.64937	4.45849	4.5334	4.79936	4.69432	4.61969	5.06117	4.89112	4.51864
"1552325_at"	3.78545	3.78943	3.82529	3.82408	3.97659	3.67632	3.80099	3.81626	3.80654	3.7849	3.85206	3.76059
"1552326_a_at"	4.82807	5.10973	4.86225	4.81719	4.81713	4.78731	5.2941	4.47866	4.66343	4.71235	4.58322	5.14497
"1552327_at"	4.16847	4.07264	4.28632	4.08265	4.42884	4.04369	3.76907	4.11057	3.92951	4.0846	4.09897	4.36557
"1552329_at"	6.41809	5.93477	6.76371	6.64543	5.93116	6.71768	7.54876	6.39741	7.77302	6.44905	5.8485	7.82828
"1552330_at"	5.13717	4.6532	5.50834	5.24316	5.37137	5.94565	5.36207	5.41482	4.50585	5.78928	5.56885	5.32493
"1552332_at"	7.20224	7.2704	7.18907	6.81996	6.93812	6.82806	6.73796	6.74279	7.26302	6.50246	6.90223	7.25974
"1552334_at"	6.29648	6.41693	6.3905	6.73692	6.71701	6.72644	6.44108	6.50615	6.12413	6.50246	6.78049	6.93437
"1552335_at"	5.32178	5.68517	5.28593	5.34222	5.36288	5.29294	5.22392	5.30463	5.43131	5.2034	5.48406	5.41129
"1552337_s_at"	4.91688	4.64083	4.9753	4.51546	4.5774	4.57795	4.651	4.66457	4.45845	4.78549	4.52501	4.63702
"1552338_at"	4.53622	4.76175	4.67131	4.42127	4.62688	4.47055	4.56521	4.66104	4.6186	4.46875	4.40036	4.6887
"1552340_at"	4.57702	4.52164	4.77055	4.35692	4.5236	4.39526	4.34089	4.49402	4.60874	4.51777	4.48412	4.84338
"1552343_s_at"	9.18736	9.03181	9.68457	8.61157	8.39125	8.37833	8.35161	8.7815	8.47931	8.74251	7.62527	8.41961
"1552344_s_at"	4.90677	5.57832	5.15067	5.07218	5.16998	5.53953	6.03885	5.19621	4.45691	5.29283	4.77103	4.9934
"1552347_at"	9.00305	8.9155	9.01728	7.45175	7.62309	7.9713	8.72233	8.03409	8.39403	7.99135	7.78174	7.96595
"1552348_at"	5.61207	5.77064	5.62625	5.46969	5.76332	5.4073	5.32577	5.34464	5.39735	5.33811	5.48509	5.49467
"1552349_a_at"	4.85257	4.88364	5.07249	4.77624	4.89782	4.81515	4.80215	4.85297	4.73968	4.85901	4.66502	4.97384
"1552354_at"	6.24713	6.12574	6.08725	5.63767	5.52291	5.72762	5.70852	5.73471	5.73829	5.51696	5.41815	6.10102
"1552355_s_at"	4.59254	4.76098	4.87353	4.82388	4.58552	4.51913	4.65069	4.65621	4.49109	4.60548	4.6078	4.75789
"1552359_at"	3.8447	3.96931	3.83311	3.75685	3.81055	3.81527	3.76053	3.74662	3.70491	3.70522	3.80863	3.76914
"1552360_a_at"	4.79641	4.88073	4.77913	4.86257	4.80451	4.85273	4.46604	5.08247	5.38001	4.63865	4.96404	4.9086
"1552362_a_at"	6.60546	6.48131	6.69627	6.44	6.27427	6.79762	7.32785	6.39133	6.22852	6.4879	6.55301	6.40713
"1552364_s_at"	4.84015	4.79599	4.77595	5.10095	5.12352	5.36754	6.1564	7.46295	5.28221	5.95206	4.78566	5.81735
"1552365_at"	3.97884	4.06171	4.00235	3.90983	4.15956	3.96609	3.78606	4.05115	4.65544	3.95062	6.83861	3.96849
"1552367_a_at"	4.21641	4.21451	4.26797	4.24279	4.20648	4.21327	4.12576	4.07189	4.32422	4.05733	5.19099	4.08844
"1552368_at"	4.12605	4.11471	3.96602	4.07971	4.05793	4.02214	4.08081	3.88798	4.27515	4.10525	4.02035	4.10718
"1552370_at"	5.40501	6.12091	5.61423	6.07067	5.69026	6.06245	6.28162	5.98694	5.20814	5.82443	5.82695	4.98002
"1552372_at"	3.56973	3.52602	3.52148	3.67579	3.61389	3.55974	3.60102	3.53913	3.52859	3.64463	3.56579	3.72057
"1552373_s_at"	4.1045	4.02013	4.04811	4.01906	3.96845	3.92554	4.01019	3.95299	4.15207	3.9339	4.03377	4.06476
"1552375_at"	4.62411	4.85403	5.02555	4.73881	4.37629	4.62552	4.80989	4.70371	4.08595	4.66479	4.653	4.63196
"1552377_s_at"	5.97497	6.02096	5.887	5.77887	5.91409	6.06829	5.76222	6.01189	5.87854	5.67496	5.75697	6.21666
"1552378_s_at"	4.26185	4.33962	4.19801	4.79431	4.465	4.55788	4.52923	4.49709	4.62817	4.40792	5.12581	4.2571
"1552379_at"	3.7651	3.74453	3.74608	3.67834	3.82776	3.78239	3.69811	3.60956	3.67329	3.75477	3.75058	3.74831
"1552381_at"	4.01124	4.03985	4.17886	3.92173	3.94907	4.02661	3.99796	3.99222	3.93241	3.95205	4.03925	4.042
"1552383_at"	7.2103	7.48524	7.23561	6.96346	6.85289	6.75282	7.00121	6.70784	6.95936	6.89521	6.88737	7.1733
"1552384_a_at"	4.76445	4.78392	4.97559	4.70353	4.85896	4.72102	4.77321	4.61527	4.65909	4.7561	4.64741	4.73135
"1552386_at"	9.70331	9.56148	10.5608	7.08049	8.13514	5.18285	9.47009	5.24016	4.22193	4.28141	4.0131	4.23784
"1552388_at"	5.12973	5.38583	5.33299	5.22943	5.18414	5.19222	5.06414	4.9873	5.2767	5.11286	5.26299	5.2529
"1552389_at"	4.05543	4.04355	4.04014	4.07338	3.98298	4.09967	3.96683	3.99817	4.13399	4.0795	4.10632	4.01429
"1552390_a_at"	3.81884	4.00418	3.88951	3.94918	3.76921	4.01601	3.94941	3.90673	4.12424	3.83333	3.81925	3.93078
"1552391_at"	4.49007	4.36644	4.49685	4.33456	4.0595	4.33439	4.4249	4.27218	4.41416	4.28241	4.07841	4.17725
"1552393_at"	3.91616	3.87577	3.84172	3.91432	3.88845	3.92612	3.9726	3.89848	3.91589	3.84616	3.92435	4.0154
"1552394_a_at"	4.00399	4.20824	3.96602	3.96132	4.52602	3.98172	4.05423	4.01065	4.04029	4.20094	3.92905	4.01519
"1552395_at"	7.72433	7.95699	8.00048	7.49039	7.59038	7.5334	7.43039	7.62488	7.46671	6.99939	7.29026	7.80123
"1552396_at"	4.43194	4.58631	4.69442	4.3463	4.44762	4.27622	4.42691	4.43255	4.25955	4.32008	4.26572	4.5628
"1552398_a_at"	4.77816	4.09817	4.32397	5.34581	5.3231	6.60871	4.51237	5.56786	4.72711	5.72242	7.75264	4.53174
"1552399_a_at"	5.06982	5.43018	5.0461	4.89796	4.76452	4.85103	4.93647	4.75903	4.783	4.89417	4.96702	4.76705
"1552400_a_at"	4.45541	4.40893	4.59306	4.60074	4.34303	4.31579	4.46925	4.47478	4.53278	4.40463	4.28925	4.62771
"1552401_a_at"	4.04375	3.89064	4.07072	3.88674	3.92863	3.99836	5.70344	4.09343	3.87967	3.99917	3.95935	5.3867
"1552402_at"	4.36915	4.23523	4.25196	4.19975	4.25587	4.20376	4.30585	4.1935	4.3759	4.17073	4.23616	4.6488
"1552405_at"	4.68782	4.81141	4.74709	4.53061	4.5348	4.49889	4.64321	4.54228	4.58468	4.68908	4.52598	4.82017
"1552408_at"	4.20852	4.13541	4.10284	4.12022	4.05496	3.99787	4.07766	4.03967	3.9145	4.0329	3.92313	3.95227
"1552409_a_at"	5.71088	5.59991	5.38772	5.39196	5.46337	5.31458	5.46683	5.0591	5.39233	5.16066	5.40007	5.74701
"1552410_at"	4.61076	4.44585	4.4432	4.58365	4.53139	4.52724	4.51285	4.58466	4.55436	4.37847	4.61201	4.52605
"1552411_at"	5.28052	5.27959	5.38437	5.34958	5.15371	4.97601	5.5254	5.43399	5.22013	5.07749	5.67902	5.76231
"1552412_a_at"	4.08446	4.0999	4.0399	4.07348	4.07716	4.05632	3.96426	4.11616	4.14158	4.10138	4.03292	4.13157
"1552414_at"	4.31193	4.2177	4.34325	4.10218	4.25162	4.04423	4.12827	4.24181	4.36436	4.24648	4.30744	4.49379
"1552415_a_at"	4.36489	4.53613	4.58653	4.32796	4.18561	4.35154	4.51878	4.36902	4.37754	4.45005	4.58165	4.68143
"1552417_a_at"	5.33434	5.69021	5.65348	6.22753	6.24731	5.72813	5.24959	5.17501	5.37296	5.92869	5.70117	5.43042
"1552418_at"	4.80152	4.88742	5.20689	4.54723	4.62529	4.5486	4.64218	4.50637	4.48874	4.5488	4.40458	4.92797
"1552419_s_at"	6.22054	6.18221	6.20631	5.94856	5.81746	5.84755	6.00383	5.97433	6.04826	5.88691	5.83639	6.2377
"1552421_a_at"	4.01189	4.00395	4.05854	3.87979	3.85572	3.84542	3.89632	3.84313	3.90048	3.91397	3.84577	4.00756
"1552422_at"	4.87189	4.76739	4.87524	4.64353	4.78626	5.12961	6.21601	4.84227	5.20421	5.04267	4.84757	5.27289
"1552423_at"	4.78067	5.09939	5.37431	4.81738	4.72233	4.69264	5.07216	4.83557	4.7713	4.81721	4.68582	4.92854
"1552424_at"	4.05011	4.21191	4.2585	3.94136	4.18126	4.11306	4.01453	4.17026	4.01622	4.05859	3.99453	4.17787
"1552425_a_at"	4.32576	4.34605	4.41999	4.27035	4.70267	4.31463	4.18226	4.30203	4.23634	4.32467	4.20995	4.47997
"1552426_a_at"	8.39293	8.12672	8.48955	8.90474	8.7133	8.54681	9.41885	9.14577	8.06019	9.49901	9.87178	9.34643
"1552427_at"	4.56002	4.57991	4.97813	4.48239	4.47461	4.86811	5.51024	4.53617	4.44828	4.51546	4.55911	5.0535
"1552430_at"	3.84888	3.93857	3.84185	3.80166	3.79862	3.85136	4.06211	3.80799	3.90283	3.8481	3.76943	3.80455
"1552432_at"	5.19474	5.06892	5.27415	4.91829	4.86124	4.80343	4.9341	5.04322	4.97682	4.9071	4.89763	5.14182
"1552436_a_at"	5.10668	5.17504	5.09565	4.94375	5.04686	4.73155	4.86576	4.98804	4.96476	4.8499	4.97157	5.30858
"1552438_a_at"	4.0258	4.05415	4.10938	4.00028	4.03788	3.86205	3.93456	3.96424	3.93622	3.8076	3.85956	3.8854
"1552439_s_at"	4.0315	4.07452	4.02662	3.96315	3.9545	4.02662	4.30798	4.07975	4.00671	4.0403	3.99917	4.13585
"1552440_at"	4.56178	4.42745	4.16835	4.27405	4.4325	4.91851	4.26332	6.01953	4.35829	4.72557	4.26392	4.5369
"1552445_a_at"	3.97703	4.0376	4.0041	3.91821	4.0369	4.02588	3.86268	4.02583	3.87959	3.83538	3.91311	3.9927
"1552448_a_at"	4.18652	4.21401	4.16447	4.13636	4.17704	4.14569	4.24203	4.14735	4.48221	4.23016	4.26687	4.40707
"1552449_a_at"	4.02592	4.13406	4.08419	4.1537	4.09619	4.08281	4.02403	4.0957	4.06746	4.10538	4.04061	4.24176
"1552450_a_at"	5.30782	5.49332	5.36211	5.22943	5.4916	5.13921	5.34768	5.31101	5.55798	5.4118	5.43581	5.49875
"1552452_at"	3.98073	4.0789	4.05495	3.77344	3.86336	3.89104	3.89978	3.92732	3.91285	4.02327	3.98304	3.97351
"1552453_a_at"	4.39334	4.13899	4.22628	4.23712	4.21842	4.17842	4.35217	4.17956	4.21414	4.19578	4.21769	4.28933
"1552455_at"	4.21	4.08695	4.07474	5.34037	4.02044	4.31405	3.9778	4.17446	4.12961	3.98952	4.48422	6.75197
"1552456_a_at"	4.74793	4.79486	4.66894	4.79628	4.73271	4.89023	4.81766	4.61442	4.77323	4.64528	4.48089	4.94969
"1552457_a_at"	4.40328	4.13759	4.14263	4.15289	4.29512	4.13996	4.09406	4.18821	4.15018	4.15471	4.2924	4.22825
"1552458_at"	4.15805	4.18506	4.2756	4.04246	4.09723	4.02815	4.08879	4.13066	3.99915	4.02699	4.08624	4.22815
"1552459_a_at"	4.79361	4.52872	4.66393	4.46812	4.58911	4.61479	4.50982	4.77438	4.53854	4.69843	4.52271	4.78414
"1552461_at"	4.09576	4.05443	4.0183	3.78306	3.90723	3.94585	3.93006	3.96216	4.04463	3.92641	3.93946	4.01415
"1552463_at"	4.04485	4.01162	4.07772	3.99332	3.9422	3.98965	3.9993	4.00961	4.00433	3.8766	3.93379	4.12482
"1552466_x_at"	3.87348	4.02449	3.91808	3.79935	3.84522	3.91281	3.88516	3.8043	3.7848	3.81162	4.0277	3.90641
"1552467_at"	5.50693	5.12615	5.28636	5.02221	5.18341	5.0326	5.08203	4.96842	5.06437	4.88953	5.0393	5.42343
"1552468_a_at"	4.87768	4.86218	4.65987	4.48552	4.53138	4.52415	4.41287	4.63309	4.61402	4.50678	4.54683	4.90372
"1552470_a_at"	4.37861	4.42725	4.29049	4.37284	4.50241	4.60084	4.42624	4.39886	4.54104	4.18096	4.3391	4.61543
"1552472_a_at"	6.61544	6.70804	6.62822	6.86886	6.39403	6.36818	5.90388	6.29412	6.1662	7.08925	6.4155	5.81377
"1552473_at"	6.65939	6.75083	6.88859	6.49341	6.92789	6.54015	6.82751	6.65972	6.95243	6.46407	6.43037	7.42061
"1552474_a_at"	6.65529	6.41952	6.73553	6.32709	7.29457	6.54237	5.94516	6.46771	6.38559	6.20954	6.14566	6.40989
"1552476_s_at"	6.46783	6.23903	6.09998	5.89014	5.94946	6.04128	6.23036	6.05423	6.23595	6.03141	6.10206	6.38142
"1552477_a_at"	4.27868	4.24007	4.23888	4.00315	4.20904	4.24768	4.16654	4.07644	4.32225	4.40978	4.33169	4.25387
"1552478_a_at"	4.22268	4.33945	4.12114	4.05242	4.1487	4.19621	4.15633	4.22268	4.15522	4.13941	4.06988	4.34723
"1552480_s_at"	3.7527	3.73254	3.8815	3.76013	3.6931	3.71152	3.67636	3.68955	3.72975	3.8043	3.77039	3.72975
"1552481_s_at"	4.07755	4.11875	4.12051	4.07363	4.29277	4.06659	4.36837	4.46002	4.05539	4.10751	4.24273	4.0656
"1552482_at"	4.11197	4.06274	4.03156	4.10163	4.09901	4.02398	4.12405	4.01717	3.97544	4.00723	3.99505	4.07265
"1552484_at"	5.4874	5.24978	5.34214	5.08315	5.12773	4.8649	5.11373	4.92618	5.04955	5.04315	4.98337	5.59248
"1552485_at"	5.46724	5.68185	6.13291	6.26841	6.206	6.09392	5.61055	6.15581	6.02099	7.91068	7.71713	5.27679
"1552486_s_at"	6.22915	6.28089	6.23681	7.27533	7.71416	6.74514	6.0362	7.20307	6.75918	8.2421	8.26238	5.57029
"1552487_a_at"	3.74073	3.6526	3.68243	3.69744	3.67444	3.67632	3.64064	3.71715	3.63802	3.67129	3.66619	3.72549
"1552489_s_at"	3.85096	3.95633	3.75425	3.81497	3.81173	3.83835	3.73672	3.87746	3.77396	3.83843	3.84147	3.89378
"1552490_at"	4.13038	4.31982	4.14228	4.11791	4.11124	4.03131	4.08481	4.23422	4.10567	4.23177	4.23597	4.12097
"1552491_at"	4.6397	4.6698	4.54059	4.55659	4.4475	4.62167	4.67984	4.51414	4.56297	4.2081	4.44455	4.53906
"1552493_s_at"	4.2843	4.09804	4.18533	4.04757	4.09901	4.1827	4.12165	4.02243	4.10796	3.89308	4.01189	4.1702
"1552494_at"	5.132	5.39834	5.23289	5.06504	5.05057	4.98138	5.13471	4.9694	5.01415	4.8664	5.03531	5.20926
"1552496_a_at"	4.26315	4.47388	4.16951	4.10193	4.18338	4.27258	4.6626	4.24474	4.24366	4.20782	4.26922	4.31117
"1552497_a_at"	9.51265	9.68534	9.8134	10.1909	7.5842	9.26594	8.42977	9.19674	9.04679	9.88824	9.26281	6.07352
"1552498_at"	4.59899	4.73149	4.68867	4.37698	4.58674	4.54756	4.46936	4.46858	4.62792	4.34552	4.48693	4.57069
"1552499_a_at"	4.46289	4.31028	4.53485	4.43141	4.48251	4.30633	4.45055	4.44424	4.60874	4.3386	4.34387	4.53485
"1552501_a_at"	5.62362	5.55168	5.56676	5.18064	5.20265	5.34892	5.18296	5.24696	5.34683	5.33781	5.70221	5.21772
"1552502_s_at"	4.15606	4.17878	3.96602	4.19882	4.12036	4.40409	4.13409	3.99488	4.13127	4.27456	4.1013	4.21234
"1552503_at"	4.71369	4.75369	4.71729	4.54437	4.46049	4.69058	4.71289	4.64756	4.46946	4.50447	4.6176	4.88047
"1552504_a_at"	5.67067	5.57748	5.74591	5.7351	5.95606	5.78026	5.63831	5.82706	5.89715	5.9492	5.65951	5.64452
"1552506_at"	4.34962	4.23229	4.39173	4.46555	4.18605	4.13174	4.26925	4.20183	4.28214	4.35873	4.46476	4.576
"1552507_at"	4.53306	4.61722	4.34309	4.30744	4.30235	4.57363	4.31124	4.44277	4.54153	4.43172	4.55869	4.36944
"1552508_at"	4.4425	4.3466	4.33031	4.43822	4.42575	4.63108	4.4162	4.67343	4.57518	5.11698	4.6498	4.42836
"1552509_a_at"	4.18538	4.34958	4.17997	4.21008	4.08223	4.33594	4.20674	4.1207	4.07827	3.96546	4.05812	4.13441
"1552510_at"	8.14211	7.96569	7.99037	7.75428	7.63713	7.62727	7.7288	7.70192	7.83391	7.60832	7.72324	8.24304
"1552511_a_at"	4.08434	3.94782	4.06015	4.55283	4.13722	3.95143	3.98423	4.616	7.69035	3.99393	4.02021	3.97755
"1552514_at"	4.57559	5.15405	4.94018	4.2807	4.15722	4.15355	4.15641	4.05873	4.01091	4.23591	3.8793	4.03161
"1552515_at"	4.23874	4.40804	4.19218	4.19601	4.21668	4.23969	4.27038	4.33983	4.16682	4.02701	4.06107	4.44003
"1552516_a_at"	4.77029	5.02733	4.92718	5.03585	4.52777	4.47401	4.86504	4.63028	4.72518	5.04119	4.6417	4.86471
"1552518_s_at"	3.72008	3.79516	3.75212	3.70619	3.85457	4.00616	3.88465	3.74065	3.76275	3.71475	3.68644	3.80507
"1552519_at"	4.10475	4.3487	4.48786	4.25071	4.11945	4.48746	4.1214	4.33856	4.37685	4.12028	4.49398	4.45129
"1552520_at"	4.10665	4.13963	4.15739	4.14067	4.26638	4.07772	4.10517	4.15883	4.05312	3.86907	4.06007	4.13806
"1552521_a_at"	3.63594	3.61337	3.7146	3.76209	3.76825	3.72907	3.72766	3.70512	3.67623	3.61603	3.67204	3.80507
"1552522_at"	3.65219	3.78097	3.87474	3.71207	3.72706	3.77855	3.87807	3.78648	3.81881	3.79224	3.81674	3.85634
"1552523_a_at"	4.53858	4.63555	4.64005	4.38408	4.14297	4.27622	4.24434	4.2941	4.24495	4.26199	4.1357	4.25097
"1552524_at"	5.59967	5.57131	5.42892	5.06844	5.41903	5.47234	5.65412	5.51712	5.55974	5.46142	5.45202	5.57726
"1552526_at"	4.67207	4.64353	4.7091	4.51409	4.55918	4.50365	4.44631	4.48391	4.45806	4.45143	4.54761	4.43202
"1552528_at"	6.76463	6.98589	6.90013	6.85324	6.81332	6.61031	6.80631	6.59628	6.6781	6.35147	6.71477	7.09543
"1552531_a_at"	4.53475	4.44222	4.60368	7.06413	4.36356	4.37391	6.78675	5.55727	4.32202	6.18937	9.10954	4.41855
"1552532_a_at"	4.18744	4.09576	4.22851	4.14327	4.09421	4.16863	4.10102	4.15293	4.10388	4.09371	4.63872	4.21124
"1552535_at"	5.05707	5.27674	5.04129	4.92757	4.89708	4.88295	4.85496	4.89752	4.84502	4.62923	4.85118	5.05132
"1552536_at"	5.1139	5.31996	5.3532	5.20622	4.4945	4.63524	5.38845	5.04947	4.97782	4.9291	5.05416	5.12344
"1552538_a_at"	4.24124	4.17781	4.06363	4.05656	3.93302	4.03294	3.98023	4.05798	4.01252	4.0347	3.94485	4.03879
"1552540_s_at"	4.6512	4.29584	4.61851	4.55869	4.96802	4.90296	4.41247	4.47619	8.21872	4.54044	4.71096	4.46312
"1552541_at"	8.11229	7.86213	8.26969	6.67917	6.61612	7.20668	6.85503	6.67292	7.15638	6.24933	6.8081	7.72413
"1552542_s_at"	8.49632	8.65643	9.1166	7.47369	5.69742	7.97431	7.58089	6.46872	8.22377	6.51103	7.1305	8.8191
"1552543_a_at"	4.67262	4.48564	4.61473	4.53556	4.48952	4.33439	4.5596	4.64188	4.67237	4.35876	4.47722	4.61147
"1552544_at"	4.4228	4.50187	4.73987	4.33608	4.34219	4.12753	4.46925	4.36811	4.36617	4.32211	4.32643	4.50549
"1552546_a_at"	4.25313	4.35155	4.18299	4.25108	4.19005	4.17894	4.06775	4.14024	4.11139	4.07622	4.06015	4.27129
"1552548_at"	4.29608	4.30839	4.35592	4.00638	4.09096	3.97233	4.077	4.13106	4.06467	3.98408	4.11202	4.41119
"1552549_a_at"	5.42847	5.52443	5.52524	5.34596	5.11139	5.45179	5.17137	5.04762	5.6592	5.14274	5.15819	5.40982
"1552552_s_at"	4.00488	4.24603	4.60767	4.09563	4.12372	3.96466	4.01446	4.06129	3.90839	3.97057	3.98277	4.11623
"1552553_a_at"	5.13003	5.10433	5.09921	5.68021	6.17785	5.99936	5.28738	6.03716	5.43152	5.83194	6.68564	5.68516
"1552554_a_at"	4.52025	4.48762	4.40295	4.18945	4.52253	4.2611	4.37774	4.34723	4.38871	4.23833	4.6027	4.32587
"1552555_at"	5.85283	5.88765	5.80506	5.58626	5.76761	5.77923	5.65264	5.87912	5.84829	5.59694	5.87552	5.78719
"1552557_a_at"	3.94821	3.90607	3.98624	4.07989	3.83581	3.91594	3.9762	3.82734	3.94401	3.98201	3.89851	3.96073
"1552558_a_at"	6.47887	6.26363	6.48261	5.99873	6.17395	6.18498	6.0976	6.01093	6.17252	5.77746	5.99264	6.39475
"1552559_a_at"	4.81336	4.76505	4.59209	4.54364	4.52299	4.43061	4.6494	4.56362	4.75197	4.54465	4.39627	4.6454
"1552562_at"	4.53703	4.74705	4.55275	4.52812	4.43625	4.46672	4.49187	4.5036	4.64004	4.20829	4.45054	4.50397
"1552563_a_at"	4.15619	4.43356	4.29519	4.32937	4.26345	4.25264	4.84241	4.28742	4.66383	4.36298	4.27444	4.65248
"1552564_at"	4.6141	4.56275	4.8272	4.72777	4.61745	4.82141	5.04197	4.22791	4.85956	4.43678	4.26392	4.34637
"1552566_at"	4.35849	4.3512	4.2255	4.26896	4.20491	3.96981	4.16945	4.16132	4.17504	3.98534	4.05183	4.18379
"1552568_at"	4.58343	4.53463	4.69718	4.37253	4.34303	4.23648	4.37971	4.54874	4.40915	4.18487	4.34124	4.67342
"1552569_a_at"	4.21157	4.3632	4.21115	4.197	4.2125	4.10626	4.17395	4.14432	4.30616	4.2602	4.36089	4.45077
"1552570_at"	3.97968	3.84681	3.92511	3.78588	3.85522	3.75788	3.84719	3.89257	3.90098	3.81615	3.94739	3.98375
"1552572_a_at"	3.60119	3.66462	3.66983	3.59846	3.60312	3.5506	3.60469	3.57456	3.67186	3.51726	3.56499	3.61475
"1552573_s_at"	3.66171	3.72892	3.85014	3.68837	3.70215	3.65962	3.62092	3.71759	3.72322	3.61577	3.67211	3.77624
"1552575_a_at"	4.6749	4.64707	4.79524	4.579	4.57885	4.67681	4.84689	4.89731	4.57366	4.73123	4.61057	4.65267
"1552576_at"	4.89879	4.86944	4.94523	4.47045	4.83853	4.58947	4.79765	4.65898	4.77457	4.83566	4.55658	5.04913
"1552578_a_at"	4.24735	4.26722	4.06015	4.04358	4.12238	4.08837	4.02995	4.05108	4.71213	3.96271	4.03652	4.10198
"1552579_a_at"	4.93034	4.64976	4.95634	4.65488	4.7693	4.39776	4.57712	4.46683	4.77003	4.65368	4.82337	4.81096
"1552580_at"	4.4425	4.55765	4.42572	4.47716	4.47788	4.45319	4.26005	4.43511	4.45546	4.45319	4.29066	4.53735
"1552582_at"	4.0702	3.98888	4.21832	3.91604	3.91552	4.01977	4.00111	4.26041	4.14645	4.02	4.1086	4.02235
"1552583_s_at"	4.05063	4.13039	4.04723	4.10106	4.00371	3.92612	4.05997	4.03149	3.99669	4.04062	3.99022	4.01172
"1552584_at"	7.91756	8.0464	7.78924	8.60724	8.34809	8.62724	7.35496	8.66414	7.55393	8.82979	8.39844	7.03994
"1552585_s_at"	3.98434	3.89378	3.91448	3.83409	3.92135	3.86797	3.9945	3.97563	3.95637	3.92353	4.07121	3.97
"1552586_at"	4.82168	5.30406	5.39954	4.89745	4.95344	4.91762	5.33642	5.17569	5.43711	4.93928	5.16713	5.26567
"1552587_at"	4.07712	3.8847	4.0495	3.95702	3.82969	3.92723	3.97275	3.91606	4.04353	3.83826	3.94898	3.98387
"1552588_a_at"	3.9348	3.96356	3.89618	3.87745	3.84834	3.85932	3.87525	3.83014	3.89604	3.79387	3.8595	3.93837
"1552590_a_at"	4.08434	4.09885	3.97142	4.06019	4.1269	4.13919	4.10631	3.91128	4.10386	4.03067	3.97413	4.08778
"1552592_at"	4.18561	4.25463	4.27405	4.21408	4.13278	4.2028	4.10592	4.12509	4.25629	4.12052	4.16881	4.24217
"1552594_at"	5.45134	5.5464	5.55073	5.22446	5.28597	5.31578	5.32577	5.4844	5.05315	4.82653	5.14031	5.48182
"1552596_at"	6.07748	6.20344	6.35238	5.95049	6.0243	5.71531	5.88634	5.94188	6.03155	5.92306	5.82904	6.08111
"1552598_at"	4.79127	4.92165	4.89333	4.35656	4.77339	4.66028	4.74401	4.72227	4.68908	4.50585	4.63872	4.78904
"1552599_at"	4.03444	3.84887	3.82801	3.89	3.94511	3.82204	3.79428	3.81087	3.8269	3.86396	3.75506	3.82826
"1552602_at"	5.17752	5.14453	4.94275	4.82768	4.88773	4.83679	4.98166	4.68351	4.868	4.73023	4.84262	5.07764
"1552604_at"	4.6391	4.54349	4.72716	4.4355	4.56147	4.38646	4.53804	4.39039	4.37927	4.60312	4.5367	4.70935
"1552605_s_at"	4.41018	4.43245	4.37443	4.21895	4.20649	4.25977	4.17114	4.33784	4.33621	4.18403	4.20649	4.22767
"1552607_at"	5.43161	5.40713	5.4156	5.31918	5.26403	4.9898	5.27495	5.18483	5.15531	5.11327	5.40687	5.25967
"1552608_at"	4.43988	4.59502	4.74981	4.29673	4.44584	4.49629	4.48756	4.54512	4.54762	4.48061	4.5429	4.56178
"1552609_s_at"	4.17664	4.37543	4.08407	4.1548	4.23331	4.06608	4.12422	4.14254	4.15536	4.13435	4.20001	4.18533
"1552610_a_at"	10.0709	10.3412	10.1047	9.78069	8.94703	9.84258	8.84775	9.3176	8.54193	9.26777	9.56414	10.6298
"1552611_a_at"	6.98646	7.45349	6.64849	6.32464	5.40085	6.12596	5.41783	5.53415	5.89991	5.47562	5.84655	6.06735
"1552612_at"	8.21297	8.89276	8.33037	8.72124	6.99461	8.29401	8.19062	8.03232	7.96997	8.48908	8.54076	8.55378
"1552613_s_at"	8.68142	8.92514	8.50511	8.97894	7.61004	8.6903	8.63809	8.49836	8.44169	9.07489	8.85893	9.01542
"1552615_at"	7.65598	7.74783	7.6698	7.25357	7.25674	7.34784	7.39	7.19566	7.44169	7.11895	7.30224	7.74653
"1552616_a_at"	4.6128	4.52021	4.72233	4.63794	4.65098	4.72456	4.51831	4.5703	4.52695	4.57618	4.53006	4.74391
"1552617_a_at"	7.49421	7.95659	7.75104	8.67388	9.2768	8.52748	8.43148	7.87243	8.55445	8.45963	8.42713	8.07069
"1552618_at"	6.80623	6.54852	6.62891	7.76763	7.80733	7.4627	7.35228	7.32811	7.18135	8.0275	7.75531	7.76467
"1552619_a_at"	4.6761	4.67171	4.58552	6.69434	6.91783	6.93114	5.85092	5.61528	6.87284	6.09028	6.27802	6.2824
"1552620_at"	6.23889	6.13447	6.31475	5.79791	5.9001	5.73739	5.64025	5.71103	5.46372	5.06682	5.64644	6.0779
"1552621_at"	10.0226	10.0489	10.2779	9.40707	10.7063	9.6576	10.6996	9.57409	9.9065	9.49061	9.48835	9.59606
"1552622_s_at"	9.33706	9.40348	9.74605	8.67043	10.0039	8.79281	9.97731	8.52335	9.42268	8.7651	8.63487	8.87378
"1552623_at"	8.95803	8.88667	8.28991	8.96386	7.77299	7.58294	8.22634	6.81125	8.21528	8.40088	7.70116	8.39321
"1552625_a_at"	6.87782	6.83266	6.55853	7.98347	7.52553	7.48901	8.51866	8.15467	7.88163	7.67562	7.28575	7.56159
"1552626_a_at"	4.83111	4.78889	4.47667	9.06208	9.27756	7.74866	4.43626	8.58651	4.78309	8.29307	5.16558	5.13478
"1552627_a_at"	5.09428	5.18954	5.1132	4.85273	4.8041	5.14163	5.13421	4.87451	4.91229	4.9117	5.32724	4.87814
"1552628_a_at"	9.8255	9.85242	9.67519	9.38546	9.12989	8.78652	8.97612	8.93626	8.52324	9.41229	9.53733	8.92555
"1552629_a_at"	4.2911	4.45307	4.32655	4.11415	4.23823	4.17376	4.32404	4.21133	4.38385	4.22521	4.32383	4.33334
"1552630_a_at"	5.14189	5.07024	5.12089	5.28344	5.15791	5.01655	5.03479	4.98163	5.00599	4.84883	4.9377	5.19549
"1552631_a_at"	5.03745	5.07639	4.98369	4.97259	4.91837	5.01575	4.83572	4.87143	4.7065	4.87485	4.98282	4.82519
"1552632_a_at"	4.54835	4.64115	4.57834	4.73385	5.00941	4.74627	4.44422	4.52683	5.01341	4.34116	4.89056	4.30618
"1552633_at"	7.49593	7.75609	7.43561	7.21573	6.47407	7.55008	8.09108	6.92066	7.56375	7.29166	7.19631	8.12772
"1552634_a_at"	8.04404	8.26989	8.08577	7.31664	6.35412	7.99466	8.26212	7.57232	8.36559	7.83629	7.2826	9.05782
"1552637_at"	4.29128	4.14042	4.15448	4.18121	4.18542	4.16768	4.27747	4.23963	4.19635	4.10835	4.15138	4.05876
"1552639_at"	5.77041	5.68234	5.69745	5.84703	5.85473	5.92339	5.58214	5.65084	5.97922	5.81014	6.38809	5.66309
"1552641_s_at"	6.22276	6.2806	6.10971	6.21429	5.84576	6.62032	6.89245	6.22962	6.34531	6.16566	6.01263	6.59199
"1552643_at"	6.07777	6.05685	6.23275	5.03376	5.28801	5.09895	5.02466	5.15722	5.84316	5.1851	5.17514	6.847
"1552644_a_at"	5.69933	5.88569	5.44956	4.85131	4.61434	4.81715	4.72713	4.82785	5.15124	5.32907	5.05021	4.35859
"1552646_at"	5.81128	6.11885	5.93968	5.84284	5.53721	5.4822	5.78444	5.96014	5.63163	5.77536	5.7289	5.78721
"1552648_a_at"	6.32811	6.16246	5.96625	5.75622	5.94209	5.78189	6.89052	5.74442	6.2406	5.83182	5.99888	6.52657
"1552649_a_at"	4.5763	4.37685	4.44836	4.72803	4.3709	4.26676	4.27283	4.44296	4.38384	4.58912	4.38254	4.35989
"1552651_a_at"	4.60145	4.6748	4.65964	4.79765	4.59145	4.7484	4.65545	4.97898	4.61969	4.77089	4.82353	4.82195
"1552652_at"	6.61469	6.59232	6.30265	6.09821	6.05668	6.04425	7.58372	5.93243	6.05117	6.04049	6.27345	6.40933
"1552656_s_at"	5.51023	6.0303	5.84704	5.75215	5.17501	5.18254	5.5012	5.30296	5.10894	5.47388	5.23908	5.40507
"1552657_a_at"	4.98942	5.18231	4.92963	4.98503	4.7952	4.78782	4.8892	4.774	4.92599	4.74669	4.79508	5.37853
"1552658_a_at"	4.10263	4.25559	4.0618	4.20917	4.2842	4.21059	4.26191	4.30893	5.31238	4.43202	4.22249	4.18533
"1552660_a_at"	5.08479	5.07075	5.11968	5.25943	5.28847	5.35284	5.40588	5.0148	5.21295	5.29498	5.43376	4.41529
"1552661_at"	3.68083	3.62923	3.5351	3.64411	3.69339	3.5301	3.78528	3.56177	3.62549	3.58304	3.67992	3.55684
"1552662_a_at"	4.5407	4.66287	4.62789	4.37646	4.48965	4.25149	4.36417	4.50449	4.63752	4.46835	4.45387	4.4964
"1552663_a_at"	5.47882	5.58565	5.68816	5.37295	5.21668	5.08562	5.57531	5.58691	5.36385	5.32068	5.51409	5.55507
"1552664_at"	5.54989	5.2811	5.40276	5.86542	5.4825	5.2109	5.69278	5.41822	5.26117	5.80659	5.89303	5.41944
"1552665_at"	4.71566	4.85618	4.64951	4.64357	4.60991	4.59841	4.68558	4.79536	4.56387	4.47788	4.55715	4.69291
"1552666_a_at"	3.85578	3.75146	3.86604	3.83763	3.77709	3.77661	3.73211	3.80343	3.95559	3.90823	3.64728	3.86317
"1552667_a_at"	6.99145	7.23851	7.14367	6.70055	5.88556	6.78101	7.60927	7.11528	6.49726	6.15386	6.12045	7.2666
"1552669_at"	4.41943	4.36525	4.3615	4.32294	4.39731	4.15398	4.29037	4.34596	4.40572	4.09366	4.29778	4.57347
"1552670_a_at"	4.67131	4.6603	4.77367	4.75447	5.05102	4.95853	4.85756	4.57477	4.97016	4.71869	5.17064	4.65752
"1552671_a_at"	5.61494	5.40732	5.69748	6.50138	5.34191	5.19972	5.44254	5.95867	5.29587	5.69254	5.27169	5.55665
"1552672_a_at"	4.71063	4.7567	4.94469	4.82195	4.61565	4.57066	4.82787	5.14076	4.66677	4.97835	4.79526	4.97319
"1552673_at"	4.12509	4.04861	4.04313	4.09573	3.88186	3.97757	4.02362	4.10215	4.03933	4.02	4.03102	4.10196
"1552674_at"	3.79645	3.84044	3.9245	3.7469	3.92447	3.85415	3.75726	3.83794	3.96006	3.85103	3.77682	3.95342
"1552675_at"	4.05806	3.8668	3.9502	3.82658	3.98903	4.1318	4.03579	3.99651	4.03675	3.94957	4.03108	3.97879
"1552676_at"	5.79013	5.87877	5.82293	5.22149	5.39803	5.4638	5.50124	5.38481	5.4049	5.51939	5.15062	5.65843
"1552677_a_at"	4.80929	4.79981	4.89812	5.00418	4.72747	5.02006	5.13488	4.98229	4.9202	5.25827	5.27506	5.41336
"1552678_a_at"	7.52651	8.08909	7.73957	5.91369	6.11875	6.73776	6.23752	6.74816	6.96437	5.8841	6.81977	6.03329
"1552680_a_at"	4.31172	4.27189	4.32224	4.46333	4.11716	4.4014	4.39868	4.22913	4.66793	4.43638	4.42045	4.72322
"1552682_a_at"	4.50978	4.38293	4.39719	5.14235	4.52342	4.55623	4.34257	4.53043	4.51936	4.81387	4.54404	4.90254
"1552684_a_at"	4.33679	4.41298	4.41999	4.45573	4.56286	4.58328	4.67843	4.60974	4.41143	4.57014	4.67612	4.6588
"1552685_a_at"	4.45699	4.78706	4.58191	4.42906	4.45465	4.50656	4.39949	4.59461	4.65198	4.28378	4.69359	4.55833
"1552686_at"	4.65928	4.71644	4.82895	4.53682	4.5403	4.53737	4.48478	4.6039	4.51264	4.22058	4.48588	4.63648
"1552687_a_at"	4.54393	4.67553	4.58711	4.37932	4.25851	4.36367	4.71657	4.32512	4.47213	4.31658	4.19182	4.51711
"1552689_at"	6.4948	6.14691	6.20133	6.06576	5.94089	5.70693	5.99303	5.88304	5.98395	5.6687	5.99403	6.13349
"1552690_a_at"	4.93589	4.48366	4.46298	4.32777	4.68178	4.32941	4.56057	4.57143	4.40799	4.3447	4.47124	4.56686
"1552691_at"	4.33525	5.06388	4.88902	6.2252	5.28561	5.78901	5.82749	4.43816	5.35611	5.31564	5.38973	4.58411
"1552693_at"	3.90467	3.87941	3.92993	3.8073	3.88649	3.87182	3.99624	3.80561	3.96179	3.77336	3.95081	4.09634
"1552694_at"	3.69646	3.83455	3.82464	3.95914	3.75185	3.85048	3.8877	4.00731	4.25429	3.90149	3.82571	4.10569
"1552695_a_at"	3.73089	3.99982	4.00063	4.49454	4.03495	3.95754	4.02468	4.17017	4.58952	3.99439	4.15515	4.17728
"1552696_at"	4.67822	4.68855	4.37411	5.88175	4.44202	4.67207	4.91944	5.7882	6.35401	5.04812	4.99298	4.96115
"1552698_at"	4.75353	5.01931	4.95968	4.7322	4.89409	4.77859	4.6788	4.86989	4.59833	4.58286	4.67963	4.93964
"1552701_a_at"	8.51229	8.20185	8.41092	8.10772	8.6638	9.43365	8.24858	9.15219	8.09714	9.00811	10.5469	7.89786
"1552703_s_at"	9.28387	9.21881	9.3202	8.47177	8.87361	9.54096	9.20175	9.17918	8.36827	9.62021	10.4338	7.91228
"1552705_at"	3.79027	3.70376	3.72111	3.80571	3.70358	3.94717	3.76439	3.86798	3.75519	3.86244	3.9545	3.57159
"1552708_a_at"	3.97351	3.96923	3.99066	3.94207	4.0158	4.20376	4.07391	4.04955	3.99222	4.18681	4.003	4.03055
"1552711_a_at"	6.31151	5.5946	6.04356	5.68371	6.02341	6.42865	6.16672	5.68618	6.07831	6.14633	5.7532	6.33428
"1552712_a_at"	4.69146	4.36583	4.55526	4.29521	4.32696	4.48559	4.26093	4.37763	4.18184	4.06004	4.33235	4.63276
"1552713_a_at"	4.45806	4.39687	4.53724	4.34887	4.31704	4.40657	4.36744	4.44542	4.53612	4.3171	4.40916	4.44316
"1552714_at"	4.42001	4.34506	4.51869	4.34131	4.44731	4.43717	4.33581	4.28753	4.51994	4.36351	4.39947	4.46402
"1552715_a_at"	3.70827	3.89024	3.96061	3.91751	3.89895	3.86895	3.94763	3.90217	3.96061	3.86496	4.51589	3.95648
"1552716_at"	4.52061	4.40946	4.43872	4.35162	4.44584	4.59225	4.39546	4.48897	4.40504	4.45353	4.43695	4.55
"1552717_s_at"	4.47084	4.99772	4.50132	4.52831	4.61506	4.48179	4.54757	4.26962	4.22193	4.44705	4.48035	4.58965
"1552718_at"	4.34971	4.26905	4.31172	4.31824	4.47404	4.22731	4.29429	4.3888	4.12323	4.17906	4.22638	4.27788
"1552719_at"	6.34538	6.33895	6.4671	5.8984	4.95967	5.40677	6.30852	5.94297	6.08736	5.7749	5.91459	5.50323
"1552721_a_at"	3.84389	3.86907	3.64246	3.78856	3.99477	3.87456	3.90279	3.81969	3.7507	3.77782	3.6328	3.77926
"1552722_at"	3.82693	3.83861	3.90652	3.8507	3.77935	3.84657	3.78224	3.77935	3.8193	3.87341	3.96159	3.75841
"1552724_at"	5.39918	5.50004	5.70985	5.50153	5.22127	5.27139	5.19367	5.28627	5.19241	5.74483	4.98996	5.19841
"1552725_s_at"	4.61784	4.51736	4.87966	4.60891	4.75663	4.45842	4.56472	4.72725	4.51501	4.52162	4.74781	4.52191
"1552726_at"	4.32864	4.21639	4.33265	4.33084	4.29671	4.30965	4.24367	4.43138	4.36746	4.13831	4.20777	4.58749
"1552727_s_at"	4.05165	4.05686	4.03714	3.78455	4.05347	4.30156	4.08497	4.35017	4.05539	3.96295	3.94763	4.01899
"1552729_at"	6.9261	7.26166	7.43727	6.61006	6.4839	6.55633	7.26807	6.20342	6.27057	6.55581	6.2635	6.79207
"1552730_at"	4.43403	4.54123	4.3125	4.38477	4.33634	4.52008	4.34414	4.43137	4.35622	4.16393	4.29328	4.5395
"1552731_at"	4.32178	4.47354	4.31736	4.19536	4.27006	4.23225	4.33511	4.26853	4.19715	4.12791	4.1351	4.47687
"1552732_at"	3.93474	3.67824	3.88093	3.84561	3.80965	3.85136	3.99055	3.77978	3.83451	3.84277	3.80858	3.91616
"1552733_at"	6.71388	6.78157	7.25831	5.60464	6.45189	6.18487	6.06414	6.01927	5.1039	5.71458	5.46473	5.07746
"1552734_at"	4.54553	4.38774	4.40303	4.1538	4.17001	4.13466	4.16841	3.98708	4.17983	4.08178	4.27184	4.16913
"1552735_at"	4.60696	4.63554	4.40818	7.29742	7.03232	7.16702	4.61348	4.76559	8.64338	6.88014	4.74235	4.68605
"1552736_a_at"	5.32783	4.93519	5.42639	4.08695	3.97366	4.07107	4.20191	3.93019	3.95231	3.94533	3.99128	4.02285
"1552737_s_at"	4.43888	4.37286	4.20991	4.23446	4.48874	4.53989	4.40785	4.55416	4.38276	4.39879	4.63872	4.66152
"1552738_a_at"	4.32179	4.35525	4.33809	4.21581	4.43932	4.22193	4.29192	4.26556	4.4296	4.4425	4.28012	4.17525
"1552739_s_at"	4.76512	4.73674	5.16663	4.5743	5.27613	4.73547	4.5966	4.41004	4.77129	4.69756	4.53262	4.71394
"1552740_at"	3.94401	4.04606	3.8996	3.98513	3.81358	3.85136	3.93833	3.76691	3.91061	3.98774	3.88142	3.82997
"1552742_at"	6.98464	7.34117	7.25901	4.08357	5.60483	4.19808	4.0686	4.06193	4.28681	4.19476	4.00153	4.28841
"1552743_at"	3.99832	4.088	4.28193	3.95336	3.90723	3.94542	4.00001	3.85236	3.96007	3.82859	3.83794	4.08245
"1552745_at"	4.24735	4.24215	4.05206	4.09929	4.22607	4.17196	4.28104	4.14152	4.49253	3.99853	4.22175	4.21297
"1552747_a_at"	3.96811	3.79868	3.85061	3.69776	3.85661	3.84169	3.75588	3.76849	3.84613	3.79355	3.81207	3.81718
"1552749_a_at"	7.07018	7.22702	7.19969	6.7814	6.84658	6.75205	6.90731	6.91127	6.93398	6.43958	6.66623	7.73628
"1552750_at"	4.17284	4.11228	4.08743	3.8802	4.078	4.05252	3.97799	4.1485	4.03321	3.95056	4.02344	4.11656
"1552751_a_at"	5.25886	5.37306	5.21757	5.09511	5.20237	5.17049	5.09884	5.66632	5.1642	5.12585	5.19835	5.58282
"1552752_a_at"	4.28512	4.33252	4.23544	4.25712	4.12279	4.19717	4.22462	4.19299	4.09579	4.20682	4.24837	4.24567
"1552754_a_at"	3.94194	3.90212	3.84434	3.80448	3.81111	3.92612	3.861	3.77101	3.88106	3.87826	3.9088	3.90317
"1552755_at"	4.93193	4.83966	4.99129	5.04064	5.09915	4.73174	4.39605	4.32621	4.49314	4.70884	4.52849	4.45535
"1552757_s_at"	4.29251	4.52922	4.4425	4.3193	4.638	4.36978	4.32936	4.421	4.3525	4.35791	4.39881	4.2959
"1552758_at"	4.60709	4.55303	4.52846	4.5641	4.5534	4.47865	4.64342	4.45162	4.58124	4.49221	4.39791	4.38085
"1552760_at"	4.09504	4.11396	3.83418	3.97483	3.95872	3.94046	4.25236	3.99772	3.88691	4.00724	3.85478	3.90622
"1552761_at"	5.9845	5.96901	5.89304	5.41732	5.34258	5.50747	5.62461	5.49517	5.64012	5.5104	5.38989	5.4811
"1552763_at"	3.81356	3.78526	3.82507	3.76892	3.78097	3.90347	3.83658	3.83119	3.96948	3.93323	3.83665	3.92898
"1552765_x_at"	3.93501	3.97637	3.98542	3.89472	3.97637	4.13222	3.97458	3.85256	3.98747	3.92354	4.03594	4.02611
"1552766_at"	4.02361	3.9294	3.94111	3.88564	4.03867	3.86045	3.92836	3.88564	4.02974	3.89692	3.98226	3.91299
"1552767_a_at"	4.0895	4.04651	3.96221	4.1397	4.07852	3.9412	4.04009	3.95813	3.89238	4.10659	4.55933	4.05752
"1552768_at"	5.97344	5.7249	5.84919	5.62227	5.32477	5.43649	5.72965	5.53781	5.64794	5.45081	5.5718	5.87682
"1552769_at"	5.43116	5.20437	5.41213	5.20966	5.35731	5.15074	5.17209	5.08687	5.01676	4.94331	5.2941	5.14769
"1552770_s_at"	4.74802	4.95449	4.90771	4.31903	5.16833	4.39721	4.2391	4.32322	4.38326	4.26456	4.28291	4.2073
"1552771_a_at"	4.16026	4.36085	4.18593	4.2515	4.22609	4.26723	4.17395	4.07024	4.30667	4.1619	4.14869	4.18533
"1552772_at"	4.77066	4.76311	4.70598	4.94559	4.90309	4.62592	4.43797	4.88941	4.66836	4.66318	5.93565	4.78195
"1552773_at"	4.64635	4.65542	4.78811	4.81081	4.85896	4.76313	4.73928	4.88736	4.49368	4.7177	5.79668	4.74349
"1552774_a_at"	4.48875	4.55573	4.68874	4.59497	5.15332	4.69007	4.56255	4.48392	4.804	4.52121	4.51731	4.62905
"1552775_at"	4.99314	5.23093	5.09448	4.73397	4.84641	4.75101	4.96715	4.87293	4.75903	4.71213	4.92393	4.91024
"1552777_a_at"	4.54582	4.36784	4.36994	4.37997	4.27703	4.38618	4.43212	4.34086	4.28684	4.40894	4.26262	4.34723
"1552779_a_at"	4.22194	4.05686	4.14849	4.23658	4.50858	4.10259	4.16451	4.20671	4.17031	4.13505	4.18353	4.24202
"1552782_at"	3.95552	3.87353	4.00861	3.85996	3.78943	3.8104	3.96155	3.81595	3.99129	3.80932	3.74649	3.82111
"1552783_at"	3.85678	3.81529	3.80728	3.75503	3.6586	3.61499	3.80826	3.64622	3.85383	3.77674	3.74208	3.93245
"1552785_at"	4.1471	4.1767	4.0588	3.9954	3.87451	4.04047	3.85311	4.10852	3.62652	4.04781	3.951	4.1209
"1552787_at"	4.3667	4.39808	4.19636	4.46059	4.21782	4.17966	4.25421	4.77682	3.93957	4.53247	4.63664	4.30352
"1552788_a_at"	4.74332	4.79666	4.78059	4.96665	4.78385	4.83424	4.65797	4.78628	4.55621	4.74379	4.68027	5.01748
"1552789_at"	6.61732	5.77349	6.82401	4.52496	5.25984	5.46471	5.8	4.54739	6.70333	4.60341	4.72586	4.17724
"1552790_a_at"	8.8703	8.47628	9.31779	6.36979	7.86053	7.68301	8.12893	6.99766	8.79364	6.84877	6.54599	6.58127
"1552791_a_at"	3.97351	3.97654	3.8628	3.89337	3.7936	3.79893	3.8738	3.9325	3.91372	3.88043	3.82332	3.96307
"1552792_at"	3.96541	3.81621	3.9144	4.15045	3.90231	3.89378	3.92187	4.04264	3.93211	4.12827	4.16254	3.95227
"1552793_at"	4.65174	4.46898	4.64398	4.33189	4.35104	4.47055	4.25625	4.3308	4.2595	4.32266	4.21948	4.36605
"1552794_a_at"	3.75287	3.88747	3.80421	3.99499	4.32936	4.0769	3.89308	3.87267	3.69692	3.80654	3.8056	3.80421
"1552796_a_at"	4.29744	4.30494	4.31017	4.1676	4.03306	4.18278	4.17285	4.27267	4.21993	4.1087	4.17677	4.29823
"1552797_s_at"	3.98046	4.0807	4.11948	3.7341	3.86228	3.965	4.1156	3.94246	4.29949	3.98401	4.00812	4.06181
"1552798_a_at"	4.93994	4.81386	5.04743	7.13458	6.03987	6.55799	5.22467	6.91202	5.29867	7.10361	8.65221	5.35612
"1552799_at"	5.2256	5.07639	5.36604	4.62399	4.76675	4.66307	4.9411	4.80414	5.10719	4.72766	4.75592	5.14157
"1552800_at"	6.26667	6.2297	6.47813	5.93501	6.05687	5.92762	6.14177	6.02041	6.17931	5.79935	6.03063	6.4226
"1552801_at"	4.42171	4.52209	4.46959	4.2671	4.29933	4.39605	4.50186	4.33277	4.57024	4.57857	4.40193	4.4672
"1552803_a_at"	4.38096	4.61505	4.37443	4.16295	4.44888	4.3129	4.37265	4.24474	4.30379	4.27234	4.19222	4.5522
"1552804_a_at"	5.3908	5.58253	5.33874	5.13481	5.16215	5.36242	5.36207	5.32372	5.26124	5.29293	5.44764	5.48768
"1552806_a_at"	7.24684	7.42361	7.07458	6.94003	7.39234	6.88657	5.7627	8.07805	6.39003	7.13321	8.2516	6.49399
"1552807_a_at"	9.86124	9.8512	9.55394	9.8864	10.0832	9.43515	7.89944	11.0952	8.70535	10.1528	11.2088	9.13885
"1552808_at"	4.0258	4.02899	3.85938	3.85744	3.8532	3.98743	3.77649	3.92732	3.85147	3.89154	3.83755	4.03775
"1552809_at"	4.26881	4.10129	4.22541	4.01029	4.05793	4.078	4.23005	4.11581	4.10278	4.12827	4.06588	4.18533
"1552811_at"	6.11395	6.02121	6.15241	5.89089	5.99904	5.92027	6.02121	5.88288	6.08235	5.95669	5.85039	6.25449
"1552812_a_at"	5.02276	5.34611	5.19091	5.35596	5.29493	5.26684	5.17027	4.90293	5.17501	5.09701	5.35743	4.98743
"1552813_at"	5.32233	5.16868	5.13466	4.83541	4.95791	4.84099	4.87033	4.89849	4.79552	4.60327	4.86366	5.08084
"1552814_a_at"	4.5462	4.46746	4.46736	4.24302	4.36356	4.2424	4.28406	4.2704	4.36355	4.16784	4.13049	4.55656
"1552816_at"	3.95631	3.94802	3.8997	3.87201	3.8878	3.82819	3.94596	3.91546	3.87982	3.8293	3.89364	3.89378
"1552818_a_at"	3.94536	3.92494	3.8903	3.89213	3.83649	3.8567	3.9449	3.76021	3.88134	3.94106	3.78486	4.02776
"1552819_at"	5.17132	4.96797	5.04075	4.60379	4.65102	4.74185	4.98273	4.87768	4.74986	4.79041	4.86863	4.90949
"1552822_at"	4.20986	4.09946	4.25756	4.07018	3.93875	4.02997	4.35178	3.97168	4.9047	4.08505	3.98312	4.15725
"1552825_at"	4.20181	3.97518	4.06978	3.89772	3.98196	4.09274	3.96539	3.95812	4.27394	4.13226	4.02193	4.16194
"1552826_at"	3.78366	3.66985	3.76645	3.59852	3.77337	3.71738	3.66446	3.71089	3.72463	3.67065	3.68071	3.67023
"1552827_s_at"	4.12249	4.1322	4.18224	4.02247	4.0942	3.92848	4.01354	4.08321	4.17273	4.02455	4.03783	4.24971
"1552828_at"	5.52605	5.19316	5.2834	5.06668	5.16158	5.27385	5.1383	4.91269	5.10024	5.05762	5.14497	5.19893
"1552829_at"	5.35741	5.12585	4.74232	5.6013	4.61239	4.69357	5.00027	5.05002	5.14519	5.11079	5.05416	5.70001
"1552830_at"	4.40724	4.37274	4.57019	4.2588	4.18789	4.20295	4.05869	4.27037	4.19758	4.23186	4.23334	4.33066
"1552833_at"	5.69252	5.5139	5.15415	5.25998	5.1369	5.13592	5.28056	5.10362	5.23278	5.21925	5.21014	5.40319
"1552834_at"	5.62689	5.55122	5.85187	5.21751	5.28204	5.2714	5.32205	5.17954	5.58124	5.43691	5.06944	5.60264
"1552835_at"	4.10536	4.27192	4.1757	4.22425	4.39546	4.0536	4.0238	4.08823	4.44441	4.11691	4.17066	4.09063
"1552836_at"	5.21394	5.19078	5.17861	4.98774	5.56335	5.04852	5.0675	4.82344	5.14818	5.07774	5.15661	5.17692
"1552837_at"	3.77088	3.67519	3.76092	3.67905	3.86229	3.75597	3.80134	3.73936	3.80797	3.78309	3.69203	3.78036
"1552839_at"	3.76763	4.00583	3.95449	3.83877	3.8358	3.80281	3.9118	3.86767	3.67247	3.80849	3.81507	4.00421
"1552841_s_at"	4.05907	4.07582	3.97995	3.92209	3.93762	3.70528	4.02014	3.9243	3.93088	3.8422	3.95441	3.90723
"1552842_at"	4.6848	4.64453	4.79839	4.64952	4.44396	4.56158	4.66212	4.55372	4.48335	4.5289	4.44687	4.69843
"1552843_at"	4.56178	4.53697	4.38841	4.26244	4.28797	4.28324	4.31782	4.21066	4.37832	4.4206	4.42991	4.29155
"1552845_at"	6.75922	7.3875	6.88801	7.01925	7.34003	7.29614	7.19001	7.46936	6.70662	6.89101	7.15323	7.41197
"1552846_s_at"	6.00978	6.88539	6.37307	7.5927	7.41754	7.6906	6.5572	8.10242	7.46443	8.10125	6.50536	7.17592
"1552848_a_at"	4.47611	4.52328	4.28431	4.23047	4.21061	4.38303	4.36003	4.26277	4.37353	4.24062	6.58186	4.86335
"1552849_at"	3.87037	3.80599	3.8732	3.99868	3.7732	3.81135	3.86526	3.84603	3.81446	3.92969	4.2104	3.94669
"1552851_at"	3.7711	3.90948	3.82463	3.72966	3.77756	3.75879	3.69868	3.76572	3.6789	3.76011	3.65657	3.77654
"1552852_a_at"	3.93119	3.91168	4.0238	3.86953	3.96692	3.88511	3.84919	3.82387	3.80307	3.74825	3.93288	4.04812
"1552853_at"	4.42717	4.64997	4.50624	4.40925	4.45218	4.43669	4.35565	4.48271	4.4359	4.44175	4.41708	4.43302
"1552854_a_at"	4.67706	4.59497	4.92933	4.42199	4.46394	4.38922	4.42732	4.38498	4.30979	4.44085	4.41332	4.70982
"1552856_at"	4.14842	4.29736	4.20228	4.16073	4.06996	4.14077	4.21042	4.10483	4.20649	4.0911	3.95781	4.16289
"1552857_a_at"	4.76608	4.46271	4.53197	4.39163	4.30926	4.42912	4.51175	4.46752	4.40048	4.19418	4.15983	4.33736
"1552858_at"	3.61787	3.55592	3.62112	3.59796	3.55923	3.59571	3.60932	3.63016	3.636	3.59987	3.65896	3.62272
"1552860_at"	4.59607	4.51736	4.42804	4.28725	4.41958	4.36522	4.38374	4.40426	4.41172	4.51517	4.37535	4.48592
"1552862_at"	4.88062	5.1813	4.96918	5.1813	5.00138	4.9255	4.63653	4.90111	6.7641	4.49563	4.73945	4.86393
"1552863_a_at"	6.23688	6.43568	6.74162	6.14624	6.12181	6.04599	6.20213	6.08228	6.14954	5.75028	6.14794	6.74797
"1552865_a_at"	5.83136	6.15321	5.90229	5.51683	5.81721	5.75645	5.65511	5.5012	5.87854	5.70794	5.72316	6.12057
"1552867_at"	5.59385	5.90927	5.89047	5.85062	5.69072	5.83217	7.09892	4.59961	6.57784	5.75652	6.57614	7.018
"1552868_at"	5.84881	6.03452	5.59248	5.31388	5.48638	5.66627	5.48408	5.66537	5.46724	5.31119	5.30498	5.64538
"1552870_s_at"	3.9553	3.77718	3.77499	3.75108	3.86545	3.87912	3.83495	3.90675	3.75217	3.84001	3.76317	3.79563
"1552872_at"	5.99558	6.10296	5.89676	5.69751	5.73793	5.54271	5.72739	5.60204	5.59093	5.51224	5.78488	6.32422
"1552873_s_at"	6.31781	6.46226	6.19736	6.16453	5.93468	6.13935	6.19608	6.21784	6.36687	6.09344	6.06347	6.76019
"1552875_a_at"	4.52803	4.78785	4.34261	5.86418	4.58584	4.57053	4.49873	5.69748	4.43759	5.22263	6.20904	4.31233
"1552876_at"	4.33374	4.4587	4.40232	4.21826	4.40379	4.25414	4.2998	4.41303	4.43202	4.17368	4.2975	4.3403
"1552877_s_at"	4.80565	4.61558	4.82387	4.61781	4.55381	4.5335	4.68081	4.61977	4.80233	4.45797	4.76018	4.60422
"1552878_at"	3.90783	3.94721	3.88407	3.66148	3.78737	3.7758	3.90035	3.8089	3.7469	3.78326	3.69024	3.81236
"1552879_a_at"	4.57745	4.35717	4.53161	4.49103	4.42731	4.54358	4.83688	4.51413	4.51464	4.50995	4.59772	4.62676
"1552880_at"	4.15381	4.12165	4.09548	4.0795	4.40433	4.14236	4.01243	4.31055	4.50585	4.20447	4.39657	4.02235
"1552882_a_at"	4.92865	4.79097	4.49823	4.73429	4.63542	4.72878	4.83158	4.88117	4.99458	4.77983	4.74098	4.93779
"1552884_at"	5.10956	5.0438	5.35957	4.77278	5.03745	4.67025	4.85914	4.93196	5.01402	4.75592	4.84015	5.04779
"1552885_a_at"	5.95583	5.96192	6.17528	5.65579	5.54229	5.51038	5.62556	5.70812	5.42564	5.43253	5.55413	5.90002
"1552887_at"	4.9135	4.92009	5.03919	4.88861	4.97802	4.83846	4.8974	4.91157	4.91361	4.61696	4.89737	5.00122
"1552889_a_at"	7.27599	7.27937	7.48748	6.901	7.08878	6.93333	7.21933	7.08483	7.04073	6.87174	7.06637	7.55493
"1552890_a_at"	4.91165	5.10039	4.98174	4.72596	4.61739	4.89484	4.55695	4.88483	4.96595	4.72584	4.98515	5.00978
"1552892_at"	8.5447	8.49701	8.40046	7.17238	7.1197	7.0642	7.09586	6.72044	7.42924	6.24654	6.63595	6.84549
"1552893_at"	5.50119	5.39681	5.57768	5.34938	5.26474	5.13367	5.18189	5.32695	5.10355	5.08211	5.28743	5.66542
"1552895_a_at"	4.11737	4.17439	4.08502	4.16544	4.14831	3.99385	3.87471	3.95059	4.13793	4.019	4.05347	3.99777
"1552897_a_at"	3.94082	4.00388	4.24613	3.86953	3.88357	3.99361	3.9387	4.02612	3.79413	3.74443	3.80119	4.03566
"1552898_a_at"	4.48822	4.41043	4.31085	4.16761	4.19321	4.30142	4.2283	4.13496	4.07437	4.26037	4.09735	4.42838
"1552899_at"	4.15387	4.35307	4.5607	3.86932	4.15454	3.87152	3.914	3.94666	4.27222	3.96487	4.05032	4.01682
"1552900_a_at"	3.85922	3.81097	3.92404	3.83057	3.9408	3.92867	3.7633	3.76254	3.89378	3.82164	3.83673	3.89378
"1552902_a_at"	4.3371	4.36299	4.24499	4.28633	4.21148	4.11171	4.4193	4.31009	4.2822	4.12487	4.38702	4.27389
"1552903_at"	4.76125	4.67445	4.60268	4.59569	4.552	4.5434	4.75433	4.59061	4.77135	4.69957	4.60645	4.96711
"1552904_at"	3.71651	3.79245	3.88101	3.67804	3.67759	3.60778	3.65461	3.68507	3.63261	3.54988	3.74659	3.68756
"1552906_at"	3.77886	3.71984	3.75926	3.77995	3.65146	3.72119	3.76562	3.70271	3.69388	3.6991	3.73099	3.71264
"1552908_at"	4.23439	3.81797	3.90011	4.05793	4.01549	4.0368	4.11551	3.97856	4.06826	3.90011	4.01889	3.89896
"1552910_at"	4.13299	3.90953	3.99667	4.07072	4.03607	4.02486	4.03528	3.98515	4.05164	4.06478	4.80147	4.14508
"1552911_at"	4.53135	4.57204	4.80343	4.31719	4.41052	4.36727	4.15305	4.398	4.54933	4.31637	4.65802	4.53054
"1552912_a_at"	4.07583	4.06431	4.17072	3.97033	7.13615	4.13379	3.89036	4.06472	4.09707	4.06746	4.06326	4.0716
"1552913_at"	3.87935	3.70112	3.72242	3.68576	3.76018	3.7751	3.91536	3.74595	3.79222	3.79618	3.77017	3.73565
"1552914_a_at"	5.00916	5.06751	4.89619	4.90996	4.81551	4.82141	4.7544	4.68086	4.88627	4.82936	4.81559	4.95612
"1552915_at"	4.40561	4.26767	4.48756	4.35361	4.36394	4.32667	4.53988	4.29881	4.39244	4.06376	4.32573	4.45955
"1552917_at"	4.91688	4.86449	4.66422	4.58283	4.7565	4.64374	4.46672	4.66353	4.76635	4.70274	4.64637	4.85199
"1552919_at"	4.03211	4.08823	4.03379	4.06047	4.01503	4.07115	4.13924	3.96572	4.10683	4.15222	3.92139	4.07936
"1552921_a_at"	5.74339	5.52316	5.84955	6.10327	6.60258	6.5332	5.9862	5.74062	5.83644	6.18558	5.83678	6.75142
"1552922_at"	3.91616	3.82484	3.91151	3.92279	3.8879	3.9074	3.90587	3.93516	3.95412	3.86333	3.89076	4.03101
"1552923_a_at"	4.72516	4.49903	4.87488	4.31978	4.6734	4.29068	4.82802	4.30141	4.45552	4.31127	4.38033	4.95906
"1552924_a_at"	5.03729	5.18683	5.17033	4.5284	4.61427	4.77495	6.75914	4.71472	4.86818	4.5284	4.59783	4.73013
"1552925_at"	4.30893	4.35866	4.49778	4.29148	4.2841	4.27727	4.36874	4.30909	4.45162	4.28433	4.27177	4.37499
"1552927_at"	4.39755	4.46838	4.6169	4.42662	4.43021	4.48874	4.41185	4.40063	4.44386	4.38385	4.67992	4.50032
"1552928_s_at"	4.2178	4.25965	4.78204	4.2653	4.30017	4.15615	4.15354	4.24355	4.14873	4.0446	4.12431	4.03355
"1552929_at"	3.97021	4.21246	4.25248	3.81182	4.0612	3.84824	4.11485	3.96164	3.84161	3.9568	3.89409	3.87536
"1552930_at"	6.03695	6.38288	6.79221	6.04594	6.09434	6.23689	6.13576	5.98536	6.43352	6.33575	6.15401	6.97037
"1552931_a_at"	5.7684	5.94944	6.14266	4.98007	5.31023	5.20342	5.16323	5.30901	5.19328	4.74152	5.40206	5.83501
"1552932_at"	4.34079	4.36391	4.46089	4.15984	4.16712	4.12954	4.38374	4.26041	4.34079	4.33665	4.37162	4.28204
"1552933_at"	3.82301	3.90215	3.76125	3.75662	3.79976	3.78439	3.63152	3.8286	3.86612	3.76317	3.73656	3.80982
"1552935_at"	5.45159	5.58222	5.46329	5.29614	5.31167	5.08931	5.27785	5.16432	5.57859	5.25891	5.35187	5.48539
"1552937_s_at"	6.23728	6.22422	5.83253	5.73389	6.10923	6.31023	6.09794	5.88597	6.30746	5.98129	5.59602	5.62757
"1552938_at"	4.29074	4.31581	4.34483	4.4543	4.21317	4.24518	4.13804	4.29049	4.33204	4.24921	4.3001	4.44584
"1552939_at"	3.83285	3.89766	3.82361	3.68204	3.74586	3.75523	3.86489	3.81441	4.13915	3.79075	3.84566	3.89258
"1552940_at"	4.09901	4.03732	4.24884	4.15149	4.09516	4.10426	4.06548	3.98674	4.08138	3.92074	4.00153	4.27605
"1552942_at"	4.57675	4.52785	4.71612	4.45224	4.36356	4.31836	4.36178	4.41735	4.44699	4.15847	4.37162	4.5337
"1552943_at"	3.7285	3.72703	3.68588	3.67819	3.79158	3.69866	3.76266	3.68126	3.65244	3.65372	3.76553	3.71742
"1552944_a_at"	7.96675	7.76847	7.46598	7.2699	7.41941	7.25481	7.40081	7.35583	7.69045	7.29286	7.20142	7.55011
"1552946_at"	4.07597	3.86181	4.09472	3.83657	3.8303	3.98888	3.93938	3.97211	3.9546	3.92062	3.91764	3.94797
"1552947_x_at"	4.06275	4.19807	4.09599	4.04597	3.96681	4.1188	4.02489	4.06541	4.3304	4.15733	4.12978	4.03223
"1552948_at"	4.8401	4.77999	4.82558	4.50956	4.62191	4.73125	4.41999	4.61842	4.59848	4.57322	4.62897	4.74064
"1552950_at"	3.85949	3.81091	3.75375	3.89712	3.83159	3.79258	3.88771	3.88217	3.94394	3.78762	3.81511	3.94066
"1552952_at"	4.07728	4.06795	3.98813	4.03158	3.82233	3.88319	4.00231	3.82617	4.04885	3.88667	3.93431	4.13294
"1552953_a_at"	4.70189	4.49616	4.83276	4.76564	4.6992	4.67445	4.85739	4.93579	4.90985	4.76311	4.74097	4.70307
"1552954_at"	4.57062	4.52011	4.67298	4.53362	4.29308	4.41264	4.407	4.40196	4.27987	4.27708	4.15434	4.596
"1552955_at"	5.13972	4.90817	4.84335	4.91171	4.96073	4.92229	4.90254	4.99959	4.7806	4.75674	4.90906	5.1918
"1552957_at"	3.90201	3.93559	4.07756	3.91612	3.92324	3.96543	3.89481	3.9545	3.91374	3.92828	3.99457	3.86937
"1552960_at"	5.03627	4.67068	4.86556	4.58384	4.85688	4.54437	4.66557	4.57739	4.66286	4.55406	4.75046	4.80213
"1552961_at"	4.62831	4.57138	4.6542	4.44185	4.40921	4.4867	4.35985	4.55226	4.52858	4.52671	4.47039	4.60169
"1552964_at"	4.85753	4.91372	4.96487	4.83529	4.91453	4.99714	4.92375	4.74743	4.93427	4.87533	4.87518	4.9131
"1552965_a_at"	4.98208	4.85158	5.00645	4.80824	4.7548	4.69055	4.61714	4.70612	4.87473	4.80107	4.55144	4.80703
"1552967_at"	4.95461	4.64605	4.98109	4.531	4.37966	4.38395	4.5545	4.54046	4.53697	4.37706	4.4963	4.5531
"1552969_a_at"	4.21142	4.10401	4.1395	4.09328	4.0906	4.05425	4.12232	4.0456	4.03598	4.16482	4.06544	3.80972
"1552970_s_at"	4.2651	4.20365	3.99487	4.04929	4.09381	4.10616	4.16092	3.99722	4.06992	4.07338	4.05819	3.8741
"1552971_at"	4.18486	4.01872	4.16991	3.93794	3.86228	3.87418	3.98109	3.90677	3.96625	3.81841	3.90948	3.95227
"1552972_at"	3.63754	3.6826	3.68455	3.71404	3.51945	3.59943	3.65483	3.78002	3.78288	3.64353	3.69468	3.75418
"1552973_at"	4.33955	4.51736	4.54761	4.25905	4.19627	4.2945	4.22341	4.31341	4.21897	4.24152	4.19222	4.39346
"1552974_at"	3.58176	3.72635	3.65537	3.58021	3.58894	3.59161	3.61279	3.57621	3.64315	3.59353	3.61155	3.694
"1552975_x_at"	3.70373	3.76705	3.73028	3.82744	3.67808	3.65912	3.60518	3.57734	3.69937	3.67182	3.57205	3.67447
"1552976_at"	5.771	5.7592	5.79344	5.50867	5.50636	5.35494	5.52954	5.32641	5.57202	5.28798	5.32954	5.77888
"1552977_a_at"	9.20267	9.33164	9.12679	8.85161	7.92682	8.64736	8.48597	7.89936	8.60707	7.811	8.1474	8.36639
"1552978_a_at"	4.70799	4.90586	4.87078	4.82299	5.28865	5.29014	4.96669	4.90932	4.86041	4.65222	5.05416	4.20889
"1552979_at"	4.07141	4.05686	4.11274	3.99925	4.11128	4.11898	4.06144	3.98839	4.11898	3.91506	4.0372	4.17766
"1552980_at"	4.31707	4.51491	4.44161	4.52157	4.45934	4.31214	4.2606	4.39817	4.11821	4.13242	4.23107	4.17693
"1552982_a_at"	4.84917	4.74433	4.69558	4.38843	4.45909	4.31116	4.37189	4.42127	4.54745	4.29341	4.3977	4.68377
"1552985_at"	4.49221	4.42575	4.42195	4.4057	4.40825	4.27875	4.42042	4.39118	4.20649	4.21899	4.25381	4.51043
"1552986_at"	4.17944	4.27982	4.25304	4.30744	3.99238	4.27532	4.58473	4.08335	4.33182	4.17887	4.39884	4.5097
"1552987_a_at"	3.75554	3.71931	3.65715	3.65124	3.64885	3.61446	3.75541	3.6893	4.06553	3.6257	3.63183	3.72355
"1552988_at"	3.91815	3.80702	3.86016	3.70619	3.80105	3.87891	3.83765	3.77352	3.95559	3.86016	3.8214	3.97746
"1552990_at"	4.07528	3.9419	3.94961	3.81897	3.97851	3.88225	3.89986	3.9072	4.06627	3.84315	3.9354	3.99777
"1552991_at"	4.19323	4.19778	4.33439	4.23655	3.96451	4.19664	4.15702	4.0987	4.04646	4.2002	4.13152	4.37082
"1552993_at"	4.02011	4.04839	3.97216	3.87639	3.90811	3.77533	3.85618	3.93461	3.9635	3.9107	3.98306	3.9635
"1552995_at"	5.7952	5.67256	5.74869	5.44022	5.69144	5.3112	5.71764	5.59762	5.74818	5.78771	5.73607	5.95329
"1552997_a_at"	5.25855	5.05304	5.15772	4.97598	4.88845	4.89001	4.86169	4.68792	5.0814	4.69023	4.84329	4.95544
"1552998_at"	4.39754	4.32978	4.39219	4.26518	4.11883	4.23901	4.12215	4.12996	4.13891	4.1615	4.18807	4.25276
"1552999_a_at"	4.25929	4.23396	4.32734	4.15791	4.32691	4.25117	4.27846	4.15602	4.20649	4.21281	4.20649	4.34654
"1553002_at"	4.44333	4.2417	4.17194	4.18864	4.26602	4.1319	4.36744	4.32762	4.24766	4.14908	4.26984	4.30873
"1553003_at"	4.09865	4.44539	4.30293	4.06473	4.19005	4.21272	4.24014	4.1923	4.31799	4.05367	4.16521	4.21325
"1553004_at"	4.15606	4.14036	4.12615	3.91005	4.30679	4.14214	3.95158	4.0836	4.18827	4.06686	4.10987	4.26407
"1553006_at"	4.31446	4.42977	4.31792	4.10844	3.97527	4.05381	4.18594	4.06129	4.03532	4.07952	4.04413	4.29829
"1553007_a_at"	4.18054	4.1106	4.32455	4.14911	4.3111	4.27945	4.38497	4.03127	4.3732	4.43454	4.29528	4.1748
"1553009_s_at"	4.21559	4.31545	4.28801	4.21623	4.22479	4.19286	4.28708	4.20414	4.25495	4.24743	4.01051	4.30436
"1553011_at"	5.80422	5.6275	5.76991	5.57903	5.42239	5.58944	5.62948	5.60703	5.66118	5.58827	5.63235	5.94119
"1553013_at"	4.23763	4.23295	4.3326	4.03906	4.037	4.21242	4.30011	4.35217	4.28823	4.03596	4.29582	4.17963
"1553015_a_at"	6.6519	6.95478	6.62538	6.52474	7.06175	7.08974	7.36034	7.18723	6.86487	6.88885	6.92228	7.50589
"1553016_at"	4.9036	4.83219	4.87293	4.76617	4.68778	4.68348	4.65967	4.69202	4.64796	4.56118	4.67098	4.96465
"1553019_at"	4.97265	4.82508	5.36208	4.90425	4.92795	4.98826	4.95462	4.78757	4.92854	4.85851	4.96638	4.97303
"1553020_at"	4.40814	4.11212	4.22897	4.03184	3.98246	4.27622	4.35013	4.14418	4.0293	4.17323	4.02426	4.39942
"1553021_s_at"	4.6332	4.68183	4.98349	4.73287	4.79946	4.61557	4.61985	4.7848	4.48683	4.66157	4.76952	4.77398
"1553022_at"	4.03316	4.03995	4.18926	4.12204	4.01688	3.96305	4.03287	3.9224	3.91616	4.06761	3.92255	3.94092
"1553023_a_at"	4.35301	4.24592	4.31582	4.26946	4.37471	4.33439	4.38736	4.33046	4.36772	4.36126	4.43364	4.50698
"1553024_at"	3.82796	3.78944	3.80819	3.76329	3.82939	3.87941	3.76232	3.84203	3.7775	3.7932	3.75794	3.80934
"1553025_at"	3.88849	3.92421	3.89378	4.08896	3.98223	3.82845	3.91705	3.90056	3.86765	3.8526	3.83757	3.85522
"1553027_a_at"	4.58764	4.62247	4.5031	4.51352	4.43741	4.26272	4.46925	4.56568	4.39078	4.28893	4.77366	4.40897
"1553028_at"	4.39399	4.51821	4.5627	4.30825	4.2951	4.13624	4.25732	4.19173	4.28916	4.35642	4.25258	4.24392
"1553030_a_at"	5.22081	5.2315	5.05527	5.29689	5.38796	5.30715	5.04457	5.69054	5.22564	5.40317	5.60146	5.58781
"1553031_at"	4.60851	4.5274	4.53439	4.50309	4.31919	4.39871	4.51598	4.55599	4.64815	4.57939	4.54176	4.75433
"1553032_at"	4.40705	4.59394	4.41895	4.38818	4.48771	4.33979	4.51436	4.32354	4.46163	4.36341	4.34426	4.43862
"1553033_at"	4.2129	4.28194	4.18877	4.12882	4.17043	4.21529	4.20045	4.21591	4.33816	4.20742	4.1545	4.39239
"1553034_at"	4.85724	4.91504	4.77342	5.0963	5.02663	4.56601	4.67908	7.49083	4.6678	6.56532	4.96809	4.51547
"1553036_at"	3.95678	4.1124	3.97115	3.93736	3.79017	3.93996	3.95441	3.95728	4.03261	3.9568	3.81713	4.10683
"1553037_a_at"	4.22029	4.14706	4.12051	4.10785	4.11083	4.03301	3.98025	4.23865	4.06777	4.07729	4.11578	4.37403
"1553039_a_at"	7.11227	7.35272	7.24106	6.86864	6.92002	6.93673	6.79875	6.96422	6.94448	6.53748	6.98324	7.47146
"1553041_at"	4.85703	4.70396	4.91052	4.68251	4.75543	4.77227	4.69417	4.80996	4.78692	4.76988	4.71207	4.98621
"1553042_a_at"	7.50589	7.38315	7.35429	8.257	5.81064	6.78937	7.52721	6.66881	6.27355	7.28809	6.87866	7.55658
"1553043_a_at"	4.77062	5.27544	5.56866	8.17941	9.58626	8.3299	5.69711	9.06936	7.21989	7.97497	9.12435	6.50481
"1553044_at"	5.21749	5.28347	5.23128	4.76814	4.67769	4.75394	4.69825	4.88222	4.7147	4.72857	4.72286	4.91161
"1553045_at"	4.51036	4.77133	4.80162	4.50198	4.52465	4.58925	4.4983	4.47352	4.65713	4.49978	4.45648	4.39008
"1553046_s_at"	5.57883	5.73247	5.68281	5.32092	5.2998	5.16683	5.22095	5.28006	5.31525	5.08029	5.17881	5.44392
"1553047_at"	5.07375	5.23382	5.07483	5.0623	4.67164	4.86969	5.28337	4.98329	4.93687	5.19176	5.09412	5.42733
"1553048_a_at"	5.2399	5.01679	5.16737	4.82684	4.67523	4.78742	4.87077	4.64272	4.97747	4.94792	5.01886	4.868
"1553051_s_at"	4.59206	4.3845	4.4438	4.35306	4.50934	4.36411	4.39758	4.39227	4.39804	4.32326	4.41155	4.3677
"1553052_at"	4.19556	4.26202	4.39073	4.19838	4.11661	4.17122	4.13921	4.21947	4.16429	4.11242	4.15196	4.32428
"1553053_at"	4.39718	4.63	4.64	4.38897	4.28518	4.41729	4.28406	4.43339	4.33702	4.33651	4.3922	4.37584
"1553055_a_at"	4.34057	4.21612	4.28528	4.51051	4.52875	4.59829	4.5097	4.77308	4.49096	4.86288	4.56255	4.59385
"1553057_at"	5.00781	4.8206	4.88411	4.43958	4.40463	4.61941	4.59446	4.57387	4.78439	4.45526	4.55467	4.54485
"1553058_at"	5.35639	4.96999	5.07667	4.82303	4.85896	4.65075	4.9254	4.74976	4.73337	4.88534	4.70117	4.88664
"1553059_at"	4.42575	4.41828	4.35592	4.32101	4.32146	4.33982	4.40336	4.32787	4.33404	4.29766	4.13845	4.47368
"1553060_at"	5.20943	5.05516	5.08128	4.90432	5.18225	5.21303	5.14561	5.0215	4.97016	4.93725	4.91441	5.19309
"1553061_at"	4.4425	4.30163	4.42047	4.39509	4.35843	4.12847	4.35889	4.14969	4.28002	4.30937	4.38332	4.38893
"1553062_at"	4.58681	4.58361	4.87044	4.49196	4.27003	4.58481	4.5225	4.40332	4.4135	4.27451	4.26531	4.75035
"1553063_at"	5.2719	5.37503	5.18645	5.03464	4.93218	5.06741	5.20212	4.82338	5.08034	4.75401	5.10834	5.36207
"1553064_at"	4.90869	4.85449	4.85513	4.41587	4.42575	4.37532	4.53906	4.5698	4.64915	4.4608	4.51005	4.892
"1553066_at"	4.31795	4.56807	4.52	4.25187	4.49441	4.30113	4.26786	4.3652	4.27804	4.18564	4.21633	4.4123
"1553067_a_at"	4.56525	4.36644	4.38008	4.07677	4.25751	4.21183	4.21316	4.08755	4.0207	4.12646	4.18829	4.40463
"1553069_at"	4.33369	4.35947	4.53256	4.20325	4.28367	4.10767	4.33369	4.27418	4.16335	4.15466	4.18428	4.3067
"1553070_a_at"	5.41324	5.39279	5.14916	4.92125	4.9136	5.04117	4.80801	4.9325	5.22794	4.87119	4.93293	5.32965
"1553071_a_at"	4.60811	4.84499	4.88548	4.58624	4.58702	4.65107	4.61612	4.81432	4.90188	4.61587	4.41255	4.81917
"1553072_at"	4.31014	4.32161	4.4343	4.11636	4.28966	4.29117	4.38712	4.14363	4.22153	4.05197	4.29656	4.39019
"1553074_at"	4.76445	4.61576	4.40521	4.38152	4.35249	4.27241	4.3511	4.32024	4.63554	4.27765	4.20175	4.41868
"1553075_a_at"	3.7163	3.696	3.73756	3.78903	3.79879	3.74739	3.68856	3.65236	3.71335	3.7111	3.71353	3.65318
"1553076_at"	4.14471	4.20483	4.11952	4.02063	4.01134	3.99771	4.07291	3.98984	4.03176	3.98031	4.03781	4.03957
"1553077_at"	4.40311	4.47672	4.16581	4.05653	4.19865	4.1984	4.18276	4.13659	4.36022	4.06434	4.16508	4.15687
"1553078_at"	4.53022	4.61672	4.70065	4.26736	4.32594	4.40284	4.48027	4.48781	4.62414	4.61213	4.48168	4.47569
"1553079_at"	4.62136	4.54438	4.56862	4.30277	4.48874	4.4379	4.43161	4.39244	4.45806	4.43148	4.47945	4.5937
"1553080_at"	4.24061	4.13637	4.39511	3.9921	4.04397	4.02555	4.08723	4.02551	3.90603	4.10154	4.02666	4.14454
"1553081_at"	5.88864	6.05906	5.85701	5.50316	5.44021	5.54045	5.85808	5.90782	5.79807	5.62148	5.80342	5.86718
"1553082_at"	5.07366	4.99022	4.87885	4.79321	4.8736	4.92472	4.7422	4.77437	4.90663	4.80709	4.79271	5.09129
"1553083_at"	4.47974	4.73792	4.57826	4.49039	4.58933	4.4333	4.72834	4.6142	4.52697	4.44875	4.72837	4.84294
"1553084_at"	4.01669	3.99343	3.82203	3.97828	3.95004	3.95526	3.93224	3.86105	4.07072	4.10908	3.97124	3.98959
"1553086_at"	4.10104	4.22355	4.18556	3.93448	3.97351	3.95868	3.97627	4.01347	4.05707	3.84683	3.90948	4.23195
"1553087_at"	4.37411	4.2096	4.48756	4.32167	4.44468	4.27243	4.21139	4.36136	4.31796	4.30448	4.20649	4.47089
"1553088_a_at"	6.71255	6.82304	6.65716	6.39837	6.51729	6.29721	6.61581	6.47582	6.82204	6.30546	6.46015	6.91464
"1553089_a_at"	4.35584	4.43173	4.7472	4.30744	4.4958	4.47202	4.36949	4.48709	4.47908	4.38265	4.50897	4.35122
"1553093_a_at"	4.24361	4.23422	4.2329	4.20599	4.35758	4.22112	4.08339	4.19537	4.27758	4.24392	4.22485	4.27052
"1553094_at"	4.75859	4.54267	4.8348	4.55385	4.45803	4.56699	4.78815	4.73493	4.68064	4.65542	4.91369	4.61125
"1553096_s_at"	7.69342	8.26272	7.78191	8.06115	8.26132	7.28971	8.0638	7.41941	10.0617	7.92489	9.07057	8.71257
"1553099_at"	6.1249	6.38324	6.6578	5.81469	6.17791	5.82481	6.86306	5.97715	5.78101	4.69663	5.09676	5.96846
"1553101_a_at"	7.78656	8.25171	8.18727	8.27845	7.92831	8.16365	8.07862	8.25661	7.83165	7.96655	8.12651	7.92024
"1553102_a_at"	9.20524	8.91745	9.30034	9.09871	9.08806	9.20866	9.8717	8.47402	9.1477	8.93605	8.63975	8.12331
"1553103_at"	9.15151	8.95334	8.9045	9.08342	8.67981	8.63656	8.98208	8.88992	8.4618	8.9921	8.93579	8.32419
"1553105_s_at"	4.18936	4.02921	3.94933	4.33807	4.16658	4.09779	4.8576	4.03686	4.31573	4.02068	4.7131	4.12329
"1553106_at"	4.33587	4.17899	4.30733	4.39742	4.55035	4.53977	4.80452	4.08307	4.37942	5.05387	4.61236	4.16084
"1553107_s_at"	5.00721	5.1583	4.98866	5.11538	5.04768	5.21493	5.19638	5.0183	5.3277	5.15722	4.99624	5.28357
"1553108_at"	4.46019	4.46019	4.4832	4.50458	4.72852	4.67916	4.93572	4.37347	4.67713	4.68568	4.60294	4.46204
"1553111_a_at"	4.2962	4.19183	4.42523	4.38515	4.56418	4.98268	4.9448	4.52658	4.46347	4.55673	5.29118	4.03234
"1553112_s_at"	6.40338	6.93911	6.68829	6.18791	6.27615	6.69317	6.38645	6.23348	6.46444	6.30983	6.4278	5.48996
"1553113_s_at"	6.31151	6.46543	6.43546	6.24809	6.19799	6.38981	6.47903	6.01068	6.56203	6.38921	6.49734	5.14497
"1553114_a_at"	5.13621	4.95873	4.79613	4.7508	4.83111	4.72506	4.54318	4.50114	4.7569	4.57909	4.76466	5.31283
"1553115_at"	6.08298	6.22102	5.92854	5.78206	5.61882	5.59748	5.93373	5.71271	5.83803	5.53709	5.73396	6.1767
"1553117_a_at"	8.57113	8.97772	8.67624	8.26171	7.79821	7.85434	7.67148	7.79616	7.69969	7.54131	8.44389	7.04603
"1553118_at"	6.09486	7.15986	6.09205	7.66978	7.40138	7.67633	7.67918	6.56064	6.53398	6.7676	6.44839	6.39513
"1553120_at"	3.89023	3.72287	3.97465	3.86346	3.86735	3.86463	3.78913	3.76188	3.89378	3.83826	3.75534	3.97013
"1553122_s_at"	4.12958	4.09416	4.11479	4.08765	4.12874	4.23551	4.0286	4.10003	4.15463	4.13061	4.28481	4.15064
"1553123_at"	4.5415	4.45333	4.45024	4.42106	4.3322	4.41667	4.47846	4.37396	4.45716	4.44533	4.40534	4.57618
"1553125_x_at"	4.55264	4.56103	4.68186	4.64566	4.31515	4.49429	4.45512	4.46407	4.57864	4.36644	4.40711	4.6571
"1553126_a_at"	3.85341	3.6895	3.85659	3.76203	3.91373	3.86135	3.80816	3.72784	3.79222	3.84243	4.01142	3.98552
"1553127_a_at"	4.09008	4.05862	4.23408	3.96716	4.00028	3.99251	3.88188	3.94072	3.78134	3.96834	3.9569	3.97943
"1553129_at"	3.84671	3.89058	3.9293	4.04246	3.90516	4.38882	3.78369	4.40132	3.81657	5.46125	3.81051	3.94256
"1553130_at"	5.58233	5.79185	5.67731	5.56555	5.45627	5.34333	5.35071	5.36061	5.33291	5.07265	5.28563	5.53449
"1553131_a_at"	4.91307	5.11727	4.86336	4.51046	4.57065	4.58602	4.70765	4.57138	4.56148	4.54975	4.62317	4.70222
"1553132_a_at"	4.33921	5.21661	4.55848	5.56975	4.16487	4.6897	3.77836	6.3482	3.9624	5.15722	5.62485	3.85122
"1553133_at"	7.19887	7.13731	7.11517	5.34222	5.95159	5.59516	4.99218	5.32648	7.3746	6.61855	5.15182	5.05785
"1553134_s_at"	4.20926	4.24255	4.2485	3.74063	4.00986	3.85523	3.8809	3.82224	4.29433	3.89682	3.91549	3.87346
"1553136_at"	5.91268	6.04697	5.99734	5.70539	5.54413	5.42288	5.85568	5.52204	5.62127	5.39243	5.63658	6.24787
"1553137_s_at"	4.80065	4.36243	4.67352	4.26041	4.59393	4.12522	4.234	4.20478	4.29587	4.2378	4.24522	4.54171
"1553138_a_at"	5.76333	5.69471	5.30554	6.05652	6.04446	6.42111	7.26894	6.22327	6.20927	5.8007	5.91952	7.28624
"1553139_s_at"	5.08281	5.16069	4.84239	5.11495	5.26724	4.93642	4.88356	4.9703	5.29252	4.87041	4.99578	5.15111
"1553140_at"	3.92413	3.96968	3.94203	3.85659	4.09396	4.02777	3.89036	3.93281	3.91083	3.90507	3.84627	3.86946
"1553141_at"	4.05192	4.05117	4.35278	4.32353	4.63674	4.40357	4.15424	4.26352	4.06596	4.3518	4.78269	4.23746
"1553142_at"	4.00509	3.97961	3.82251	4.16775	4.70748	4.32595	4.00855	4.121	4.1119	4.28683	4.39602	4.19454
"1553145_at"	8.6406	8.66862	9.29596	6.5854	7.51162	8.15811	8.92087	7.39731	7.98358	6.7707	6.465	7.02036
"1553146_at"	3.94045	3.98009	4.00566	3.9143	3.92259	3.87191	3.95672	3.85136	3.8413	3.76383	3.94304	3.91188
"1553147_at"	3.8193	3.89497	3.72499	3.82183	4.07906	3.9569	3.85733	3.82481	3.83408	3.82481	3.75312	3.89025
"1553148_a_at"	4.8491	4.51736	4.90677	4.47407	4.63689	4.65007	4.6776	4.55837	4.61536	4.54093	4.85986	4.4054
"1553150_at"	4.14013	4.17975	4.30371	4.19272	4.14241	4.27583	4.0054	4.13659	4.35268	4.11699	4.30632	3.99599
"1553151_at"	4.11309	4.14595	4.32377	4.45461	5.99213	4.47055	4.14418	5.82887	4.52689	4.22819	4.06644	4.10482
"1553153_at"	5.20217	5.41482	5.35066	5.73131	6.826	5.59708	5.51248	6.84029	5.70368	5.37853	5.32625	5.39635
"1553155_x_at"	4.20208	4.0518	4.1969	4.43855	5.44239	4.38358	4.26056	5.09544	4.35055	4.0601	4.27926	4.3373
"1553156_at"	5.44387	5.13493	5.3035	5.18679	5.20025	5.17501	5.19578	5.22303	5.17786	5.07136	5.25571	5.17255
"1553157_at"	4.3905	4.45529	4.18246	4.25824	4.19599	4.41056	4.25696	4.31376	4.39629	4.28393	4.35766	4.55612
"1553158_at"	4.97312	5.35896	5.07165	5.85664	6.23178	6.4564	6.38727	5.85298	6.48361	6.51666	6.38372	5.82352
"1553159_at"	5.82846	5.75122	5.78305	5.71493	5.68345	5.60189	5.75851	5.65888	5.73631	5.70007	5.6894	5.78901
"1553162_x_at"	6.18073	6.45535	6.50643	6.23112	6.30248	6.5406	6.19451	6.29124	6.19946	5.76626	6.1426	6.66572
"1553163_at"	5.03867	5.03137	5.26302	4.93948	5.10333	4.98251	5.00206	4.92332	4.97366	4.83016	4.93038	4.9594
"1553165_at"	6.91703	6.72775	6.45055	6.5265	6.06738	5.70901	6.09611	6.22885	5.41422	6.29978	6.2166	6.13816
"1553166_at"	4.96025	4.91544	5.25623	4.71968	4.71095	4.88861	4.69825	5.03745	5.25886	4.87705	4.96612	4.97067
"1553167_a_at"	4.23484	4.18553	4.25342	5.52396	4.72862	5.27204	4.84736	4.72465	4.19635	6.24879	4.5494	4.8876
"1553168_at"	4.91335	5.0956	5.09228	4.98564	4.81417	4.93253	4.5219	4.70192	4.63758	4.72153	4.87441	5.07518
"1553169_at"	5.11819	5.16868	5.38918	4.81773	4.84628	5.09266	4.87985	5.0688	4.96866	5.12951	5.07128	4.92113
"1553171_x_at"	4.49876	4.40463	4.45691	4.13706	4.33583	4.18881	4.38264	4.25364	4.27369	4.33053	4.25939	4.43488
"1553172_at"	6.51613	6.54287	6.32296	6.50885	6.6219	6.50975	6.52919	6.49587	6.86561	6.62189	6.56028	6.45163
"1553174_at"	5.61688	5.49266	5.60222	5.24274	5.17501	5.10687	5.15044	5.32676	5.24156	5.18852	5.22321	5.79751
"1553175_s_at"	4.37453	4.31912	4.49857	4.277	4.13278	4.33355	4.29229	4.22508	4.07436	4.28673	4.23967	4.41407
"1553176_at"	4.11942	4.08861	3.98741	4.29527	4.19251	4.21528	4.0617	4.19467	4.26041	3.98898	4.45484	4.21891
"1553177_at"	4.15984	4.20753	4.1874	4.88424	4.33529	4.46216	3.99801	4.55877	4.14989	4.28016	5.17683	4.18667
"1553178_a_at"	6.34471	6.28063	6.52289	5.98085	5.94653	6.02406	6.14512	6.14744	6.4791	6.04245	6.04227	6.47538
"1553179_at"	4.89573	4.96595	4.98603	4.56077	4.743	4.74377	4.86117	4.69685	4.69742	4.73945	4.74517	4.83843
"1553180_at"	3.81178	3.67653	3.82332	3.65299	3.88616	3.79315	3.83567	3.76794	3.78768	3.79961	3.7481	3.7808
"1553181_at"	4.56605	4.91349	4.94523	4.60158	4.46219	4.55836	4.55106	4.58794	4.53883	4.39799	4.59216	4.63996
"1553183_at"	3.83164	3.83406	3.89556	3.85225	3.93501	3.88816	3.83897	3.74394	10.2209	3.77283	3.83753	3.82739
"1553185_at"	7.07556	7.66816	7.41416	7.51718	6.05034	6.16669	8.54483	6.7011	7.60348	7.08213	6.65788	7.10043
"1553186_x_at"	6.56894	7.00483	6.79893	6.83935	5.486	5.45577	8.07317	5.99108	7.06151	6.30213	6.01114	6.8181
"1553188_s_at"	4.31065	4.50989	4.23764	4.25665	4.3564	4.11604	4.26824	4.22295	4.25259	4.25883	4.16779	4.29001
"1553190_s_at"	5.39185	5.61589	5.60676	5.21546	5.40241	5.20478	5.27152	5.01805	5.16144	5.26296	5.04801	5.48578
"1553191_at"	3.88385	3.80967	3.91617	3.90237	3.74918	3.75385	3.81734	3.77251	3.85026	3.82695	3.82295	3.96419
"1553192_at"	4.6455	5.02849	4.5174	4.01009	4.0141	3.94149	3.89036	3.96834	3.79222	3.9016	3.9687	3.84945
"1553193_at"	4.09648	4.1644	4.26849	3.94828	3.89088	3.88245	3.72732	3.77481	3.69074	3.73565	3.70635	3.76051
"1553194_at"	4.12241	4.16909	3.98121	4.07043	4.0552	4.05755	4.11485	4.07502	4.08247	3.96312	4.05834	3.98747
"1553196_a_at"	9.37737	8.99318	8.53958	10.4087	6.27768	7.49793	5.65741	8.64389	8.91732	6.79794	9.5273	6.66422
"1553197_at"	4.06354	3.94841	3.98297	4.06436	4.06703	4.0273	3.99385	4.02939	4.01147	4.01414	3.91573	4.14525
"1553199_at"	3.94961	3.91584	3.79893	3.76209	3.73965	3.83495	3.88957	3.91132	3.83212	3.93247	3.88376	3.79425
"1553202_at"	3.93164	4.1822	4.32388	4.31862	4.16234	4.0279	4.0837	4.05923	4.08377	4.04035	3.97351	4.11472
"1553204_at"	4.45878	4.34024	4.51709	4.32339	4.48949	4.28189	4.26485	4.29817	4.25107	4.42294	4.30053	4.49768
"1553205_at"	6.31992	6.04929	6.05625	6.11109	5.96047	6.06184	5.99453	6.09407	5.85452	5.77028	6.01346	6.4604
"1553207_at"	5.80902	5.53883	5.71855	5.47936	5.47653	5.68179	5.66674	5.59879	5.57131	5.60809	5.65818	5.83059
"1553208_s_at"	4.10334	4.18696	4.1638	4.02856	3.89652	4.01045	3.98613	3.97282	4.01058	3.97993	3.92517	4.28965
"1553209_at"	4.57332	4.59379	4.83558	4.65072	4.70686	4.65825	4.96189	4.71036	4.82552	4.77168	4.55987	4.74064
"1553211_at"	4.18154	4.14583	4.33439	3.98094	4.55913	4.26146	4.24284	4.09135	4.27091	4.19686	4.05088	4.16453
"1553212_at"	5.05957	4.7865	4.97362	4.69343	4.64246	4.83302	4.94037	4.82535	4.97831	5.03477	4.96771	5.07366
"1553213_a_at"	4.33627	4.46925	4.41983	4.37639	4.31694	4.50758	4.40697	4.46614	4.59209	4.45912	4.38952	4.54291
"1553214_a_at"	3.61518	3.73441	3.68955	3.62538	3.67043	3.60252	3.67119	3.59176	3.65686	3.68834	3.69203	3.68256
"1553215_s_at"	4.34142	4.31182	4.42381	4.19178	4.3364	4.20766	4.0737	4.17033	4.20649	4.06276	4.29249	4.31978
"1553216_at"	4.62037	4.51769	4.62764	4.90656	4.96414	4.7076	4.67908	4.71563	4.75513	4.50333	4.75017	4.56695
"1553217_s_at"	4.57876	4.69938	4.55595	4.62475	4.98727	4.68197	4.53454	4.84611	4.60257	4.5567	4.74307	4.71628
"1553218_a_at"	8.41933	8.95991	8.92213	8.0032	8.44166	8.30404	8.52326	8.2026	7.94401	7.53624	7.78348	8.49077
"1553219_a_at"	4.42308	4.47896	4.57641	4.74428	4.19283	4.20868	4.54755	4.48408	4.08398	4.00377	4.48202	4.15103
"1553220_at"	5.67165	5.60406	6.12121	4.36832	3.9186	4.61135	4.84296	3.98315	4.27803	4.35199	4.08255	6.55544
"1553221_at"	4.65221	4.29712	4.43784	4.18739	4.65391	4.43785	4.68549	4.53138	4.32213	4.43677	4.50947	4.56057
"1553222_at"	7.6959	7.5708	7.59031	7.45809	7.16903	7.44168	7.2311	7.51156	7.47784	7.11321	7.55007	7.78275
"1553224_at"	3.85929	3.81897	3.85594	3.99825	3.92781	3.94401	4.01907	4.10027	3.98294	3.91862	4.04511	3.94345
"1553225_s_at"	5.43689	5.42228	5.34565	5.66351	5.97788	5.40195	5.06351	6.03528	4.93242	5.12833	5.08958	5.05736
"1553226_at"	4.29296	4.14531	4.54521	4.34177	4.27813	4.02486	4.24509	4.21735	4.32287	4.07848	4.18943	4.52554
"1553227_s_at"	5.34222	5.16306	5.27019	5.21349	5.24539	4.95642	5.10237	5.09135	4.405	4.94755	4.49221	4.49428
"1553228_at"	3.75732	3.82119	3.74597	3.75444	3.83897	3.75533	3.76299	3.67632	3.75519	3.78655	3.67389	3.68728
"1553229_at"	4.41354	4.40463	4.48384	4.51376	4.76672	4.86074	4.55177	4.61971	5.16698	4.12961	4.60432	4.73404
"1553232_at"	4.52336	4.61425	4.62878	4.51722	4.15209	4.59293	4.51793	4.31715	4.32443	4.24058	4.44943	4.51882
"1553234_at"	4.80175	5.05726	4.88328	4.7578	4.69368	4.63942	4.78994	4.77035	4.83488	4.83153	4.81462	5.0828
"1553235_at"	4.83875	4.8324	4.70805	4.64277	4.64035	4.98943	4.79503	4.65271	4.6176	4.64594	4.51353	4.65058
"1553237_x_at"	4.73984	4.67416	4.75285	4.54457	4.57429	4.50396	4.60427	4.45679	4.52596	4.54747	4.37858	4.7444
"1553238_a_at"	7.12203	6.96087	6.76536	6.59761	6.47337	6.49758	6.70417	6.58675	6.65623	6.46441	6.60925	6.82801
"1553239_at"	5.094	5.12831	5.42565	5.15268	5.07699	4.95711	5.20966	5.08708	4.98043	4.98761	5.08238	5.353
"1553241_at"	4.32015	4.24724	4.36603	4.14002	4.12587	4.10431	4.21039	4.23672	4.30573	4.1599	4.2517	4.37108
"1553243_at"	5.03578	4.71173	5.12202	6.1805	5.07387	5.93314	5.2042	5.28291	5.07551	5.98654	5.22736	5.35567
"1553244_at"	4.52079	4.41478	4.55232	4.56693	4.45556	4.54067	4.47624	4.91389	4.59737	4.29383	4.57123	4.63122
"1553246_a_at"	5.35093	5.22507	5.19981	4.88861	4.99529	5.10885	5.27063	4.85833	5.27793	4.90067	5.10343	5.39191
"1553247_a_at"	4.05637	4.00838	4.00851	3.88306	3.99753	3.91431	3.83207	3.87451	3.70376	3.78943	3.81231	3.89992
"1553248_at"	5.14035	5.22939	5.12374	5.08732	5.09104	5.15305	5.10744	5.00847	5.021	4.97871	5.02059	5.0882
"1553249_at"	4.17905	4.18756	4.36409	4.13308	4.00623	4.17197	3.9367	4.11105	4.08695	3.99549	4.17413	4.2137
"1553252_a_at"	5.11158	4.87129	4.91937	5.09688	5.04382	4.85006	4.96159	5.00773	4.63915	4.69331	4.95763	4.76644
"1553253_at"	5.87856	5.98171	6.21289	5.80271	6.08173	5.7818	5.97851	5.75769	5.87854	5.50093	5.90984	6.30255
"1553254_at"	4.22192	4.20275	4.17892	4.20374	4.14146	4.24116	4.19522	4.2013	4.13317	4.16232	4.16727	4.18678
"1553255_at"	5.11794	5.32519	5.26974	5.09721	5.14932	4.91151	5.07125	5.00861	5.14552	4.96336	4.85931	5.37565
"1553257_at"	5.70228	5.61525	5.51721	5.26484	5.29911	5.34534	5.42894	5.16637	5.37214	5.3269	5.21089	5.51812
"1553258_at"	5.19192	5.05617	5.41207	5.06184	4.80551	5.32048	5.02725	5.14988	5.15956	4.99529	5.12607	5.2671
"1553260_s_at"	3.65371	3.6118	3.7162	3.63182	3.64267	3.65533	3.59229	3.60993	3.48873	3.65368	3.65438	3.58297
"1553261_x_at"	3.72933	3.69664	3.61601	3.62919	3.65606	3.65276	3.68135	3.64262	3.62029	3.67329	3.59475	3.6295
"1553262_a_at"	7.4682	7.34669	7.52468	6.92382	7.35267	7.12718	7.18809	6.99789	7.24096	7.08908	6.96974	7.38143
"1553263_at"	6.90065	7.10571	6.95668	6.7419	6.94349	6.84562	6.92912	6.91362	6.79454	6.81163	6.76681	7.0444
"1553264_a_at"	6.88248	7.25372	6.91821	6.51129	6.57195	6.60782	6.87377	6.3949	6.75474	6.60747	6.52551	6.88984
"1553265_at"	4.16036	4.29957	4.3198	4.05616	4.05618	4.12773	4.21108	4.10277	4.03795	4.01285	4.3082	4.22519
"1553266_at"	3.90723	3.76925	3.74551	3.73344	3.87285	3.68627	3.79412	3.79983	3.79753	3.8146	3.77705	3.81884
"1553267_a_at"	4.49877	4.66123	4.54402	4.4402	4.29442	4.46409	4.33357	4.24548	4.38688	4.3905	4.52598	4.32773
"1553268_at"	4.53553	4.50421	4.65875	4.27297	4.43505	4.50297	4.55418	4.44972	4.27936	4.49865	4.32693	4.75275
"1553269_at"	4.5292	4.60474	4.03675	5.85044	4.5587	4.58056	5.96871	5.39264	4.9544	4.53562	4.66145	5.91256
"1553271_at"	5.57941	5.50734	5.38742	4.21892	3.84381	3.77356	4.14729	4.02402	4.13951	4.00989	3.91814	4.01841
"1553272_at"	5.88178	5.83191	6.14891	5.67652	5.58691	5.63702	5.80703	5.79153	5.89343	5.54738	5.53239	6.11029
"1553274_a_at"	5.63089	5.85063	5.81033	5.72908	5.93612	5.80552	5.77974	5.9597	6.88315	6.25793	6.49031	5.81275
"1553275_s_at"	3.79251	3.76802	3.74057	3.87162	4.05014	3.96713	3.729	3.92037	4.16124	3.9568	3.67971	3.7758
"1553276_at"	3.76706	3.7469	3.75049	3.70471	3.74934	3.73907	3.76651	3.71231	3.74105	3.75051	3.66709	3.8324
"1553277_at"	3.72048	3.75971	3.83826	3.95758	3.71386	3.82563	3.96586	3.73414	3.83262	3.77513	3.89285	3.79197
"1553279_at"	6.01237	6.12815	5.8825	5.59544	6.59409	5.68024	6.38309	5.88697	6.62259	5.44756	5.5459	6.13838
"1553280_at"	5.61329	5.66763	5.62853	6.61278	5.52105	5.73035	5.46474	5.55134	7.5944	5.79562	5.89171	5.99234
"1553281_at"	4.79666	5.06628	4.74232	4.76343	4.73729	4.73175	4.80146	4.70939	4.80032	5.03745	4.81876	5.11462
"1553282_at"	4.62161	4.28354	4.45601	4.50179	4.47441	4.65005	4.49949	4.44611	4.64778	4.66977	4.491	4.54694
"1553284_s_at"	4.73616	4.66387	4.8416	4.34516	4.28048	4.44788	4.59296	4.44313	4.57468	4.36434	4.41855	4.64593
"1553285_s_at"	4.34228	4.33337	4.27343	4.19341	4.2615	4.30115	4.39645	4.1369	4.26186	4.29148	4.27956	4.23484
"1553286_at"	4.65077	4.32787	4.57653	4.78058	4.44584	4.64393	4.82472	5.0893	5.12892	4.79435	4.87631	4.44527
"1553288_a_at"	4.64515	4.56033	4.75509	4.45953	4.58455	4.48205	4.63637	4.56363	4.46526	4.52399	4.36822	4.76545
"1553292_s_at"	6.17008	6.62002	6.47252	6.80401	6.41015	6.45494	6.7834	6.20189	8.1631	7.03116	6.86607	6.67766
"1553293_at"	4.35571	4.30291	4.18603	4.15566	4.36439	4.34164	4.36482	4.19508	4.3056	4.42083	4.28301	4.28102
"1553295_at"	3.77558	3.74132	3.58601	3.62919	3.64654	3.75449	3.83423	3.77915	3.7315	3.64542	3.74958	3.74092
"1553296_at"	4.23502	4.082	3.95338	4.00907	4.00359	3.98272	3.87133	3.96547	4.02199	3.95186	4.0384	4.18881
"1553297_a_at"	6.81481	6.74643	7.04384	7.0404	7.25963	6.87728	6.714	8.00533	6.97168	7.12559	7.98603	6.88924
"1553298_at"	3.8418	3.81884	3.88458	3.77262	3.7568	3.79698	4.02312	3.73158	3.86092	3.78913	3.70062	3.84562
"1553299_at"	3.93037	3.95467	4.0374	4.01294	4.56144	4.17187	4.5028	4.14296	4.61969	4.2635	4.30415	5.50908
"1553300_a_at"	4.43389	4.2962	4.51044	4.55199	4.35716	4.64022	4.52191	4.49884	4.39129	4.67573	4.84795	4.45175
"1553301_a_at"	4.38863	4.51736	4.39315	3.99617	4.3178	4.18639	4.28406	4.03989	4.1751	4.06957	4.05574	4.12786
"1553303_at"	4.95461	4.84126	5.26916	4.53612	4.65884	4.38922	4.48934	4.68614	4.4852	4.4901	4.72286	4.79383
"1553304_at"	4.41396	4.48503	4.72227	4.55128	4.57273	4.44159	4.58793	4.56023	4.56183	4.47514	4.32464	4.68251
"1553306_at"	4.9944	4.62214	4.71313	4.61431	4.55125	4.57908	4.72393	4.81412	4.66525	4.69136	4.74852	4.79621
"1553310_at"	4.23578	4.2097	4.35592	4.08358	4.16229	3.98836	4.14868	4.06099	4.06582	4.0418	4.08561	4.21136
"1553311_at"	3.83655	3.89831	3.87824	3.91194	4.04246	3.82608	3.78422	4.00338	3.81027	3.90552	3.88883	3.82921
"1553313_s_at"	4.54553	4.57393	4.47304	4.41173	4.72233	4.81269	4.43554	4.83781	4.39724	4.36644	4.61899	4.66995
"1553314_a_at"	4.22673	4.12185	4.06968	3.96779	4.09901	4.14781	4.19005	4.12575	4.08999	3.94625	4.10617	4.17383
"1553315_at"	4.11245	4.17367	4.18063	4.22716	4.10773	4.52409	5.3514	4.31591	4.33694	4.19441	3.98853	4.45
"1553316_at"	4.35171	4.4899	4.38095	4.3305	4.27628	4.44885	4.31827	4.39866	5.00983	4.27229	4.39811	4.54917
"1553317_s_at"	3.83532	3.90948	3.7885	3.96786	3.79635	3.92612	3.70398	3.89036	4.13676	3.93029	4.01189	3.82859
"1553318_at"	4.32275	4.52709	4.57097	4.418	4.44669	4.56381	4.48827	4.48477	4.51762	4.28437	4.35024	4.57782
"1553319_at"	4.09681	4.17395	4.21957	4.08163	4.19214	4.15386	3.99647	3.9197	4.04435	4.06581	4.1745	4.18757
"1553320_s_at"	3.72465	3.73782	3.80102	3.68843	3.71526	3.70614	3.68775	3.72576	3.73881	3.67073	3.74547	3.84225
"1553321_a_at"	4.00164	4.07104	4.06361	3.995	4.00986	3.95427	3.99354	4.08526	4.06485	4.02698	4.12376	4.03462
"1553322_s_at"	4.2008	4.06025	4.04652	4.02141	4.05779	3.93294	3.93288	4.01376	3.80445	3.90784	4.00454	4.04567
"1553323_a_at"	4.69211	4.69286	4.75383	4.87559	4.52585	4.34511	4.606	4.48843	4.42456	4.57071	4.49826	4.28208
"1553325_at"	4.49913	4.47733	4.46551	4.37162	4.54818	4.40554	4.22576	4.37522	4.54554	4.5309	4.40501	4.74668
"1553326_at"	4.12207	4.06935	4.03583	3.92711	3.98675	4.06085	3.9995	3.90767	4.06742	4.00343	4.00306	4.09946
"1553327_a_at"	4.35368	4.24195	4.30709	3.97706	4.09428	4.24691	4.26441	4.05702	4.08401	4.2056	4.12925	4.26412
"1553328_a_at"	4.77497	4.52537	4.58439	4.43928	4.5431	4.38863	4.55576	4.52366	4.42642	4.35235	4.30454	4.7318
"1553329_at"	3.8721	3.92494	3.86261	3.81693	3.85559	3.73507	3.74887	3.88684	3.83854	3.80491	3.81564	3.8878
"1553330_at"	3.83984	3.84374	3.81801	3.97473	3.82012	3.76286	3.75553	3.71162	3.91932	3.85071	3.7634	3.861
"1553333_at"	3.89101	3.87018	3.66778	3.82212	3.8724	3.81042	3.98647	3.96339	3.91793	3.68454	3.8115	3.98458
"1553335_x_at"	4.29014	4.39607	4.52731	4.24537	4.24534	4.24665	4.26766	4.17461	4.34125	4.1053	4.10181	4.23889
"1553336_a_at"	4.21101	4.20042	4.29153	4.33967	4.1957	4.28367	4.22409	4.0899	4.35762	4.36468	4.30183	4.09909
"1553338_at"	5.96736	6.37135	5.43602	6.24229	5.60685	5.61761	5.45198	5.05416	5.49294	6.5348	5.7712	5.73646
"1553340_s_at"	5.81668	5.44924	5.5511	5.35713	5.36434	5.45343	5.4193	5.45114	5.21671	5.41327	5.10149	5.69998
"1553341_at"	4.73318	4.60185	4.84542	4.42127	4.56947	4.51342	4.5326	4.47474	4.66581	4.38682	4.47445	4.60269
"1553344_at"	3.7	3.60688	3.73252	3.68446	3.59146	3.70822	3.69992	3.69405	3.69311	3.65232	3.65907	3.78646
"1553346_a_at"	4.99074	5.03139	5.27793	4.98578	5.24913	4.9	4.99131	4.94539	4.95482	4.94326	5.01352	5.07647
"1553347_s_at"	4.8406	4.76039	5.01805	4.72233	4.7561	4.74515	4.72481	4.86539	4.59228	4.58912	4.7145	4.94287
"1553348_a_at"	7.81553	7.74365	7.09398	7.89991	6.69358	7.13181	7.85019	7.09704	6.63233	7.49088	7.47654	7.02966
"1553349_at"	8.36907	8.35447	8.0895	7.75112	7.40837	7.02232	7.89331	7.84559	7.98084	8.05191	7.35967	7.66906
"1553350_at"	4.73011	4.78905	4.75382	4.68689	4.45587	4.4739	4.63081	4.58653	4.58332	4.5673	4.62568	4.89754
"1553351_at"	4.76443	4.36845	4.33105	4.22546	4.23758	4.27798	4.22193	4.41017	4.25599	4.25212	4.22669	4.34723
"1553352_x_at"	4.28911	4.39644	4.30925	4.40247	4.3038	4.43866	4.35729	4.53219	4.18485	4.24508	4.26239	4.52134
"1553354_a_at"	4.41176	4.42449	4.48472	4.45668	4.37682	4.33221	4.64128	4.54873	4.17905	4.36174	4.28271	4.43882
"1553355_at"	4.471	4.46859	4.47367	4.46153	4.46186	4.40783	4.34681	4.46734	4.27361	4.45231	4.49651	4.54083
"1553356_at"	3.81345	3.71758	3.79529	3.7584	3.97391	3.79685	3.77973	3.70798	3.83366	3.78943	3.85927	3.93493
"1553357_at"	4.07661	4.10075	4.18193	4.00813	3.91974	3.91778	3.91347	3.92236	4.04194	3.88984	3.98164	4.10705
"1553359_at"	7.33619	7.43509	7.38898	7.29285	7.08918	6.99836	7.24591	7.23666	6.87957	6.81967	6.87988	7.46431
"1553361_x_at"	6.97117	6.86335	7.18671	6.88027	6.84191	6.73305	6.6762	6.80444	6.75326	6.55637	6.8803	6.99356
"1553362_at"	3.64082	3.68415	3.61552	3.62421	3.55132	3.60778	3.61038	3.63534	3.65236	3.62149	3.64018	3.69226
"1553363_at"	4.63911	4.55729	4.75946	4.5344	4.40682	4.39119	4.44351	4.40383	4.48874	4.40579	4.28061	4.77243
"1553364_at"	3.97223	4.01006	4.00313	3.96424	4.05023	4.13263	3.89802	4.08551	4.02503	4.01006	4.08074	4.10744
"1553365_at"	4.20165	4.15748	4.22103	4.16109	4.08999	4.1206	4.13327	4.15897	4.13387	4.16468	4.13805	4.18424
"1553366_s_at"	6.42481	6.17904	6.23825	5.98502	5.88686	5.74264	6.02634	5.84367	5.88948	5.59397	5.9478	6.52355
"1553367_a_at"	5.73514	5.9096	5.83547	5.60109	5.60098	5.47391	5.71853	5.73333	5.56992	5.52802	5.89674	5.68851
"1553369_at"	8.64192	8.93462	9.33303	4.6817	4.46823	8.94011	9.64207	7.05121	7.63131	4.20162	4.37761	8.76545
"1553371_at"	4.28219	4.23142	4.31886	4.20944	4.25508	4.26735	4.25539	4.33277	4.26557	4.10316	4.22687	4.35968
"1553372_at"	4.94124	4.74736	4.65716	4.48098	4.6401	4.67809	4.74869	4.82283	5.11972	4.66393	4.68927	4.9194
"1553373_at"	4.39583	4.68952	4.72627	4.41458	4.32172	4.51612	4.44864	4.28214	4.36067	4.28249	4.46655	4.55238
"1553374_at"	3.79904	3.73299	3.97274	3.76209	3.78943	3.70333	3.752	3.75221	3.80442	3.69445	3.75995	3.8876
"1553375_at"	4.55772	4.49837	4.44289	4.33744	4.26435	4.50888	4.33198	4.38825	4.3749	4.3042	4.25913	4.46271
"1553376_a_at"	4.06356	3.98399	3.96992	3.98196	3.9061	3.9363	4.08339	3.94997	3.98747	4.06041	4.01325	4.0223
"1553378_a_at"	3.99671	4.12391	4.01832	4.07328	3.963	3.97354	4.05338	4.12938	3.94901	4.0372	4.296	3.97491
"1553380_at"	6.58339	7.0418	6.9348	5.07673	4.42028	5.52393	7.30559	5.1104	4.80801	6.9748	4.85896	7.40887
"1553383_at"	3.8092	3.83495	3.82598	3.78921	3.87441	3.80647	3.78085	3.88381	3.8333	3.75234	3.81831	3.82588
"1553385_at"	6.0619	5.98898	5.91611	5.61097	5.34855	5.45312	5.51129	5.58514	5.54859	5.46413	5.41815	5.69292
"1553386_at"	5.65441	5.46976	5.62395	5.91323	5.6398	5.42632	5.68363	5.3027	5.70376	5.72101	5.65668	5.58152
"1553387_at"	6.81843	6.98305	6.4987	6.10655	5.31689	5.73396	5.94695	5.39414	4.95737	5.77055	5.63608	6.09928
"1553388_at"	4.14544	4.15496	4.17411	4.09762	4.15083	4.11679	4.23383	4.12181	4.13163	4.06294	4.12602	4.21687
"1553389_at"	4.18074	4.55765	4.35635	4.22626	4.17012	4.13174	4.22443	4.04898	4.18725	4.14017	3.91458	4.26773
"1553390_at"	4.68958	4.76716	4.77423	4.36044	4.65609	4.48432	4.49886	4.5626	4.68104	4.48535	4.69031	4.87975
"1553391_at"	4.13909	4.11906	3.93699	3.97033	3.98789	4.06524	3.9972	4.00961	4.12752	3.95899	3.98003	4.16303
"1553392_at"	3.80015	3.91441	3.89378	3.75267	3.98682	3.88965	3.82012	3.90602	3.93098	3.86356	3.9665	3.89378
"1553394_a_at"	4.09301	4.0611	4.0228	3.86579	4.04858	4.00961	3.87812	3.89871	3.94219	3.93836	3.98675	3.88626
"1553395_a_at"	6.31151	6.71017	6.46813	8.90037	6.76195	6.87086	5.91551	8.47978	5.64131	7.75874	8.98181	5.87663
"1553396_a_at"	6.26242	6.35178	5.78931	5.794	5.67928	5.84994	5.90986	5.50803	5.72787	5.82949	5.52354	6.0955
"1553397_at"	6.38366	6.34473	6.305	5.99519	6.16656	6.0895	6.11227	5.86943	5.93426	5.69099	6.03607	6.40315
"1553398_at"	3.90925	4.03571	3.81894	3.73565	3.84924	3.95703	3.89514	3.74976	3.89689	3.73102	3.90948	3.96971
"1553399_a_at"	6.38587	6.38618	6.53879	5.7495	6.074	5.5044	5.95553	5.67936	5.6957	5.48343	5.69586	5.96742
"1553400_a_at"	4.95062	4.89971	5.08974	4.7146	4.6454	4.83771	4.94926	5.07299	4.91296	4.66947	4.87662	5.28537
"1553401_at"	4.23269	4.18417	4.18276	4.12958	4.13667	4.09123	4.14422	4.13516	4.24763	4.11979	4.04571	4.10889
"1553402_a_at"	3.7821	3.79794	3.68167	3.75736	3.89373	3.76749	3.64047	3.75314	3.81164	3.78398	3.99536	3.90551
"1553403_at"	4.8461	4.98356	4.75105	4.71234	4.85857	4.823	4.68765	4.819	4.85771	4.71124	4.76779	4.93403
"1553405_a_at"	4.54624	4.57494	4.43843	4.17557	4.22795	4.38907	4.56897	4.4131	4.3759	4.25898	4.19228	4.439
"1553407_at"	6.51448	6.07422	6.77785	6.6989	5.88885	5.86262	5.6154	6.15918	7.03327	6.71773	6.17155	5.35194
"1553409_at"	4.29999	4.22355	4.3522	4.242	4.24306	4.23421	4.33579	4.2395	4.16	4.20215	4.20975	4.23807
"1553410_a_at"	4.31855	4.76295	4.58471	4.23799	4.47316	4.34995	4.38338	4.27005	4.2568	4.4136	4.49434	4.41925
"1553411_s_at"	4.60137	4.56657	4.57411	4.5286	4.44959	4.50216	4.70497	4.35464	4.63973	4.36518	4.51984	4.65247
"1553412_at"	5.30001	5.26454	5.25217	4.6115	5.06484	5.01822	4.89753	5.09826	5.23346	5.0061	5.08689	4.93586
"1553413_at"	4.23969	4.42256	4.02196	4.15133	3.97011	4.24984	4.16538	4.20183	4.24607	4.15296	4.18328	4.28236
"1553415_at"	3.7855	3.636	3.76265	3.64899	3.67268	3.73314	3.71274	3.74067	3.76996	3.75679	3.62823	3.83112
"1553417_at"	4.76445	4.62233	4.7807	4.45635	4.31015	4.47748	4.73802	4.34723	4.48243	4.65794	4.48598	4.53591
"1553418_a_at"	4.60182	4.39058	4.38789	4.24376	4.39857	4.40273	4.34329	4.33732	4.4356	4.24575	4.22163	4.41855
"1553420_at"	4.15779	4.14938	4.06181	3.90239	3.98951	3.86064	4.11735	4.07545	4.00327	3.87525	3.95757	4.09635
"1553422_s_at"	5.12491	4.96538	5.14124	4.81032	4.91521	4.82025	4.9427	5.22208	4.79988	4.72508	4.96169	4.85262
"1553423_a_at"	3.94265	3.91144	3.82661	4.37087	3.9545	3.90699	3.86004	4.02235	3.95822	4.10997	3.93272	4.14299
"1553424_at"	4.23209	4.09402	3.95784	3.86953	4.05373	3.90948	3.95377	3.96478	4.01734	3.94798	3.91209	4.17017
"1553425_at"	4.49221	4.48101	4.58635	4.87235	4.42415	4.22914	4.47871	4.58341	4.32038	4.51729	4.49755	4.83328
"1553426_at"	3.87941	3.97824	3.98594	3.88677	3.88949	3.93466	3.81087	3.90723	4.06457	3.95606	3.9189	3.86707
"1553427_at"	5.35422	5.32403	5.34047	5.05045	5.11064	5.10265	5.17116	5.07165	5.22399	5.30118	5.17831	5.24285
"1553428_at"	4.05221	3.95868	3.978	3.78302	4.30235	3.91725	3.81908	3.80183	4.04392	3.78985	3.80723	4.00213
"1553429_at"	4.82455	4.81129	4.81834	4.45915	4.552	4.51714	4.73814	4.6739	4.80134	4.56001	4.52074	4.70022
"1553430_a_at"	4.35638	4.63358	4.48429	4.26281	4.47218	4.44885	4.50738	4.57088	4.56052	4.40159	4.99159	4.63935
"1553432_s_at"	5.20975	5.25489	5.17173	5.18798	5.56048	5.2341	5.27692	5.82109	5.40861	5.35552	5.31263	5.24806
"1553433_at"	3.94684	3.81769	3.88932	3.90403	3.78949	3.83445	3.83528	3.92368	3.87493	3.85216	3.89602	3.88081
"1553434_at"	3.90187	3.78343	3.82719	3.86011	3.70818	3.85987	3.80696	3.75564	3.92832	3.91931	3.82521	3.9043
"1553435_at"	5.46724	5.10454	5.26146	5.06379	5.14797	5.00543	5.0082	5.03745	5.21986	4.93183	5.01103	5.1405
"1553436_at"	4.29249	4.29207	4.32884	4.41571	4.92745	4.30489	4.32912	4.32395	4.28026	4.22377	4.26582	4.38039
"1553437_at"	5.11552	5.42349	5.14545	4.90492	4.99386	5.10758	5.03587	5.0607	4.97635	5.15003	5.21685	5.21432
"1553438_at"	6.48419	6.82977	6.86644	6.34604	6.49248	6.23381	6.34093	6.29459	6.4552	6.27269	6.4318	6.56733
"1553439_at"	5.1622	5.13899	5.01088	5.00619	5.0394	4.84548	4.93205	4.92212	4.77388	4.76049	4.83486	5.26052
"1553440_at"	3.89773	3.98511	3.9771	3.85659	4.25244	3.9109	3.90878	3.9292	3.906	3.97753	3.92653	4.04718
"1553441_at"	3.70398	3.73409	3.6643	3.65378	3.63719	3.69	3.67446	3.57545	3.62135	3.69367	3.70524	3.6664
"1553442_a_at"	4.54851	4.28383	4.45527	4.04246	4.12997	4.16421	3.97732	4.22943	4.18958	4.12486	4.46668	4.17049
"1553443_at"	4.32646	4.35597	4.46315	4.18848	4.35849	4.12496	4.30235	4.36771	4.35637	4.21389	4.2945	4.54731
"1553444_a_at"	6.32443	6.41581	6.54532	6.16462	5.99689	6.18319	6.11631	6.19514	6.0862	6.04208	5.90459	6.52815
"1553446_at"	3.97351	3.92353	4.10925	3.91574	3.77249	3.83366	3.87705	4.04266	3.88714	3.76734	3.81026	3.99107
"1553447_at"	4.3081	4.3509	4.3506	4.27045	4.17012	4.16066	4.4693	4.20448	4.3154	4.17439	4.32119	4.28767
"1553448_at"	4.32589	4.14371	4.19138	3.99675	4.10094	4.15795	4.00253	4.18867	4.13243	4.18356	4.03667	4.29108
"1553449_at"	4.92648	4.76675	4.56077	4.63165	4.78215	4.91889	4.79629	5.05203	5.05416	4.88194	5.55498	5.31905
"1553450_s_at"	4.20578	4.22143	4.2702	4.04214	4.3114	4.2752	4.12723	4.15883	4.14948	4.25287	4.14584	4.22201
"1553451_at"	4.54553	4.3337	4.49607	4.34305	4.50934	4.36538	4.33452	4.31516	4.41753	4.30456	4.45127	4.50227
"1553452_at"	4.1476	4.17568	4.12982	4.10217	4.19005	3.91061	3.95834	3.99651	3.89257	3.92612	3.93874	3.96729
"1553453_at"	4.99746	4.85035	5.12005	4.81645	4.83997	4.89351	4.92424	4.9171	4.9732	4.76241	4.93804	5.18991
"1553454_at"	3.97589	4.17638	4.09252	3.9599	4.07144	4.17813	3.98697	4.12036	4.04102	4.05846	4.05206	4.12774
"1553456_at"	4.35098	4.24034	4.40804	4.16246	4.28064	4.08856	4.113	4.07904	4.28308	4.15676	4.23022	4.36072
"1553457_at"	5.64182	5.59079	5.63344	5.37352	5.47445	5.37044	5.28487	5.35416	5.2725	5.21668	5.33386	5.4719
"1553458_at"	4.63087	4.70571	4.94658	4.36711	4.65487	4.44885	4.50784	4.34676	4.56639	4.3762	4.47934	4.96465
"1553459_at"	4.64494	4.79503	4.70382	4.6006	4.97377	5.63508	4.81837	4.69223	5.49194	4.82769	4.70109	5.44231
"1553460_at"	4.87768	4.67215	4.84413	4.68253	4.69614	4.4892	4.4997	4.47012	4.42905	4.46823	4.49553	4.62086
"1553461_at"	4.13747	4.0238	4.04869	4.02865	4.0336	3.99484	3.95136	3.97769	4.20498	3.93552	4.0568	4.0134
"1553462_at"	3.95867	3.90694	3.70831	3.7804	3.71403	3.77561	3.7804	3.80161	3.91807	3.74312	3.80718	3.97192
"1553464_at"	6.28948	6.2058	6.27926	6.0747	6.19039	6.03275	6.32247	6.13696	6.24271	6.14276	6.16425	6.36762
"1553465_a_at"	4.25131	4.38167	4.44562	4.20086	4.19753	4.13057	4.19005	8.67192	4.43202	4.0929	4.18561	4.29808
"1553466_at"	4.61286	4.36211	4.46267	4.30537	4.36479	4.29122	4.40556	4.3478	4.66791	4.38895	4.29323	4.82698
"1553467_at"	4.02377	3.95974	4.02541	3.93733	4.04854	3.99624	3.90637	3.94593	4.03452	3.93776	3.98653	4.03426
"1553468_at"	4.01275	3.99964	4.14671	4.00183	4.07082	3.98548	3.92636	3.9354	4.00353	3.93357	3.99087	3.94069
"1553470_at"	4.29509	4.19005	4.23901	4.13476	4.29754	4.09481	4.1759	4.20937	4.20921	4.09458	4.06489	4.17721
"1553471_at"	4.25241	4.14889	4.07841	4.00191	4.14533	4.19134	4.12744	4.23132	4.06072	4.11499	4.11218	4.15193
"1553472_at"	3.98497	4.01554	4.11004	3.96042	4.00332	3.84878	4.02497	3.85083	3.91775	3.858	3.89959	3.95856
"1553474_at"	3.83895	3.75859	3.77892	3.75548	3.68117	3.71093	3.71056	3.8437	3.73828	3.69421	3.78856	3.79926
"1553475_at"	4.15458	4.22355	4.22583	3.93608	4.115	3.96214	3.99789	4.14886	4.03074	4.02564	4.08996	4.11088
"1553478_at"	4.48633	4.46847	4.5679	4.28574	4.427	4.30486	4.47647	4.51564	4.40477	4.34773	4.44407	4.56122
"1553479_at"	5.22976	5.07332	5.16319	5.08322	5.08541	4.91863	5.07312	5.05294	5.21578	4.93183	4.93503	5.26979
"1553482_at"	4.18786	4.2736	4.22446	4.14805	4.16764	4.11996	4.15013	3.99651	4.17012	4.29976	4.08245	4.18744
"1553483_at"	5.01143	5.23127	5.01538	5.12067	4.94702	4.79423	4.91706	4.96036	5.03858	4.85464	4.75676	5.12409
"1553484_at"	3.99138	3.89731	3.8465	3.82127	3.83491	3.80661	3.80507	3.81409	4.02	3.76473	3.8695	4.03426
"1553485_at"	4.7208	4.53613	4.68537	4.53665	4.53138	4.54477	4.60587	4.46473	4.51916	4.45845	4.46766	4.63453
"1553486_a_at"	4.00107	3.92677	4.08147	3.96368	3.9531	4.01361	3.99373	3.86574	3.90967	3.96551	3.89992	3.96663
"1553488_at"	4.55625	4.65542	4.38736	4.61808	4.7909	4.44328	4.39493	4.41598	4.57195	4.56595	4.59106	4.42266
"1553489_a_at"	4.59712	4.56558	4.48737	4.43483	4.69093	4.43379	4.46228	4.92035	4.75459	4.54178	4.59731	4.37443
"1553491_at"	4.34237	4.44838	4.47155	4.36291	4.37694	4.38656	4.33378	4.32729	4.44291	4.30857	4.19014	4.69446
"1553492_a_at"	5.0587	5.17736	5.04479	5.04733	5.1359	5.053	5.08042	4.95778	5.28418	4.94792	4.93753	5.10429
"1553493_a_at"	4.9404	4.90658	5.03979	4.61097	4.52445	4.5988	4.32413	4.4293	4.5668	4.21213	4.60279	4.65884
"1553494_at"	3.81555	3.95693	3.88571	3.87359	3.81302	3.95868	3.73385	3.82453	3.99722	3.95683	4.06903	4.02235
"1553497_at"	3.99612	3.87563	3.99699	3.81883	3.9545	3.83406	3.87825	3.77481	3.81583	3.79695	3.8957	3.94069
"1553498_at"	4.78872	4.42256	4.77214	4.57753	4.39435	4.5508	4.81137	4.60562	4.56653	4.61449	4.55869	4.65501
"1553499_s_at"	6.56697	6.57683	6.4074	6.07029	11.4109	6.42665	6.31957	6.2577	10.5724	6.09978	6.22026	6.89625
"1553500_at"	4.4612	4.33203	4.47426	4.27328	4.21491	4.36377	4.35452	4.22882	4.33555	4.33089	4.26148	4.31713
"1553502_a_at"	4.2883	4.42339	4.35833	4.2997	4.28308	4.38922	4.31525	4.162	4.53412	4.41594	4.23476	4.41679
"1553504_at"	4.37514	4.35149	4.49463	4.3391	4.30524	4.18379	4.27067	4.36266	4.15169	4.07781	4.36584	4.32213
"1553505_at"	4.56457	4.62186	4.77278	4.54766	4.4312	4.45556	4.38462	4.49884	4.58783	4.38945	4.47632	4.86491
"1553506_at"	4.47111	4.55147	4.80225	4.29235	4.61401	4.32036	4.40652	4.42091	4.58513	4.40144	4.5595	4.79966
"1553507_a_at"	5.25886	4.82335	5.14891	4.85636	4.86182	4.72601	4.96266	4.6722	4.75941	4.79666	4.78771	5.07704
"1553508_at"	4.82244	4.69583	4.64952	4.41082	4.46334	4.58072	4.35013	4.37761	4.50356	4.45928	4.64468	4.93733
"1553510_s_at"	6.624	6.64877	6.59231	7.95175	7.31208	8.20895	7.45564	7.11475	7.32123	7.97411	7.64315	7.11527
"1553511_at"	5.55505	5.38572	5.59248	5.23615	5.38193	5.40686	5.23473	5.38844	5.36491	5.23609	5.36208	5.51295
"1553512_at"	5.56791	5.22194	5.33009	5.25256	5.36803	5.3446	5.24486	5.32608	5.50669	5.26967	5.24226	5.4486
"1553513_at"	3.88148	3.90808	3.93177	3.76522	3.83769	3.8439	3.83495	3.88998	3.83402	3.76545	4.01275	3.88606
"1553514_a_at"	4.2963	4.24351	4.50953	4.13278	4.20922	4.25376	4.26609	4.33539	4.07984	4.23325	4.54736	4.31849
"1553515_at"	4.35606	4.48417	4.3888	4.18317	4.14411	4.27239	4.18424	4.21274	4.21649	4.20599	4.27322	4.41855
"1553517_at"	5.05515	4.96037	5.27241	4.85015	4.94818	4.74148	5.02418	4.91984	4.87541	4.85322	4.88502	5.16863
"1553518_at"	4.80491	4.83779	4.7634	4.70524	4.92375	4.67178	4.75128	4.72574	4.92056	4.72049	4.62385	4.78555
"1553519_at"	3.97619	3.95443	3.82983	3.77554	3.85325	3.76161	3.83069	3.94231	3.94324	3.91619	3.92003	3.92381
"1553521_at"	4.592	4.63211	4.74267	4.44365	4.5894	4.48522	4.71175	4.58373	4.68303	4.46072	4.56392	4.60153
"1553523_at"	4.99614	5.12357	5.22593	4.60787	4.90353	4.82079	4.87876	4.58602	4.61191	4.74403	4.91968	4.9626
"1553524_at"	3.95365	3.85324	3.70924	3.88306	3.71281	3.79217	3.81941	3.83918	3.84053	3.84002	3.9996	3.83936
"1553525_at"	5.44172	5.66192	5.99604	5.30305	5.2327	5.18908	5.41066	5.11788	5.31287	5.17816	5.29687	5.3858
"1553526_at"	5.2254	5.34062	5.3398	5.21041	5.34186	4.96881	5.05282	5.19885	5.18124	4.83723	5.0777	5.31573
"1553527_at"	4.89811	4.8954	5.14412	4.83282	4.85549	4.71071	4.9334	4.90038	4.73213	4.70292	4.89097	4.8639
"1553528_a_at"	6.62286	6.19439	6.19618	6.94334	6.2425	6.97128	7.17802	6.35083	6.84738	7.39229	6.48143	7.54665
"1553529_at"	4.68477	4.52109	4.4425	4.55438	4.42892	4.43968	4.40092	4.3818	4.44165	4.55537	4.406	4.70456
"1553530_a_at"	9.52711	9.98928	7.30059	8.47598	9.74036	9.39056	8.9109	7.86052	9.72543	7.89617	9.02027	6.63645
"1553531_at"	4.46606	4.39931	4.61553	4.23683	4.35395	4.38889	4.36744	4.37698	4.44991	4.19924	4.30744	4.34017
"1553532_a_at"	5.55838	5.69253	5.61658	5.29777	5.36877	5.45577	5.4193	5.32404	6.79845	5.24975	5.37396	5.31089
"1553533_at"	4.58145	4.50187	4.58219	4.33396	4.40018	4.29643	4.37096	4.50171	4.31012	4.25658	4.43152	4.62503
"1553534_at"	4.32215	4.4162	4.41999	4.19232	4.44181	4.32254	4.28321	4.25422	4.29457	4.23365	4.2888	4.24735
"1553535_a_at"	5.83364	6.313	6.2439	7.03705	6.75249	7.59857	6.98041	7.10037	6.83273	6.83034	7.26765	6.97417
"1553536_at"	4.41452	4.34573	4.62422	4.18314	4.29957	4.22458	4.57344	4.45871	4.47206	4.41131	4.35775	4.65983
"1553537_at"	4.34071	4.24226	4.38568	4.07568	4.23903	4.25271	4.13632	4.22941	4.12388	4.24855	4.06139	4.26463
"1553538_s_at"	14.6196	14.536	14.6461	14.6986	14.6013	14.4612	14.6055	14.5547	14.6309	14.6222	14.6504	14.6421
"1553539_at"	5.48644	5.36452	5.45248	5.22944	5.16511	5.06479	5.07366	5.14521	5.01098	5.17167	5.10678	5.1355
"1553540_a_at"	5.25966	5.16533	5.51732	4.92905	4.92859	4.8979	5.13198	5.00968	5.23266	4.9946	4.81618	5.34202
"1553541_at"	4.52178	4.61485	4.93305	4.31527	4.34553	4.28788	4.29164	4.38922	4.21675	4.08036	4.25745	4.47298
"1553542_at"	4.30355	4.46197	4.84601	4.40799	4.50634	4.43202	4.60836	4.49037	4.30997	4.58867	4.64143	4.52785
"1553544_at"	5.13042	5.26708	5.46379	5.1213	5.12554	5.05115	5.03745	5.28652	4.80435	5.06694	5.14948	5.00889
"1553545_at"	4.90948	4.88986	4.76585	4.78015	4.78691	4.58382	4.46507	4.50076	4.68986	4.68228	4.47006	4.5463
"1553546_at"	3.96991	3.82259	3.73152	3.77112	3.76921	3.80345	3.81972	3.72712	3.81608	3.75727	3.7728	3.81421
"1553547_at"	3.94015	3.85412	3.84592	3.95296	3.89319	4.06725	4.1756	3.90275	4.02164	3.85748	3.73774	3.91273
"1553549_at"	4.07627	4.11625	4.22355	4.0269	4.26613	4.12151	4.09043	4.03885	4.11098	4.04292	4.19222	4.12455
"1553550_at"	4.38295	4.27971	4.27986	4.19545	4.15625	4.27092	4.27466	4.42744	4.30668	4.2894	4.20291	4.39658
"1553551_s_at"	13.7162	13.6144	13.7702	13.6547	13.5363	13.4463	13.6285	13.4046	13.705	13.5199	13.6429	13.9088
"1553552_at"	4.61094	4.55516	4.53028	4.59567	4.49532	4.6021	4.41497	4.59425	4.55516	4.37102	4.4572	4.66775
"1553553_at"	4.01182	4.37635	4.12051	3.89477	4.0609	3.98086	4.00961	4.11405	3.92353	3.91624	3.9769	4.08496
"1553555_at"	4.58439	4.32678	4.39719	4.27622	4.38374	4.27174	4.34037	4.25295	4.36143	4.19019	4.42016	4.35142
"1553556_at"	3.82405	3.97096	3.89046	3.6859	3.79587	3.80418	3.82226	3.85492	3.89257	3.82226	3.87028	3.85502
"1553558_at"	4.6677	4.90675	4.68069	4.43131	4.40024	4.4829	4.36673	4.42326	4.68364	4.32047	4.38267	4.53195
"1553559_at"	4.71768	4.867	4.65145	4.56974	4.52525	4.55813	4.66457	4.74641	4.66397	4.57383	4.9721	4.75965
"1553560_at"	4.30975	4.42256	4.35641	4.32644	4.1774	4.18688	4.1712	4.30854	4.35123	4.42309	4.19515	4.49265
"1553561_at"	4.49193	3.99132	4.29393	4.02892	4.09272	4.08778	4.18732	4.11579	4.08201	3.99723	4.07463	4.13403
"1553562_at"	5.02434	4.97549	4.94261	4.97009	5.14313	4.80713	4.99348	4.83252	4.85118	4.91707	5.15231	5.11529
"1553564_at"	4.34563	4.16017	4.17525	4.22132	4.21851	4.1627	4.19039	4.21298	4.11597	4.23253	4.29336	4.2137
"1553565_s_at"	4.61548	4.34405	4.40373	4.4303	4.34861	4.51121	4.61399	4.4961	4.49176	4.51969	4.45244	4.60626
"1553566_at"	5.35269	5.44641	5.46943	5.20432	5.18046	5.01194	5.08582	5.1225	5.17501	5.04099	5.16259	5.36208
"1553567_s_at"	14.119	13.9463	14.0831	14.1973	14.0691	13.8276	14.0052	13.8484	14.2067	14.0506	14.1015	14.156
"1553568_a_at"	4.5737	4.58267	4.65344	4.45485	4.552	4.51714	4.41545	4.43056	4.61315	4.40061	4.39391	4.81907
"1553569_at"	14.0984	14.0491	14.1265	14.3302	14.207	14.0803	14.0876	14.1457	14.2634	14.2105	14.1217	14.3552
"1553570_x_at"	14.1657	14.1376	14.1627	14.3992	14.2736	14.1361	14.2034	14.2181	14.3586	14.3184	14.2118	14.4285
"1553572_a_at"	6.21192	6.1815	6.42624	6.04655	6.10901	6.10809	5.96817	5.79465	6.09543	5.93075	5.92623	6.08726
"1553573_s_at"	4.66783	4.74097	4.46389	4.33025	4.34216	4.42771	4.60994	4.39756	4.46455	4.20998	4.30252	4.44785
"1553574_at"	4.13969	4.15749	4.17435	3.9502	4.1348	4.02166	4.00121	3.99293	4.14838	3.9988	4.16611	4.10352
"1553575_at"	8.51137	8.38678	8.31478	7.53028	6.79005	7.17063	7.88061	7.70219	7.80329	7.85446	8.26171	7.47213
"1553579_a_at"	4.04332	4.06972	4.03368	3.94305	3.75929	3.98966	3.97003	3.89337	3.88525	3.94762	4.14157	4.05793
"1553581_s_at"	7.93747	7.69527	7.56222	7.94288	7.85561	7.87552	8.25276	7.47966	7.54224	8.44592	7.76984	7.88316
"1553582_a_at"	4.6189	4.41213	4.61355	4.3129	4.57141	4.56631	4.69219	4.43102	4.55822	4.56493	4.53369	4.64009
"1553583_a_at"	5.94835	5.98767	6.12834	5.72684	5.57998	5.7163	5.74762	5.77849	5.69463	5.56349	5.64588	6.11843
"1553584_at"	4.62898	4.79297	4.58189	4.59532	4.43905	4.55935	4.59948	4.61718	4.65179	4.39621	4.40844	4.72426
"1553585_a_at"	4.45935	4.53375	4.4425	4.30449	4.23766	4.25638	4.23543	4.29348	4.27091	4.21967	4.29924	4.64096
"1553586_at"	5.24779	5.07417	5.04928	5.06054	4.97032	5.00265	5.16132	5.03815	5.06051	5.10125	5.25103	5.5678
"1553587_a_at"	7.80037	7.81956	7.67362	7.13884	6.86835	7.80138	7.68836	7.55115	7.09734	7.87572	7.50845	7.10368
"1553588_at"	14.4289	14.3968	14.488	14.4834	14.2844	14.249	14.2919	14.3361	14.3718	14.3821	14.4215	14.6202
"1553589_a_at"	4.84408	4.8093	4.68507	4.44728	5.00708	4.67024	4.57618	4.52982	4.67892	4.66029	4.83023	4.59842
"1553590_at"	5.10841	5.31024	5.45279	4.92501	5.41023	5.11775	5.32577	5.05825	4.74063	5.15389	5.05355	5.22775
"1553591_at"	4.72574	4.79317	4.67292	4.75786	4.65586	4.71046	4.88593	4.71351	4.9215	4.56447	4.65586	4.99034
"1553592_x_at"	4.87221	5.04218	4.86829	4.88825	5.03745	4.83804	5.03833	4.97409	4.93188	4.7013	4.67178	5.10872
"1553593_a_at"	4.91688	5.10427	5.02873	4.70202	4.53138	4.65542	4.66528	4.62092	4.40529	4.80577	4.41999	4.83285
"1553594_a_at"	5.30843	5.68272	5.65191	5.06664	5.18356	5.14667	5.05305	5.03415	5.03418	4.90229	5.08538	5.23402
"1553599_a_at"	3.95332	3.81939	3.89505	3.64982	3.62415	3.59292	3.73672	3.61207	3.68519	3.72246	3.87243	3.69204
"1553600_at"	4.86231	4.64909	4.83457	4.6954	4.59031	4.49286	4.78994	4.64008	4.60874	4.50717	4.39773	4.59497
"1553601_a_at"	4.27942	4.23237	4.22855	4.35447	4.19683	4.40631	4.26765	4.3007	4.00509	3.90386	4.03663	4.30524
"1553602_at"	4.6509	4.67575	4.84225	4.50232	4.54404	4.66868	4.66497	4.61069	4.7239	4.51829	4.90749	4.70421
"1553603_s_at"	4.68977	4.68414	4.91645	4.86148	5.37308	4.94034	4.9562	4.89598	4.79711	4.88408	4.80871	4.48158
"1553604_at"	3.57778	3.55604	3.51019	3.53778	3.60213	3.51338	3.54679	3.55637	3.53467	3.64647	3.5694	3.57709
"1553605_a_at"	3.83156	3.73465	3.73152	3.65082	3.69023	3.64513	3.75202	3.74553	3.76896	3.7751	3.73598	3.68601
"1553607_at"	3.69513	3.73531	3.59481	3.72438	3.67808	3.73065	3.74462	3.72438	3.72953	3.72953	3.74827	3.80207
"1553608_a_at"	4.09571	3.91401	3.93095	3.92589	3.99876	4.11002	3.93674	3.9838	4.09151	3.9937	4.18246	4.12982
"1553611_s_at"	4.48381	4.81424	4.82477	4.59351	4.91618	4.86633	4.80045	4.65663	4.47213	4.43934	4.77352	4.53463
"1553612_at"	4.97671	4.58917	4.90825	4.84157	4.63184	4.92071	4.97252	4.84656	4.65179	4.4425	4.8178	4.51069
"1553613_s_at"	4.65333	4.52973	4.43492	5.71699	5.29809	4.68908	7.83951	4.59116	4.5509	5.4278	5.2284	7.00779
"1553614_a_at"	4.08475	4.05316	4.15884	3.93094	4.01951	4.00132	4.18794	3.88858	4.15884	3.88723	4.04697	4.15542
"1553618_at"	4.73902	4.55475	4.62701	4.72432	4.61131	4.68147	4.5913	4.60329	4.71181	4.6959	4.64601	4.71541
"1553619_a_at"	4.402	4.40385	4.27612	4.52798	4.31232	4.29765	4.26005	4.31406	4.38922	4.04053	4.35111	4.39739
"1553620_at"	4.10881	4.2339	4.18533	4.27924	4.03676	4.18097	4.16354	4.12248	4.26621	3.94064	3.98538	4.73881
"1553622_a_at"	3.95825	4.0573	4.12302	4.002	3.94131	4.06602	3.99611	4.10539	3.97615	3.93992	3.93825	3.96202
"1553623_at"	4.58499	4.37498	4.45947	4.50585	4.48818	4.3419	4.32355	4.42305	4.38052	4.53409	4.32912	4.42646
"1553625_at"	4.18721	4.13899	4.0161	4.13047	3.76916	3.72648	3.91786	3.8402	3.9359	4.08434	3.93152	3.94861
"1553626_a_at"	4.33516	4.31288	4.53272	4.01835	4.16743	4.20083	4.02574	4.18307	4.23958	4.12963	4.12134	4.27508
"1553627_s_at"	4.2179	4.36736	4.18533	3.91705	4.04786	3.97584	4.06065	3.95217	3.9338	3.94345	3.94328	4.02663
"1553629_a_at"	4.72902	4.90612	4.6003	4.53541	4.45717	4.46566	4.48634	4.48956	4.5368	4.50523	4.55869	4.88917
"1553630_at"	3.80168	3.77816	3.82169	3.72472	3.81759	3.78943	3.81859	3.77572	3.81943	3.85748	3.88879	3.77824
"1553633_s_at"	4.86243	4.89996	4.82469	4.47797	4.69981	4.76486	5.11015	4.56215	4.55971	4.74529	4.26525	4.69349
"1553634_a_at"	4.34679	4.21324	4.3759	4.27151	4.78414	4.26034	4.22756	4.18926	4.03783	4.1529	4.17431	4.41855
"1553635_s_at"	4.3774	4.20381	4.20601	4.11791	4.26145	4.16715	4.20649	4.03797	4.40596	4.17198	4.17083	4.35255
"1553636_at"	3.92211	3.8646	3.73955	3.71195	3.88949	3.91677	3.87056	3.84207	3.83656	3.87191	3.97999	3.96246
"1553637_s_at"	4.45345	4.33029	4.33703	4.26924	4.24578	4.35472	4.4126	4.24018	4.30448	4.22193	4.26945	4.36298
"1553639_a_at"	5.52235	5.86361	5.49375	5.73131	5.4264	5.24308	5.78722	5.67938	5.72156	5.95092	6.01381	5.57617
"1553640_at"	5.27427	5.25773	5.27898	5.29053	5.25752	4.94529	5.19921	7.9095	5.34614	4.95413	5.05416	5.3443
"1553641_a_at"	4.90214	4.92143	5.04284	4.66834	4.51051	4.55512	4.69825	4.58962	4.65964	4.53727	4.66941	4.70479
"1553642_at"	6.28121	6.38604	6.12244	5.90071	5.58078	5.72492	6.12418	5.99332	5.75628	5.74553	5.81456	5.99649
"1553644_at"	4.93724	5.17281	5.06475	4.92584	4.74731	4.79303	4.62775	4.83388	4.81329	5.11345	4.7015	4.78458
"1553645_at"	4.98331	5.06765	3.95169	4.70727	4.70522	5.88628	7.12694	4.99199	5.07189	7.30008	3.90208	8.04906
"1553646_at"	3.65543	3.66452	3.70444	4.10217	4.00619	3.92132	3.75015	3.82472	3.77035	3.75409	3.84648	3.91734
"1553647_at"	5.42474	5.45504	5.5083	5.47681	5.62586	5.3217	5.49469	5.44313	5.46707	5.76607	5.84065	5.38686
"1553651_at"	3.897	3.8687	3.97482	4.07839	3.98789	3.82733	3.8351	3.90643	3.91384	3.91213	3.87579	3.93133
"1553652_a_at"	3.94029	3.98888	3.94949	4.02707	3.92035	4.07616	3.82486	3.90137	3.90371	3.92803	3.82141	4.0137
"1553654_at"	3.77181	3.85772	3.9459	3.7943	3.79293	3.80673	3.9791	3.95237	3.76444	3.78592	3.81717	3.79627
"1553655_at"	4.16285	4.12332	4.04583	4.15542	4.41958	4.25026	4.19005	4.11297	4.09605	4.23671	4.10727	4.24735
"1553656_at"	5.50567	5.45845	5.54159	5.20966	5.56275	5.24994	5.30604	5.3212	5.45278	5.22987	5.31406	5.42896
"1553657_at"	5.83015	5.7228	5.85983	5.62347	5.57531	5.54706	5.80685	5.59248	5.78541	5.55511	5.58453	5.78963
"1553658_at"	5.60042	5.41677	5.56995	5.1172	5.43985	5.38727	5.36242	5.31472	5.40561	5.36244	5.30832	5.44614
"1553660_at"	5.00313	4.85434	4.94524	4.97401	4.71055	4.65608	4.73802	4.6084	4.68121	4.77075	4.75187	4.91672
"1553661_a_at"	4.14737	4.02507	4.27456	4.01867	3.95078	3.98756	4.02087	3.93612	4.01945	3.83552	3.97327	4.16145
"1553663_a_at"	6.3845	6.40465	6.57599	6.4794	6.0102	6.41189	6.02653	6.29511	6.14649	6.43697	6.1069	6.70942
"1553666_at"	3.76829	3.82953	4.11108	3.76119	3.88949	3.94959	3.91682	3.72925	3.92722	3.77665	3.83118	3.98302
"1553668_at"	5.4955	5.96703	6.11352	6.8283	6.1568	5.71861	5.51449	5.92158	6.15365	5.66928	5.62256	5.78434
"1553670_at"	4.55993	4.45196	4.41715	4.53859	4.51709	4.54054	4.51334	4.33102	4.56131	4.35407	4.45427	4.79111
"1553672_at"	4.23931	4.11228	4.33309	4.19219	4.12849	4.04246	4.05541	4.11449	4.71127	4.12722	4.1026	4.10014
"1553673_at"	4.35989	4.40869	4.4067	4.30608	4.13596	4.22776	4.32146	4.27994	4.37677	4.23878	4.08169	4.47648
"1553674_at"	4.46775	4.51736	4.3881	4.42744	4.29403	4.36856	4.66653	4.37742	4.28372	4.23967	4.31074	4.9189
"1553675_at"	4.23058	4.17737	4.62568	4.33236	4.18483	4.10825	4.3238	4.1308	4.31014	4.11635	4.21466	4.14606
"1553677_a_at"	6.11103	6.35476	6.22818	7.15496	7.00797	6.45233	7.5405	6.17383	6.83304	6.83759	6.5216	6.26088
"1553678_a_at"	9.82876	10.2076	7.387	8.92333	10.1479	9.64898	9.31304	8.43245	10.2544	8.55334	9.42836	7.18436
"1553679_s_at"	4.39522	4.29571	4.38139	4.22845	4.46401	4.32888	4.34271	4.25861	4.55706	4.22266	4.46348	4.48603
"1553681_a_at"	5.84123	5.89752	5.96313	7.96418	7.778	7.83765	6.53989	8.31592	8.15034	7.74301	10.6957	7.28667
"1553682_at"	4.15774	4.34507	4.25563	4.25821	3.95989	3.94204	4.1616	4.11803	4.14594	3.95426	4.15296	4.20923
"1553683_s_at"	4.10694	4.33106	4.30366	4.30235	4.05367	4.08755	3.82854	4.01618	3.97644	3.89294	4.02144	4.07141
"1553684_at"	4.15296	4.17864	4.28716	4.10236	4.09185	4.06323	4.07455	4.11111	4.03026	3.96834	3.9926	3.98219
"1553685_s_at"	5.47863	5.94801	6.03599	5.19822	5.16124	5.10301	5.256	5.024	4.6731	4.82546	5.25157	4.44511
"1553686_at"	4.61232	4.6869	4.74294	4.9085	4.59267	4.52982	5.0156	5.10295	4.74719	4.85996	4.74034	4.65447
"1553688_at"	5.28691	5.05073	4.92203	4.8758	4.89069	5.11117	5.28527	4.8656	5.06572	4.90229	4.88132	5.10658
"1553689_s_at"	6.41742	6.22911	6.654	6.45191	6.62156	6.93218	6.99867	6.4124	7.23146	7.20324	6.70273	6.76051
"1553690_at"	5.13286	5.04273	5.34806	4.98329	4.95426	5.26171	5.24222	4.75088	5.12309	4.90562	4.83839	5.30544
"1553691_at"	4.13334	4.05607	3.98245	4.13817	4.08588	4.00504	4.27626	3.97418	4.03571	4.01307	4.0993	4.17012
"1553693_s_at"	8.82147	8.57113	8.6514	8.02451	7.50139	7.93653	8.96145	8.07	7.85497	8.09662	7.60362	9.02306
"1553694_a_at"	6.1624	6.68563	6.16408	5.55676	6.15912	5.59954	5.94974	5.36988	5.78994	5.58115	6.69323	5.78923
"1553695_a_at"	5.54574	5.61296	5.7212	5.26734	5.70589	5.77762	5.23623	5.61403	5.81392	5.29176	5.44663	5.91785
"1553696_s_at"	4.96637	4.94395	5.14182	5.02204	5.27722	5.01201	5.24464	5.01573	4.63312	4.31827	4.65175	4.95843
"1553697_at"	3.84417	3.82917	3.73901	4.01294	4.03244	3.86077	3.96343	3.97745	3.82479	3.89242	3.92137	3.73432
"1553698_a_at"	3.84797	4.04009	3.79099	4.09056	4.04753	3.97319	3.89818	4.08211	3.94699	4.12479	4.01628	3.81662
"1553701_a_at"	5.61273	5.65774	5.65456	5.42104	5.24385	5.34283	5.37521	5.35864	5.2395	5.3233	5.33719	5.5942
"1553702_at"	5.4323	4.83721	5.01535	4.95599	4.92052	5.03775	4.90254	4.8793	4.87791	4.97689	4.94281	4.94143
"1553703_at"	9.57505	9.32531	9.80673	8.48216	8.8678	8.78627	8.35665	8.77412	7.29319	8.67858	8.91323	8.57276
"1553704_x_at"	9.56939	9.29807	9.64345	8.5038	8.77342	8.77105	8.29845	8.77221	7.15303	8.6433	8.83884	8.52098
"1553705_a_at"	4.50654	4.44248	4.61085	4.48577	4.39454	4.32328	4.49902	4.26767	4.4299	4.2286	4.27299	4.52714
"1553706_at"	5.32572	4.98781	5.14916	6.54211	6.16377	5.1673	5.65926	7.73003	5.66363	7.79672	7.40934	5.4256
"1553708_at"	4.12137	4.11035	4.20744	3.93248	3.89903	4.90033	3.99312	3.91281	3.88197	3.90309	3.86919	4.0429
"1553709_a_at"	8.70457	8.62213	8.66794	9.46153	9.06248	9.79736	9.69561	8.85833	9.33113	9.69927	8.90732	9.90331
"1553710_at"	4.01438	4.05686	4.24824	5.12624	4.10603	4.02246	3.94422	4.04112	4.25474	4.01858	3.99471	4.83843
"1553711_a_at"	4.25884	4.26875	4.32884	5.08823	4.40737	3.96799	3.82952	4.09269	4.26828	4.00961	4.01222	4.74891
"1553713_a_at"	6.37096	5.92649	6.28007	6.85832	6.08605	6.35306	6.35976	6.6647	6.10265	7.52135	7.65566	6.68617
"1553715_s_at"	7.44476	7.66748	7.42801	7.31626	8.23113	7.71044	8.39888	7.82876	8.17182	7.23164	8.42356	7.46492
"1553717_at"	5.55233	5.87462	5.65663	5.7451	5.40228	5.25884	5.49339	5.65411	5.51121	5.60502	5.65608	5.626
"1553718_at"	8.26804	8.29928	8.70823	7.58149	7.55281	7.56238	8.20056	7.93843	7.66425	7.55712	7.38737	8.10565
"1553719_s_at"	6.45058	6.24846	6.77214	5.16616	5.34673	5.33914	6.02672	5.926	5.36476	5.39312	5.35961	5.32924
"1553720_a_at"	5.02611	4.91903	5.20042	4.84551	4.78197	4.50774	4.69825	4.61202	4.4595	4.67142	4.64053	4.80604
"1553721_at"	3.9624	3.98335	3.93836	3.84801	3.93207	3.97492	3.95081	3.80222	3.94541	3.76232	3.92982	3.9571
"1553722_s_at"	3.97847	4.00924	4.01002	3.83059	4.00962	4.0112	3.9882	4.11629	4.02847	3.96404	4.0116	4.17568
"1553723_at"	4.33987	4.35636	4.21719	4.1494	4.23593	4.28209	4.55288	4.4379	4.09502	4.20033	4.17744	4.26534
"1553725_s_at"	4.84252	5.16128	5.05667	5.82308	5.64991	5.96723	6.47422	5.15644	5.42908	5.48174	5.66179	5.42098
"1553726_s_at"	4.37202	4.68844	4.54111	3.81048	3.84477	4.31474	4.45514	4.08268	4.08503	5.05322	4.07134	4.23746
"1553727_at"	5.46373	5.35273	5.5985	5.21218	5.24195	5.24059	5.14745	5.12658	5.2322	5.09125	4.98129	5.8321
"1553728_at"	7.85074	7.79606	7.87466	7.48939	7.55086	7.45048	7.47926	7.51279	7.5668	6.94456	7.68329	7.98941
"1553729_s_at"	4.88628	4.7789	4.7582	4.56361	4.56432	4.61512	4.61512	4.61031	5.31715	4.5317	4.43305	4.70293
"1553730_x_at"	6.42187	6.5261	6.52789	6.20462	6.26376	6.20718	6.26511	6.2074	6.30728	5.85343	6.31982	6.61189
"1553732_s_at"	5.40865	5.43488	5.57394	5.50103	5.48298	5.57375	5.38133	5.31252	5.65523	5.52285	5.41807	5.79422
"1553734_at"	4.20376	4.14745	4.32912	4.05634	4.18362	4.29556	4.11284	4.42197	4.28667	4.11771	4.22373	4.41636
"1553736_at"	4.13963	4.21052	4.37021	3.87619	3.7955	3.81401	3.82794	3.77936	3.92697	3.95132	3.75799	3.89384
"1553739_at"	3.90092	3.90211	3.85423	3.78356	3.74742	3.78189	3.861	3.80263	3.746	3.80072	3.75356	3.82
"1553740_a_at"	4.8579	4.74531	4.63519	4.36393	4.77486	4.19177	4.59366	4.3526	4.93242	4.49085	4.5124	4.5379
"1553741_at"	4.28643	4.28407	4.47441	4.4613	4.20517	4.23162	4.27634	4.25661	4.17012	4.24672	4.16183	4.38017
"1553743_at"	6.5095	6.4983	6.34143	5.86462	5.86199	5.46638	5.20422	5.44332	5.93541	5.84822	5.55065	5.93884
"1553746_a_at"	4.02439	3.95886	3.89472	4.12072	4.0684	4.20468	4.14222	4.20183	4.12131	4.09616	4.1459	4.11241
"1553747_at"	4.04246	4.07517	3.8827	3.807	3.83469	3.8544	3.91671	3.79944	4.01359	3.80849	3.78856	3.91619
"1553749_at"	6.71969	7.08549	6.8116	4.9565	4.86855	5.31483	5.15939	4.8226	5.15539	5.19253	5.17522	4.82017
"1553750_a_at"	6.14217	5.98654	5.90698	4.94413	4.96932	5.15813	4.88351	4.71834	5.05431	5.20126	4.87518	4.79958
"1553752_at"	5.06935	5.0614	5.14578	4.77417	4.90535	4.82989	4.98245	4.94281	4.71655	4.68746	4.85879	4.89296
"1553755_at"	6.58339	6.49564	6.5751	6.05865	6.19453	6.29619	6.07822	6.10968	6.26529	6.13843	6.10968	6.76096
"1553756_at"	4.80152	4.6379	4.66116	4.56523	4.89649	4.74064	4.6566	4.61618	4.75852	4.53138	4.52598	5.00263
"1553757_at"	4.50431	4.39355	4.37566	4.26041	4.32788	4.2047	4.23626	4.35921	4.48658	4.22613	4.41268	4.45047
"1553759_at"	3.95189	4.10297	4.11884	3.87483	3.92385	3.90044	3.93744	3.94308	3.89071	3.94352	3.89782	3.90644
"1553761_at"	5.05022	4.93135	4.83655	4.66995	4.76745	4.56618	4.75259	4.68964	4.66113	4.66154	4.7714	5.01013
"1553764_a_at"	4.11571	4.11138	4.24982	4.46781	4.46823	4.38243	5.69433	4.4217	4.33736	4.75549	4.33694	5.69902
"1553765_a_at"	3.67727	3.75649	3.83826	3.57889	3.71606	3.66114	3.78259	3.73927	3.74078	3.76597	3.76152	3.75168
"1553768_a_at"	4.35089	4.32978	4.39719	4.71971	4.73867	4.64241	4.46084	4.86576	4.52551	5.04837	4.90951	4.3519
"1553769_at"	4.23177	4.26199	4.27285	4.16877	4.16561	4.23943	4.1709	4.09929	4.18253	4.21507	4.20996	4.33256
"1553770_a_at"	5.17501	5.06894	5.36655	5.19293	5.1454	5.10111	5.07496	4.989	5.42835	4.79344	4.856	5.33185
"1553772_at"	4.23573	4.03776	4.10071	4.03487	3.88949	4.07225	4.10191	4.03817	4.11764	4.03144	4.02132	4.09528
"1553775_at"	4.58922	4.7436	4.85403	4.63134	4.66329	4.60697	4.85399	4.75733	4.53951	4.58404	4.61992	4.84953
"1553776_at"	3.68162	3.70575	3.58026	3.67458	3.75348	3.70195	3.76439	3.66058	3.71068	3.73856	3.69936	3.74235
"1553778_at"	5.86572	5.96417	6.15888	5.60576	5.74971	5.74641	5.70256	5.73036	5.75262	5.56039	5.74098	5.85215
"1553780_at"	5.78919	5.783	5.93855	5.59011	5.79437	5.64994	5.61629	5.55496	5.45221	5.43945	5.56087	5.68558
"1553781_at"	3.60495	3.60466	3.55655	3.6701	3.69292	3.5804	3.65375	3.65375	3.74427	3.64525	3.58	3.79202
"1553785_at"	3.91231	4.06731	3.97733	3.96906	4.00679	3.90259	3.86391	3.92095	3.97555	3.92579	4.16728	3.96828
"1553787_at"	4.31306	4.56944	4.39574	4.62919	4.81911	4.61147	4.38908	4.53027	4.76104	4.54003	4.76593	4.43603
"1553789_a_at"	4.81663	4.61153	4.81093	4.66354	4.69981	5.1384	5.01995	4.93958	5.09498	4.72991	4.9155	5.27024
"1553792_at"	3.80409	3.7728	3.77395	3.56972	3.74339	3.78302	3.82243	3.68171	3.83797	3.75856	3.82351	3.77295
"1553793_a_at"	4.2552	4.23946	4.24771	4.07756	4.17925	4.01415	3.99703	3.91447	3.99949	3.97838	3.87302	4.05749
"1553794_at"	3.95709	4.11191	4.04743	3.98235	3.74391	4.037	3.93204	4.00767	3.94847	3.80186	3.94051	3.91899
"1553796_at"	4.32202	4.46271	4.51246	4.48348	4.40988	4.4377	4.39216	4.43093	4.44666	4.26788	4.23746	4.38922
"1553797_a_at"	3.9187	4.07243	4.08073	3.90257	4.06688	4.02486	4.0204	3.93132	4.03945	3.96854	4.01105	3.98377
"1553798_a_at"	3.909	3.9419	3.95902	3.82972	3.77621	3.88805	4.21064	3.83059	7.13733	3.8875	3.87612	4.0053
"1553799_at"	3.8349	3.86423	3.95284	3.85856	3.9017	3.75652	3.81503	3.75636	3.86119	3.75409	3.86077	3.8202
"1553801_a_at"	4.33815	4.09064	4.35256	4.26764	4.58924	4.67445	6.40998	4.10007	4.45806	4.70674	4.13787	4.50041
"1553802_a_at"	4.92019	5.04381	4.89719	4.81387	5.1229	4.7977	5.00314	4.86443	5.11358	5.05948	4.82955	4.93249
"1553803_at"	7.87111	7.72323	7.62535	7.54722	7.55215	7.55368	7.5876	7.51361	7.52218	7.32227	7.50588	7.87181
"1553804_a_at"	4.26196	4.36018	4.43725	4.12732	4.2056	4.1716	4.20282	4.16016	4.20559	4.21717	4.01751	4.26294
"1553805_at"	4.68914	4.94475	4.72505	4.48518	4.68974	4.77342	4.69293	4.69405	4.61876	4.4807	4.57508	4.80431
"1553808_a_at"	3.95868	3.82804	3.86418	3.67148	3.99115	3.7433	3.78603	3.71275	4.12323	3.71112	3.84728	3.86306
"1553809_a_at"	4.93133	4.82854	4.77109	4.6218	4.4775	4.52407	4.53744	4.59698	4.62058	4.57981	4.53819	4.71997
"1553810_a_at"	3.81797	3.93248	3.92931	4.37999	4.16232	4.19455	4.28288	4.20568	4.38729	4.38904	4.2677	4.33084
"1553811_at"	4.26411	4.20005	4.20393	4.27887	4.20651	4.18577	4.3126	3.93597	4.17197	4.20105	4.08239	4.19218
"1553812_at"	5.57439	5.35968	5.41409	5.16736	5.10954	4.93344	4.92576	4.88621	5.25569	4.91774	5.10884	5.31232
"1553813_s_at"	4.45848	4.40976	4.76783	4.32792	4.54823	4.39139	4.26994	4.27979	4.37841	4.3641	4.48621	4.37363
"1553815_a_at"	4.97319	4.74685	4.80213	4.75809	4.52724	4.47551	4.77233	5.13652	4.73482	4.49074	4.63427	4.35488
"1553817_at"	4.22667	4.11876	4.29249	4.13278	4.10299	4.14681	4.20158	4.08419	4.10114	4.06398	4.06776	4.21438
"1553818_x_at"	4.41499	4.44743	4.46391	4.29105	4.35492	4.35393	4.21082	4.28309	4.32842	4.2541	4.34401	4.48221
"1553821_at"	4.01928	4.10536	4.46284	3.9564	4.00583	4.00408	4.00441	4.00961	4.12931	3.94104	4.01378	4.02235
"1553822_at"	3.7809	3.83495	4.00105	3.81693	3.89702	3.84423	3.81352	3.77998	3.73174	3.831	3.76068	3.84579
"1553823_a_at"	3.91628	4.06671	4.15788	4.01355	4.15905	3.90974	4.12346	4.04228	4.18505	4.03264	3.96622	4.19635
"1553826_a_at"	6.96348	6.773	6.91171	6.44633	6.70689	6.69799	6.42148	6.59465	6.70111	6.59483	6.77767	6.62976
"1553828_at"	4.73043	4.63088	4.74095	4.69404	4.55954	4.46559	4.42581	4.51974	4.52879	4.52564	4.78087	4.56327
"1553829_at"	4.01031	4.12444	4.18533	4.23509	4.05961	4.05975	4.06844	4.09122	4.03345	4.13235	4.08832	4.15643
"1553830_s_at"	3.94807	3.85871	4.02918	3.93935	4.06345	3.9008	4.0238	3.86657	5.3982	3.88511	3.80263	3.94352
"1553831_at"	5.1183	5.12156	5.15887	4.95453	4.97496	4.88686	4.96541	4.86017	5.09168	4.96829	5.03996	5.06651
"1553832_at"	5.60481	5.81281	5.75348	5.67365	5.322	5.47175	5.55933	5.42344	5.4908	5.44286	5.43211	5.66872
"1553834_at"	4.00362	3.92316	4.02903	3.87663	3.88228	3.79133	3.94685	3.73221	3.9282	3.8908	3.88099	3.93216
"1553835_a_at"	4.14226	4.00115	4.07822	4.03514	4.14885	4.26386	3.99862	3.96318	4.02407	3.93357	4.05995	4.04934
"1553837_at"	4.77667	4.41301	4.6167	4.60655	4.57318	4.5925	4.64152	4.66136	4.57918	4.52753	4.46615	4.59379
"1553838_at"	4.3937	4.42256	4.24216	4.2097	4.28366	4.19033	4.22476	4.38751	4.4239	4.22275	4.33487	4.32486
"1553839_at"	4.83506	4.92599	4.93744	4.87402	4.96693	4.93283	4.81577	4.91289	4.83906	4.86386	4.57618	4.79691
"1553840_a_at"	5.56124	5.62748	5.50679	5.43977	5.31282	5.46773	5.4619	5.4185	5.57845	5.30245	5.34358	5.40449
"1553842_at"	4.19726	4.18315	4.16948	4.05789	4.05995	4.07595	4.14978	4.13103	4.26943	4.08496	4.11143	4.16908
"1553843_at"	6.13532	6.16019	6.21908	5.76247	5.6429	5.67764	5.95635	5.8067	5.70917	5.80864	5.59801	6.05538
"1553844_a_at"	4.35204	4.44527	4.20814	4.11882	4.21703	4.16159	4.19358	4.25504	4.29521	4.19887	4.19147	4.36168
"1553845_x_at"	6.15622	6.25089	6.00032	6.06007	5.96086	5.89715	6.05411	5.61207	5.75242	5.43014	5.82015	6.08726
"1553846_at"	5.01223	5.28027	4.94576	4.89319	5.11975	4.93798	4.83983	4.85166	5.16938	5.15245	4.9464	5.04378
"1553847_a_at"	4.87817	4.53791	4.41644	4.33263	4.44365	4.54774	4.42352	4.43864	4.61969	4.37869	4.39826	4.66356
"1553849_at"	3.86693	3.74022	3.79761	3.77348	3.73129	3.85136	3.84395	3.71122	4.0307	3.68399	3.77719	3.8961
"1553850_at"	4.30277	4.24255	4.32231	4.24466	4.2297	4.07345	4.20649	4.17131	4.36383	4.10403	4.19247	4.31582
"1553851_at"	3.92187	4.01128	3.79751	4.26136	4.05179	4.47055	4.04274	4.28771	3.90043	4.25578	4.54878	4.11909
"1553852_at"	4.1302	4.34678	4.43219	4.13301	4.099	4.18212	4.21889	4.15849	4.14603	4.11167	4.15203	4.19949
"1553856_s_at"	9.89242	10.0184	10.4728	8.96877	5.82068	7.87822	8.02769	7.21637	5.09517	8.22234	7.23978	7.52269
"1553857_at"	6.28779	6.59654	6.1755	6.11101	5.46603	5.63608	5.46161	5.98561	6.52526	5.92823	6.88881	5.50373
"1553858_at"	6.17169	6.06184	6.03815	6.09169	6.24004	6.13158	6.14161	6.14958	6.02546	5.74501	5.84504	6.26127
"1553859_at"	4.27424	4.26174	4.41256	4.1105	4.09427	4.20211	4.14832	4.28516	4.26387	3.93491	4.15082	4.25422
"1553860_at"	5.20029	5.24395	5.22533	4.87261	5.3059	4.9494	4.83876	4.99069	5.05571	4.94397	5.12686	5.36467
"1553861_at"	6.06634	5.70161	5.83508	4.30584	4.22865	4.33439	4.16	4.13428	4.19064	4.15358	4.07131	4.35172
"1553863_at"	4.75242	4.87753	4.79795	4.80226	4.75299	4.56698	4.64584	4.58095	4.98789	4.55771	4.59004	4.83116
"1553864_at"	3.83966	3.76285	3.96873	3.60604	3.71155	3.77506	3.815	3.7116	3.77698	3.93762	3.7958	3.84981
"1553865_a_at"	4.91648	4.78354	4.81349	4.70804	4.56304	4.80545	5.14597	4.82569	4.86057	4.72269	4.64821	5.09597
"1553868_a_at"	3.58601	3.75164	3.73915	3.66175	3.58419	3.66373	3.65944	3.70305	3.63406	3.65234	3.64488	3.6103
"1553869_at"	4.02398	3.76209	3.98828	3.84694	3.75092	3.89401	3.93148	3.91506	3.71738	3.85468	3.78692	4.02541
"1553871_at"	4.78984	4.89648	4.98946	4.73721	4.60334	4.64174	4.9091	4.79265	4.76662	4.62666	4.69828	5.0514
"1553872_at"	6.22619	6.41126	6.49814	5.84074	6.01738	5.85208	6.21601	5.98881	6.34768	6.01068	6.10411	6.39365
"1553873_at"	4.05408	3.99804	4.07883	3.88402	3.88892	3.98761	4.05539	4.01469	3.9648	4.02407	3.94185	4.07941
"1553874_a_at"	5.09246	5.06996	4.94005	4.3849	4.53997	4.6111	4.51635	4.55049	4.78398	4.60306	4.7437	4.7076
"1553875_s_at"	4.84228	4.99686	4.98443	4.76322	4.87336	4.85863	4.81582	4.94792	4.90507	4.76878	4.81032	4.91887
"1553876_at"	4.12752	4.34901	4.13197	4.22254	4.13437	4.01204	4.17889	4.11228	4.13099	4.09143	4.19222	4.20263
"1553878_at"	4.06195	4.0979	4.00753	4.10381	4.07454	4.04587	4.01111	4.10641	4.00397	4.07016	4.07587	4.10835
"1553879_a_at"	4.38045	4.56764	4.70702	4.34181	4.31644	4.32047	4.2117	4.37196	4.32388	4.25214	4.21651	4.50635
"1553880_at"	5.19474	4.95492	4.9542	4.97651	4.95085	4.91764	5.03473	5.01292	4.83845	4.72058	4.87218	4.95351
"1553881_at"	4.12901	4.10524	4.30095	4.20944	4.21845	4.05466	4.28406	4.15968	4.10333	4.14651	4.68788	4.1338
"1553882_at"	3.94369	3.95868	3.88861	3.99332	3.88465	3.79469	4.0238	3.93258	3.92328	3.82859	3.84257	3.87675
"1553883_at"	3.81473	3.85336	3.77648	3.75115	3.86193	3.7495	3.87991	3.72842	3.91788	3.83345	3.8139	3.83145
"1553885_x_at"	3.83057	3.81977	3.87303	3.77959	3.75223	3.76209	3.96513	3.65371	3.86391	3.6398	3.81868	3.87566
"1553886_at"	3.99154	4.0171	3.9657	4.02976	3.90124	3.9809	3.986	3.95774	3.96077	3.92448	3.89626	4.07056
"1553887_at"	4.08298	4.0269	4.00502	3.84333	3.78172	3.75019	3.91818	3.93058	3.8533	3.95678	3.85356	3.95887
"1553888_at"	4.75863	4.69652	4.62447	4.56307	4.56407	4.58449	4.59804	4.46479	4.61969	4.46823	4.49365	4.53932
"1553889_at"	4.53164	4.28957	4.47395	4.29137	4.30601	4.29025	4.2602	4.3654	4.21409	4.19324	4.34705	4.42617
"1553890_s_at"	4.9088	5.20414	5.09825	4.98329	4.83847	4.8041	4.66054	5.03295	4.92861	4.71149	4.73532	5.18252
"1553891_at"	4.65967	4.65546	4.7844	4.66341	4.52583	4.49942	4.71732	4.73577	4.56382	4.55595	4.62377	5.06561
"1553893_at"	5.47407	5.683	5.50256	5.41362	5.58082	5.18229	5.28301	5.16587	5.31242	5.15881	5.25091	5.4449
"1553894_at"	3.88667	4.15587	4.01275	4.01951	3.9365	4.1083	4.36303	3.97408	4.13613	4.07291	3.94152	4.03571
"1553895_at"	4.83548	4.84974	4.61373	4.2924	4.55745	4.31277	4.67902	4.59415	4.44846	4.45476	4.54528	4.77014
"1553898_a_at"	4.01958	3.95722	3.91571	3.89641	3.98856	3.89391	3.92772	3.83348	3.94035	3.84892	3.96909	3.93308
"1553900_s_at"	4.9298	5.07521	4.77805	4.90925	4.82827	4.73905	5.00095	4.94683	5.01079	4.84157	5.02611	5.11015
"1553901_x_at"	5.02586	4.98249	5.0551	4.87211	4.79897	4.58789	4.77478	4.68049	4.82273	4.57908	4.74305	4.87148
"1553905_at"	4.08178	4.12616	3.98792	4.08628	4.09901	4.07932	4.15212	4.04439	4.18157	4.07552	4.07552	4.22448
"1553906_s_at"	12.3016	12.0231	12.3334	10.1772	9.72291	10.927	9.35615	11.0534	9.66448	10.9361	10.8119	11.6042
"1553907_a_at"	4.06258	4.0102	4.1047	3.95716	4.06805	4.03193	3.98688	4.10076	4.11244	3.94128	3.9391	4.09488
"1553909_x_at"	5.45579	5.29094	5.71309	5.54383	5.01239	5.19767	5.69521	5.27177	5.35825	5.49492	5.53566	5.78373
"1553910_at"	4.34502	4.40033	4.3675	4.20926	5.73862	4.30846	4.35316	4.32868	4.5288	4.23023	4.27635	4.57999
"1553911_at"	4.18652	4.38802	4.30015	4.14538	4.05852	4.06102	4.13485	4.11614	4.21456	4.18916	4.09423	4.33234
"1553912_at"	4.10838	3.94761	3.98171	3.92367	3.78943	3.9702	3.98303	4.04194	3.98703	3.94465	3.92092	3.93712
"1553914_at"	4.53711	5.06287	4.83399	4.59497	4.7002	4.61035	4.72294	4.69123	4.65386	4.60556	4.6112	4.78604
"1553915_at"	3.83511	3.6316	3.60916	3.70558	3.70827	3.6643	3.65168	3.59586	3.7036	3.5987	3.66295	3.70478
"1553917_at"	5.52633	5.43986	5.54503	5.02954	4.86638	4.8989	5.05263	4.89979	5.07552	5.02797	4.88887	5.26352
"1553918_at"	4.83732	4.87709	4.81933	4.78066	4.77165	4.76711	4.70175	4.74068	4.7223	4.61321	4.6071	5.09658
"1553919_at"	5.93426	5.63946	5.85852	5.45577	5.48226	5.51898	5.81761	5.40465	5.30447	5.34253	5.44878	5.83757
"1553920_at"	3.86854	3.86386	3.85289	3.80307	3.79807	3.76209	3.74855	3.84729	3.77304	3.78079	3.81834	3.95828
"1553923_at"	4.50268	4.48213	4.6396	4.50079	4.3998	4.39697	4.4732	4.49435	4.45665	4.24775	4.44173	4.49036
"1553924_at"	4.2211	4.19005	4.24789	4.08501	3.98368	4.0374	4.06233	4.15421	4.09901	4.01517	4.04432	4.19809
"1553927_at"	4.55937	4.42694	4.7347	4.40434	4.51359	4.68792	4.49865	4.46477	4.40915	4.25788	4.36758	4.35389
"1553928_at"	4.29726	4.19757	4.47338	4.93826	5.14088	4.99094	4.86448	4.99953	4.16124	4.52969	5.86991	4.28236
"1553929_at"	5.2081	5.0561	5.1711	4.79958	4.74826	5.06011	4.96145	4.92076	4.92139	4.7751	4.93271	5.35209
"1553930_at"	3.73718	3.89378	3.73208	3.73441	3.66251	3.78115	3.78289	3.73395	3.68826	3.6801	3.81919	3.77662
"1553931_at"	4.10625	3.97571	4.09761	3.92039	4.02104	3.96857	3.88407	4.00213	4.05127	3.94915	3.90761	3.954
"1553934_at"	4.01739	3.88441	4.03594	3.88413	3.91399	3.90617	4.04886	3.97378	4.03032	3.89184	4.0059	4.12872
"1553935_at"	4.19279	4.21009	4.00573	4.11194	4.12344	4.12567	4.04009	4.06039	4.10912	4.23299	4.02327	3.966
"1553936_a_at"	4.46551	4.44524	4.40543	4.44765	4.72437	4.51598	4.53014	4.32568	4.92422	4.47648	5.71746	4.52283
"1553938_a_at"	4.00028	3.85572	3.90652	3.89776	3.85671	3.85491	3.94528	3.86113	3.80307	3.87842	3.90261	4.02231
"1553940_a_at"	5.08389	4.69629	4.81454	4.949	4.76297	4.69629	4.68347	5.13087	4.88145	5.06977	5.11079	4.58474
"1553943_at"	5.67516	5.23554	5.35432	5.20966	5.20946	5.16106	5.18728	5.29633	5.41552	5.28033	5.27596	5.33111
"1553944_at"	3.98935	4.26994	4.16529	4.10066	4.1338	4.09463	4.13822	4.04611	3.99823	4.03834	3.99097	4.12328
"1553945_at"	4.93905	4.87238	5.00036	4.73294	4.85492	4.95461	4.89799	4.93705	4.91099	4.89304	4.93789	5.04578
"1553946_at"	5.31092	5.12512	5.06194	4.95092	4.95535	4.95461	4.99912	5.04463	5.02517	5.10247	5.09585	5.00795
"1553947_at"	5.61703	5.6398	5.79472	5.36886	4.84023	5.18326	5.18112	5.09543	5.16633	5.12813	5.06514	5.80635
"1553949_at"	4.58194	4.44408	4.60729	4.3924	4.45106	4.35344	4.57271	4.48892	4.2999	4.25578	4.50251	4.55333
"1553952_at"	5.93353	5.50233	6.00587	5.07128	5.37636	5.25812	5.29798	5.21492	5.3086	5.2557	5.25769	5.50784
"1553954_at"	6.5901	6.65617	6.3905	6.99299	7.79546	7.11086	7.30266	6.24862	6.96027	6.77772	6.2074	5.82303
"1553955_at"	8.81729	9.1256	9.23955	8.81161	8.776	8.98643	8.44241	8.81137	8.6741	9.03056	8.94948	9.03037
"1553956_at"	4.20376	4.24791	4.18854	4.63321	5.62919	4.90132	5.15936	4.66582	4.88645	4.81827	4.73273	4.34723
"1553957_at"	6.99587	6.99531	6.77471	7.14536	7.20806	7.16098	6.94554	7.25884	6.7317	6.96755	6.99124	6.93673
"1553959_a_at"	8.17272	8.15988	8.06195	7.8452	7.23664	8.1213	7.7367	8.19273	6.69614	8.59567	8.00409	8.71191
"1553960_at"	4.41754	4.37705	4.21667	4.40713	5.26199	4.47455	4.28045	4.6465	4.29383	4.55772	5.16896	4.46556
"1553961_s_at"	5.04021	4.9932	5.22097	5.08766	5.52857	5.21288	5.00335	5.41371	4.85585	4.92111	5.08092	5.17923
"1553962_s_at"	6.23504	6.73142	6.19652	5.36584	5.33795	5.40287	5.14272	5.27944	5.51028	5.20688	5.3315	5.29253
"1553963_at"	3.77493	3.72771	3.7389	3.62074	3.73479	3.75058	3.64495	3.74708	3.77619	3.84126	3.69259	3.68713
"1553965_x_at"	4.29131	4.1045	4.09718	3.95468	4.14376	4.09045	4.05016	4.06408	4.23177	4.04121	4.07187	4.03253
"1553967_at"	4.96566	4.99058	5.08568	5.05985	4.91967	5.23174	4.94646	4.9002	4.9813	4.94171	4.99686	5.08463
"1553968_a_at"	7.39232	7.40571	7.29809	7.2255	7.15908	7.31753	7.26462	7.05778	7.01355	7.05928	7.19692	7.59715
"1553970_s_at"	4.45235	4.21503	4.26849	4.51051	4.09901	4.26207	4.42915	4.3077	4.3077	4.43763	4.23181	4.31869
"1553971_a_at"	6.1038	6.02412	6.47833	5.13981	5.67496	5.84984	5.86931	5.79109	5.55659	5.34662	5.27139	5.1297
"1553972_a_at"	5.58935	5.31786	5.24673	5.33223	5.7931	5.12019	5.17237	5.26052	5.16817	5.2653	6.25588	5.37308
"1553973_a_at"	4.33826	4.43715	4.55924	4.37226	4.42575	4.29382	4.31753	4.49119	4.3623	4.41356	4.37643	4.51435
"1553974_at"	8.30068	8.03879	8.19251	7.4994	7.19555	7.65642	8.08612	7.5774	8.35062	7.62758	7.15924	7.85382
"1553976_a_at"	4.4813	4.47095	4.44677	5.14912	5.56007	5.63496	6.09439	5.02468	7.02512	5.36892	5.47359	5.04417
"1553977_a_at"	4.77409	4.61312	4.99417	4.48834	5.01123	4.77433	4.70549	4.74705	4.70759	4.55132	4.45762	4.79518
"1553978_at"	7.89489	7.68227	7.93625	8.3343	7.69907	7.90874	7.17461	7.90677	7.57127	7.88118	7.22054	7.47794
"1553979_at"	9.71052	9.59417	9.80049	8.9807	9.36087	9.41473	10.4081	9.29287	9.40249	9.03689	9.26474	9.7848
"1553982_a_at"	4.64639	4.63741	4.46569	4.85064	4.57535	4.83598	4.46838	4.67769	4.55312	4.69323	4.49759	4.54428
"1553983_at"	5.75956	5.89906	5.86055	6.03476	5.68474	6.15796	5.94544	5.95005	6.23488	6.07668	5.68829	6.64579
"1553984_s_at"	7.4403	7.53026	7.34882	8.5032	8.07945	9.09392	9.06265	8.63067	8.95693	8.72023	8.25079	9.52776
"1553986_at"	4.41009	4.48038	4.42982	5.0516	4.50151	4.21397	4.17235	4.5446	4.30256	4.09027	4.36931	4.41002
"1553987_at"	8.78162	9.02826	8.80628	8.08311	8.49986	8.51226	8.71692	8.33233	8.67864	8.34488	8.15071	8.63324
"1553989_a_at"	5.05449	4.9757	5.28796	4.81153	5.12312	4.83881	5.29286	5.0433	5.0385	5.07014	6.55967	5.17088
"1553990_at"	5.53429	5.60078	5.71732	5.52245	5.3901	5.42991	5.34222	5.69571	5.45014	5.38384	5.56444	5.36772
"1553991_s_at"	4.06118	4.12875	3.99036	3.82579	4.01163	4.11352	3.96693	3.94744	3.99348	4.12173	3.98747	3.99132
"1553992_s_at"	6.13091	5.83094	6.41919	5.78944	6.03896	6.0941	6.07747	6.15467	6.55054	5.96353	6.02575	6.24899
"1553993_s_at"	8.92797	8.9318	8.55003	8.2753	8.64613	8.3724	8.54593	7.85654	8.5036	8.24912	8.05486	8.84759
"1553994_at"	5.54331	5.52333	4.51052	3.8416	3.8248	3.7758	3.89605	3.6893	3.74655	3.92627	3.98074	3.87554
"1553995_a_at"	7.14995	6.85353	5.75287	4.49052	4.52786	4.4823	4.61308	4.49661	4.52808	4.39438	4.79243	4.62007
"1553997_a_at"	5.89828	5.90785	6.1559	5.57983	5.6968	5.58978	5.52215	5.72714	5.64131	5.46416	5.72969	5.89828
"1553998_at"	6.61224	7.15966	6.54358	4.70409	4.82077	4.91945	4.60994	4.90852	4.97795	4.91645	4.71885	4.9736
"1554001_at"	4.71462	4.6922	4.71228	4.86505	4.86703	4.97686	4.88657	4.66615	4.33133	4.89316	4.40707	4.45486
"1554003_at"	5.36448	5.3655	5.39116	5.23079	5.50947	5.11794	5.36334	5.27362	5.38002	5.21623	5.33407	5.58946
"1554004_a_at"	4.30469	4.42069	4.26626	4.23567	4.52414	4.41727	4.19844	4.26273	4.28027	4.28235	4.27809	4.30981
"1554006_a_at"	5.11681	4.95362	5.12761	4.81297	5.02007	4.80453	4.74571	4.94137	4.85956	4.81226	4.88377	5.21016
"1554007_at"	5.46942	5.58309	5.81207	5.57888	4.828	6.76958	5.2075	6.86833	5.24375	6.24883	6.53769	6.26446
"1554008_at"	4.22675	4.38484	4.27529	4.54899	4.41344	4.47995	4.35206	4.40322	4.444	4.54288	4.48151	4.28776
"1554010_at"	5.3337	5.28735	5.3274	5.22039	5.34495	5.20007	4.97711	5.21579	5.29879	5.21668	5.13816	5.25148
"1554012_at"	4.04948	3.96048	3.94565	3.98624	3.90838	3.96766	3.87303	3.89181	3.9897	3.94488	4.05734	4.04162
"1554014_at"	7.96095	7.59844	7.54643	7.71717	5.63412	6.55498	7.74096	6.69181	6.96981	8.05195	6.84843	6.62883
"1554015_a_at"	7.31057	7.31922	7.22001	6.69961	5.20563	6.07774	6.89782	5.95783	6.38791	7.39216	6.52726	6.12046
"1554016_a_at"	5.84092	5.85664	5.78715	6.88881	6.90812	6.72536	6.09544	6.74334	6.7615	6.77464	7.12641	6.86281
"1554017_at"	5.0962	5.31533	5.32775	5.22789	5.24841	5.20309	5.02738	5.05416	5.49098	5.08411	5.17079	5.3649
"1554018_at"	3.60536	3.57676	3.42111	8.8889	9.05596	7.19506	5.53748	9.307	7.97414	8.2911	7.81648	5.27554
"1554019_s_at"	4.14581	4.20675	4.13856	4.42401	4.42424	4.40905	4.29787	4.1938	4.44468	4.19376	4.71288	4.18533
"1554020_at"	6.48419	6.08726	6.0553	6.07867	6.89842	6.42529	6.66598	5.96748	9.45032	7.59276	6.79318	7.88073
"1554021_a_at"	7.72499	7.54331	7.96799	7.94168	7.08895	7.53568	8.03341	8.13711	7.91653	8.04117	7.8643	8.02603
"1554022_at"	4.1427	4.16813	4.26392	3.98818	4.16452	4.10208	4.10274	4.11579	4.19639	4.10959	4.1491	4.29733
"1554023_s_at"	5.51274	5.52442	5.37424	4.96825	5.26673	5.0893	5.18599	5.23953	4.94717	5.0256	5.1833	5.46724
"1554026_a_at"	4.49297	4.6083	4.65678	4.57858	4.45595	4.42278	4.5537	4.47662	4.4499	4.45252	4.47632	4.63956
"1554027_a_at"	4.12852	4.01938	3.93318	4.01093	3.98402	4.04992	4.03034	4.0339	4.01324	4.27003	4.12401	4.07973
"1554029_a_at"	4.48239	4.71644	4.35745	4.25299	4.35402	4.38766	4.73563	4.16794	4.17257	4.28408	4.35417	4.35848
"1554030_at"	4.49221	4.54084	4.25579	4.50374	4.29377	4.41018	4.31684	4.48529	4.32091	4.27248	4.61145	4.37787
"1554032_at"	4.07435	4.06099	4.19136	3.95837	3.90967	3.88818	4.03458	4.13031	3.95559	3.77268	3.96132	4.02147
"1554033_at"	4.4869	4.69579	4.60175	4.45156	4.49468	4.4771	4.36744	4.34227	4.43877	4.25616	4.30289	4.39933
"1554034_a_at"	4.22172	4.16689	4.27795	4.06038	4.41824	4.2069	4.18324	4.35545	4.28921	4.17716	4.25493	4.27753
"1554036_at"	8.35109	8.42109	8.39441	4.90944	4.50934	4.52743	4.26581	4.17131	4.8201	5.1715	4.33825	5.33881
"1554037_a_at"	7.0306	7.21023	7.06429	4.61445	4.3592	4.40039	4.03599	4.34712	4.19648	4.44251	4.22118	4.59309
"1554038_at"	4.65207	4.73436	4.58572	4.53514	4.46896	4.63165	4.75046	4.5793	4.65967	4.69786	4.61333	4.85548
"1554039_at"	7.63614	7.69785	7.49971	7.14557	7.09419	7.39679	7.47442	7.35973	7.35904	7.152	7.16369	7.54281
"1554041_at"	5.10802	5.3075	5.08875	4.94553	4.68364	4.93707	4.7556	5.10984	4.87129	4.81404	4.8104	4.9451
"1554042_s_at"	6.40095	6.12242	6.09393	6.09035	5.9468	6.06687	6.22832	6.06685	6.14433	5.96322	6.12493	6.28541
"1554043_a_at"	4.91716	4.6742	5.0963	4.78658	4.93714	4.73609	4.94809	4.56374	5.04427	4.52586	4.49052	5.0382
"1554044_a_at"	4.50626	4.42166	4.53241	4.37472	4.40599	4.3956	4.3638	4.42371	4.38367	4.34125	4.52598	4.52513
"1554045_at"	4.80152	4.90402	4.78588	4.41346	4.45296	4.52402	4.51723	4.62265	4.57201	4.65689	4.77993	4.52251
"1554047_at"	4.27763	4.26667	4.4114	4.58334	4.47622	4.53663	4.57315	4.38109	4.75594	4.46715	4.50977	4.4502
"1554049_s_at"	5.19474	5.14665	5.12024	5.00704	5.25614	5.55222	5.86181	4.7815	5.11737	5.51706	4.9208	5.15343
"1554050_at"	5.72458	5.78987	5.85483	5.50565	5.52244	5.34222	5.80892	5.50468	5.66125	5.50978	5.48581	5.94541
"1554052_at"	5.54855	5.95923	5.84463	6.2214	5.96708	6.08933	6.67662	6.11937	6.13553	6.14152	6.02905	7.01884
"1554053_at"	4.27331	4.30197	4.23797	4.35816	4.41621	4.11352	4.52191	4.27839	4.32393	4.5585	4.43877	4.24224
"1554057_at"	7.68153	7.79352	7.74902	7.53773	6.70568	7.46329	7.43654	6.4915	8.05376	7.20889	6.68819	6.88369
"1554059_at"	5.06073	5.29041	5.26605	4.64389	4.63827	4.93967	4.88212	4.69579	4.89373	4.63946	4.83595	4.80215
"1554060_s_at"	4.13868	4.28817	4.22242	4.19442	4.28308	4.31051	4.72314	4.29031	4.19012	4.01946	4.22193	4.46634
"1554062_at"	4.21731	4.24489	4.28937	4.02007	4.0425	4.06325	4.10491	3.96881	4.14752	3.86766	4.06775	4.19365
"1554063_at"	5.65741	5.62603	5.64452	5.69424	5.54307	5.49543	5.39125	5.2653	5.90195	5.46487	4.85761	5.19787
"1554065_at"	5.76251	5.76512	5.75286	5.53054	5.47251	5.36973	5.50973	5.55659	5.59919	5.39723	5.49957	5.7489
"1554067_at"	7.48158	7.41953	7.68532	6.4849	7.16014	6.68939	8.0114	6.72423	6.35369	6.57122	6.47575	6.39191
"1554068_s_at"	5.88998	6.0325	6.10386	5.36862	5.86501	5.53234	6.16956	5.40467	5.43426	5.24442	5.101	5.59248
"1554069_at"	5.28288	5.21252	5.31314	5.23751	5.14868	5.13058	5.02177	5.11636	5.06452	4.96127	5.08373	5.29585
"1554071_at"	3.7554	3.69514	3.64588	3.7204	3.75554	3.67238	3.59937	3.63227	3.72854	3.59188	3.63292	3.70675
"1554072_s_at"	3.62587	3.68064	3.67001	3.61794	3.64243	3.62711	3.63465	3.69382	3.64048	3.55376	3.64048	3.62455
"1554074_s_at"	5.74301	5.77058	5.58029	5.47606	5.43784	5.47322	5.31021	5.67728	5.39213	5.31408	5.44208	5.72486
"1554076_s_at"	4.62807	4.64954	4.66215	4.66577	4.65743	4.42447	4.59648	4.69333	4.69718	4.96299	4.81947	4.68884
"1554077_a_at"	5.55493	5.53389	5.48702	5.51495	5.54448	5.54094	5.69433	5.61638	5.50117	5.68472	5.46295	5.4072
"1554078_s_at"	9.36618	9.4242	9.53349	9.40896	9.07519	9.54464	10.0353	9.37959	10.1579	9.64127	9.15092	10.0374
"1554079_at"	5.77898	5.62356	5.69931	6.02587	5.73862	6.13569	6.16393	6.41443	5.54259	6.13202	5.56067	5.7394
"1554080_at"	5.10731	4.97504	4.91443	5.92062	5.60838	6.27633	5.65384	5.31347	5.42595	6.6712	5.72352	5.25929
"1554082_a_at"	5.56547	6.01433	5.80667	6.08048	5.63407	7.14916	7.6126	6.11594	6.36506	6.83854	5.93713	6.53152
"1554084_a_at"	6.91637	6.89231	6.93886	7.03122	6.78221	6.78306	7.4926	6.67318	7.14079	7.03082	6.80157	7.46903
"1554085_at"	6.43686	6.78127	6.55615	6.38427	6.50745	6.428	6.87068	6.25733	6.27136	6.60666	6.00015	6.5698
"1554086_at"	5.35899	5.17842	5.21311	5.22943	4.67021	5.04709	5.10083	5.06209	5.10046	5.01478	5.56185	4.93386
"1554089_s_at"	9.68089	9.9212	9.64341	8.7698	8.60487	8.39982	7.56469	8.65365	8.46727	8.89243	8.65392	7.62342
"1554091_a_at"	6.10856	6.3909	6.26251	5.78588	5.97467	6.01723	6.01205	5.82487	6.30164	5.88344	5.99534	5.96489
"1554093_a_at"	7.10044	6.81163	7.08228	7.28962	7.52422	7.56458	7.56706	7.55042	7.67892	7.15316	7.42935	6.95639
"1554094_at"	5.1388	5.10571	5.17223	5.01937	5.04235	5.10981	5.17734	5.13978	5.01424	4.87586	5.12094	5.35252
"1554095_at"	5.03886	4.63554	4.9355	4.95606	4.92467	4.99081	5.38314	4.97625	5.76595	5.21229	5.05416	4.6586
"1554096_a_at"	3.9765	3.92494	3.90304	4.17888	4.00858	4.06389	4.18625	4.03571	4.31423	4.041	4.02908	3.95368
"1554097_a_at"	5.11886	4.86209	4.84638	4.80451	4.92012	4.95845	4.69825	4.70512	4.80494	4.6392	4.79502	4.9187
"1554098_at"	3.97308	4.03228	3.84897	4.09279	3.87229	3.90818	4.30903	4.11106	3.97877	3.84892	4.0125	4.01064
"1554099_a_at"	4.48254	4.68032	4.27456	4.82987	4.30326	4.6378	5.63346	5.38524	4.64924	4.00527	4.61472	4.71525
"1554101_a_at"	4.71114	4.26677	4.49893	4.28531	4.69362	4.74498	4.50441	4.42437	7.2063	4.17568	4.35321	4.48342
"1554102_a_at"	6.13546	5.82959	5.92436	5.72844	5.87449	6.02734	6.0729	5.79648	7.95046	5.30181	5.37917	5.9646
"1554103_at"	5.34246	5.28384	5.30463	5.55225	4.90254	5.30201	5.28819	4.96004	4.96449	5.76284	4.9647	5.25052
"1554105_at"	6.93061	6.60111	6.59848	7.05606	6.64217	6.78497	7.21704	6.64336	7.11347	6.80887	6.62641	6.12345
"1554106_at"	5.09743	4.93011	5.0712	5.34625	4.81688	5.08181	5.52493	5.16649	5.63835	5.12845	5.19093	5.38815
"1554108_at"	5.03891	5.24113	4.83827	4.87438	4.81092	4.81746	4.6725	4.83776	4.47543	4.50683	4.63872	4.67483
"1554110_at"	4.62213	4.58678	4.77619	4.89169	4.7775	4.50467	4.7439	4.70694	4.85088	4.44331	5.23844	4.87862
"1554112_a_at"	4.67275	4.67226	4.63906	4.58688	4.74413	4.81137	4.94956	4.82764	4.65842	4.71217	4.62288	5.36519
"1554113_a_at"	5.24349	5.00347	5.33524	4.79278	5.97868	4.90298	4.96847	4.89818	5.16793	4.89032	4.94507	5.42674
"1554114_s_at"	4.94529	4.85107	4.71529	4.28007	4.23422	4.31842	4.33958	4.04609	4.36973	4.4425	4.33592	4.33351
"1554115_at"	5.15531	4.80391	4.95997	4.92402	4.85214	4.78523	4.88032	5.08751	4.94634	4.76097	4.6735	4.95605
"1554116_s_at"	5.23494	5.4719	5.8091	5.31842	4.45705	4.5228	5.0195	4.97605	4.38613	5.2396	5.05544	5.12107
"1554117_at"	5.8773	5.88079	5.91488	5.68098	5.65157	5.70622	5.69334	5.6025	5.59586	5.18657	5.49583	6.11329
"1554119_at"	5.04884	4.93412	4.99941	4.66135	4.78283	4.88439	4.80203	4.80786	4.92455	4.74854	4.6648	4.94167
"1554121_at"	4.18975	4.16521	4.2445	4.10697	4.156	4.02538	4.1755	4.04052	4.47696	4.11193	4.09274	4.13471
"1554122_a_at"	4.99529	4.90753	5.29103	4.80688	5.34866	4.76086	4.96464	4.73078	5.57131	4.49221	4.75717	4.86838
"1554125_a_at"	4.08143	4.07243	4.29431	3.97516	4.12597	4.08159	3.97732	4.21639	4.16866	4.11951	4.10987	4.13785
"1554126_at"	6.87185	7.0254	6.98826	6.46157	6.53106	6.56229	6.86921	6.56543	6.93063	6.35425	6.51186	7.01659
"1554127_s_at"	4.49141	4.66237	4.51119	4.34212	4.76635	4.56205	4.44159	4.49266	4.98606	4.54316	4.86743	4.6337
"1554128_at"	5.84085	5.96156	5.85036	5.94513	5.82749	5.88019	5.92863	5.75952	5.62429	5.71629	5.97273	6.27768
"1554129_a_at"	5.66201	5.33745	5.66964	5.17308	5.07607	5.10557	5.30523	5.23385	5.31698	5.0653	5.22286	5.61571
"1554131_at"	3.75847	3.74477	3.63035	3.72807	3.6643	3.69178	3.6893	3.63813	3.74792	3.69779	3.76997	3.73483
"1554132_a_at"	4.15487	4.21896	4.20498	4.22172	4.0204	4.23746	3.98227	4.2463	4.07039	4.35807	4.52418	4.07938
"1554133_at"	3.69706	3.70376	3.71203	3.63975	3.61118	3.55978	3.61883	3.62708	3.55063	3.60613	3.6773	3.53132
"1554140_at"	4.18735	3.95041	4.20963	4.12972	4.10024	4.0833	3.85698	3.99319	4.05302	4.06734	3.93063	4.10699
"1554141_s_at"	4.50964	4.37673	4.29486	4.02113	4.33247	4.08444	4.25791	4.29049	4.35207	4.39919	4.29993	4.34071
"1554142_at"	3.75886	3.68203	3.68357	3.77174	3.65326	3.64216	3.75712	3.66474	3.77007	3.73509	3.78048	3.63372
"1554143_a_at"	4.31376	4.18091	4.09903	4.03596	4.01675	4.09616	3.99264	4.09349	4.22849	4.21794	4.08339	4.11931
"1554145_a_at"	7.69472	8.48006	8.24796	7.35854	6.8857	7.22751	7.08894	7.22506	7.3126	7.52787	7.09856	7.27429
"1554147_s_at"	4.11409	4.07243	4.03034	4.00902	4.00903	3.99764	3.94769	4.06587	3.98132	4.08781	4.06528	4.27548
"1554148_a_at"	7.50571	7.49872	7.50662	7.04314	7.17778	7.33924	6.53416	7.11882	7.68314	7.35263	7.93404	6.92382
"1554149_at"	8.50856	8.37464	8.3539	9.25374	8.67646	8.7199	8.02872	8.51099	8.43023	8.5356	9.00623	8.20271
"1554151_at"	6.32521	6.5663	6.51363	5.94532	5.67775	5.9201	5.82431	5.67678	6.04215	5.75855	5.70151	6.20526
"1554152_a_at"	5.68545	5.95885	5.91442	5.44923	5.4718	5.59354	5.42623	5.23866	5.53312	5.38901	5.79917	5.77444
"1554153_a_at"	7.03938	7.22658	7.5756	6.72457	7.08495	7.0493	7.0373	6.86489	6.9129	7.08302	7.90884	6.82171
"1554154_at"	5.78942	6.17507	5.91088	6.25871	4.55648	4.8756	6.24952	5.02316	5.66574	5.22094	5.19362	5.61758
"1554155_at"	5.16428	5.24673	5.46216	5.52162	5.69433	5.18123	5.32572	4.77491	5.9464	5.48882	5.7564	5.53591
"1554156_a_at"	4.09391	4.19063	4.16611	4.2068	4.10641	4.1754	4.09829	4.1537	4.29404	4.06055	4.22193	4.2081
"1554157_a_at"	4.62212	4.64129	4.86841	4.60704	4.56591	4.46792	4.49071	4.60151	4.60145	4.35679	4.3729	4.52121
"1554158_at"	4.45251	4.43057	4.38926	4.29634	4.4336	4.44148	4.51024	4.34723	4.49654	4.45823	4.40916	4.50711
"1554159_a_at"	5.30094	5.58972	5.48346	5.01329	5.06045	5.1529	4.968	5.10779	4.71734	5.0429	5.12786	5.05266
"1554160_a_at"	6.51948	6.79084	6.73746	6.17926	6.45055	6.06808	6.46855	6.39644	6.37474	6.15764	6.28264	6.57747
"1554161_at"	3.89595	3.783	3.99453	3.92563	6.08434	4.10065	3.99998	3.96384	4.35414	3.99155	3.98638	4.03368
"1554163_at"	4.82056	4.53872	4.67793	4.32339	4.74863	4.37831	4.56731	4.45546	4.60294	4.5329	4.41548	4.56592
"1554165_at"	4.15597	4.05686	4.17492	3.92069	4.22975	4.06674	4.04009	4.05228	3.8874	3.97254	3.86713	4.02585
"1554167_a_at"	8.75545	8.74855	8.9971	8.77121	8.78453	9.2392	8.59619	9.01519	8.84088	8.69949	9.26229	8.73047
"1554168_a_at"	8.92274	9.05415	8.6038	10.0431	10.5734	9.41142	9.69307	9.40576	8.65515	9.22897	9.5923	9.48264
"1554170_a_at"	6.04205	6.23596	5.84011	5.70838	5.95238	5.98325	5.95755	5.79226	6.01479	5.88991	5.67139	6.17149
"1554171_at"	6.27768	6.39767	6.03018	5.69197	6.09001	5.83341	5.88039	5.5966	5.90586	5.81652	5.82878	5.59476
"1554172_a_at"	5.51255	5.70778	5.63992	5.07336	5.32085	5.07937	5.17591	5.252	5.03745	5.19895	5.13823	5.32617
"1554173_at"	6.52168	6.46274	6.3909	6.23164	6.39758	6.42702	6.43709	6.25332	6.39718	6.34499	6.35652	6.3905
"1554175_at"	5.81322	5.75637	5.63211	5.58867	5.63023	5.45821	5.47858	5.71907	5.67115	5.40167	5.77826	5.79004
"1554176_a_at"	3.92279	4.02505	3.97337	4.00049	4.07682	4.1559	3.94156	4.05613	4.50973	4.03553	3.86891	4.01857
"1554177_a_at"	8.49577	8.67155	8.75504	7.97306	7.87358	8.01011	8.33037	7.36921	7.8031	8.13934	7.48415	7.80535
"1554178_a_at"	5.09246	5.54859	5.32467	5.50592	4.78352	4.98631	5.09291	4.27588	5.189	6.04049	5.79181	5.13067
"1554179_s_at"	6.16402	6.11482	6.12129	5.98921	5.88201	5.84173	5.98125	5.92074	6.03602	5.91972	6.06342	6.02663
"1554181_at"	4.62604	4.76709	4.82979	4.59288	4.53584	4.53525	4.49603	4.59616	4.61969	4.26994	4.49221	5.01265
"1554182_at"	4.47833	4.61505	4.60502	4.41512	4.17476	4.1474	4.17395	4.21375	3.99268	4.12947	4.33985	4.133
"1554183_s_at"	6.71298	6.59631	6.87479	6.57507	6.36872	6.55895	6.48754	6.57987	6.5754	6.34834	6.56745	6.65096
"1554185_at"	4.22005	4.14586	4.37699	4.30644	4.1794	4.18533	4.55051	4.34112	4.46787	4.3748	5.15084	5.19364
"1554187_at"	4.51036	4.60534	4.78954	4.58244	4.37807	4.34562	4.48704	4.63714	4.50296	4.47445	4.5572	4.83843
"1554188_at"	5.603	5.78256	5.95604	5.4968	5.60731	5.42374	5.67078	5.57486	5.58185	5.71173	5.47635	5.84473
"1554190_s_at"	3.67632	3.69316	3.79213	3.70865	3.72524	3.69663	3.77631	3.67063	3.83158	3.90566	3.66703	3.79571
"1554192_s_at"	5.96587	5.79858	5.96336	5.69073	5.61535	5.70302	5.7415	5.25731	5.60424	5.39204	5.60622	5.73082
"1554193_s_at"	4.63356	4.54277	4.45174	4.64046	5.04103	4.29929	4.36864	4.45736	4.36864	4.18059	4.57838	4.5361
"1554194_at"	4.4159	4.65172	4.39218	4.28724	4.56933	4.31431	4.5103	4.34084	4.42737	4.14481	4.32244	4.59769
"1554195_a_at"	5.13497	4.95591	5.13705	4.96752	6.3187	4.82263	4.88917	4.86505	6.24722	4.69762	5.5278	5.05326
"1554196_at"	4.33645	4.16277	4.21976	4.2895	4.23817	4.25447	4.17327	4.3541	4.27091	4.39719	4.2277	4.27446
"1554198_at"	5.01005	4.98795	5.23816	4.90447	4.90472	4.89026	4.94271	4.9802	4.81895	4.90254	4.98337	5.06975
"1554199_at"	3.79788	3.85012	3.90953	3.94451	3.86356	3.79909	3.84234	3.91606	3.86598	3.84223	3.8658	3.90224
"1554201_at"	6.62413	6.81042	6.65251	6.3882	6.39058	6.14797	6.69113	6.66881	6.72291	6.60911	6.40646	6.99948
"1554202_x_at"	6.81156	6.64576	6.71217	6.40002	6.38984	6.29274	6.56758	6.54907	6.57082	6.14335	6.34488	6.90592
"1554203_at"	4.10785	4.03951	4.12051	4.10994	4.09901	3.94182	4.0227	4.11672	4.08763	4.04386	4.03882	4.17012
"1554205_s_at"	4.79574	4.74017	4.74124	4.72951	4.47428	4.67984	4.6374	4.46373	4.63283	4.56802	4.43399	4.45474
"1554206_at"	5.2027	5.24496	5.41368	4.66793	4.8643	4.84335	5.03241	4.74038	4.57596	4.70365	4.8131	4.82521
"1554208_at"	7.9147	8.14311	7.4208	6.54288	6.50796	6.76728	6.31427	6.84087	6.3722	6.59671	6.8549	6.49417
"1554210_at"	4.80131	4.76131	4.75871	4.6736	4.47905	4.71883	4.93241	4.83194	4.75472	4.80175	4.65268	4.67342
"1554212_s_at"	5.91657	5.89906	6.07849	5.59655	5.58779	5.59655	5.55583	5.55583	5.81333	5.68258	5.80998	5.93768
"1554213_at"	4.69523	5.11734	4.75168	4.9047	4.6908	4.90906	4.5548	4.6979	4.42044	4.45635	4.60495	4.74154
"1554214_at"	4.37752	4.46312	4.41266	4.4669	4.36579	4.27409	4.22109	4.2832	4.49438	4.2896	4.35417	4.33277
"1554216_at"	4.03527	4.14808	4.16883	3.9501	3.8521	3.909	3.96343	3.98183	3.95351	3.99663	4.12182	4.01161
"1554217_a_at"	4.44745	4.47767	4.48756	4.27714	4.6162	4.11454	4.22347	4.00257	4.15536	4.21636	4.50357	4.08116
"1554219_at"	4.55689	4.69579	4.79947	4.61147	4.69214	4.38922	4.68065	4.60104	4.56502	4.30803	4.65301	4.96274
"1554220_a_at"	4.22029	4.23426	4.25053	4.12429	4.09403	4.03392	4.04855	3.89036	4.0295	3.85097	3.95514	4.33328
"1554222_at"	6.40861	6.77115	6.52536	6.1458	6.17081	6.22539	6.35024	6.26699	6.62145	6.13474	6.22527	6.54151
"1554224_at"	4.51935	4.52377	4.65313	4.37162	4.24713	4.22643	4.42101	4.35999	4.40929	4.39067	4.38711	4.92328
"1554225_a_at"	4.07315	4.18745	4.07669	3.84367	4.09708	4.10051	4.04649	4.16575	4.11577	4.14361	4.0413	4.09465
"1554228_a_at"	4.71192	4.87403	4.85502	4.71153	4.79648	4.66888	4.73675	4.60728	4.71468	4.72658	4.65837	4.80343
"1554229_at"	8.18887	8.394	8.44616	6.13225	5.93832	5.98269	5.50094	5.85596	5.97216	6.16636	6.44109	5.53829
"1554231_a_at"	4.90839	5.15771	5.14259	4.75671	4.58391	4.71218	4.91249	4.72574	4.80869	4.67854	4.84263	4.96711
"1554232_a_at"	4.34266	4.30549	4.25451	4.10552	4.06633	4.05862	4.09235	4.12162	4.28424	3.93721	4.43963	4.25733
"1554233_at"	4.16991	3.981	3.96672	3.98553	3.82281	3.96119	4.08926	3.97253	3.99501	3.92553	3.83263	3.97061
"1554234_at"	4.86195	4.83122	4.96092	4.7578	5.45728	5.01949	5.08076	4.74289	5.08414	4.7544	5.02871	4.85064
"1554235_at"	4.02883	4.02759	3.97419	3.85542	3.92183	3.98062	3.94211	3.9675	4.05791	4.11614	4.02913	3.98493
"1554237_at"	5.93456	6.34223	6.08764	4.96063	4.76803	4.82201	5.02712	4.73813	4.77555	4.70188	4.52587	4.48069
"1554239_s_at"	7.24378	7.71758	7.44309	7.42711	6.50119	7.73845	9.00047	7.54172	7.59329	7.65948	7.23357	8.88925
"1554240_a_at"	7.98398	8.2226	7.9402	9.58988	9.39807	9.50084	5.06618	10.0937	7.44537	9.44294	10.4656	8.74143
"1554241_at"	9.23629	9.29293	9.17061	8.54951	8.80886	8.57589	8.89608	8.265	8.62018	8.62105	8.83729	8.77623
"1554242_a_at"	8.72641	10.0453	5.99531	4.58495	5.15553	8.26999	8.22361	4.62241	7.34147	5.07976	4.39275	7.19651
"1554245_x_at"	5.8631	5.84927	5.89799	6.80116	5.96947	5.87159	6.69729	6.65046	6.81375	6.08102	5.60455	6.91509
"1554246_at"	4.2997	4.20007	4.33063	4.04291	4.04516	4.11352	4.08339	4.2876	4.14469	4.00485	4.10782	4.47309
"1554248_at"	8.42681	8.03908	8.38308	5.24305	5.32587	5.49154	5.08321	5.51036	5.75798	5.83357	5.13324	5.64489
"1554249_a_at"	6.6738	7.17462	6.75345	5.60843	5.2508	5.52416	5.53193	5.22979	5.46978	5.46138	5.71391	5.28985
"1554250_s_at"	7.93547	8.24204	8.10726	7.3164	7.01939	7.16475	8.1589	7.61964	5.71138	7.73077	6.65685	6.42011
"1554251_at"	6.50772	6.75366	6.45155	7.1252	5.96444	7.40859	7.9318	6.49558	8.58471	6.42907	6.0119	6.64984
"1554252_a_at"	4.09258	4.24767	4.01048	4.11791	3.96926	3.9189	4.02015	3.97199	3.88942	3.97096	3.99104	4.0753
"1554253_a_at"	5.07521	5.15027	5.19519	4.9528	4.95734	5.07763	5.028	5.08729	4.95154	4.95756	4.95438	5.04115
"1554256_a_at"	4.96946	5.13113	4.85148	5.09122	5.18597	5.05208	4.94245	5.20692	4.74317	5.01345	5.45077	5.00329
"1554258_a_at"	6.75535	6.7309	6.09748	8.74243	9.23062	6.68667	5.99587	8.66991	11.0476	7.43582	8.6153	5.68074
"1554259_at"	5.81405	5.86549	6.02639	5.65437	5.49933	5.59166	5.80389	5.63642	5.77861	5.63428	5.78702	5.91263
"1554260_a_at"	7.46974	7.57731	7.61335	7.24154	6.99619	7.16426	6.89155	6.67555	5.95176	7.01905	7.37287	6.5199
"1554261_at"	4.51692	4.82141	4.64952	4.46303	4.67769	4.59048	4.48756	4.59847	4.43586	4.4585	4.51503	4.70354
"1554262_s_at"	4.50422	4.44208	4.26396	4.40454	4.34345	4.41373	4.20198	4.50975	4.29378	4.18279	4.43575	4.46108
"1554264_at"	4.49221	4.12091	4.31957	3.94335	3.98889	3.91308	4.45732	3.84554	4.25127	3.8267	3.76238	4.1384
"1554266_at"	4.46399	4.37776	4.4372	4.43981	4.38495	4.50318	4.63909	4.40985	4.45848	4.46823	4.45729	4.56936
"1554268_at"	4.87874	4.81864	5.07387	4.44644	4.55543	4.38498	4.5204	4.46963	4.43749	4.3389	4.34231	4.50466
"1554271_a_at"	5.05636	5.30546	5.19976	7.10707	6.67951	6.56834	6.49903	5.93234	5.72381	6.41123	5.87762	6.53852
"1554272_at"	3.87988	3.866	3.72771	3.81222	3.73858	3.7758	3.67996	3.866	3.88472	3.73102	3.97259	3.82369
"1554273_a_at"	6.89732	7.51964	7.89961	5.4319	5.49082	7.72427	6.01704	6.24442	6.35822	5.09488	5.67381	5.5904
"1554274_a_at"	4.86682	5.22346	4.90426	4.96967	4.8922	4.70304	4.94431	4.98813	4.81467	4.65634	4.88878	4.89171
"1554276_at"	4.39148	4.40375	4.21266	4.15977	4.10508	4.20204	4.3932	4.15883	4.22396	4.24474	4.16611	4.25695
"1554277_s_at"	4.06261	4.06128	3.95309	3.93412	3.93882	3.92862	3.92624	3.94688	3.93882	3.92862	3.94661	4.14535
"1554279_a_at"	5.76047	5.66806	5.97026	5.60541	5.39492	5.26584	5.38852	5.19304	5.64668	5.27536	5.42298	5.5184
"1554280_a_at"	4.48182	4.47536	4.5445	4.33878	4.40624	4.44004	4.6919	4.49823	4.28073	4.56862	4.45086	4.43681
"1554281_at"	3.66376	3.68933	3.74272	3.66116	3.66246	3.66111	3.63792	3.66155	3.58985	3.60637	3.63586	3.70945
"1554283_at"	4.00028	4.13974	4.08541	4.19306	4.25649	4.12289	4.21213	4.11579	4.24912	4.33054	4.20603	4.0282
"1554285_at"	5.41462	4.93096	5.22574	7.12365	7.27394	6.92565	5.26945	7.09263	7.03967	7.05545	8.94203	7.21675
"1554286_at"	5.25971	5.09496	5.20078	4.87112	5.29894	4.77859	5.29932	5.14918	5.04751	4.9928	4.96246	5.36933
"1554287_at"	4.45952	4.78827	4.88378	4.26729	4.48793	4.22192	4.14132	4.35437	4.18022	4.21969	4.35832	4.24487
"1554288_at"	4.11481	4.19348	4.04881	4.08724	3.98876	4.00646	4.10822	4.04609	4.11001	4.14202	4.10639	4.12923
"1554290_at"	4.73658	4.72012	4.69009	4.01294	4.01562	4.02926	4.12952	3.81014	4.1965	4.12131	3.98265	3.9741
"1554291_at"	3.9676	3.97965	4.25653	4.1157	3.9561	3.93458	3.82012	3.90947	3.94401	4.08612	4.00254	3.84472
"1554292_a_at"	4.51569	5.08247	4.7699	4.45635	4.48874	4.39219	4.41999	4.38095	4.34141	4.48632	4.50216	4.46859
"1554293_at"	4.21871	4.36651	4.1615	4.03723	3.96175	3.96871	4.0452	3.90712	4.03884	3.95015	4.0017	3.97965
"1554294_s_at"	4.18669	4.14854	4.08189	4.12448	3.95227	4.16232	4.00483	4.12439	4.26335	4.10157	4.10157	4.07348
"1554295_x_at"	4.39211	4.34127	4.42269	4.06015	4.36967	4.21137	4.39887	4.18245	4.19204	4.10773	4.13904	4.14259
"1554296_at"	3.94025	3.82385	3.86773	3.82294	3.86545	3.77823	3.76648	3.82343	3.90915	3.92802	4.00899	3.92068
"1554298_a_at"	3.67267	3.6643	3.60726	3.59768	3.6154	3.66265	3.70626	3.6665	3.68932	3.66068	3.6109	3.59643
"1554299_at"	4.33997	4.42071	4.56411	4.50797	4.52101	4.64879	4.32011	4.51114	4.56815	4.47642	4.46389	4.53463
"1554300_a_at"	4.19196	4.32704	4.25565	4.13533	4.29668	4.23128	4.22906	4.18592	4.29464	4.13793	4.07425	4.21732
"1554301_at"	3.65166	3.63574	3.70268	3.60496	3.6981	3.66396	3.58001	3.69675	3.62133	3.59459	3.64965	3.61408
"1554302_s_at"	4.15547	4.12771	4.12987	4.05179	4.13179	4.24914	4.22178	4.17872	4.10626	4.07305	4.10815	4.08168
"1554303_at"	4.71981	4.83923	4.71376	4.71033	4.89343	4.67754	4.55817	4.7421	4.72324	4.58912	4.67903	4.76084
"1554305_at"	4.66071	4.46394	4.57094	4.49888	4.42575	4.38922	4.33439	4.40151	4.56927	4.29378	4.46803	4.60855
"1554306_at"	4.97601	5.07639	5.3434	5.27534	4.89617	4.45941	4.3392	4.36228	4.94775	5.64717	4.29284	4.86634
"1554307_at"	4.10427	4.08749	4.10487	4.07596	3.90476	3.92139	3.91582	3.9545	4.06918	4.02816	4.09215	3.96488
"1554308_s_at"	4.01966	4.04009	4.01406	4.10821	4.0238	4.09019	3.98892	3.95631	4.03798	4.02582	4.02589	4.05468
"1554309_at"	5.27435	5.86949	6.40518	4.26041	4.21101	4.00962	4.26774	4.00236	4.84467	4.3062	4.13991	4.09948
"1554310_a_at"	5.26703	5.8214	6.05714	4.8784	4.81413	4.66424	5.11537	4.701	4.84006	4.79569	4.76983	4.84126
"1554311_a_at"	4.16118	4.14614	4.15641	4.08997	4.07015	3.92513	4.04482	4.08695	4.1201	4.06227	4.11153	4.08721
"1554312_at"	5.18382	5.11764	5.44024	4.93938	4.80824	4.98768	4.81078	4.87106	4.83623	4.57927	5.03574	4.94969
"1554314_at"	3.73604	3.72438	3.7221	3.58987	3.84357	3.80307	3.67443	3.71649	3.74844	3.74251	3.7026	3.81593
"1554316_at"	6.80633	6.61127	6.86252	6.11169	5.84285	6.50849	7.55279	5.90578	6.5751	6.25937	5.95684	6.77635
"1554317_s_at"	5.8719	6.11515	5.9151	5.96713	5.88591	6.00747	6.16723	5.76943	6.05206	5.68801	5.76588	6.17378
"1554318_at"	4.94771	4.88132	5.17501	4.70425	4.65984	4.88414	4.83131	4.72809	4.83256	4.6735	4.63445	5.13399
"1554319_at"	4.04137	4.17229	4.04871	3.90564	3.6569	3.80783	3.67447	3.60653	3.71054	3.74649	3.70466	3.74256
"1554321_a_at"	5.62908	5.61525	5.66569	5.30905	6.08529	5.91662	5.87177	5.56411	5.85429	5.44095	5.49408	5.73286
"1554322_a_at"	5.03277	5.2391	5.17523	4.90149	4.87196	4.98187	5.07366	4.98395	4.7636	4.86683	5.09512	5.23031
"1554324_s_at"	3.86815	3.87941	3.73849	3.86686	3.89963	3.83252	4.00896	3.81414	4.18174	3.83426	3.89879	3.89301
"1554325_at"	4.76445	4.66499	4.72232	4.44762	4.46082	4.38181	4.39364	4.25094	4.55588	4.40982	4.52619	4.4264
"1554327_a_at"	5.24909	5.22963	5.03585	4.97697	4.86814	4.88459	4.96294	5.00514	4.73321	4.80574	4.99881	5.05064
"1554328_at"	3.76815	3.77771	3.91693	3.72048	3.78614	3.83255	3.84593	3.72518	3.90603	3.79922	3.7303	3.77814
"1554329_x_at"	3.84211	3.91456	3.89028	3.89705	3.82173	3.90606	3.97757	3.7758	4.04917	3.86001	3.83495	3.95318
"1554331_a_at"	4.91449	5.17242	4.99784	4.90298	4.97325	4.94352	4.93902	4.99222	4.8851	4.94104	4.7972	5.17067
"1554332_a_at"	5.7618	5.77714	5.78943	5.76831	5.75942	5.73379	5.76209	5.72329	5.84205	5.66145	5.67203	5.97733
"1554333_at"	3.78029	3.87788	3.92807	3.80549	3.80031	3.88057	4.13386	4.07322	3.82145	3.8564	7.62326	3.98827
"1554334_a_at"	5.92436	6.04682	6.3176	5.92805	5.90678	6.33455	6.6539	6.88231	5.8185	6.0867	9.99321	7.73126
"1554335_at"	6.98379	7.56685	7.14687	6.93152	6.50962	6.62607	5.65677	7.11878	5.95096	7.00559	7.1812	6.65326
"1554337_at"	4.5197	4.38992	4.42978	4.24939	4.39146	4.51784	4.37144	4.18733	4.33195	4.41969	4.51738	4.55126
"1554339_a_at"	4.28413	4.42994	4.56908	4.25145	4.06658	4.20708	4.11799	4.11534	4.38433	4.1879	4.25785	4.06398
"1554340_a_at"	4.13171	4.07243	4.09016	4.03964	4.17012	4.132	4.05051	4.11988	4.08105	4.08932	4.22691	4.34778
"1554341_a_at"	5.64681	5.31282	5.74693	4.96685	5.28057	5.08141	5.64553	5.07946	4.54553	4.95328	5.07946	4.89465
"1554342_s_at"	5.84832	5.78274	6.47752	5.23132	5.52655	5.61207	5.64046	5.54976	5.26689	4.86091	5.34467	5.00282
"1554343_a_at"	11.0306	11.1568	11.4363	9.52441	10.8171	9.05109	9.40334	9.13721	10.0016	9.51361	7.40535	7.74889
"1554344_s_at"	8.07496	7.99183	8.05584	7.58242	7.78169	7.49706	7.7622	7.68611	7.73529	7.39478	7.68866	7.8644
"1554345_a_at"	6.56859	6.77613	6.8092	5.81096	6.07571	6.58788	6.12564	6.15523	5.96006	6.21917	6.30219	5.41315
"1554346_at"	6.35452	6.19925	6.26453	5.89795	5.75379	5.61389	5.8106	5.77416	6.4872	5.73545	6.00682	6.3603
"1554348_s_at"	5.19215	5.05054	5.42348	4.86482	5.2499	4.93786	5.33559	5.07636	6.00365	4.85732	4.92727	5.26037
"1554349_at"	4.63868	4.45732	4.55228	4.45187	4.23131	4.43202	4.39439	4.30321	4.51202	4.03281	4.54224	4.47656
"1554351_a_at"	7.27737	7.29139	7.13129	8.44734	8.71895	7.9213	8.35851	7.51679	8.43312	8.5766	7.54414	7.39827
"1554352_s_at"	9.23655	9.50558	9.2969	9.05716	7.02491	8.53881	8.59509	7.99452	9.17148	9.58265	7.46951	7.6964
"1554354_at"	3.68893	3.57329	3.55502	3.54178	3.58623	3.5776	3.57468	3.5469	3.64667	3.613	3.62023	3.67527
"1554355_a_at"	3.71062	3.83495	3.82407	3.81598	3.87211	3.91093	3.82684	3.72413	3.93691	3.72833	3.79368	3.84693
"1554356_at"	5.64487	5.48898	5.88775	6.13818	6.07482	6.32541	6.2486	5.31416	6.02819	5.85017	5.36586	6.55107
"1554360_at"	5.52974	5.88512	5.84346	6.38276	5.55925	5.43426	5.54848	5.24286	5.92729	5.31839	5.06076	4.80008
"1554362_at"	3.75256	3.77759	3.79314	3.77622	3.60643	3.69512	3.72158	3.70543	3.72271	3.67329	3.6398	3.72751
"1554364_at"	4.25812	4.14001	4.13805	4.18649	4.06871	4.61359	4.17395	4.1747	4.14995	4.40774	4.23226	4.08325
"1554365_a_at"	9.62327	9.44258	9.27234	9.62391	9.50167	10.4131	9.49885	9.06881	8.8073	9.69279	9.25267	7.78791
"1554367_at"	4.88587	4.86059	5.20326	4.85504	4.91512	4.76472	4.7184	4.79205	4.83043	4.58852	4.62009	4.96367
"1554368_at"	3.91873	3.87587	3.99541	3.81042	3.87202	3.85655	3.80961	3.84656	3.82946	3.92952	3.85687	3.8117
"1554371_at"	4.48517	4.92675	4.8366	4.35564	4.40689	4.24592	4.66694	4.55652	4.55743	4.33848	4.27809	4.86839
"1554372_at"	4.55828	4.71644	4.65148	4.57698	4.33431	4.38914	4.4436	4.6384	4.43131	4.43955	4.47819	4.69435
"1554374_at"	4.22713	4.30555	4.40834	4.23295	4.23984	4.2909	4.27686	4.01661	4.2289	4.13511	4.07165	4.21602
"1554375_a_at"	4.25764	4.26075	4.29275	4.36587	4.2249	4.10344	4.39568	4.29931	4.47097	4.07048	4.28264	4.37614
"1554376_s_at"	5.02443	4.6171	4.92166	4.83335	4.88277	4.94782	4.86095	4.7194	5.27992	4.71585	4.98817	5.31434
"1554377_a_at"	4.52088	4.42227	4.45283	4.55014	4.50239	4.28084	4.36317	4.4464	4.34884	4.36259	4.61209	4.47525
"1554378_a_at"	4.09667	4.00749	4.1685	4.05173	4.07498	4.07285	3.91518	4.03671	4.07698	3.99525	4.06326	4.28485
"1554379_a_at"	6.35733	5.9509	6.24618	5.84669	5.92405	5.83637	6.04203	5.68978	5.97958	5.88039	5.6917	5.91438
"1554380_at"	4.45806	4.50712	4.67342	4.27684	4.33887	4.22859	4.45901	4.19195	4.36369	4.32248	4.35042	4.3995
"1554382_at"	5.24162	5.28079	5.21836	5.14536	5.06284	5.10218	5.33179	4.99111	4.8886	4.88652	5.08633	5.11051
"1554383_a_at"	5.19474	5.31618	5.06263	5.25049	4.72737	5.22721	5.39331	4.92879	5.2242	5.30373	4.99671	5.26967
"1554384_at"	4.13326	3.93825	3.92451	3.86125	4.00777	3.76841	3.86141	3.90386	4.2123	3.85391	4.04367	3.94643
"1554385_a_at"	4.57531	4.50819	4.64952	4.4402	4.83506	4.38922	4.5219	4.26261	4.70843	4.26061	4.42706	4.65743
"1554386_at"	5.06587	5.24127	5.16437	5.05664	5.06833	4.94272	4.78089	5.0246	5.18179	4.91216	4.88387	5.17453
"1554388_at"	6.54844	6.38386	6.45047	6.53686	6.28412	6.27001	6.51866	6.19534	6.45174	6.54374	6.49456	6.17885
"1554390_s_at"	8.52217	8.64867	8.24912	9.13368	8.04138	8.68117	8.71383	8.24	8.0835	8.68109	8.10584	8.6806
"1554391_at"	5.28369	5.25773	5.37838	5.05763	5.16221	5.09509	5.14019	5.12213	5.11808	5.01127	5.19344	5.22091
"1554393_a_at"	5.22494	5.11373	4.94568	4.90821	5.29612	4.93544	5.04865	4.91012	4.88309	5.00324	5.0425	5.15503
"1554394_at"	4.02745	4.14118	4.2696	4.03983	4.02483	4.11163	4.03368	3.95946	3.97167	3.86124	3.94384	4.07929
"1554396_at"	5.52347	6.10052	5.82635	4.71822	5.09985	4.93392	4.89435	4.87786	4.59938	4.53138	4.92774	4.91439
"1554397_s_at"	5.37352	5.83809	6.12719	6.64146	6.25976	6.30795	6.1733	6.20605	6.36832	6.06996	6.88878	4.94126
"1554398_at"	4.55482	4.5733	4.37353	4.36292	4.50405	4.42967	4.34189	4.32944	4.33941	4.43746	4.4598	4.41863
"1554400_at"	6.08771	6.02736	6.10324	5.88186	5.90875	5.86873	6.02914	5.96984	6.24755	6.02104	5.99662	6.25439
"1554401_a_at"	4.63658	4.52253	4.9513	4.31084	4.43361	4.41056	4.74095	4.47938	4.35013	4.32978	4.35713	4.34531
"1554403_a_at"	4.17731	4.12997	4.08662	4.17284	4.17551	4.12319	3.98205	4.04	4.11144	4.11633	4.1218	4.13604
"1554404_a_at"	5.21685	4.91597	4.77268	4.59417	4.46823	4.72328	4.86381	4.57381	4.82862	4.7193	4.72328	4.87021
"1554405_a_at"	5.1389	5.26008	5.09423	5.07877	4.94675	4.97608	5.21055	5.00529	5.33868	5.11353	5.07438	5.14735
"1554406_a_at"	5.50801	5.00614	5.75775	6.54379	7.66238	7.52644	5.84531	6.76508	6.73134	6.79033	7.75581	5.68934
"1554408_a_at"	6.27513	6.26099	6.22459	7.93478	7.15515	8.60653	8.16617	7.7392	8.81224	7.8716	8.41976	9.24426
"1554409_at"	4.45818	4.42035	4.39001	4.27369	4.23398	4.20251	4.18355	4.22078	4.1089	4.18533	4.13584	4.2107
"1554410_a_at"	6.48204	6.61031	6.43148	6.62944	6.78542	7.14211	6.70709	6.53067	6.92915	6.38543	6.37181	6.85633
"1554411_at"	4.58597	4.43011	4.59158	4.66793	4.74211	4.46001	4.70159	4.80607	4.92565	4.55025	4.50284	4.56899
"1554413_s_at"	7.526	6.89614	9.00165	5.43463	7.03596	7.68921	5.94194	5.51021	7.33916	4.19635	4.21367	5.69303
"1554414_a_at"	6.50848	6.45075	6.34272	7.46435	7.67974	7.60359	6.7292	7.0609	6.34378	7.49657	7.59076	6.91678
"1554415_at"	4.96612	5.23382	4.65121	5.32131	5.85984	4.91426	4.88483	4.8515	5.00117	5.53881	5.07079	4.95649
"1554417_s_at"	6.45024	7.07959	6.64952	7.10527	6.9198	7.40275	7.18334	6.89617	7.00363	7.01271	6.9151	6.80572
"1554418_s_at"	3.78639	3.84829	3.82743	3.86953	3.87202	3.78898	4.00444	3.85752	3.82012	3.8182	3.96816	3.83132
"1554419_x_at"	4.86426	4.79074	4.99122	4.59497	4.51121	4.64049	4.86648	4.45191	4.63189	4.65086	4.49221	4.84726
"1554420_at"	4.87839	4.91829	5.01349	4.74706	4.94432	4.84998	4.67992	4.80745	5.33378	4.8545	4.87424	5.20093
"1554423_a_at"	10.3073	10.4428	10.3458	10.2998	10.1692	10.1833	10.0113	10.2131	10.0199	10.2733	10.535	10.1434
"1554424_at"	5.31769	5.67362	5.14165	4.6418	4.99263	5.22825	5.36143	4.48477	4.86067	5.29493	4.72378	4.95903
"1554428_s_at"	6.41993	6.4794	6.8628	6.37529	6.29952	6.16576	6.24437	6.32657	6.6536	5.91615	6.29014	6.41239
"1554429_a_at"	7.00912	7.13586	6.94101	6.87629	6.98239	6.8486	6.79358	6.92225	6.84484	6.81339	6.68165	6.99166
"1554430_at"	6.36718	6.60993	6.58815	6.29045	6.38096	6.3919	6.57487	6.44295	6.66142	6.40122	6.19904	6.30149
"1554432_x_at"	6.47899	6.58223	6.34111	5.98211	6.2337	6.16175	6.5345	6.37753	6.8795	6.10252	6.29405	6.55689
"1554433_a_at"	7.68246	7.84463	7.97213	6.73305	7.60076	7.18225	7.79067	6.3283	7.25215	7.17721	7.18813	7.14501
"1554436_a_at"	3.9569	4.03084	4.21538	3.92732	3.88491	3.98888	3.92715	3.97515	3.93116	3.8572	3.9089	3.92176
"1554438_at"	4.67847	4.19101	4.59458	4.34138	4.71982	5.86538	4.61505	4.86278	4.41577	4.52176	5.16925	4.37657
"1554440_at"	4.27441	4.1902	4.22482	4.17746	4.14246	4.19672	4.24514	4.22867	4.32088	4.311	4.30816	4.25448
"1554441_a_at"	7.29113	7.50873	7.73109	8.39496	8.13355	8.21604	7.59994	8.24246	7.93909	8.04056	8.34845	8.00095
"1554442_at"	7.38004	7.41041	7.44313	6.96553	7.16521	7.05817	7.15337	7.16458	7.17735	7.07878	7.96615	7.50323
"1554443_s_at"	4.67722	4.43279	4.41791	4.62612	4.93221	4.86269	4.43154	4.74024	4.4098	4.41734	4.67533	4.32706
"1554444_s_at"	6.85341	6.76216	6.75478	6.75635	6.7704	6.48305	6.73047	6.73314	6.74603	6.3322	6.49905	6.7185
"1554445_at"	4.63502	4.50628	4.72654	4.80609	6.33883	5.18306	4.7526	4.42218	4.98586	4.49099	4.47632	5.24908
"1554447_at"	5.94009	5.44136	6.35056	5.82952	5.32414	4.98787	6.35342	5.20241	4.67898	5.18878	4.78242	5.48833
"1554448_at"	4.51257	4.07499	4.55443	4.00028	4.15578	3.96521	4.36093	4.03974	3.96325	4.04815	3.88983	4.33277
"1554449_at"	4.07884	4.06823	4.06986	4.29496	3.98744	4.1614	4.12435	4.01169	4.20918	4.18217	4.09576	4.02181
"1554450_s_at"	6.36648	6.23036	6.03415	6.42996	6.41597	6.75025	6.52336	6.00318	6.61716	6.35989	6.71756	5.63121
"1554451_s_at"	6.25424	6.20578	6.1116	6.84548	6.45546	6.74438	6.64556	6.03218	6.72135	6.28469	6.32626	6.25424
"1554452_a_at"	5.84552	6.37725	6.83208	6.8689	7.40955	6.81885	7.55952	7.99284	10.1927	7.2365	7.88969	7.62742
"1554453_at"	4.11352	4.13899	4.1357	4.4111	4.56148	4.51305	3.9695	4.88931	4.3043	4.21391	6.00184	4.09502
"1554455_at"	6.26031	5.53025	6.03776	7.08759	6.6923	7.28085	7.43318	7.74994	6.00709	8.88163	7.67309	6.76096
"1554456_a_at"	6.76309	6.56492	6.3666	7.38274	6.84545	7.57248	7.3273	7.90772	6.57186	8.89608	8.06565	7.35832
"1554459_s_at"	3.89112	3.90118	3.91642	3.80132	3.96533	3.90728	3.98498	3.82561	4.09949	3.92921	3.82435	3.88587
"1554460_at"	3.88357	3.82265	3.93308	3.92426	3.73965	3.96052	3.78277	3.83903	3.93028	4.08812	3.8966	3.91662
"1554462_a_at"	7.38515	7.46833	7.88474	7.10622	7.49783	7.15098	6.8887	7.50751	6.85474	6.98763	8.62526	5.88102
"1554464_a_at"	6.32711	6.69779	6.58864	8.59919	7.82773	7.4516	6.59391	7.92959	7.94462	8.12796	8.31645	5.27813
"1554465_s_at"	4.9521	5.56257	5.43673	4.9475	5.46542	4.75903	4.81973	4.86099	5.36062	4.61582	4.62288	4.78083
"1554466_a_at"	6.88779	7.38342	7.09222	6.56452	7.32555	7.60863	7.51837	6.92075	8.08468	7.39403	6.85677	8.10438
"1554468_s_at"	6.10513	6.2138	5.98753	6.12253	5.97948	6.09901	6.22196	5.7897	6.20165	6.03352	5.79166	6.16818
"1554469_at"	4.671	4.86562	4.61238	4.98156	4.3189	4.39319	4.91568	4.64309	4.27399	5.34837	4.57481	4.55062
"1554470_s_at"	6.74255	6.92317	6.80388	5.83261	6.22857	6.26068	6.46415	5.79252	6.92109	5.99067	5.99264	6.30997
"1554471_a_at"	5.89435	6.37621	5.8269	5.7232	5.86408	5.52926	5.52221	5.49416	5.50757	5.76819	5.47584	5.59625
"1554472_a_at"	5.36484	5.36233	6.00889	5.3552	5.04816	5.15722	5.32007	5.28627	6.17547	5.4708	5.09245	5.66819
"1554473_at"	3.9539	4.0795	4.09088	4.08646	4.02052	3.97707	3.8279	4.03222	4.0103	4.02834	3.99361	3.91646
"1554474_a_at"	6.06002	5.85301	5.57738	7.27555	6.25299	5.3849	4.9593	5.14296	5.23654	5.25007	6.42352	4.69476
"1554475_a_at"	5.00479	4.92811	5.14034	4.70606	4.76496	4.74824	4.84818	4.76457	4.7643	4.53102	4.75298	5.00869
"1554476_x_at"	5.10237	5.17831	4.88106	4.84563	4.69905	4.67445	5.12951	4.75248	4.74465	4.79666	4.69097	5.07964
"1554478_a_at"	4.22029	4.31957	4.25387	4.99362	3.9545	4.34041	5.30056	4.14418	4.57583	5.62496	4.85896	4.56642
"1554479_a_at"	9.26997	9.42597	9.90207	9.27582	9.50822	9.37508	8.68135	9.74792	9.5586	9.52666	10.0743	9.17249
"1554480_a_at"	6.41119	6.70152	6.86313	6.89077	8.25809	7.41102	7.71738	7.11309	7.88306	7.02164	7.27692	7.07747
"1554481_a_at"	6.67541	7.04933	6.83398	5.68443	5.56694	5.65297	6.27537	5.77311	6.06879	5.35916	5.44271	5.62211
"1554482_a_at"	7.19557	6.84655	6.6842	8.34675	8.24223	8.16956	7.61404	8.67266	8.71476	8.68599	8.63552	7.09143
"1554483_at"	6.30312	6.78242	6.68714	6.19995	6.81167	6.82732	6.69835	6.78989	6.59992	6.78195	6.63503	6.39141
"1554485_s_at"	5.06156	4.98854	5.09443	5.22327	6.23258	6.83125	5.49005	6.15549	5.90365	6.98746	5.89236	5.44491
"1554486_a_at"	4.31273	4.12667	4.31078	4.39271	4.15666	4.27073	4.03585	4.07941	7.44552	4.82091	4.22304	4.16883
"1554487_a_at"	5.47547	5.95323	5.668	4.85599	4.95973	5.04168	5.17237	4.82372	5.2354	4.89284	4.79299	4.8021
"1554488_at"	4.15305	4.20174	4.19036	4.06648	4.20505	4.2462	4.25281	4.20721	4.36186	4.05014	4.29487	4.29351
"1554489_a_at"	4.62184	4.6173	4.42495	4.93773	4.37428	4.56502	5.87117	4.39591	4.82114	4.19058	4.33574	4.88544
"1554491_a_at"	4.04867	4.05759	4.27553	4.05096	3.95395	3.97536	4.1511	3.91018	3.88664	3.92989	4.05442	3.98892
"1554492_at"	3.99719	4.0549	4.10983	3.99788	3.89672	3.94766	4.09901	3.96581	4.05118	4.00418	4.04178	3.96691
"1554493_s_at"	5.19143	5.29751	5.38706	5.23522	5.06244	5.20378	5.19292	4.96126	5.42076	5.29216	5.43363	5.18818
"1554494_at"	4.07523	4.07523	4.11112	4.30944	4.08636	4.15497	4.10443	4.01936	4.29882	4.17849	4.08402	4.18173
"1554495_s_at"	4.87468	4.75903	5.03012	4.71102	4.63674	4.60621	4.81123	4.88156	4.86893	4.62921	4.71918	4.67884
"1554496_at"	4.24276	4.37599	4.35606	4.2897	4.23664	4.19695	4.24168	4.06203	4.24813	4.17056	4.18649	4.23746
"1554499_s_at"	4.89144	4.84274	4.71527	4.8459	4.72244	4.82996	4.6732	5.20643	4.71414	5.15722	4.68139	4.75823
"1554500_a_at"	4.05351	4.15155	4.31103	3.92732	4.03469	4.02638	4.50086	3.89644	4.01682	4.00932	4.05224	4.05469
"1554501_at"	6.65146	6.33242	7.12094	6.48475	6.08024	6.1208	6.13471	7.3666	6.3233	6.23011	6.79525	5.74646
"1554503_a_at"	4.59787	4.40367	4.4786	4.58717	5.51815	4.8433	4.41146	5.12845	4.88102	4.73329	5.35176	4.50347
"1554504_at"	3.58505	3.57716	3.44655	3.62688	3.51822	3.68488	3.55772	3.57123	3.61616	3.63119	3.59945	3.57577
"1554506_x_at"	3.88722	3.94952	3.8914	3.78891	3.73827	3.85651	3.85763	3.85347	3.85347	3.84234	3.8011	3.85829
"1554507_at"	3.60048	3.61258	3.53828	3.54359	3.55383	3.59955	3.62024	3.64774	3.67031	3.64784	3.56821	3.67882
"1554508_at"	7.69347	8.1752	8.24592	7.94556	8.13793	7.53913	7.49692	6.43534	7.4792	6.02487	8.68144	7.05243
"1554509_a_at"	6.29102	6.49666	6.47161	6.58067	6.94642	6.5333	6.24924	6.64935	6.44861	6.30609	6.59265	6.56243
"1554510_s_at"	9.6132	9.53719	9.38549	9.2929	9.57388	9.73571	9.65523	9.3401	9.3073	8.99894	9.43837	8.49079
"1554511_at"	4.62509	4.71452	4.6263	4.58694	4.53138	4.6839	4.61194	4.63908	4.9225	4.68697	4.69461	4.68904
"1554512_a_at"	4.05242	4.12501	4.07951	4.16785	4.11236	4.10522	4.13458	4.00961	4.09506	4.11613	4.24712	4.21331
"1554513_s_at"	4.081	4.03301	4.18533	4.10258	4.10349	4.09196	4.16289	3.99195	4.23455	4.22231	4.19735	4.19374
"1554514_at"	4.13526	4.1007	4.21117	4.15034	4.13621	3.89311	4.24955	4.26501	4.07777	4.11045	3.96178	4.1288
"1554516_at"	7.61229	7.47169	7.24713	7.26702	7.05467	7.07798	7.28563	7.13952	7.23083	6.91612	7.05024	7.57842
"1554517_x_at"	7.50727	7.53396	7.47343	7.38301	7.21029	7.07398	7.27526	7.41941	7.31476	7.04685	7.3005	7.52416
"1554518_at"	5.59269	5.67666	5.91145	5.46582	5.7364	5.58083	5.96	5.66785	5.66726	5.57702	5.38568	5.57499
"1554519_at"	5.41046	5.48364	5.20118	8.257	6.65968	7.09811	6.56173	6.2852	7.09742	8.68882	7.90591	5.59248
"1554520_at"	5.56897	5.5572	5.61257	5.55501	5.23608	5.5428	5.36404	5.59248	5.43322	5.32143	5.30144	5.97922
"1554522_at"	4.29557	4.65542	4.43268	4.04169	3.86951	4.09209	4.26339	4.09209	4.06835	4.12914	4.06812	4.22717
"1554523_a_at"	5.82094	5.8819	5.67266	5.45007	5.41618	5.66408	5.61084	5.40584	5.55167	5.37282	5.42239	5.55246
"1554524_a_at"	4.05587	3.87955	3.96702	3.94148	3.94309	3.92588	3.94494	4.00469	4.15295	3.79803	3.81131	4.00765
"1554526_at"	3.59684	3.63488	3.72258	3.59914	3.70827	3.55146	3.59333	3.64071	3.69967	3.59117	3.57945	3.58573
"1554528_at"	4.47711	4.20556	4.25978	4.1944	4.23446	4.13174	4.19922	4.20082	4.232	4.2387	4.12436	4.25
"1554530_at"	4.01319	4.11484	4.11005	4.03068	3.98253	3.95164	4.16371	3.99598	4.01732	4.01637	4.0258	4.17012
"1554531_at"	5.75961	5.84386	5.97622	5.26538	5.46313	5.35168	5.59347	5.48702	5.53735	5.2642	5.38193	5.84784
"1554533_at"	4.21485	4.05915	3.91781	4.30152	4.36416	4.73156	4.02667	4.57198	4.35501	4.57645	5.50809	4.13611
"1554534_at"	4.55826	4.67591	4.73687	4.23444	4.41152	4.46032	4.25867	4.28496	4.68719	4.14017	4.54771	4.44299
"1554536_at"	3.78656	3.78867	3.84385	3.72048	3.77514	3.75874	3.56863	3.83782	4.19098	3.75458	3.9892	3.74291
"1554537_at"	4.31129	4.40904	4.62885	4.31019	4.1917	4.32353	4.28406	4.25686	4.40493	4.43322	4.29083	4.55075
"1554538_at"	5.50827	5.17292	5.08925	5.07075	5.03506	5.02362	5.19357	5.02516	5.55669	5.64095	5.04123	5.17183
"1554539_a_at"	6.27351	6.25334	6.28747	7.65496	6.44979	6.9828	5.44385	7.31974	7.66644	7.68943	6.35117	6.01811
"1554540_at"	4.07826	3.95551	3.75803	3.86515	3.83299	3.88964	4.0238	3.84073	3.93908	3.94552	3.88393	3.89865
"1554541_a_at"	4.631	4.69975	4.5752	4.37652	4.39735	4.37162	4.46742	4.42548	4.52712	4.40231	4.44475	4.7741
"1554542_at"	4.76444	4.93559	5.0691	4.75838	4.83505	4.72073	4.66417	4.69032	4.75027	4.63698	4.7673	4.93109
"1554543_at"	5.50422	5.1191	5.10044	5.03576	4.90117	4.57717	5.57888	4.98546	4.90567	4.86864	4.97656	4.87859
"1554544_a_at"	8.73112	9.10221	7.34355	9.11141	6.9945	8.45691	8.92163	7.98013	7.2263	7.87948	7.8212	7.97371
"1554545_at"	4.09002	4.0238	4.07533	4.03744	4.04159	4.00199	4.11113	4.12502	4.05658	3.91649	4.04986	4.19831
"1554547_at"	3.7606	3.71084	3.76795	3.6931	3.81049	4.04909	3.91935	4.17131	3.87506	3.99574	3.79948	3.82807
"1554549_a_at"	4.51772	4.31998	4.46947	4.0259	4.21049	4.16981	4.25479	4.03544	4.16984	4.1621	4.08271	4.09733
"1554550_at"	3.94882	3.89899	3.86434	3.76049	3.839	3.7576	3.87776	3.79281	3.92092	3.77042	3.78358	3.80598
"1554553_s_at"	6.08146	6.819	6.38964	7.12424	7.39254	7.22816	6.90065	6.97217	7.65229	6.61416	7.61517	6.8911
"1554554_at"	5.10421	5.04287	5.10604	4.96874	4.96141	4.86592	4.70954	4.90947	5.13369	4.90254	4.92797	5.0213
"1554555_a_at"	5.89907	6.39102	6.38151	5.22915	6.04626	6.83791	7.0685	5.41	5.69446	5.60996	5.3374	6.67086
"1554556_a_at"	6.70257	6.71818	6.37087	6.76877	6.68841	6.61937	6.66702	6.43847	6.8682	6.67478	6.81403	6.86403
"1554557_at"	4.83963	4.67863	4.91187	4.90954	4.78411	5.04968	4.63755	4.64555	5.10586	5.22094	4.92422	4.97021
"1554558_at"	4.01434	3.83475	4.23294	3.90986	3.9398	4.05938	3.97403	3.96743	4.23962	4.08372	4.12738	3.90113
"1554559_at"	5.59736	5.14826	5.48373	4.92501	5.29589	5.10856	5.11081	5.12282	5.00474	4.73419	4.9495	5.18377
"1554560_at"	3.96261	4.0534	4.04903	3.97678	3.99821	3.95868	4.01684	3.90048	3.90094	3.90723	4.08107	4.0448
"1554564_a_at"	4.44485	4.53936	4.68567	4.42685	4.30407	4.21509	4.89358	4.50055	4.43094	4.48026	4.45204	4.62096
"1554565_x_at"	5.26897	5.58779	5.61824	5.2826	4.99529	4.93821	6.93673	5.66517	5.32765	5.31754	5.23259	5.95576
"1554566_at"	5.37871	5.29793	5.46625	5.34142	5.30089	5.25052	5.40116	5.37672	5.30742	5.19453	5.33847	5.35828
"1554568_at"	4.26902	4.52106	4.3554	4.12921	4.19386	4.24048	4.23646	4.35625	4.25613	4.13956	4.24295	4.37103
"1554569_a_at"	7.81652	7.96561	7.98585	7.02188	6.45297	6.6109	7.2707	6.65858	5.89268	6.77527	7.47427	6.57069
"1554571_at"	7.20789	7.66894	7.46105	6.88368	5.40422	6.89876	7.27974	6.84044	7.69855	6.16004	6.49783	7.80897
"1554572_a_at"	5.81285	5.42575	6.17498	7.34743	7.11801	8.14835	8.1826	7.23274	8.0432	7.59474	7.04752	8.06867
"1554574_a_at"	7.91638	8.40388	7.75601	7.65283	7.81165	7.87919	7.65167	6.51241	7.80501	7.95451	7.96661	7.6988
"1554575_a_at"	5.94169	6.0621	5.96826	7.80468	6.77234	5.8969	6.16067	5.27976	6.093	6.7427	5.91802	6.18406
"1554576_a_at"	5.11135	4.91798	5.07165	4.78875	4.901	4.83517	4.84486	4.86435	4.70636	4.48256	4.76309	4.99343
"1554577_a_at"	9.42456	9.41114	9.43614	9.71235	10.3594	9.66816	9.50807	10.0837	9.61743	9.28752	9.45912	9.06913
"1554578_at"	5.105	5.25671	5.17631	5.06397	5.09793	5.08412	5.15355	5.07214	5.39774	4.56	5.17725	5.18226
"1554579_a_at"	5.01569	5.08235	4.68136	4.60291	4.65709	4.6661	4.74676	4.65095	4.5596	4.8046	4.77173	6.10975
"1554580_a_at"	5.23571	5.24281	5.40729	5.24883	5.19105	5.00315	5.28314	5.32219	5.18407	5.20433	5.3963	5.46046
"1554582_a_at"	4.10669	4.28881	4.12388	4.17592	4.12273	4.14218	4.24363	3.98315	4.18059	4.04906	4.21207	4.17
"1554583_a_at"	4.82531	4.67584	4.7865	4.60339	4.44489	4.50403	4.79291	4.53187	4.73154	4.57102	4.50263	4.90722
"1554584_at"	4.55366	4.78355	4.67752	4.55869	4.42711	4.54954	4.6174	4.45166	4.47625	4.24424	4.55869	4.52378
"1554586_a_at"	5.91273	5.80147	5.59187	5.66062	5.17962	5.76662	5.1141	5.5734	5.64794	5.5567	5.46162	5.35132
"1554588_a_at"	3.92812	3.95827	4.15483	4.45257	4.57458	4.72141	4.68959	4.27433	4.59073	4.40471	4.14508	4.14533
"1554589_at"	4.89665	5.0119	4.85643	4.63931	4.82922	4.75903	4.78706	4.87067	4.48576	4.84564	4.4226	4.71264
"1554591_at"	4.32039	4.63132	4.40785	4.36986	4.34933	4.27083	4.3137	4.41191	4.28308	4.24457	4.31585	4.30362
"1554592_a_at"	4.04222	3.86099	4.00733	3.92914	3.76852	3.86705	3.97929	4.02516	4.26613	4.08532	4.02093	4.08229
"1554593_s_at"	3.89969	3.8418	3.93538	3.84431	3.93367	3.82934	3.95341	4.01164	3.89969	3.93208	4.01751	3.87594
"1554594_at"	3.96509	4.00976	3.99336	3.95687	3.90391	3.93682	3.861	3.95118	4.02522	4.00797	4.03898	3.87589
"1554595_at"	9.85356	9.69674	9.85094	9.09851	8.81186	8.9992	9.35597	8.96651	8.71458	9.26294	8.41401	9.21675
"1554597_at"	6.61773	6.8028	6.80211	6.09727	6.50132	6.24397	7.49804	6.42752	6.53219	6.41463	6.20092	6.64999
"1554599_x_at"	7.38965	7.4783	7.29128	6.82046	7.05189	7.02547	7.89368	7.07097	7.07807	7.05987	6.72891	7.13485
"1554600_s_at"	5.65501	5.69842	5.86887	7.21959	7.96997	7.21887	5.62962	6.75317	6.39459	7.70966	6.55735	6.13205
"1554601_at"	4.07163	4.06781	4.37147	3.94344	3.90283	4.11875	4.20378	3.97481	4.09953	4.1256	4.19161	4.274
"1554602_at"	7.84835	8.08285	8.44581	6.76129	7.25455	6.79171	7.10998	6.52028	7.57773	6.88462	6.94982	7.09971
"1554604_at"	4.39069	4.19912	4.29551	4.12038	4.0238	3.94957	3.96031	3.96834	3.9526	3.92612	3.96099	4.20692
"1554606_at"	6.63337	6.90769	6.80844	5.69874	5.67063	5.66821	5.52905	5.49613	5.62593	5.46573	5.76144	5.38769
"1554607_at"	4.58553	4.69732	4.81703	4.56223	3.99869	4.20539	4.28315	4.2336	4.08695	4.28086	4.041	4.43428
"1554608_at"	7.04382	7.05871	7.41756	5.84723	6.24666	6.53646	6.79037	7.2819	4.61872	5.61207	6.60601	5.41051
"1554609_at"	4.58948	4.74641	4.71824	4.52496	4.74232	4.67114	5.00204	4.59497	4.97113	4.46823	4.39408	4.63665
"1554610_at"	4.54554	4.54534	4.60162	4.48253	4.46955	4.38472	4.41999	4.50411	4.5764	4.25517	4.3524	4.54392
"1554612_at"	4.16351	3.92065	4.01898	4.13481	3.98089	4.03276	4.01898	3.97836	4.14998	4.05097	4.07488	4.22038
"1554613_a_at"	5.70787	5.78159	5.90853	5.48077	5.6502	5.60018	5.61072	5.5048	5.60758	5.48366	5.55722	5.62946
"1554614_a_at"	5.0291	5.14665	5.0113	4.54444	4.52054	4.38414	4.86746	4.20155	4.49555	4.45635	4.35901	4.70004
"1554615_at"	4.244	4.50337	4.62947	4.17158	4.20292	4.21734	4.19474	4.16248	4.12333	4.19382	4.10654	4.39269
"1554616_at"	5.3	5.25773	5.34665	5.59189	5.02034	5.14977	5.22417	5.23041	5.2866	5.16832	5.18101	5.69902
"1554618_at"	4.68423	4.67066	4.7655	4.98577	4.63872	4.59558	4.78756	4.47202	4.6497	4.62607	5.08948	4.90764
"1554619_at"	3.81796	3.73424	3.75922	3.69213	3.73424	3.73855	3.83517	3.6655	3.6643	3.70827	3.72949	3.60512
"1554621_at"	4.60772	4.48911	4.33278	4.40129	4.27809	4.31232	4.40404	4.51656	4.3623	4.59321	4.34727	4.5099
"1554623_x_at"	4.32905	4.25376	4.21346	4.39017	4.34283	4.31051	4.37668	4.37785	4.24123	4.42792	4.3397	4.60937
"1554624_a_at"	4.33293	4.34596	4.18887	4.36891	4.52064	4.29096	4.22998	4.71332	4.36409	4.33305	5.73033	4.17012
"1554625_at"	5.26265	5.02326	5.2481	4.90336	5.14425	5.07269	5.0099	5.05764	5.20536	4.77083	5.20785	5.42725
"1554627_a_at"	8.06566	8.23747	8.26757	8.84803	8.05888	8.43223	8.49486	8.19379	8.74742	8.3384	7.72489	9.82928
"1554628_at"	4.56775	4.52989	4.55229	5.07071	4.2043	4.49791	3.85947	5.04832	4.50867	4.54525	4.54829	4.08706
"1554629_at"	4.03573	4.07626	3.98964	3.93608	3.98263	3.99673	4.05637	4.08694	4.09785	4.14686	4.13273	4.08636
"1554631_at"	5.32802	5.25093	5.48362	4.87039	4.94367	4.91382	4.70957	4.92924	4.74872	4.43829	4.58649	4.99117
"1554633_a_at"	3.94076	3.94505	4.02494	4.01294	3.99297	4.03065	3.99122	3.96399	4.00367	3.99329	3.87924	4.08652
"1554634_at"	3.70937	3.82319	3.76947	3.70817	3.72361	3.62914	3.73752	3.69062	3.73661	3.71925	3.73637	3.67595
"1554635_a_at"	4.97274	4.92754	4.98559	4.86034	4.99923	4.82134	4.83666	4.99048	4.88267	4.47743	4.71388	5.0786
"1554636_at"	6.88688	5.78687	4.94523	3.75592	4.31283	4.03145	6.81174	4.2726	3.98036	4.08434	3.82016	5.0942
"1554637_a_at"	7.12014	7.483	7.60491	6.72435	7.01838	6.64042	8.34426	7.1792	6.81032	6.47987	6.71865	6.39321
"1554638_at"	8.25954	8.03937	8.3553	7.81465	8.52329	7.74251	7.22899	7.39713	8.93287	7.44774	7.45441	6.40628
"1554640_at"	4.04734	4.06793	4.02124	4.14776	4.06533	4.02988	3.98023	4.05023	4.15805	4.07833	4.05376	4.0448
"1554641_a_at"	5.38833	5.59106	5.63752	5.18104	5.15286	5.24103	5.27147	5.19469	5.30102	4.86132	5.23324	5.28054
"1554642_at"	4.99578	4.70829	4.78855	4.61147	4.64728	4.63499	4.77402	4.62262	4.73241	4.69358	4.71673	4.80674
"1554643_at"	3.86836	4.00967	4.03687	4.03685	3.98434	3.95913	3.96824	4.03488	3.91726	3.9759	3.91861	4.10835
"1554646_at"	4.94172	4.90553	4.85261	4.81665	4.86929	4.57652	4.73802	4.93217	4.89432	4.64305	4.96779	4.85203
"1554648_a_at"	4.36115	4.42723	4.38512	4.44373	4.32308	4.2945	4.31284	4.34695	4.26925	4.11791	4.36125	4.50887
"1554649_at"	4.45806	4.4545	4.46903	4.26041	4.54045	4.49341	4.26283	4.3273	4.36552	4.46361	4.48962	4.62923
"1554650_a_at"	5.25238	5.40343	5.29105	5.03243	4.84354	4.92406	4.98762	4.97364	4.70694	4.81572	4.93782	5.4186
"1554652_s_at"	5.42813	5.12585	5.26777	5.15606	4.8985	5.11842	4.6962	5.23298	5.31678	4.7274	5.05416	4.99001
"1554655_a_at"	5.1773	5.06107	5.08943	4.71281	4.9049	5.01305	4.99596	5.00794	5.33916	4.75264	4.77807	5.15119
"1554657_a_at"	4.69874	4.69833	4.54806	4.53559	5.03745	4.51733	4.57618	4.5169	4.41834	4.46424	4.46337	4.53475
"1554659_at"	4.66286	4.54979	4.60499	4.53346	4.38514	4.2412	4.77278	4.57872	4.9194	4.40463	4.48128	4.8829
"1554660_a_at"	6.31809	6.43565	6.41264	5.23292	7.30569	4.99258	4.83314	4.63028	5.06996	5.14274	5.06996	4.71517
"1554661_s_at"	7.20351	7.26561	7.39511	5.8785	7.62756	5.34723	5.50638	4.84889	5.35707	5.75189	5.41433	5.56702
"1554662_at"	4.61535	4.4425	4.46793	4.39615	4.35264	4.34256	4.33439	4.41453	4.3776	4.2555	4.38035	4.48799
"1554663_a_at"	3.99709	4.20941	4.1931	3.96254	4.02171	3.82648	3.6771	3.9963	3.98161	5.93082	3.98817	4.0168
"1554664_at"	4.31172	4.3985	4.35882	4.35511	4.34609	4.34969	4.51351	4.38392	4.38401	4.3062	4.41193	4.31761
"1554665_at"	4.17676	4.4559	4.32913	4.32569	4.36436	4.36909	4.68458	4.33067	4.31829	4.34599	4.45011	4.99315
"1554666_at"	5.27472	5.32851	5.07968	5.1309	5.16497	4.89151	4.90389	5.12663	4.90909	4.94809	5.10666	4.94477
"1554667_s_at"	9.37329	10.2408	9.79359	8.74833	7.62734	8.74883	9.3778	8.24854	8.21027	8.53348	7.93943	8.91081
"1554668_a_at"	4.79856	4.6621	4.78818	5.28391	4.58208	6.5801	4.38048	4.80828	4.22084	6.0102	4.46507	5.07217
"1554670_at"	6.95153	7.02168	6.5549	6.76563	5.9917	6.75445	8.69475	6.57906	6.19592	6.82103	6.57163	6.86744
"1554671_a_at"	6.46083	6.37974	6.10584	6.00545	5.85774	5.72641	5.90555	5.78359	6.08553	5.82412	5.83608	6.31492
"1554672_at"	4.15606	4.12174	4.22742	4.25472	4.16816	4.2412	4.19693	4.14258	4.23376	4.2938	4.11965	4.18831
"1554675_a_at"	4.08671	4.18329	4.20575	3.95295	4.07191	4.06441	4.05449	4.03437	5.01521	4.11791	4.13508	4.05956
"1554676_at"	4.92	4.75402	4.74313	5.71686	4.83279	5.36615	4.57037	5.12845	4.9093	6.613	5.33226	4.88605
"1554677_s_at"	4.76469	4.82862	4.89548	4.57618	4.56287	4.65109	4.70777	4.65593	4.78854	4.63256	4.64247	4.65765
"1554678_s_at"	11.4648	11.3254	11.4108	9.47178	9.78264	10.3285	10.2208	9.09366	10.1663	10.0904	9.49151	10.0233
"1554679_a_at"	4.57057	4.4866	4.57891	4.64638	5.4946	6.10575	4.70108	5.24365	4.73838	5.16125	5.20633	4.85665
"1554680_s_at"	4.74752	4.75423	4.51924	4.51083	4.68545	4.63399	4.5429	4.59802	4.78658	4.53831	4.56963	4.78322
"1554681_a_at"	4.84015	5.34937	5.3081	4.67357	5.14564	5.02174	4.95466	4.87768	5.11253	4.88044	4.77828	5.09759
"1554683_a_at"	4.92517	5.03915	4.90236	4.82692	4.73138	4.74367	4.96422	4.854	4.89713	4.7616	4.72233	4.96244
"1554685_a_at"	5.08497	5.09508	4.93597	4.94135	4.82477	5.199	5.18449	4.96404	5.28183	5.06988	5.11919	5.28521
"1554686_at"	4.41262	4.3682	4.0924	4.15511	3.96995	4.24409	4.17072	4.20183	4.24018	4.3905	4.11953	4.24866
"1554689_a_at"	4.6332	4.76114	4.75141	4.47125	4.71506	4.63431	4.56983	4.58162	4.53006	4.58186	4.6332	4.64991
"1554690_a_at"	4.65015	4.67595	4.86525	6.01068	4.81296	4.86861	4.91144	5.35842	4.58355	6.05836	5.12771	5.22771
"1554691_a_at"	6.7499	7.26121	7.25627	6.67701	7.21379	7.40849	6.48406	7.29646	7.16794	7.01398	7.8373	7.95206
"1554692_at"	4.21663	4.17857	4.13408	4.00295	3.99013	4.00494	4.09477	4.17172	4.46066	3.79825	4.08611	4.08611
"1554694_at"	4.31524	4.17831	4.30414	4.23458	4.01311	4.21921	4.15651	4.18054	4.33719	4.27099	4.22779	4.18533
"1554696_s_at"	5.86741	5.23382	4.79509	9.1388	8.19254	9.89463	9.35408	8.7647	9.53678	8.82156	7.93248	10.1011
"1554697_at"	4.90143	4.77675	4.88805	4.78393	4.80389	4.94887	4.73802	4.58331	4.76576	4.76025	4.78671	4.90299
"1554699_at"	4.13343	4.34151	4.52647	4.13199	4.11026	4.15627	4.17395	4.2575	4.11456	4.06042	4.10246	4.14939
"1554700_at"	3.6842	3.67553	3.78595	3.5672	3.71039	3.7144	3.79332	3.61329	3.67592	3.75084	3.67136	3.64718
"1554701_a_at"	4.8458	4.79812	5.20073	4.77748	5.01196	4.80129	4.90715	4.80525	4.71723	4.83347	4.97822	5.03249
"1554702_at"	4.43791	4.60861	4.5189	4.38391	4.40207	4.39465	4.31951	4.49668	4.48058	4.41034	4.34988	4.53539
"1554703_at"	4.72947	4.63655	4.61515	4.94891	4.92531	5.01134	4.26589	4.91891	4.51553	5.47972	4.50376	4.45354
"1554704_at"	4.80434	4.70284	5.04799	4.93963	4.75578	4.76797	4.70615	4.8496	4.73958	4.7618	4.95028	4.8549
"1554705_at"	5.10445	5.03269	5.30415	5.01868	4.9565	4.95855	4.88483	5.04274	4.80561	4.95404	4.94102	5.16898
"1554706_at"	3.72048	3.77142	3.72767	3.60253	3.7175	3.62315	3.63467	3.64486	3.62722	3.61251	3.62545	3.6842
"1554707_at"	4.26119	4.28962	4.20053	4.27185	4.34216	4.24425	4.48175	4.29184	4.18533	4.25552	4.15772	4.23651
"1554708_s_at"	4.42889	4.66948	4.76339	5.27804	4.44192	4.5635	4.45871	4.44074	4.49233	4.56243	4.4074	4.55662
"1554710_at"	4.24269	4.34274	4.1581	4.50585	4.46968	4.4018	4.27964	4.49361	4.42597	4.21884	4.42425	4.2632
"1554711_at"	4.6856	4.65353	5.01918	4.42369	4.62179	4.50158	4.76851	4.4974	4.86254	4.32399	4.90335	4.42755
"1554712_a_at"	4.19776	4.1103	4.15015	4.10623	4.21181	4.02729	4.22089	4.1715	4.1936	4.12929	4.02236	4.22355
"1554714_at"	4.42292	4.20993	4.24613	4.2961	4.1009	4.26066	4.26221	4.13204	4.16815	4.14652	4.23341	4.20083
"1554715_at"	4.10116	4.12766	4.18498	4.03238	4.12721	4.06152	4.02708	4.1558	4.10217	4.06746	4.09783	4.20749
"1554716_s_at"	4.10193	4.27472	4.21437	4.07338	4.16067	4.07342	4.1554	4.17657	4.24091	4.206	4.14817	4.30627
"1554717_a_at"	4.28269	5.01065	4.35158	4.06924	3.83837	3.86501	3.61501	3.88709	3.98706	3.91739	3.97517	3.75127
"1554719_at"	4.51036	4.45895	4.50601	4.24465	4.26004	4.29631	4.36441	4.29129	4.49041	4.38303	4.14672	4.46792
"1554721_a_at"	6.71682	6.97205	6.76536	6.94343	6.76536	7.25777	6.76513	6.80339	6.98927	6.6016	6.68084	7.2078
"1554722_at"	4.26781	4.20649	4.16443	4.13602	4.1407	4.1184	4.18754	4.19981	4.2252	4.2018	4.16059	4.34723
"1554723_x_at"	3.73975	3.74169	3.6643	3.65419	3.6824	3.66312	3.75445	3.75407	3.69411	3.74481	3.78653	3.73455
"1554724_at"	3.9089	3.97394	3.83239	3.85023	3.92445	3.94777	3.80523	3.91576	3.84643	3.78841	3.73648	3.83826
"1554725_at"	4.08434	4.12472	4.14671	4.32039	4.09585	4.02354	4.19419	3.99691	4.24474	4.03718	4.13127	4.25268
"1554726_at"	4.80249	5.04394	5.17182	4.75505	4.65483	4.62005	5.25355	4.24643	4.6406	4.49291	5.17304	4.28707
"1554728_at"	4.40161	4.32912	4.36773	4.28514	4.45796	4.24978	4.28168	4.24395	4.28855	4.18533	4.33042	4.2436
"1554730_at"	4.87553	4.90776	4.93458	4.96459	4.50934	4.67967	5.28215	4.82355	5.39202	4.7489	5.12707	4.89303
"1554732_at"	4.49093	4.64075	4.53272	5.56299	4.78388	4.47869	7.20474	4.49453	4.33694	4.65339	5.20662	4.67667
"1554733_at"	4.21764	3.96101	4.08179	6.80779	4.08184	4.03243	10.0517	4.19828	4.15011	5.9293	6.93879	4.37848
"1554735_a_at"	4.61381	5.10007	4.79731	4.75896	4.63443	4.61911	4.78492	4.80177	4.81109	4.80454	4.89244	4.91605
"1554736_at"	4.47891	4.48583	4.41428	4.4272	4.30574	4.40551	4.46913	4.35315	4.41371	4.26871	4.35319	4.47063
"1554737_at"	4.15474	4.11138	4.10229	4.09219	4.04246	4.05921	4.06426	4.10102	4.11897	4.10046	4.10804	4.13983
"1554739_at"	4.13801	4.15317	4.17931	4.15987	4.16084	4.229	4.24338	4.06434	4.15138	4.17395	4.07821	4.20935
"1554740_a_at"	5.60677	5.47433	5.605	5.82526	5.35738	5.39041	5.85691	5.23382	4.88277	5.03745	5.3527	5.45358
"1554741_s_at"	3.98421	3.87941	3.82497	4.72233	4.76169	4.60567	4.33439	4.52521	4.29899	5.20571	5.12617	4.1859
"1554742_at"	3.90833	3.8767	3.99671	3.87866	3.80533	3.67341	3.91488	3.7688	4.05569	3.88577	3.72854	3.88421
"1554743_x_at"	4.27865	4.24668	4.37503	4.19592	4.23096	4.00509	4.24244	4.19987	5.03028	4.09125	4.10257	4.32095
"1554744_at"	3.84685	3.68496	3.97281	3.81583	3.85771	3.8465	3.89036	3.85486	3.79971	3.82951	3.90162	3.83228
"1554745_at"	4.71105	4.81628	4.79718	4.69364	4.76968	4.59106	4.61829	4.64517	4.77545	4.49414	4.67239	4.88052
"1554747_a_at"	7.63554	8.41203	7.76101	8.74546	8.59681	8.9072	8.23921	8.09537	8.55878	8.72077	8.56065	8.95807
"1554748_at"	5.17706	5.16868	5.13898	4.94413	5.01965	4.86495	4.79023	5.12476	5.21077	4.85355	4.81437	4.86249
"1554749_s_at"	5.90938	5.524	5.46527	5.47306	5.27903	5.43317	5.48741	5.304	5.45081	5.33887	5.1976	5.62292
"1554751_at"	3.84639	3.88133	3.82581	3.76401	3.94513	3.80499	3.78358	3.85746	3.81964	3.82161	3.78652	3.93065
"1554752_a_at"	5.136	4.77031	4.82585	4.53422	4.68468	4.50513	4.64295	4.65708	4.53676	4.64919	4.77531	5.10055
"1554755_a_at"	4.34862	4.57799	4.56528	4.5732	4.18103	4.29726	4.37905	4.22917	4.17327	4.08924	4.12024	4.27051
"1554757_a_at"	4.71855	4.88483	4.56597	4.18108	4.34025	4.34451	4.28667	4.13064	4.45523	4.22484	4.39316	4.3488
"1554758_a_at"	5.01155	4.87003	5.0302	4.4808	4.77595	4.63293	4.69223	4.48477	4.68782	4.6472	4.76	4.84238
"1554759_at"	5.42409	5.63899	5.37877	5.20966	5.22171	5.27149	5.1806	5.33141	5.34879	5.08772	5.16307	5.4673
"1554761_a_at"	5.17779	5.10039	4.99786	5.12003	5.58779	5.60378	5.78879	5.02632	5.26537	5.23554	5.0893	5.49928
"1554762_a_at"	4.95053	4.86218	4.68858	4.75167	4.75536	4.59928	4.70565	4.53536	4.78999	4.67652	4.69737	4.72233
"1554763_at"	4.58411	4.21004	4.37497	4.19153	4.53079	4.1527	4.2057	4.19936	4.23938	4.1615	4.21273	4.2915
"1554764_a_at"	3.69002	3.75249	3.72554	3.73565	3.7302	3.74483	3.78537	3.74707	3.72074	3.77834	3.71204	3.79411
"1554765_a_at"	4.33396	4.26597	4.48703	4.27622	4.16596	4.33003	4.27916	4.24729	4.27398	4.21209	4.2643	4.30818
"1554766_s_at"	4.35989	4.28905	4.41514	4.08726	4.20148	4.06285	4.12682	4.06686	4.32023	4.36177	4.03395	4.36082
"1554767_s_at"	7.60985	7.63718	7.7135	6.60267	6.83853	6.90542	7.37163	6.5404	7.5012	6.94929	6.62093	6.73516
"1554768_a_at"	5.29917	5.86257	5.06612	8.62175	8.82231	9.37713	9.25474	8.74792	8.74361	8.65893	8.0903	8.81656
"1554769_at"	4.32023	4.13899	4.26563	4.54256	4.32225	4.58065	4.90943	4.46817	4.12701	4.17686	4.55464	4.46473
"1554770_x_at"	4.17511	3.97263	4.2703	4.22842	4.11956	4.14781	4.9427	4.44744	4.13387	4.04129	4.33979	4.23736
"1554771_at"	4.52903	4.45609	4.91935	4.69857	4.45115	4.7582	5.34623	4.97078	4.40463	4.96147	4.91955	4.77504
"1554772_at"	4.34487	4.36833	4.68572	4.16648	4.154	4.27761	4.36252	4.22109	4.17012	4.08357	4.306	4.64015
"1554773_at"	4.78752	5.00029	5.09127	4.57533	4.73606	4.54772	4.79316	4.86273	4.82255	4.82938	4.47074	4.85276
"1554774_at"	4.79929	4.90078	4.60033	4.82344	6.76782	5.13144	5.21018	4.62552	4.68757	5.04208	4.34068	5.14734
"1554776_at"	4.24538	4.24637	4.3906	4.08845	4.07405	4.16138	4.26479	4.01746	4.01171	4.14175	4.09211	4.15815
"1554777_at"	4.02479	4.0985	4.10504	4.03709	3.93099	4.05224	4.06019	4.18471	4.11464	4.01976	3.92494	3.99776
"1554778_at"	3.84588	3.74605	3.71592	3.70818	3.83691	3.78169	3.76886	3.72584	3.76439	3.81819	3.75206	3.80904
"1554779_s_at"	4.29023	4.12665	4.238	4.25374	4.13625	4.12441	4.08371	4.02176	4.1253	4.14518	4.19487	4.19725
"1554780_a_at"	6.94243	7.02105	6.9348	6.4022	6.4924	6.38071	6.36469	6.18146	7.06653	6.00657	6.13503	6.39944
"1554781_at"	3.85055	3.97269	3.83965	3.83252	3.8293	3.81174	3.83883	3.81219	3.76841	3.76456	3.80324	3.86771
"1554782_at"	5.46025	5.18904	5.32657	5.00322	4.99619	4.99744	5.02107	4.85829	5.11503	4.77987	4.95198	5.3775
"1554783_s_at"	4.55963	4.75768	4.77278	5.2782	4.93968	4.67789	4.65812	4.46823	4.75679	4.88725	4.67368	4.86949
"1554784_at"	4.14662	3.98888	3.99332	3.95618	3.97841	4.04354	4.03602	4.02417	4.04947	4.04285	4.03008	4.08339
"1554785_at"	4.00056	3.78725	3.96383	4.09313	4.02538	3.98888	4.09972	3.91169	4.14486	3.96449	4.14135	3.9643
"1554786_at"	4.35126	4.32978	4.48874	4.38989	4.37063	4.45378	4.32287	4.37626	4.04246	4.8058	4.34372	4.9817
"1554787_at"	4.24735	4.455	4.3425	4.33713	4.36356	4.26258	4.23475	4.25663	4.3759	4.1496	4.28453	4.37632
"1554789_a_at"	3.8149	4.0238	3.78954	3.81446	4.14939	3.99284	3.94763	3.92732	3.92983	3.87237	3.91238	4.02429
"1554790_at"	4.78607	4.77669	4.71567	4.89318	5.43965	4.84197	4.91678	4.91826	4.72212	4.79666	4.9877	4.83619
"1554791_a_at"	4.33278	4.43375	4.27978	3.98624	4.28867	4.22834	5.09824	4.37742	4.36268	4.25578	4.38307	4.19779
"1554793_at"	3.51786	3.51437	3.6643	3.49618	3.50637	3.53423	3.63847	3.4894	3.59864	3.59643	3.56651	3.68546
"1554794_a_at"	4.3785	4.48087	4.35398	4.21663	4.39561	4.68676	4.52756	4.2004	4.35969	4.52814	4.38168	4.46271
"1554795_a_at"	4.42991	4.35426	4.38697	4.26244	4.48773	4.31431	4.17006	4.28657	4.18906	4.36152	4.36111	4.27192
"1554796_at"	4.78374	4.68071	4.97741	4.65406	4.61833	4.63473	4.73481	4.58702	4.79613	4.77174	4.6677	4.61769
"1554797_at"	4.07054	3.93158	4.04526	3.86093	3.73425	3.84814	3.89535	3.86863	3.83589	3.82914	3.80849	3.99205
"1554798_at"	4.6483	4.92961	5.03927	4.71404	4.91332	4.61147	4.89516	4.67769	4.8047	4.69768	4.61688	4.64413
"1554800_at"	4.52982	4.611	4.68006	4.44697	4.5373	4.46473	4.45033	4.69124	4.43211	4.5109	4.8497	4.92353
"1554801_at"	4.52448	4.40643	4.44422	4.34327	4.28686	4.18353	4.29678	4.43232	4.28962	4.24408	4.39925	4.43109
"1554803_s_at"	4.66706	4.6091	4.90513	4.73589	4.62059	4.71589	4.82471	4.6207	4.67605	4.54553	4.89137	4.72315
"1554804_a_at"	6.37896	6.42847	6.593	6.32708	6.3955	6.21653	6.56743	6.38091	6.35261	5.95633	6.11201	6.56381
"1554805_at"	4.62857	4.67906	4.698	4.78258	4.82823	4.3989	4.86543	4.82092	4.74064	4.58529	4.77099	4.82017
"1554806_a_at"	7.2823	7.07984	7.0148	7.55711	7.92911	7.76586	6.6831	7.46295	6.19574	7.59187	7.83227	7.21827
"1554807_a_at"	4.26965	4.40542	4.1458	4.69928	5.08823	4.7694	4.30898	4.88986	6.09387	4.82649	4.72991	4.47812
"1554808_at"	4.47884	4.61846	4.46746	4.48874	4.34216	4.70467	4.47615	4.40463	4.49433	4.47615	4.25736	4.683
"1554809_at"	5.27089	5.1844	5.18218	4.72692	4.85292	4.87356	4.91031	4.96689	4.92277	4.64869	4.87631	5.21805
"1554810_at"	4.11673	4.07609	4.26702	4.27156	4.22584	4.05533	3.95238	4.05698	4.10285	4.041	4.27029	4.06914
"1554812_at"	4.19943	4.14748	4.10174	4.08211	3.98869	4.20195	4.36393	4.19601	4.23177	4.02	4.09564	4.03782
"1554813_at"	4.08753	4.04387	4.00295	4.06312	4.03644	4.08692	4.05193	4.0575	4.20649	3.99261	3.9817	4.19539
"1554814_at"	6.45369	6.36028	6.83338	6.42756	6.14519	6.12778	6.17697	6.07913	6.1231	6.09534	6.02192	6.36818
"1554816_at"	4.03053	4.10993	4.04061	3.99158	4.01985	4.06264	3.85333	3.89739	4.04201	4.01707	4.06264	4.19351
"1554818_s_at"	4.32878	4.40798	4.42089	4.40463	4.20529	4.28506	4.54262	4.06129	4.69783	4.26339	4.35994	4.41268
"1554819_a_at"	5.48702	5.76421	5.595	5.37885	5.2436	5.15722	5.44808	5.34808	5.48106	5.07626	5.35896	5.55375
"1554820_at"	3.66503	3.7313	3.87953	3.61008	3.65895	3.54472	3.62442	3.6893	3.58738	3.88022	3.62222	3.67995
"1554821_a_at"	4.64733	4.62621	4.86832	4.50048	4.45486	4.90115	4.61889	4.59898	4.67283	4.61648	4.66409	4.59352
"1554822_at"	4.49647	4.61661	4.52113	4.41272	4.24474	4.30205	4.42088	4.35375	5.11511	4.2683	4.1679	4.37531
"1554824_at"	5.43858	5.58843	5.7302	5.60511	5.18508	5.52443	5.52355	5.07999	5.29385	5.15362	4.88571	5.29
"1554825_at"	4.34487	4.36238	4.39262	4.27528	4.46887	4.40644	4.33329	4.37133	4.41158	4.21406	4.31853	4.35378
"1554826_at"	4.77553	4.8496	5.07168	4.79714	4.88098	4.89439	4.79944	4.87749	4.88098	4.74787	4.7366	5.05008
"1554827_a_at"	6.27155	6.48586	6.19188	6.17721	6.33205	5.80957	5.9726	6.00644	6.0244	6.09075	6.09764	6.40399
"1554828_at"	4.19096	4.26254	4.18218	4.06715	4.14909	4.11352	4.08773	4.19781	4.14206	4.06218	4.18101	4.13169
"1554830_a_at"	4.85652	4.61506	4.72199	4.79681	5.26181	4.88134	4.71884	4.99522	5.33449	4.63292	5.11155	4.75925
"1554831_x_at"	3.56763	3.71759	3.68098	3.58042	3.65274	3.61174	3.61483	3.68818	3.61554	3.632	3.60182	3.62476
"1554833_at"	4.62193	4.62107	4.68398	4.50585	4.58365	4.05751	5.12412	4.04324	5.49997	4.00706	4.33605	4.06444
"1554834_a_at"	7.62475	7.76538	8.18669	7.75606	6.60158	7.86677	6.97109	7.2861	5.94509	7.61145	7.8981	8.68871
"1554835_a_at"	4.69024	4.8083	4.46824	5.31638	4.67296	4.72644	4.72709	5.15995	4.77101	4.77141	4.7603	4.87301
"1554836_at"	4.27971	4.16967	4.46591	4.31448	4.2366	4.4463	4.35013	4.30323	4.3623	4.17721	4.29239	4.59257
"1554837_a_at"	4.64895	4.7762	4.67711	4.8534	4.69082	4.70628	4.80757	4.6087	4.59696	4.54581	4.84625	4.89555
"1554839_at"	4.53541	4.60504	4.67342	4.50462	4.43862	4.38696	4.47666	4.43614	4.366	4.42801	4.45443	4.71961
"1554840_at"	4.31761	4.26041	4.33269	4.37046	4.48033	4.16912	4.40806	4.2824	4.3122	4.22014	4.32971	4.35989
"1554841_at"	4.20375	4.24164	4.28663	3.97033	4.15224	4.14895	4.17144	4.1133	4.20649	4.12328	4.00153	4.16017
"1554842_at"	4.47081	4.4523	4.40966	4.19082	4.4024	4.24266	4.40338	4.23152	4.42235	4.22999	4.13671	4.57096
"1554844_at"	3.91854	4.13779	4.00161	3.84367	3.81653	3.92544	3.74856	3.8193	3.90812	3.77481	3.92106	3.95982
"1554846_at"	4.10511	4.09809	4.1213	4.05793	4.10973	3.97786	4.08212	3.95643	4.05111	4.10202	4.1168	4.23861
"1554847_at"	5.00289	5.11509	5.09259	5.06708	4.94635	5.43556	4.99355	4.9004	5.00289	4.80698	4.92025	5.39574
"1554849_at"	4.13508	4.40456	4.7302	4.23615	4.17914	4.20376	4.31409	4.22891	4.08587	4.12763	4.0428	4.18359
"1554850_at"	4.58464	4.59729	4.7422	4.40647	4.57241	4.32123	4.55573	4.47229	4.54092	4.52514	4.54486	4.80336
"1554852_a_at"	4.77782	4.75449	4.62868	4.44373	4.53138	4.49202	4.58809	4.57162	4.69124	4.55761	4.86139	4.56817
"1554853_at"	4.38924	4.13989	4.3879	4.09487	4.17414	4.15661	4.21541	4.19692	4.15596	4.14152	4.2045	4.20994
"1554855_at"	4.32938	4.06921	4.02633	3.9766	3.98638	4.0759	4.01648	3.99005	4.14847	4.03909	3.97869	4.30827
"1554857_at"	5.11577	4.63218	4.95775	4.84341	4.88482	4.66543	4.57029	4.84882	4.84024	4.51334	4.91557	4.75794
"1554860_at"	5.89491	5.85735	6.20568	7.24448	6.77324	6.21685	5.88186	6.0434	6.1658	6.56044	6.04186	6.22348
"1554862_at"	3.83433	3.98878	3.99166	3.90854	3.73789	3.8962	3.85437	3.92388	3.88171	3.90107	3.82248	3.8962
"1554863_s_at"	5.07658	4.85607	5.11348	4.89127	5.23984	4.90995	4.99267	4.83867	5.08695	4.7819	5.15167	4.98608
"1554864_a_at"	5.35447	5.25063	5.48702	5.14825	5.09028	5.27785	5.27237	5.15181	4.98922	5.0734	5.36281	5.11015
"1554865_at"	4.04156	3.87538	4.0603	4.01394	3.94158	3.91221	3.86092	3.9144	3.8007	3.84899	3.92117	4.11987
"1554866_at"	3.94392	3.89322	3.82012	3.81525	3.80849	3.86588	3.91708	3.78274	3.81006	3.75215	3.82668	3.91633
"1554867_a_at"	4.5767	4.5673	4.69718	4.56025	4.93448	4.72645	4.47909	4.66378	4.63688	4.52565	4.79874	4.67537
"1554868_s_at"	10.1662	10.3416	10.1305	9.65683	9.6708	9.66235	9.56728	9.3496	9.57763	9.56425	9.68186	9.55676
"1554869_at"	5.09556	5.25773	5.46837	4.99265	5.07852	5.13984	4.75433	5.1684	4.88688	4.84793	4.97545	5.3891
"1554871_at"	3.70037	3.68889	3.5809	3.63148	3.7052	3.6416	3.76357	3.67333	3.71579	3.6416	3.71856	3.65236
"1554872_a_at"	4.67338	4.70305	4.73713	4.74398	4.49211	4.47689	4.40946	4.58088	4.68856	4.66322	4.65649	4.80667
"1554873_at"	3.99074	4.09519	3.99993	3.76449	3.92595	3.83424	4.09519	3.78448	4.08347	3.84687	4.00731	3.89948
"1554874_at"	3.92477	3.9419	3.86122	3.88615	3.91961	3.85731	3.88427	3.71743	3.96026	3.94488	3.85271	3.97661
"1554875_at"	4.20376	4.15216	4.17356	4.09888	4.00538	4.04406	4.17077	4.0974	4.51849	4.1143	4.01222	4.04244
"1554876_a_at"	4.62954	4.58503	4.34084	5.06969	5.29384	4.72604	4.37908	4.21138	7.70377	4.69019	4.90097	4.64385
"1554878_a_at"	6.18498	6.50601	6.18918	5.55665	5.49547	6.16858	5.18502	4.61472	5.94117	5.78119	4.78547	4.84964
"1554880_at"	5.54023	5.72114	5.70328	5.58653	5.52991	5.4463	5.82532	5.66039	5.36823	5.27648	5.43595	5.8299
"1554882_at"	3.87621	3.85437	3.95511	3.85648	3.71796	3.80445	3.8461	3.84663	4.0364	3.88399	3.75148	3.82768
"1554883_a_at"	4.93033	5.20659	4.86945	4.88629	4.92625	5.15299	5.20966	4.80575	5.13487	4.78782	4.85258	4.68851
"1554884_at"	3.69594	3.67309	3.77254	3.68608	3.73234	3.68672	3.6293	3.69491	3.89002	3.78943	3.67267	3.73098
"1554885_a_at"	4.77172	5.01859	5.02875	5.0885	5.28446	5.20559	4.91707	4.97076	6.01044	4.90631	4.93793	5.24531
"1554886_a_at"	4.62793	4.6325	4.40265	4.13552	4.25642	4.32581	4.57854	4.51926	4.68278	4.47747	4.41025	4.56189
"1554887_at"	4.10025	3.86312	3.82575	3.97248	3.83128	3.8646	3.98201	3.89282	3.94006	3.85748	3.7624	3.83324
"1554889_at"	4.34696	4.26041	4.05951	3.83292	3.80409	3.83495	4.46508	3.8565	3.8565	3.84084	3.99877	3.96607
"1554890_a_at"	8.18788	8.39131	8.10687	7.00743	6.65944	7.58343	7.51669	6.62504	7.58318	7.04113	7.3943	7.0875
"1554891_at"	4.85883	4.72742	4.9062	4.61231	4.73806	4.7702	4.64367	4.74973	4.85619	4.83626	4.75857	4.70452
"1554892_a_at"	4.10802	4.10802	4.11536	4.01025	4.07683	4.15766	4.12981	4.03419	4.0625	3.95742	4.0092	4.19714
"1554894_a_at"	4.96421	4.96054	5.06331	5.26822	5.50971	5.8175	5.67625	5.09919	4.99654	5.17443	4.92468	5.68388
"1554895_a_at"	5.36467	5.37184	5.38483	5.26538	5.13954	5.09837	5.26538	5.0585	5.30158	5.19995	4.97012	5.29131
"1554897_s_at"	4.85481	4.6921	4.64891	4.81327	4.64842	4.68142	4.51375	4.59334	4.78263	4.68833	4.58277	4.65577
"1554899_s_at"	4.93635	4.96774	4.67342	8.97299	10.1387	9.80693	7.45846	10.7184	9.44477	9.10764	11.8227	7.51133
"1554901_at"	4.07791	4.30937	4.15322	3.93739	4.02597	3.97022	3.82805	3.91485	3.76411	3.95661	3.97882	3.96446
"1554903_at"	6.3181	6.11482	5.89121	5.7909	5.7889	5.83933	5.69396	5.83793	5.81119	5.59618	5.97424	5.83716
"1554905_x_at"	6.06412	6.32713	6.18807	5.71493	5.55576	5.5012	5.69963	5.73126	5.80862	5.52766	5.56781	5.87707
"1554906_a_at"	4.18747	4.23102	4.35329	4.07047	4.09901	4.38745	4.14418	3.93176	4.18394	4.32686	4.11655	4.1419
"1554907_a_at"	4.72253	4.69583	4.83459	4.43859	4.5231	4.56294	4.56392	4.51832	4.56838	4.36461	4.57618	4.69215
"1554908_at"	4.21567	4.07472	4.18416	4.04246	4.17012	4.1824	4.10661	4.14081	4.05539	3.9038	4.06127	4.25848
"1554909_at"	4.73288	4.81415	4.547	4.36898	4.50934	4.44071	4.4511	4.49323	4.47987	4.50843	4.36698	4.78947
"1554910_at"	3.91799	3.92237	3.88638	4.14879	3.85821	3.83886	3.81856	3.85356	3.82204	3.86836	3.8299	3.73296
"1554911_at"	4.65431	4.73048	4.92811	4.4595	4.41964	4.31431	4.48756	4.38094	4.40458	4.46946	4.52197	4.58577
"1554912_at"	4.01733	3.96971	4.01409	4.05793	3.96063	3.9986	3.91537	4.00521	4.05875	3.93161	4.04273	3.99447
"1554914_at"	4.53107	4.53873	4.48244	4.54437	4.38308	4.25582	4.32139	4.41262	4.38904	4.34163	4.27688	4.60145
"1554915_a_at"	5.0009	4.71039	4.64952	6.80194	6.30491	6.37329	6.08661	5.94111	6.25876	6.21289	6.23689	5.27931
"1554916_a_at"	4.63014	4.5992	4.63908	4.49383	4.39071	4.61372	4.52521	4.6317	4.49363	4.44186	4.35058	4.52659
"1554918_a_at"	4.61598	4.72933	4.45663	5.35211	4.88242	4.74532	4.68735	4.62322	6.60115	4.62328	4.50234	4.28855
"1554919_s_at"	4.83995	4.72715	4.70479	4.50515	4.58648	4.41053	4.99568	4.52842	4.75987	4.62658	4.60432	4.61147
"1554920_at"	3.68835	3.56108	3.53214	3.50035	3.53253	3.54014	3.52322	3.62088	3.60439	3.58236	3.63705	3.56887
"1554921_a_at"	4.00028	4.07601	4.02903	3.98624	3.92967	4.00886	3.98182	3.97915	3.8603	3.97997	3.98876	4.02167
"1554922_at"	3.81995	3.83416	3.76619	3.76222	3.67208	3.61956	3.70168	3.78943	3.62125	3.83826	3.63555	3.70692
"1554923_at"	4.25541	4.24255	4.26773	4.22682	4.12218	4.42716	4.38458	4.18836	4.48786	4.22259	4.03408	4.3022
"1554927_at"	4.26529	4.12058	4.23265	4.36487	4.26667	4.18856	4.12157	4.15213	4.2843	4.04315	4.02996	4.03426
"1554929_at"	4.31688	4.45823	4.27625	3.99588	3.82012	3.97644	3.89454	3.95571	4.11244	3.90667	3.8075	4.01238
"1554930_a_at"	6.2649	6.21513	6.14067	7.73305	6.03846	7.34063	6.4794	6.23275	6.34365	7.94856	7.45565	8.89961
"1554931_at"	4.1427	4.1503	4.11187	3.94293	3.93749	4.16445	4.03255	4.04107	4.16865	4.08434	4.01808	4.33008
"1554932_at"	3.77339	3.73465	3.77339	3.73809	3.68752	3.77024	3.81591	3.77646	3.83699	3.62907	3.67081	3.75809
"1554933_at"	5.8631	5.64182	5.66563	5.56437	5.2957	5.30328	5.17237	5.67683	4.70414	5.82127	4.98259	5.30953
"1554934_at"	4.33765	4.34203	4.3399	4.21006	4.26677	4.3365	4.26888	4.28754	4.34338	4.26754	4.31688	4.41969
"1554937_x_at"	6.02198	6.0197	5.92436	5.79326	5.76141	5.68952	5.74903	5.89735	5.84073	5.44171	5.76863	5.95886
"1554938_a_at"	5.11745	5.12712	5.17211	5.14517	5.08821	4.93021	5.02938	5.01226	5.186	5.10057	5.08103	5.20556
"1554940_a_at"	4.90794	4.97165	5.15847	4.74111	4.70489	4.71475	4.75929	4.79868	4.73897	4.78061	4.79194	4.8439
"1554941_at"	4.03261	3.9285	4.10823	3.84085	3.92213	3.91203	3.88189	3.88185	3.7287	3.8875	3.89458	4.00961
"1554942_a_at"	5.80122	5.59644	5.58929	5.24205	5.40086	5.55074	6.46441	5.33136	5.58552	5.1335	5.15273	5.63641
"1554943_at"	4.6119	4.46985	4.46675	4.45747	4.48562	4.36759	4.55242	4.60912	4.49946	4.41905	4.57276	4.41764
"1554945_x_at"	4.63046	4.75248	4.549	4.46612	4.5557	4.39418	4.55143	4.42044	4.43211	4.44054	4.52415	4.4801
"1554946_at"	4.29637	4.12881	4.24008	4.11332	4.09249	4.04251	3.92723	4.18413	4.08695	4.07391	4.00153	4.28227
"1554947_at"	4.03806	4.00871	4.03391	4.08735	4.04911	3.89471	3.97953	3.9545	4.11681	3.97376	4.09126	4.04476
"1554948_at"	7.05059	6.98956	6.71084	7.70101	6.18979	6.71615	6.86386	5.45983	7.06325	8.04621	8.18617	7.32696
"1554949_at"	5.04096	5.15409	4.98526	4.65682	4.92551	4.63132	4.98848	4.80126	4.84893	4.8804	4.56737	5.06056
"1554950_at"	4.72486	4.77962	5.14114	4.61004	4.57853	4.65982	4.83663	4.71525	4.82556	4.51494	4.86253	5.07577
"1554951_at"	4.26977	4.07116	4.11047	4.07533	4.01252	4.02925	4.16	4.03687	4.06313	4.03014	4.07599	4.08516
"1554952_s_at"	5.19056	4.98904	4.94523	4.90536	4.75249	4.876	4.87152	5.16505	4.95187	5.00719	4.85127	4.94969
"1554953_a_at"	5.61948	5.34249	5.31861	5.34676	5.17167	5.29153	5.29878	5.33507	5.27294	5.18749	5.26359	5.47603
"1554954_at"	4.78857	4.72374	4.94307	4.55536	4.76878	4.71851	4.70977	4.74991	4.78469	4.52607	4.63831	4.90676
"1554957_at"	4.57898	4.65862	4.62684	4.54744	4.59321	4.4513	4.41891	4.34433	4.51319	4.58351	4.5854	4.66742
"1554958_at"	4.30315	4.36707	4.39205	4.43356	4.60375	4.28174	4.27035	4.36104	4.64065	4.16798	4.68906	4.26294
"1554960_at"	3.99829	4.1276	3.99971	3.9728	4.01247	4.0192	3.93607	4.0051	3.90371	3.95625	3.95723	4.06053
"1554961_at"	5.09957	4.90041	5.02142	4.62904	4.56898	4.67578	4.79382	4.70659	4.9485	4.63301	4.54051	4.79808
"1554962_a_at"	6.57181	6.39623	6.45238	6.22979	6.26593	6.37034	6.32889	6.29693	6.39481	6.31898	6.3332	6.63564
"1554963_at"	4.90771	4.74743	5.1082	4.02816	3.8796	3.87905	3.98307	4.12267	3.98566	3.94784	3.88056	4.01136
"1554964_x_at"	4.9763	4.88872	4.99932	4.16958	4.08629	4.06237	4.60602	4.37002	4.16648	4.13756	4.1404	4.3147
"1554965_at"	4.20527	4.07243	4.08728	3.98621	4.00575	4.05921	4.12935	3.93182	4.19567	4.15594	4.09948	4.13477
"1554966_a_at"	4.64403	4.78323	4.80449	7.86104	8.15434	7.31339	6.30805	7.13103	6.37285	7.09089	6.70117	9.36377
"1554967_at"	4.55751	4.45597	4.37676	4.52869	4.52804	4.54085	4.43702	4.4501	4.65874	4.35826	4.41875	4.45418
"1554969_x_at"	4.49888	4.41487	4.39545	4.26047	4.32875	4.35254	4.44783	4.27753	4.44619	4.3402	4.45666	4.45232
"1554970_at"	4.34487	4.56564	4.49737	4.24172	4.31358	4.3808	4.41408	4.3008	4.35737	4.37245	4.39089	4.45101
"1554971_at"	4.19116	4.40797	4.32617	4.15473	4.12547	4.2893	4.16655	4.16042	4.28858	4.17277	4.10987	4.23916
"1554972_at"	5.05475	4.90605	4.75196	4.42545	5.08863	4.54321	4.6724	4.45947	4.81847	4.72364	4.59692	4.67383
"1554973_a_at"	5.3046	5.2019	5.21208	6.39271	4.62445	4.85106	5.20966	4.82991	4.79845	5.38987	4.70185	4.68447
"1554974_at"	4.92713	4.97363	5.04322	4.89957	6.59696	4.89799	4.91374	4.968	4.80949	4.69578	4.98083	4.88483
"1554976_a_at"	4.0992	4.36072	4.29784	4.15072	4.15996	4.06969	4.08763	4.20691	4.03961	4.24289	3.99262	4.35231
"1554977_at"	6.02612	5.92972	6.02593	5.54593	5.4902	5.52956	5.62113	5.27895	5.51564	5.47308	5.31817	5.79048
"1554978_at"	4.68063	4.13812	4.53276	4.37348	4.31371	4.29957	4.44557	4.36391	4.58524	4.43818	4.45606	4.81929
"1554980_a_at"	6.16339	6.10236	6.03564	6.14317	6.20292	5.68489	5.9175	5.99619	6.16417	6.39244	6.50847	6.24983
"1554981_at"	3.85321	3.83697	3.95248	3.79689	3.78242	3.82361	3.75723	3.75694	3.77264	3.89305	3.76517	3.70177
"1554982_a_at"	3.93471	3.83415	3.87525	3.84779	3.79258	3.82751	3.84646	3.76764	3.88212	3.81013	3.80034	3.72033
"1554983_at"	4.82177	4.79644	4.61068	4.35469	4.47936	4.67323	4.55541	4.64397	4.53315	4.41909	4.54614	4.6531
"1554984_a_at"	5.72795	5.83066	5.77461	4.54795	5.29825	4.87235	4.76672	4.55584	5.24067	4.67306	4.57335	4.85369
"1554985_at"	4.61062	4.5831	4.62024	4.65234	4.39712	4.61633	4.74978	4.51029	4.74064	4.59914	4.59546	4.65774
"1554986_a_at"	4.4649	4.61964	4.52878	4.42098	4.35757	4.48547	4.46549	4.35538	4.45449	4.32755	4.41284	4.33535
"1554987_at"	4.88786	4.9011	5.00756	4.98111	4.63715	4.85842	4.77615	4.84348	4.87027	4.82443	4.82438	5.12845
"1554988_at"	3.96562	3.81828	3.884	3.86232	3.7995	3.76299	3.75937	3.86223	3.94742	3.76618	3.74679	3.86512
"1554989_at"	4.92244	5.01963	4.8956	4.77437	4.74232	4.7065	4.82041	4.69032	4.79749	4.69428	4.80184	4.85335
"1554992_at"	5.05273	5.11826	5.19543	5.59176	5.43631	5.01651	5.25203	5.36208	4.79663	5.44853	5.86874	5.89658
"1554994_at"	3.70842	3.85012	3.75337	3.80169	3.74131	3.70333	3.91052	3.76233	3.77704	3.78961	3.78485	3.85136
"1554996_at"	4.04966	4.04324	3.91175	3.70919	3.86497	3.81896	3.83982	3.80329	3.78595	3.83612	3.82643	3.79902
"1554997_a_at"	3.69945	3.8882	3.99599	3.9568	3.83808	4.26041	3.89705	3.93031	3.86131	3.921	3.85766	3.79625
"1554999_at"	4.3328	4.4331	4.31887	4.2012	4.19858	4.12389	4.02831	4.20307	4.50863	4.16018	4.00741	4.16369
"1555000_at"	4.27343	4.30497	4.31172	4.24885	4.16778	4.20318	4.29947	4.31811	4.30875	4.02371	4.16611	4.44584
"1555001_at"	3.76586	3.7558	3.77728	3.74649	3.83826	3.75172	3.72155	3.79986	3.76439	3.58333	3.6949	4.2021
"1555002_at"	3.74481	3.88901	3.78926	3.76536	3.72106	3.77597	3.76999	3.78162	3.82012	3.72732	3.75165	3.79381
"1555003_at"	4.77848	4.78424	4.64643	4.62196	4.79122	4.68645	4.60289	4.72326	4.57589	4.73219	4.6677	4.6422
"1555004_a_at"	4.89951	4.92797	4.94777	5.1288	5.24906	5.41481	5.15479	4.99583	4.83768	4.7533	4.96169	5.77826
"1555006_at"	4.59692	4.55646	4.54548	4.45566	4.60682	4.40644	4.37519	4.44945	4.55518	4.3553	4.35217	4.56493
"1555007_s_at"	4.77874	4.68465	4.63458	4.45665	4.60074	4.6061	4.4628	4.66531	4.79612	4.65455	4.67147	4.64029
"1555009_a_at"	4.3848	4.56593	4.77837	4.35577	4.18937	4.17574	4.19132	4.37775	4.15174	4.21205	4.32507	4.58413
"1555011_at"	4.21843	4.04204	4.38959	4.12702	4.27441	4.11818	4.16901	4.11239	4.1194	3.90783	3.99104	3.96232
"1555014_x_at"	4.99877	4.79535	5.13317	4.67419	4.46823	4.41954	4.58826	4.3496	4.436	4.54211	4.35625	4.89752
"1555015_a_at"	5.07613	5.08539	5.24744	4.84166	5.17064	5.08683	5.22228	5.057	5.08143	4.92966	5.16923	4.99446
"1555016_at"	5.65745	5.89226	5.70951	5.45735	5.54706	5.47935	5.59986	5.39108	5.46174	5.48638	5.5325	5.53547
"1555018_at"	3.99856	4.04391	3.86644	3.92961	3.95938	3.92384	3.97819	3.97168	3.94088	3.95779	3.95881	3.9762
"1555019_at"	4.21184	4.16378	4.26587	4.15529	4.11579	4.23852	4.11683	4.35563	4.39406	4.02587	4.18715	4.32522
"1555020_a_at"	5.37745	5.24432	5.31203	5.14096	5.06834	5.15936	5.19889	5.17545	5.15073	4.98893	5.18057	5.55072
"1555021_a_at"	5.51575	5.81145	5.42215	5.27848	5.38057	5.15497	4.87198	5.32133	5.33994	5.13779	5.6323	5.3037
"1555022_at"	4.06077	4.04354	4.07841	3.89579	4.15568	3.97455	4.01851	4.14767	4.11592	4.08177	4.03343	4.07687
"1555024_at"	3.92365	3.91883	3.97239	3.87641	3.77757	3.93307	3.80317	3.889	3.85919	3.80222	3.91133	3.83893
"1555025_at"	3.78823	3.86203	3.8783	3.75937	3.54604	3.87376	3.89297	3.8199	3.8729	3.81246	3.88516	3.87982
"1555027_at"	4.43557	4.36828	4.40813	4.3413	4.44569	4.36725	4.40392	4.32344	4.47844	4.50089	4.55416	4.4574
"1555028_at"	4.46435	4.62211	4.54644	4.38404	4.4018	4.3659	4.5828	4.34491	4.47315	4.44862	4.40193	4.47282
"1555031_at"	4.63941	4.60213	4.74232	4.4469	4.16491	4.62195	4.53834	4.49127	4.42776	4.54943	4.5677	4.6122
"1555032_at"	4.95551	4.63326	4.81254	4.51786	4.78993	4.71999	4.52785	4.61574	4.47437	4.65082	4.75425	4.82218
"1555033_a_at"	4.24078	4.25868	4.42173	4.33967	4.24474	4.29088	4.24578	4.42243	4.34893	4.25894	4.1112	4.43326
"1555034_at"	3.9279	4.15496	3.87907	3.73715	3.86454	3.95111	3.96542	3.89201	3.88957	3.82215	3.92045	3.84561
"1555035_a_at"	4.13659	4.44331	4.1338	4.081	4.02699	4.07061	4.23943	4.03663	4.14186	3.89245	3.94801	4.04305
"1555037_a_at"	6.18309	5.97401	6.98352	9.46555	9.96204	9.72101	8.34767	10.1504	9.71168	9.36979	10.7713	7.91788
"1555038_at"	3.90723	3.89378	4.03775	3.97304	3.90555	3.96322	3.9193	3.93028	4.05539	3.91005	3.98874	4.01248
"1555039_a_at"	4.28606	4.49811	4.35246	4.59343	4.62084	4.73062	4.39949	4.44716	5.51179	4.29148	4.53838	4.43065
"1555040_at"	4.13988	4.31097	4.39345	4.13709	4.14157	4.06333	4.06131	4.12724	4.1722	3.98924	4.05686	4.35989
"1555041_a_at"	6.62428	6.47752	6.1898	8.0943	8.23043	8.57554	6.95443	8.22573	7.49853	7.60399	8.74596	7.38462
"1555042_at"	4.88287	4.81379	4.76978	4.40248	4.51306	4.67999	4.81601	4.63969	4.69981	4.54084	4.55423	4.58163
"1555043_at"	4.12142	4.00658	4.21107	4.06899	4.23795	3.97306	3.9686	4.1636	3.99191	3.91739	4.00178	4.12275
"1555044_a_at"	4.48529	4.68502	4.60527	4.44038	4.51217	4.50043	4.63711	4.36091	4.47793	4.7177	4.54933	4.70032
"1555046_at"	3.87038	3.85131	3.84627	3.9389	3.81998	3.9404	3.92845	3.94779	3.82391	3.87038	3.90746	3.93433
"1555048_a_at"	4.96748	4.8451	4.96711	4.45263	4.48999	4.48874	4.78994	4.38299	4.51066	4.43624	4.46341	4.57977
"1555049_at"	4.56986	4.65188	4.67134	4.27622	4.38396	4.42154	4.38868	4.36027	4.44068	4.15296	4.20366	4.51214
"1555051_at"	4.80712	5.04896	4.76142	4.70957	4.75623	4.71085	4.71079	4.82424	4.67284	4.6712	4.742	4.96991
"1555052_a_at"	4.64258	4.50761	4.92415	4.47524	4.6196	4.41674	4.55446	4.46181	4.59679	4.39907	4.31753	4.51545
"1555053_at"	4.20792	4.13694	4.23964	4.09478	3.96192	4.00799	4.11485	4.07043	4.13894	3.84317	4.14414	4.15725
"1555055_at"	3.76235	3.61573	3.77609	3.70323	3.64181	3.65636	3.65614	3.65171	3.69255	3.69688	3.73937	3.68226
"1555056_at"	5.12664	5.07611	5.21582	4.82893	4.89515	5.02703	5.02217	5.2247	5.02906	5.02703	4.84015	5.27271
"1555057_at"	4.3114	4.32235	4.30223	4.24384	4.05085	4.22174	4.58045	4.23495	4.02	4.1664	4.16611	4.2292
"1555058_a_at"	5.01107	5.24901	5.11106	5.70631	5.39063	4.62328	5.13478	5.16044	4.86617	5.07642	5.42056	5.25442
"1555059_at"	4.31189	4.41956	4.45947	4.19555	4.39172	4.31393	4.34846	4.20963	4.328	4.33812	4.35739	4.46827
"1555060_a_at"	4.84751	4.72669	5.0994	4.79044	4.73231	4.82771	4.8016	4.6916	4.93491	4.54518	4.6975	4.76891
"1555062_s_at"	4.80152	4.70988	4.49183	4.81387	4.78074	5.00623	5.00311	4.63028	4.84733	4.65719	4.72666	5.02996
"1555063_at"	5.26032	5.43524	5.40335	5.21037	5.20171	5.07663	5.04955	5.1784	5.21883	5.18914	5.34307	5.24629
"1555065_x_at"	5.15914	4.71037	4.80908	4.60727	5.05819	4.70557	4.82779	4.76025	4.7228	4.54737	4.89463	4.83276
"1555068_at"	4.38835	4.05191	4.09922	4.04501	4.00511	4.04689	4.03947	3.97233	4.00961	4.05191	3.92154	4.06339
"1555071_at"	3.90033	3.83821	3.82059	3.59111	3.96289	3.7064	3.76368	3.86942	3.86584	3.7502	3.8254	3.85543
"1555073_at"	4.10704	4.29968	4.12052	4.22905	4.14279	4.21832	4.18351	4.34332	4.1228	4.25948	4.25815	4.25406
"1555074_a_at"	4.46217	4.50811	4.49122	4.21479	4.34779	4.11641	4.2391	4.31919	4.38635	4.43693	4.28273	4.45086
"1555076_at"	4.51023	4.40463	4.41654	4.45852	4.3474	4.34769	4.36744	4.41272	4.36674	4.25504	4.29553	4.41673
"1555078_at"	6.03397	6.05158	6.02303	5.9637	5.86653	5.69458	6.05158	5.94047	6.15991	5.97513	5.82749	5.98864
"1555079_at"	3.91876	3.89103	4.02883	3.90077	3.93035	3.80614	3.93981	3.81595	3.96326	3.88576	3.92066	3.80207
"1555082_a_at"	4.77585	4.79781	4.83289	4.6119	4.74232	4.61262	4.55547	4.7078	4.57772	4.35347	4.48779	4.77393
"1555083_at"	6.01119	6.11283	6.14266	5.71777	5.78668	5.81365	5.87749	5.78588	5.68351	5.63376	5.85107	5.95448
"1555084_at"	5.79726	5.9994	5.89061	5.427	5.46105	5.54941	5.30227	5.55224	5.56476	5.28962	5.48133	5.90643
"1555085_at"	4.30038	4.26041	4.25372	4.10498	4.31883	4.10806	4.15524	4.15749	4.13387	4.06903	4.19988	4.23548
"1555086_at"	6.8446	6.79976	6.74199	6.89612	5.80661	6.14104	6.17007	6.67542	5.90252	6.84761	6.41283	5.96633
"1555088_x_at"	6.95794	7.05096	6.70133	6.86745	6.47704	6.3394	6.51051	6.78218	6.54304	6.71935	6.51307	6.60573
"1555090_x_at"	4.99044	5.00823	4.84841	4.48269	4.89805	4.82049	4.85398	4.78738	4.87934	4.80175	4.85896	4.96152
"1555091_at"	3.9355	3.7992	4.03125	3.93276	4.03641	4.0441	4.01701	4.18652	4.04753	3.93742	3.92869	4.1104
"1555092_at"	4.3174	4.2944	4.42642	4.59497	4.26259	4.11569	4.25363	4.18193	4.19895	4.23386	4.28261	4.65157
"1555095_at"	3.98678	4.03923	3.96409	3.98854	4.07682	3.96881	4.00884	4.11657	3.98181	4.06297	3.93762	7.87171
"1555096_at"	4.71676	4.66922	4.73683	4.43066	4.56507	4.40183	4.36808	4.55901	4.42957	4.56154	4.46571	4.70443
"1555097_a_at"	4.1264	4.07887	4.03641	4.19108	4.0942	4.09753	4.04629	3.98803	4.07446	4.09441	4.14352	4.11791
"1555098_a_at"	4.6958	4.76796	4.54772	4.37162	4.42042	4.34814	4.67908	4.42127	4.65467	4.24816	4.36464	4.51585
"1555099_at"	4.2818	4.24636	4.16763	4.1046	4.05793	4.02028	4.08763	4.13083	4.28173	4.09696	4.07798	4.23507
"1555100_at"	4.59906	4.32528	4.61903	4.3397	4.39423	4.34819	4.48933	4.33277	4.35967	4.35725	4.33748	4.65845
"1555102_at"	3.62724	3.52956	3.61391	3.49071	3.52775	3.56335	3.60999	3.52124	3.68625	3.75792	3.68119	3.63575
"1555103_s_at"	3.68745	3.69554	3.8183	3.69387	3.67407	3.82032	3.70781	3.73648	3.8903	3.68509	3.73331	3.79083
"1555105_a_at"	5.64272	6.08871	5.6315	5.87769	5.67563	5.75451	5.42153	5.29655	5.5275	5.76764	6.47184	5.69377
"1555106_a_at"	4.78537	4.98582	4.91062	4.8563	4.4222	5.10796	5.21153	4.36787	4.87864	5.33672	5.05416	4.47765
"1555107_a_at"	4.85252	5.2061	4.94523	4.83432	4.88799	4.65293	4.89417	4.83012	4.75991	4.78484	4.7704	5.14153
"1555108_at"	4.15133	4.40258	4.48788	4.18947	4.34359	4.48878	4.33784	4.25895	4.39579	4.25743	4.43231	4.49067
"1555110_a_at"	3.99334	4.22515	4.09111	3.92571	4.22237	3.9465	4.01372	4.03663	3.95614	3.96834	3.94319	4.02381
"1555111_at"	3.62431	3.613	3.63479	3.70381	3.56291	3.74625	3.6519	3.73262	3.68098	3.64371	3.6522	3.6781
"1555112_a_at"	4.47395	4.3669	4.32218	4.32747	4.552	4.26155	4.35888	4.35622	4.33861	4.33109	4.31282	4.42077
"1555113_at"	3.94588	3.91599	4.0238	3.88114	3.91858	3.84122	3.94074	4.00082	4.00707	3.9082	4.00869	4.02499
"1555114_at"	4.5059	4.44801	4.45455	4.40249	4.35472	4.34702	4.55573	4.28637	4.30812	4.47742	4.45036	4.47543
"1555116_s_at"	4.31091	4.11139	4.13761	4.18854	4.11313	4.29218	4.05642	4.21684	4.43919	4.24603	4.63872	4.51888
"1555117_at"	4.97811	4.94385	4.94845	4.85322	4.77032	4.77831	4.83313	4.80838	4.78814	4.78239	4.78864	4.96985
"1555118_at"	4.23819	4.34566	4.22727	4.1821	4.05754	4.22328	4.05307	4.21852	4.1994	4.27186	4.0825	4.32425
"1555120_at"	4.8383	4.05686	3.97443	4.9965	4.27851	4.57949	3.89225	5.57675	6.18619	4.25063	7.0708	3.9754
"1555122_at"	3.97813	3.86227	3.86148	3.78583	3.82005	3.9512	3.91935	3.86507	3.89961	3.96927	3.92589	3.92725
"1555123_at"	4.041	4.07243	3.87301	3.84843	3.91062	3.9485	3.93106	3.98662	3.91341	3.96861	3.94697	3.91421
"1555124_at"	4.77094	5.04255	4.6697	4.51487	4.43887	4.38659	4.4813	4.22527	4.3759	4.36644	4.22192	4.86175
"1555125_at"	5.01578	5.16933	4.9187	4.87868	4.28308	4.5057	5.26652	4.64601	5.36208	4.69718	4.86441	5.51322
"1555127_at"	4.04853	3.94	4.01524	3.84752	4.00473	3.98278	3.96776	3.96231	4.12419	3.83864	4.00561	3.86959
"1555129_at"	4.33968	4.40368	4.42007	4.18979	4.43879	4.3928	4.34779	4.42688	4.51388	4.35592	4.3174	4.44703
"1555130_at"	3.85569	3.816	3.82709	3.85779	3.82661	3.82296	3.84476	3.83381	3.83943	3.90506	3.91414	3.87101
"1555131_a_at"	4.74105	4.69579	4.64111	4.43584	4.57273	4.68188	4.6409	4.61994	4.51634	4.3429	4.6221	4.64276
"1555132_at"	5.42923	5.37189	5.35431	5.20508	5.05516	5.08331	5.47995	5.26988	5.21673	4.89337	5.07919	5.39647
"1555133_at"	4.19007	4.10313	3.93033	4.00086	3.99065	4.12587	4.04728	3.98286	4.122	3.86043	4.07548	4.01277
"1555135_at"	4.46031	4.50187	4.49524	4.37107	4.26294	4.45726	4.52879	4.43711	4.59089	4.46352	4.60937	4.42189
"1555136_at"	4.05031	4.2344	4.0238	4.0973	4.47279	3.96867	3.85795	4.06129	4.74348	5.05349	4.23746	3.98199
"1555137_a_at"	4.45454	4.67567	4.5886	4.66713	6.15429	5.14616	4.13312	4.8902	6.56203	6.08257	6.34057	4.32583
"1555139_a_at"	5.5705	5.6099	5.35874	5.36227	5.54871	5.42632	5.60111	5.47697	5.41489	5.40309	5.46161	5.50671
"1555140_a_at"	4.8628	4.61681	4.66967	4.58	4.91047	4.56662	4.67487	4.742	4.66669	4.46044	4.80947	4.53553
"1555141_a_at"	4.11898	4.0318	4.22355	4.05774	4.09882	4.02486	4.09517	3.93476	4.0971	4.07417	3.90109	4.11349
"1555142_at"	4.22689	4.17389	4.18453	4.11109	4.17218	4.04486	4.04619	4.28298	4.19143	4.08684	4.08165	4.08629
"1555144_at"	4.30602	4.23698	4.70808	4.39034	4.15143	3.98638	5.01029	4.24849	4.42881	4.45072	4.35723	4.33535
"1555145_at"	4.30287	4.32978	4.41606	4.42127	4.23091	4.40805	4.30022	4.2751	4.31298	4.14017	4.3828	4.36641
"1555146_at"	3.91456	4.11596	3.95236	4.02429	4.10273	4.04246	4.14756	4.05704	4.10801	4.09616	4.20983	4.13003
"1555148_a_at"	3.96336	3.826	4.06157	3.94926	3.98444	3.84827	3.77906	3.96434	3.86657	3.91648	4.12965	3.92795
"1555151_s_at"	4.79772	4.8009	4.8756	4.36882	4.71879	4.64064	4.6266	4.63047	4.6824	4.78535	4.75934	4.8013
"1555153_s_at"	3.85525	3.73094	4.01079	3.81681	4.04246	4.01468	3.79107	3.83469	3.9406	3.96699	3.87036	3.81516
"1555154_a_at"	5.78694	5.72223	6.54699	5.82779	5.8856	6.04638	6.04511	5.6535	5.92076	5.88958	6.07302	5.61845
"1555155_at"	4.54233	4.39995	4.55963	4.43728	4.4422	4.3314	4.53655	4.42126	4.36086	4.25578	4.4427	4.54589
"1555157_at"	4.44118	4.6364	4.57764	4.55122	4.26294	4.38463	4.42897	4.45919	4.52765	4.25578	4.43845	4.64961
"1555158_at"	4.85179	4.46671	4.70673	4.54599	4.41022	4.57312	4.59091	4.48226	4.68064	4.32978	4.60012	4.75137
"1555159_at"	4.2478	4.24783	4.20741	3.957	4.11579	4.17665	3.94803	4.19362	4.13999	4.14017	4.16898	4.03411
"1555162_at"	4.42076	4.32004	4.46389	4.42562	4.20649	4.20241	4.35865	4.29513	4.37031	4.32978	4.35862	4.51949
"1555163_at"	4.38291	4.42256	4.5759	4.31277	4.37128	4.46562	5.09149	4.35679	4.44365	4.50937	4.43804	4.46579
"1555164_at"	5.10124	4.74342	5.37444	4.71944	4.79459	4.48772	4.83552	4.77168	4.85108	4.67824	4.70421	4.6932
"1555165_a_at"	5.01078	5.31261	5.10705	4.93056	5.05265	4.97549	5.09474	5.08157	5.12126	4.98298	4.94524	5.26544
"1555166_a_at"	4.03803	3.81701	3.94625	3.9568	3.77573	3.94975	3.87525	3.85528	4.07089	3.92612	3.75493	3.85481
"1555167_s_at"	5.78823	5.73166	5.54015	6.18355	6.59176	6.69	6.70446	6.07255	7.56793	6.74939	8.32732	5.47882
"1555168_a_at"	4.69196	4.69895	4.7454	4.70993	4.53762	4.66899	4.66183	4.38742	4.52458	4.68989	4.65592	4.81234
"1555169_at"	4.172	4.16472	4.13245	4.15854	4.01956	4.02695	3.95228	4.08767	4.09529	3.96791	4.17334	4.27998
"1555171_at"	4.08464	4.0238	3.8843	3.97068	3.84009	3.97984	3.87325	3.87627	3.9476	3.88822	3.93762	3.81406
"1555173_at"	4.11683	3.99601	4.08851	3.87575	3.91685	3.96779	4.0802	3.956	4.01829	3.94585	3.85355	4.02235
"1555174_at"	4.41201	4.33159	4.2674	4.20915	4.36796	4.33024	4.52407	4.30031	4.41268	4.27914	4.36363	4.41268
"1555175_a_at"	3.92882	3.96581	4.09087	3.86953	3.96405	4.08596	4.02548	4.05904	3.95575	4.00961	4.00195	4.05793
"1555176_at"	4.49326	4.50874	4.41123	4.21725	4.22574	4.22193	4.21395	4.37556	4.29542	4.20584	4.25731	4.67925
"1555177_at"	3.98471	4.08461	3.99598	3.91058	3.82012	3.83495	3.91204	3.94293	3.87391	3.83313	3.86035	3.90531
"1555179_at"	4.42353	4.29149	4.14923	4.22078	4.29093	4.26041	4.14409	4.20874	4.3215	4.16448	4.33952	4.54907
"1555180_at"	4.68444	4.77423	4.85646	4.51488	4.30527	4.44226	4.40721	4.35	4.40874	4.29735	4.33357	4.51237
"1555181_a_at"	8.30704	8.23917	8.30546	7.91236	7.92601	7.87457	7.76709	8.06625	7.88697	7.60338	7.98327	8.3375
"1555183_at"	3.85397	4.02915	4.08209	4.04017	3.90887	3.96862	3.91354	4.00149	3.9281	3.98378	3.76288	3.97275
"1555185_x_at"	5.22893	5.09742	5.41589	5.82128	4.81073	4.92814	5.00745	4.98365	4.85486	5.08077	4.84169	5.36021
"1555186_at"	4.15851	4.27558	4.19258	4.05148	4.18785	4.04246	4.2325	4.21597	4.07337	4.08562	4.01189	4.19258
"1555187_at"	4.2108	4.24214	4.01727	4.08088	4.00899	4.1322	4.26677	4.01472	4.14002	4.09616	3.98787	4.25065
"1555188_at"	4.67447	4.51736	4.89444	4.45745	4.46207	4.41056	4.61303	4.52358	4.61909	4.39699	4.3856	4.60711
"1555189_a_at"	4.36659	4.25265	4.10125	4.04799	4.14011	3.94443	4.14623	4.16322	4.20772	3.9836	4.10458	4.34863
"1555191_a_at"	4.68161	4.43524	4.56249	4.30423	4.31513	4.26037	4.40922	4.31113	4.33275	4.48271	4.37322	4.66164
"1555192_at"	4.61667	4.5138	4.61985	4.42485	4.43343	4.11352	4.49232	4.25797	4.29455	4.45266	4.29765	4.04909
"1555193_a_at"	6.57813	6.81468	6.54879	5.49829	6.6121	5.59715	6.02775	5.43837	5.94361	5.80885	5.75556	4.62515
"1555194_at"	5.22738	5.25063	5.03381	4.91263	4.29801	4.88749	5.17237	4.2327	4.75273	5.12432	6.68717	5.51017
"1555195_at"	4.0258	3.97797	4.05112	3.93863	3.97351	4.00416	4.04343	3.94808	4.00656	4.1282	3.95961	3.99275
"1555196_at"	5.02814	4.99023	4.98369	4.76976	4.9841	4.79689	4.84528	4.72676	5.17906	5.02997	4.87028	5.09799
"1555197_a_at"	4.28544	4.3881	4.2707	4.4141	4.08664	4.28516	4.18457	4.20568	4.23817	3.97033	4.05686	4.22951
"1555198_x_at"	5.81323	6.12204	5.76567	5.6243	5.64608	5.76774	5.51371	5.6628	6.10867	5.35093	5.3572	5.8514
"1555199_at"	4.41445	4.80056	4.34035	4.24765	3.98194	4.08603	4.37467	3.89941	4.04658	4.40855	4.11153	4.19396
"1555201_a_at"	6.70181	6.4794	6.45527	6.8603	7.58843	7.03082	6.3443	6.2951	7.0174	7.31546	6.67405	6.21583
"1555202_a_at"	5.81779	6.35895	6.44606	6.16317	5.06788	5.29128	5.37436	5.68123	6.49049	5.65651	5.21925	5.48884
"1555203_s_at"	4.57717	4.40334	4.4339	4.38545	4.43128	4.33439	4.47486	4.33946	4.64365	4.42233	4.37381	4.42109
"1555204_at"	4.31084	4.36519	4.41999	4.19528	4.13868	4.18533	4.33059	4.30235	4.34395	4.37558	4.3604	4.62216
"1555205_at"	4.8662	4.95142	5.06397	4.77078	4.773	4.77859	4.72753	4.65617	4.63124	4.46889	4.77384	5.00935
"1555206_at"	4.93937	4.70209	5.18341	4.74064	4.93265	4.96524	5.14585	4.83259	4.80266	4.65881	4.52437	5.23072
"1555209_at"	4.58954	4.76721	4.56834	4.47352	4.66499	4.46668	4.75831	4.57002	4.83797	4.48148	4.7824	4.50326
"1555210_at"	4.10505	4.05472	4.05601	3.87571	4.14843	3.97796	3.91432	3.98935	3.99541	4.01931	3.85202	3.94069
"1555212_at"	4.64209	4.72339	4.62422	4.3918	4.72454	4.4706	4.5219	4.34591	4.55574	4.47968	4.44525	4.5649
"1555213_a_at"	4.66344	4.68527	4.46766	4.49788	4.48874	4.40276	4.4472	4.47007	4.62091	4.56245	4.52079	4.40752
"1555214_a_at"	3.94401	3.8033	3.8129	4.23846	4.93897	4.64181	3.93809	4.40495	4.25218	4.53459	5.79805	4.02764
"1555215_a_at"	5.46992	5.48281	5.64452	5.26141	5.33845	5.31857	5.21716	5.26117	5.45671	5.36477	5.40474	5.37928
"1555216_a_at"	4.61205	4.67445	4.63881	4.43861	4.58217	4.68562	4.56315	4.61147	4.65923	4.69946	4.82353	4.78788
"1555217_at"	4.00851	4.1683	3.91572	3.91953	3.9545	3.96735	4.06331	3.98668	4.12673	3.98901	3.91426	4.19771
"1555219_at"	5.27263	4.94546	4.98632	4.74064	4.87228	4.78774	4.84475	4.85838	4.84751	4.61701	4.80677	4.93878
"1555220_a_at"	4.08314	4.40099	4.19328	4.20619	4.38374	4.18582	4.10022	4.15436	4.35722	4.17785	4.2518	4.27622
"1555221_at"	4.11315	3.99133	4.00539	4.09966	3.9545	3.92118	4.00241	3.98459	3.93209	3.88935	3.91476	4.00696
"1555222_a_at"	6.56161	6.46573	6.72855	6.30257	6.39688	6.26487	6.29733	6.39826	6.39838	6.27907	6.42442	6.6141
"1555224_at"	3.87196	3.98492	4.15373	3.90045	3.86265	3.95273	4.00961	3.93604	4.02043	3.84892	3.96698	4.12994
"1555225_at"	5.11619	5.01991	5.49015	5.49283	5.42312	5.89406	6.14793	5.48702	5.44364	5.39171	5.99253	5.58709
"1555226_s_at"	9.92539	9.88377	9.9207	9.97657	10.5945	10.574	10.1964	9.97547	10.0802	10.079	10.588	9.4371
"1555227_a_at"	4.04246	3.96966	3.91008	3.96262	4.00583	3.83274	3.94763	3.96034	4.06627	3.95566	3.95461	4.0318
"1555229_a_at"	4.74878	4.55049	4.77079	7.86341	9.358	9.1354	5.13773	8.07751	6.12458	8.36003	9.10574	6.49343
"1555230_a_at"	5.2183	5.28382	5.28259	4.62733	4.78193	4.7838	4.63721	4.76411	4.85448	4.92356	4.79161	4.8544
"1555231_a_at"	5.2302	5.15221	5.28047	5.15826	4.97964	5.0192	5.18768	5.11451	5.16257	5.13962	5.03842	5.22132
"1555233_at"	4.6031	4.44735	4.49025	4.74921	4.71254	5.04797	4.35248	5.12913	4.6268	5.28342	4.77261	4.82017
"1555234_a_at"	4.97659	5.05772	5.22202	4.88906	5.03452	5.05551	5.06402	5.30998	4.96662	5.10407	5.09832	5.1263
"1555235_s_at"	4.45705	4.59497	4.46953	4.4593	4.2963	4.27622	4.31536	4.40263	4.32963	4.3495	4.22033	4.67375
"1555236_a_at"	5.57273	5.60033	5.45936	5.19607	5.35732	5.19649	5.39489	5.21122	5.4331	5.11113	5.15731	5.47326
"1555237_at"	5.14109	4.89388	4.86344	4.76276	4.72257	4.65542	4.93729	4.66928	4.85683	4.65593	4.78085	4.85064
"1555238_at"	6.72771	6.71142	6.55295	6.35401	6.43148	6.40141	6.54644	6.37123	6.53627	6.26408	6.27385	6.60784
"1555240_s_at"	4.34549	4.65282	4.57618	4.55899	4.55734	4.67287	4.42752	4.48213	4.47107	4.64251	4.64215	4.4931
"1555241_at"	7.05752	7.28141	7.25469	6.84181	5.90153	6.91673	7.69516	6.68034	8.19916	6.67522	6.34668	6.08844
"1555243_x_at"	7.14827	7.17619	6.9992	6.43853	6.10126	7.14487	7.44343	6.51258	7.86331	6.67347	6.48178	6.24014
"1555244_at"	4.0006	4.02786	4.06273	3.97435	3.97046	3.84873	3.92876	4.01511	3.92144	3.98063	3.95728	4.0215
"1555245_s_at"	4.84044	4.91827	5.27793	4.74751	4.63794	4.71313	4.73802	4.52763	4.56538	4.67419	4.77278	4.98621
"1555246_a_at"	4.11552	4.17395	4.19176	4.07951	4.08038	4.14231	4.12286	4.10847	4.02314	4.06354	3.98747	4.12078
"1555247_a_at"	7.11547	7.6637	7.96742	7.00382	6.73662	7.05125	6.74503	6.53296	7.44367	6.72845	6.69912	6.11776
"1555248_a_at"	4.73994	4.72756	4.67342	4.57748	4.46714	4.58298	4.58773	4.61778	4.50494	4.58527	4.52598	4.6482
"1555250_a_at"	4.26432	4.51431	4.11002	4.14354	3.80725	3.94401	4.0015	3.94293	4.0015	4.25473	4.26057	4.08937
"1555251_a_at"	5.15323	5.12232	4.91845	5.71132	5.105	5.03232	4.91218	5.22852	5.10742	5.18471	5.17112	5.0703
"1555252_a_at"	4.97887	4.94464	5.04955	4.76025	4.9354	4.69871	4.64685	4.81106	4.64425	4.45744	4.73923	4.9969
"1555253_at"	3.74254	3.7391	3.80525	3.78872	3.84092	3.77628	3.70782	3.65315	3.80307	3.75296	3.7102	3.80859
"1555255_a_at"	6.19356	6.11283	6.35744	5.9343	5.97837	6.01127	6.35433	6.06831	6.10759	6.39411	6.10711	5.88443
"1555256_at"	4.55742	4.79622	4.76365	4.47641	4.39158	4.6608	4.56842	4.7144	4.41333	4.53085	4.38766	4.73124
"1555257_a_at"	4.32971	4.51098	4.07124	4.20357	4.18834	4.16564	4.17265	4.07191	4.31303	4.26849	4.0258	4.28006
"1555259_at"	5.29599	5.39915	5.81837	5.25584	4.69313	5.2927	5.38242	5.09419	5.14852	5.12008	5.15146	5.83989
"1555261_at"	4.7335	4.60876	4.63963	4.94582	4.36095	4.45536	4.56559	4.74599	4.66855	4.59896	4.45933	4.90849
"1555262_a_at"	4.40462	4.37631	4.56789	4.17363	4.28201	4.37632	4.44057	4.3187	4.52318	4.48815	4.24606	4.34268
"1555263_at"	3.90669	3.79047	3.72996	3.78568	3.79663	3.88255	3.81711	3.76317	3.78452	3.71158	3.81689	3.76378
"1555264_a_at"	4.14921	4.2768	4.26946	4.07912	4.09997	4.15964	4.48048	4.18652	4.1257	4.11131	4.08957	4.22005
"1555265_at"	4.43441	4.4993	4.43623	4.15977	4.19574	4.14006	4.23937	4.13161	4.3163	4.23263	4.22586	4.32539
"1555266_a_at"	5.22111	5.41639	5.04922	4.86482	4.86129	5.00646	4.96549	4.71797	4.83702	4.82718	5.29825	5.01669
"1555267_at"	4.80813	4.92344	5.09283	4.71997	5.07937	4.72299	4.85121	4.78272	4.51994	4.74518	4.52296	4.86674
"1555268_a_at"	4.31826	4.49997	4.39719	4.3403	4.42639	4.21259	4.28533	4.31567	4.27409	4.29281	4.28908	4.53687
"1555269_a_at"	5.67539	5.47774	5.55867	5.59134	5.33798	5.44824	5.39311	5.37416	5.46188	5.3556	5.38737	5.53185
"1555270_a_at"	5.51382	5.38526	5.52765	5.44355	5.56381	5.67961	5.23185	5.76424	5.43188	5.68828	5.4825	5.72473
"1555271_a_at"	4.47554	4.729	4.48547	4.39723	4.30067	4.3123	4.34938	4.1617	4.4703	4.44917	4.55949	4.80044
"1555272_at"	5.88484	6.14747	6.0182	6.06104	6.12302	5.90032	6.0548	5.72323	6.18122	5.81672	5.88071	5.8395
"1555273_at"	4.29672	4.42655	4.29449	4.02602	4.02555	3.97552	4.12328	4.01361	4.17072	3.90896	4.00213	4.26249
"1555274_a_at"	6.00612	5.90408	5.57597	6.08756	5.79006	6.18889	6.0704	6.13991	5.62852	6.48157	6.45155	5.59977
"1555275_a_at"	4.95877	5.24555	5.06385	6.07029	8.06188	6.64314	4.67436	5.10559	7.59819	7.60512	5.29909	6.38231
"1555277_a_at"	5.56234	5.35695	5.2435	4.91998	4.89755	4.8358	5.31608	5.05319	5.29986	5.10767	4.99135	5.26665
"1555278_a_at"	5.93113	6.34542	6.47813	8.29649	8.28754	8.71664	8.4487	8.24749	9.11999	8.30758	8.24431	8.72061
"1555279_at"	5.11944	5.39142	5.52361	4.82467	4.53451	4.66158	4.56619	4.56322	5.46984	4.73748	4.88339	4.53434
"1555281_x_at"	5.74625	5.43228	5.69748	4.77437	4.81206	4.80648	4.96189	4.43273	5.34751	5.05938	4.87156	4.60581
"1555282_a_at"	5.2377	5.4105	5.31092	5.27481	5.30001	5.15722	5.4193	5.32227	5.06934	5.33428	5.27272	5.29467
"1555284_at"	3.85928	3.88069	3.9672	3.86265	3.74819	3.81278	3.80507	3.76962	4.078	3.88056	3.92649	3.94722
"1555286_at"	4.63513	4.35884	4.59666	4.49132	4.42763	4.48924	4.51804	4.42345	4.47939	4.2903	4.39145	4.777
"1555288_s_at"	5.22422	5.08489	5.05573	4.78988	5.03811	5.01876	5.19285	5.03649	5.08756	4.96905	4.8965	4.72427
"1555289_at"	5.31675	5.62942	5.31662	5.36548	5.3314	5.22172	5.17291	5.18487	5.15811	5.1155	5.19176	5.38369
"1555291_at"	4.15781	4.06253	4.14113	4.09686	4.02688	4.17381	4.11964	3.99122	4.10387	3.98652	4.0926	4.18407
"1555292_at"	4.06461	3.84352	4.13411	4.286	4.32225	4.44502	4.13248	4.15297	4.81933	4.64078	4.21217	4.2893
"1555294_a_at"	4.8267	5.11898	5.01516	4.65601	4.6897	4.6489	4.71638	4.61869	4.61969	4.4886	4.67589	4.92901
"1555298_a_at"	4.52982	4.75285	4.44366	4.32133	4.41159	4.3905	4.28699	4.51239	4.60956	4.31717	4.34353	4.48685
"1555299_s_at"	4.05984	3.84607	4.08101	4.38872	3.93599	3.87463	3.98734	3.94494	3.88657	3.91742	3.79874	3.89378
"1555300_a_at"	4.64958	4.79892	4.62258	4.52424	4.53139	4.60803	4.55131	4.56596	4.70676	4.48456	4.53644	4.58748
"1555301_a_at"	4.55293	4.41818	4.36382	4.80005	4.29374	4.35199	4.80583	4.65008	4.67757	4.45	4.24591	4.47632
"1555303_at"	5.38564	5.62885	5.43297	6.89192	5.29011	5.33674	5.91132	5.76173	6.40799	6.914	6.46593	6.6999
"1555304_a_at"	4.55847	4.71786	4.8156	4.51451	4.24989	4.35528	4.54907	4.32615	4.39595	4.26731	4.35417	4.51451
"1555305_at"	5.13402	4.96669	5.14916	4.79619	4.85612	4.85641	4.88936	4.6638	4.88236	4.8873	4.94006	4.98765
"1555306_a_at"	6.02466	5.91588	5.92308	5.6093	5.67855	5.77223	5.86027	5.54993	5.66807	5.59367	5.47359	5.86057
"1555307_at"	3.92162	3.90983	4.0238	4.09044	3.77583	3.92519	4.09827	3.7916	4.09447	4.03614	3.8011	4.30935
"1555308_at"	5.02306	5.09626	5.14916	5.09394	4.72982	4.90887	5.08052	4.90851	5.25087	5.02058	4.93279	5.04423
"1555309_a_at"	4.47399	4.68242	4.56628	4.52496	4.56806	4.5996	4.51872	4.5594	4.57814	4.67004	4.44708	4.63663
"1555310_a_at"	4.89734	5.10039	4.89165	4.81935	4.8775	5.04062	4.86396	4.82544	5.56266	4.724	4.80254	6.31124
"1555311_at"	6.34671	6.36074	6.44529	5.97846	5.87655	6.25012	6.05931	6.04724	5.98133	6.10604	6.07428	5.89975
"1555313_a_at"	4.09186	4.03268	4.05995	3.96307	4.078	3.98888	4.09918	4.02776	3.99609	4.28197	4.2526	4.09159
"1555314_at"	4.02333	4.11878	3.99684	3.81891	3.81986	3.93012	4.00277	3.87651	3.85967	3.69935	3.94865	3.95227
"1555315_a_at"	4.09606	4.04362	4.0269	3.98145	4.05385	4.13456	4.11917	4.04609	4.14586	4.03425	4.03458	4.02736
"1555316_a_at"	4.13759	4.05319	4.02391	4.01761	4.01968	3.97476	3.99828	3.9827	3.94678	4.04912	3.95181	4.15255
"1555317_at"	6.2396	6.57056	6.87323	5.2568	4.67769	4.78794	5.51883	4.27422	5.02065	5.56244	5.27541	5.20413
"1555318_at"	3.8748	3.89081	3.85211	3.7784	3.81577	3.87857	3.81601	3.92951	3.96977	3.8748	3.90501	3.861
"1555319_at"	4.55175	4.39631	4.3564	4.31947	4.30348	4.33748	4.39042	4.47921	4.45812	4.32132	4.40666	4.55677
"1555320_a_at"	4.4731	4.75244	4.57484	4.41825	4.48696	4.20376	4.31661	4.38255	4.20214	4.27775	4.37305	4.31021
"1555321_at"	4.74573	4.80648	4.91423	4.78808	4.74254	4.78077	4.81052	4.66794	4.62745	4.75976	4.61645	4.98342
"1555322_at"	4.47632	4.33912	4.51036	4.17784	4.33222	4.30854	4.42021	4.16407	4.27694	4.15904	4.23746	4.40118
"1555323_at"	4.56425	4.70261	4.68204	4.54241	4.49944	4.39561	4.73982	4.59904	4.67962	4.718	4.62288	4.83533
"1555324_at"	3.71179	3.79812	3.69429	3.64726	3.73827	3.69213	3.66156	3.70461	3.79158	3.74539	3.73076	3.63104
"1555325_s_at"	6.18458	6.52928	6.45386	5.79482	5.65859	5.8617	6.28054	5.3201	5.81278	5.65984	5.06528	6.06854
"1555326_a_at"	4.52982	4.41305	4.39719	5.09246	6.14403	5.34222	4.72455	5.49014	5.30909	5.2326	6.05157	4.74201
"1555330_at"	4.53235	4.8997	4.68607	4.77438	4.61505	4.76202	4.98268	4.7032	4.66946	4.68369	4.83608	4.796
"1555332_at"	4.08434	3.90391	3.96602	3.98478	3.92795	3.85818	3.87406	3.89508	3.91768	3.8874	3.97199	4.11812
"1555334_s_at"	6.51772	6.62055	6.45273	6.92247	7.4366	6.62116	6.5171	6.68102	6.56892	6.72902	6.82255	5.80713
"1555335_at"	4.04159	4.21078	3.90948	4.04909	4.02447	4.07305	3.96837	3.99813	3.95438	4.10687	4.03116	4.04886
"1555336_a_at"	4.90323	4.61106	4.69133	4.65271	4.68835	4.797	4.57472	4.60408	4.42368	4.59698	4.66497	4.73937
"1555337_a_at"	5.62145	5.90243	5.99733	4.9051	5.61565	5.40337	5.21179	5.04146	5.12948	5.14827	5.40035	5.14497
"1555338_s_at"	5.09338	4.97975	5.0263	4.71657	4.4974	4.52171	4.92659	4.70944	5.03745	4.87163	4.70621	4.90285
"1555339_at"	5.03981	5.06725	5.3226	4.87881	4.93622	5.14474	4.86978	4.85175	4.74548	4.88879	4.88035	4.89191
"1555340_x_at"	4.74027	4.47448	4.69718	4.53173	4.51688	4.39965	4.49884	4.40463	4.43167	4.60676	4.44584	4.53507
"1555341_at"	3.82436	3.69785	3.76228	3.80784	3.70173	3.7379	3.74273	3.76045	3.82874	3.75809	3.76355	3.91809
"1555342_a_at"	4.44539	4.53613	4.499	4.27415	4.44224	4.40248	4.38374	4.33235	4.50339	4.23288	4.22007	4.38134
"1555343_at"	5.13619	5.05561	5.19947	5.22919	5.13139	4.9499	5.03227	4.906	4.99141	5.08037	4.91355	5.33124
"1555344_at"	3.85752	3.89832	3.90336	3.73871	3.90462	3.85528	3.83794	3.90336	3.93502	3.71276	3.83488	3.91719
"1555345_at"	3.87819	3.91047	3.86879	3.86126	3.84408	3.97728	3.88422	3.94021	3.79957	3.83074	3.87211	3.92732
"1555346_at"	4.20178	4.08695	4.12376	3.92124	3.92145	3.92145	3.96541	3.91786	4.14645	4.00807	3.94434	4.19635
"1555347_at"	5.54641	5.37395	5.18354	4.75781	4.8754	4.7873	4.76382	4.60361	5.25737	4.91995	4.962	5.0329
"1555348_at"	5.90666	5.81441	5.96426	5.88191	5.84104	5.9285	5.89863	6.00106	5.77755	5.86504	5.90853	5.9125
"1555349_a_at"	8.65032	9.1396	9.12875	9.95316	9.8245	9.83562	6.7571	10.7286	8.89848	9.85629	11.2436	8.06702
"1555350_at"	5.22753	5.23686	5.36338	5.19075	5.17717	5.07169	5.24163	5.05416	4.99912	5.19511	4.94523	5.24518
"1555351_s_at"	6.19176	6.46073	6.30575	5.92436	6.28965	6.32266	6.5232	5.81838	5.59617	6.07975	5.91975	6.06136
"1555352_at"	4.21255	3.82435	3.91541	3.9171	3.91259	3.94179	5.20902	3.8931	3.91965	3.88473	4.0491	3.97092
"1555353_at"	4.56178	4.42203	4.69737	4.43638	4.5207	4.52982	4.57421	4.37742	4.63502	4.57618	4.51089	4.51213
"1555355_a_at"	9.00637	9.38897	9.08743	8.88926	6.62607	8.94867	9.09074	8.22577	8.68222	8.9399	8.97436	9.21978
"1555356_a_at"	4.66218	4.82357	4.94718	3.96786	3.96026	4.03388	4.20555	4.25037	3.98356	3.84276	4.13589	4.12161
"1555357_at"	3.94397	3.9455	4.03061	3.90281	3.87084	3.89246	4.05898	3.93749	4.23608	3.92726	3.96366	3.99697
"1555358_a_at"	5.78013	6.05533	5.74698	5.67367	5.82103	6.08207	5.80847	5.90242	5.76002	6.09007	5.81071	5.6551
"1555359_at"	6.48156	6.49296	6.8959	6.43798	6.48848	6.2241	6.35101	6.45954	6.36971	6.21123	6.39463	6.64398
"1555360_a_at"	6.89458	6.85822	6.8689	6.54706	6.58686	6.76757	6.82078	6.43935	6.64204	6.5751	6.57034	6.86557
"1555363_s_at"	4.9791	5.39155	5.28505	4.51518	4.98796	4.47602	4.71687	4.64959	4.37808	4.45863	4.55869	4.635
"1555364_at"	3.64556	3.68035	3.67124	3.61818	3.54059	3.60224	3.65868	3.58381	3.66072	3.51741	3.64745	3.65721
"1555365_x_at"	3.71988	3.7469	3.84627	3.7469	3.66863	3.66518	3.71783	3.62401	3.70277	3.7312	3.64948	3.7758
"1555366_at"	4.12111	4.122	4.21821	3.89714	4.33243	4.11897	4.16422	4.09898	4.27247	3.98747	4.19946	4.25623
"1555367_at"	3.86691	3.9478	4.02746	3.91374	3.84897	3.79644	3.93423	3.86099	3.87486	3.8071	3.79275	3.92262
"1555368_x_at"	3.98597	4.1252	3.98624	3.96968	4.09361	3.99047	4.12519	3.99676	3.87247	3.92551	3.96795	4.03426
"1555369_at"	3.97693	4.0238	4.12826	3.97033	3.88055	3.84688	3.93994	3.88412	3.91731	3.93506	3.81898	4.0082
"1555370_a_at"	5.21685	4.96211	5.03403	4.83103	6.39091	4.64118	4.41466	5.05368	4.31334	4.64779	5.10891	4.41668
"1555371_at"	5.55838	5.59113	5.3269	5.3814	5.02422	5.42522	5.12109	5.20444	5.22882	5.10505	5.0869	5.35662
"1555372_at"	9.48802	9.42311	8.68299	9.96863	11.2688	8.35226	9.02376	9.18407	10.8683	8.63111	9.80089	11.1314
"1555373_at"	4.22345	4.22727	4.37633	4.08224	4.06002	4.04246	4.29493	4.07467	4.02574	4.08091	3.83495	4.03227
"1555374_at"	6.606	6.47096	6.70536	6.34639	6.22497	6.10622	6.33339	5.89608	6.22707	6.47451	6.30693	6.43871
"1555375_at"	3.8187	3.84098	3.68782	3.72001	3.64485	3.79893	3.70326	3.67059	3.79226	3.75582	3.64125	3.90311
"1555377_at"	4.80618	4.68647	4.9683	4.30783	4.48837	4.26622	4.49507	4.5842	4.49935	4.08996	4.50347	4.46746
"1555378_at"	4.87913	4.82473	4.65248	5.02229	4.61212	4.6578	4.97293	4.84262	4.82851	4.91814	4.98401	5.19197
"1555379_at"	6.41522	6.3178	7.07512	5.36365	5.62678	5.59248	6.86405	5.5743	5.34929	5.15837	5.7215	6.4701
"1555380_at"	4.78137	5.16085	5.05935	4.74567	4.71707	4.62939	4.88038	4.66799	4.87699	4.70002	4.83427	5.01995
"1555382_at"	3.85532	3.8789	3.85115	4.08695	3.80524	3.79783	3.99234	3.81327	3.9339	3.94012	3.81188	3.81884
"1555383_a_at"	4.38819	4.45601	4.33697	5.67803	5.07188	4.17677	4.57658	4.54391	4.34873	4.18059	4.45048	4.49807
"1555384_a_at"	5.93161	5.68305	5.40355	5.92304	5.71932	5.77091	5.84168	5.43752	5.67377	5.69773	5.89869	5.50583
"1555385_at"	4.19704	4.18334	4.27144	4.11781	4.07685	4.02717	4.13355	4.17047	4.2513	4.20352	4.22408	4.27493
"1555387_at"	5.24462	5.10131	5.19426	5.45598	5.1725	5.20189	5.703	5.41087	5.2665	5.16205	5.14422	5.48832
"1555388_s_at"	7.22063	7.66113	7.24513	5.86587	7.63978	5.94196	7.15034	5.61452	5.5587	5.77675	6.29048	7.48164
"1555390_at"	5.05416	5.02481	4.90626	5.09582	5.05742	5.38871	5.25821	5.11465	5.02825	4.89651	5.1296	5.02479
"1555391_a_at"	4.16173	4.11625	4.0959	4.16236	4.13278	4.10293	4.17395	4.093	4.13678	4.08779	4.09762	4.20242
"1555392_at"	6.57071	6.38152	6.54824	5.94123	5.59947	5.47056	5.80142	5.90485	5.56818	6.14818	5.69693	5.5408
"1555393_s_at"	5.38443	5.45058	5.09472	5.06013	4.95151	4.97771	5.07622	5.08519	5.29252	4.90156	5.10471	5.21444
"1555394_at"	3.96304	3.83495	3.76344	3.99736	3.88318	3.86416	3.80054	3.843	4.02164	3.98	3.8611	3.98567
"1555395_at"	4.39773	4.3881	4.34646	4.28901	4.34554	4.30795	4.38085	4.28184	4.41434	4.24602	4.41701	4.40598
"1555396_s_at"	4.46455	4.53613	4.48031	4.27586	4.34234	4.50299	4.3909	4.44845	4.66218	4.35592	4.31429	4.67884
"1555397_at"	4.44311	4.17301	4.29736	4.26862	4.11269	4.20163	4.20347	4.11581	4.84586	4.12494	4.30786	4.27878
"1555399_a_at"	6.38315	6.20332	6.36671	6.04047	6.11293	6.07673	6.14717	6.20189	6.28824	5.95191	6.28383	6.31598
"1555400_at"	4.21571	4.046	4.12481	3.96796	4.16933	4.0952	4.13643	4.15883	4.40485	3.92137	4.1467	4.10853
"1555401_at"	4.15879	4.29105	4.17338	4.11433	4.00271	4.02022	4.0155	4.08512	4.08586	4.0819	4.27042	4.10261
"1555403_a_at"	4.15874	4.21383	4.20948	3.89126	4.24963	4.19789	4.1585	4.31827	4.1468	4.08814	4.11694	4.0544
"1555404_a_at"	4.80929	5.21087	5.04381	4.95672	4.87858	4.87049	5.01805	4.94679	5.10105	4.79201	4.89992	5.3452
"1555405_at"	3.86537	4.22613	4.0437	3.91374	3.8491	3.86584	3.9186	3.99084	3.91498	3.82737	3.92494	4.05283
"1555407_s_at"	6.11997	5.7677	5.69748	5.03286	4.94431	5.1117	5.03717	5.02064	4.65033	5.14066	5.14985	4.89189
"1555408_at"	4.65542	4.52821	4.7762	4.36718	4.47771	4.49633	4.38526	4.42471	4.62568	4.23538	4.51466	4.78582
"1555409_a_at"	4.17892	4.075	4.13616	4.00416	3.9545	3.94401	4.00487	4.01937	3.98625	3.99242	4.01536	4.1224
"1555410_at"	4.62376	4.64051	4.73655	4.28496	4.49073	4.52552	4.67249	4.58636	4.60495	4.33325	4.33684	4.70175
"1555411_a_at"	11.2386	11.5071	11.1807	10.0959	9.89403	9.97115	9.93837	9.9596	10.7104	10.1993	10.1931	10.1461
"1555412_at"	3.79984	3.8864	3.77475	3.90635	3.83756	3.89936	3.83283	3.89743	4.09139	3.88197	3.92765	3.92732
"1555413_s_at"	4.81709	4.75931	4.90298	4.7344	4.75803	4.71696	4.65967	4.59954	4.81745	4.62453	4.7792	4.82868
"1555415_at"	5.18247	5.36527	5.23269	4.95299	5.11826	4.90858	5.00304	4.96925	5.08541	4.99603	4.95	4.96711
"1555416_a_at"	4.96685	5.00167	4.95686	5.15394	5.35758	4.83974	4.6902	6.10796	5.02798	5.00007	5.02427	4.73325
"1555417_a_at"	4.36737	4.21794	4.31002	4.08695	4.13278	4.56792	4.08454	4.41393	4.19983	4.27971	4.12206	4.219
"1555419_a_at"	9.59512	9.94937	9.46557	10.3373	10.9749	10.6867	9.10958	11.3444	10.481	10.5012	11.1505	8.86145
"1555420_a_at"	5.75117	6.17422	6.08091	5.24031	4.92202	4.42678	5.49452	4.64157	4.3	5.00478	5.1169	4.16619
"1555421_at"	4.08519	4.02905	4.15504	4.08071	3.72881	4.00325	4.20036	3.83826	3.86778	4.01213	3.84815	4.11115
"1555423_at"	4.45426	4.3881	4.49486	4.1904	4.03151	4.09833	4.52824	4.18185	4.17252	4.16403	4.13731	4.33257
"1555425_x_at"	4.72248	5.34358	4.98344	4.28286	4.35559	4.45573	4.71256	4.1849	4.35013	4.34386	4.34932	4.38485
"1555426_a_at"	7.65041	7.62106	7.57475	7.95438	7.60113	7.6748	7.57385	7.7597	8.0344	7.77699	8.14547	7.70239
"1555427_s_at"	7.30565	7.29376	7.09863	7.38953	8.53074	7.95003	8.81732	7.11999	8.05338	8.33599	7.74785	7.87645
"1555429_at"	5.09447	5.07639	5.11417	4.7458	4.90254	4.70974	4.80181	4.68863	4.82122	4.81882	4.76818	5.11728
"1555430_at"	4.01118	4.35359	4.17172	4.13109	4.06445	4.17765	4.07135	4.12846	4.1223	3.97264	4.19757	4.34179
"1555431_a_at"	3.93696	3.94491	4.03028	3.79739	4.01547	3.90004	3.86891	4.02999	3.92088	3.83545	4.39736	3.95041
"1555433_at"	4.0999	3.9814	3.82361	3.8698	3.91964	3.94555	4.11349	4.03863	4.0621	4.10034	4.02849	3.96586
"1555434_a_at"	4.7526	4.82141	4.70002	4.74019	4.89334	4.58887	4.6414	4.44805	4.75903	4.59408	4.88152	4.80372
"1555435_at"	3.95867	3.93136	3.9046	3.87668	3.7518	3.80078	3.80619	3.73565	3.86113	3.7409	3.83278	3.94069
"1555436_a_at"	6.88283	7.1543	7.15052	5.42936	5.41494	5.29345	5.26185	5.14033	5.46694	5.28213	5.39361	4.86982
"1555437_at"	5.41379	5.39438	5.30774	5.18859	5.29223	5.12425	5.271	5.18886	5.43259	5.03475	5.25549	5.6353
"1555439_at"	4.6258	4.83584	4.69065	4.86974	4.46681	4.43582	5.61251	4.58891	4.49104	4.94107	4.90062	5.08312
"1555441_at"	3.76472	3.89863	3.82012	3.79502	3.93433	3.91096	4.00317	3.82623	3.94328	3.97221	4.0198	3.85116
"1555443_at"	4.57109	4.70119	4.72004	4.42189	4.51243	4.52982	4.52015	4.65757	4.60643	4.27813	4.48094	4.69126
"1555444_a_at"	3.69437	3.74303	3.94123	3.63804	3.89518	3.71867	3.79781	3.68699	3.80246	3.61814	3.82199	3.66742
"1555445_at"	4.54403	4.33154	4.44901	4.37872	4.38374	4.42529	4.36533	4.3126	4.41618	4.1801	4.27599	4.58201
"1555446_s_at"	5.80376	5.82684	5.42003	5.77105	5.53243	5.48847	6.90065	5.94872	5.52361	6.02185	6.28238	6.30454
"1555447_at"	5.92436	5.89432	6.04894	5.72437	5.634	5.55324	5.59542	5.49691	5.38314	5.80304	5.43048	5.60033
"1555448_at"	4.03827	4.0281	4.06015	4.09742	4.02346	4.0554	4.18136	3.95973	3.96619	4.03036	3.99681	4.12936
"1555450_a_at"	5.04985	4.81256	5.14215	4.45671	4.38025	4.54237	5.06802	4.15037	4.71807	4.73652	4.75222	4.29222
"1555452_at"	6.56973	6.53847	6.60723	6.24031	6.18795	6.14611	6.1103	6.01401	6.10809	6.09844	6.06155	6.27768
"1555454_at"	4.14728	3.97276	4.07959	4.1803	4.12875	4.10296	3.9814	4.10272	3.9725	4.24545	4.15296	3.97756
"1555456_at"	4.40005	4.33997	4.29049	4.39415	4.19349	4.43722	4.1611	4.3396	4.35067	4.34359	4.4297	4.32853
"1555457_at"	4.09004	3.97929	3.98121	4.12758	4.14473	4.09616	4.1756	4.15429	4.13361	4.16588	4.15633	4.24417
"1555460_a_at"	5.65741	6.27751	6.5186	7.1699	7.17425	6.7056	6.65276	6.83526	6.01108	6.46438	6.8787	5.98249
"1555461_at"	5.00096	5.19819	4.91705	5.41815	4.49643	5.18229	6.96104	4.56526	5.91409	5.27789	4.62809	4.96282
"1555462_at"	4.321	4.3324	4.39979	4.00583	4.19381	4.26218	4.18922	4.15868	4.52033	4.00553	4.119	4.18533
"1555463_a_at"	4.2394	4.36857	4.69749	4.26041	4.40584	4.22322	4.26106	4.30235	4.42675	4.18378	4.15087	4.23031
"1555464_at"	4.5179	4.75	4.56228	4.44072	4.10313	4.01509	4.20031	4.12923	4.19635	4.47545	4.68086	4.01853
"1555465_at"	5.9677	5.61554	5.09239	9.02739	6.5293	8.24179	8.9615	6.96441	7.81269	8.91187	7.68914	8.51011
"1555467_a_at"	7.43856	7.83017	7.59062	7.39057	6.84657	7.51908	8.21277	7.22257	7.15788	7.48138	7.75444	7.97882
"1555468_at"	4.95559	4.65459	4.7745	4.84359	5.52921	4.85911	4.68836	5.25503	4.78269	5.10977	5.39285	4.69941
"1555469_a_at"	6.39334	6.77157	6.45812	6.24847	6.06604	5.90544	6.36222	5.90512	6.37913	6.31615	5.67381	5.91125
"1555470_a_at"	6.88779	6.71773	6.8354	6.68944	6.6196	6.46964	6.58117	6.56352	6.76137	6.43072	6.53102	6.95669
"1555471_a_at"	3.72886	3.78194	4.01688	3.76209	3.78988	3.761	3.79554	3.77281	3.73797	3.7582	3.71658	3.81761
"1555472_at"	4.3905	4.33936	4.34832	4.23835	4.3413	4.32071	4.09083	4.23449	4.30889	4.18217	4.30966	4.42855
"1555474_at"	5.74788	5.53747	5.45006	5.8238	5.68789	5.77677	6.11514	5.59848	5.90731	6.42394	5.80842	6.12035
"1555475_x_at"	5.70256	5.52383	5.65411	6.05358	5.74684	5.70908	6.23238	5.72244	5.86875	6.21626	5.787	6.02529
"1555476_at"	6.34284	6.10779	6.38044	5.19686	5.0401	4.99744	4.90526	4.70791	5.55659	4.88659	4.882	4.95778
"1555478_at"	6.71593	6.5332	6.61064	6.1061	6.38141	6.20834	6.57597	6.18562	6.39459	5.99241	6.35833	6.53414
"1555480_a_at"	8.03435	7.91317	7.87294	6.17971	6.54417	6.77358	6.46441	6.05106	6.50094	6.58942	6.50246	6.39201
"1555483_x_at"	5.48632	5.23382	5.61337	5.34222	5.30739	5.43929	5.28946	5.12363	5.53469	5.1931	5.41116	5.33179
"1555485_s_at"	4.39257	4.22704	4.30827	4.20189	4.06762	4.21068	4.27956	4.44024	4.3759	4.2618	4.40262	4.37443
"1555486_a_at"	5.36208	5.62272	5.89248	6.68577	5.90602	6.22945	5.61727	6.83325	5.94134	6.50879	6.64355	5.73168
"1555487_a_at"	6.14355	6.02613	5.98078	5.41787	6.07176	6.28848	6.31585	5.59248	5.44618	5.71218	5.20194	6.0716
"1555488_at"	4.89448	4.71713	5.05701	4.68371	4.3744	4.52982	4.58632	4.73498	4.75219	4.75853	4.76331	4.88229
"1555489_at"	4.07334	4.04107	4.0238	3.92156	3.96734	4.04115	3.9798	3.98721	3.99438	4.03502	4.16015	4.11791
"1555490_s_at"	5.21258	5.36019	5.44651	5.03009	5.12556	5.16087	5.20693	5.19702	5.18032	5.03662	5.07435	5.32506
"1555491_a_at"	6.58909	6.44651	6.30351	6.44859	5.96241	6.13859	6.27412	6.42528	5.74693	6.48961	6.66347	5.62835
"1555492_a_at"	4.19546	4.22168	4.22355	4.08635	3.98832	4.0864	5.20879	4.13859	4.20416	4.2034	3.86116	4.17411
"1555495_a_at"	7.84707	8.03343	8.05443	7.78682	7.72921	8.26738	8.35315	7.40762	7.80706	7.98964	7.82072	7.60688
"1555497_a_at"	5.25369	5.38109	5.07286	5.19494	5.0678	5.07951	5.03127	5.22206	5.18114	5.09743	5.16186	5.54954
"1555498_at"	3.92429	3.90323	3.88446	3.91066	3.88975	3.90391	3.91985	3.93199	3.84613	3.78472	3.90222	3.91257
"1555499_a_at"	6.65887	6.76612	6.63812	6.30539	6.46232	6.33224	6.19655	6.62082	6.35401	6.45041	6.38407	6.54441
"1555500_s_at"	4.65144	4.88483	4.66361	4.96404	4.85419	5.11542	4.53978	5.18202	4.88232	4.96898	5.06152	4.86949
"1555501_s_at"	5.39249	5.32577	5.35341	6.73321	6.48127	6.66599	6.84486	6.96817	7.23003	7.21654	6.43798	6.02179
"1555502_at"	4.20018	4.14594	4.05116	4.07398	4.14179	4.17218	4.10322	4.07561	4.16508	4.11908	4.08743	4.20726
"1555503_a_at"	4.91688	5.10417	5.0636	4.9532	5.11013	4.99661	4.97338	5.05922	5.00861	4.78971	5.04491	5.14609
"1555504_at"	3.59836	3.64115	3.68406	3.58682	3.68464	3.50085	3.59797	3.63984	3.57058	3.53816	3.64427	3.63943
"1555505_a_at"	4.41886	4.26144	4.31405	4.15477	4.09632	4.05921	4.22479	4.19967	4.19281	4.21369	4.20234	4.33345
"1555509_a_at"	5.00457	5.11114	4.80203	4.7072	4.62455	4.77859	4.73802	4.68073	4.69878	4.46388	4.82353	4.88483
"1555510_at"	3.83187	3.89482	3.83795	3.84603	3.88267	3.78096	3.98795	3.86198	3.88667	3.89264	3.95362	3.84611
"1555513_at"	3.77657	3.84836	3.86434	3.75571	3.69573	3.75687	3.65999	3.73038	3.77475	3.7305	3.74812	3.83879
"1555514_a_at"	6.58612	7.0061	6.49776	6.74278	6.21739	6.6979	7.98964	7.09461	6.86963	6.84761	6.65236	6.86434
"1555515_a_at"	4.14269	4.52434	4.34733	4.08205	4.14662	4.13295	4.14025	4.10266	4.30121	4.1255	4.2109	4.26491
"1555516_at"	3.92544	3.97156	3.8402	3.86016	3.91665	3.96357	4.67203	3.8869	3.92369	3.87294	4.19214	3.94799
"1555517_at"	3.87941	3.82368	3.8941	3.95838	3.9081	3.90184	3.95032	3.93562	3.85441	3.83315	3.90356	3.89532
"1555519_at"	3.79496	3.77146	3.7854	3.77403	3.79056	3.77435	3.80692	3.7758	3.8847	3.74827	3.78856	3.85517
"1555520_at"	4.20831	4.41238	4.25483	4.08685	4.17102	4.318	4.6423	4.16431	4.85915	4.17725	4.26097	4.33938
"1555522_s_at"	8.78205	9.03528	9.03274	8.82102	9.01706	8.94098	8.88725	8.58246	7.82113	8.69559	8.47153	9.16531
"1555523_a_at"	6.36652	6.26909	6.42425	6.11292	6.11334	5.97392	6.15497	6.28167	6.23985	6.12889	6.17439	6.56451
"1555526_a_at"	9.60332	9.71076	9.55821	9.10048	8.29668	9.46793	9.4043	9.32001	8.87593	9.0268	8.51462	9.78243
"1555527_at"	3.86992	3.7373	3.78049	3.76459	3.71637	3.74227	3.79034	3.78196	3.67092	3.76348	3.8384	3.74745
"1555529_at"	5.38774	5.69456	5.49158	5.35048	5.28796	5.20218	5.28979	5.30691	5.35607	5.23932	5.18948	5.33989
"1555533_at"	3.95339	4.02467	3.99717	3.90766	3.90723	3.7834	3.95011	3.97911	3.95113	3.99175	3.88378	3.99086
"1555535_at"	4.4425	4.44318	4.54506	4.35392	4.22589	4.25511	4.46955	4.43666	4.3759	4.26305	4.2714	4.57772
"1555536_at"	5.88063	6.08418	6.19076	5.26801	5.42511	5.15722	5.33002	5.47225	5.07568	5.40349	5.79324	5.45078
"1555538_s_at"	4.02169	3.92525	3.90152	3.86191	3.77543	3.91188	3.80011	3.80214	3.90298	3.8813	3.87957	3.94828
"1555539_at"	4.82141	4.86769	4.68903	4.78527	4.97775	4.63609	4.74267	4.76353	5.16736	4.97173	4.90803	4.94969
"1555540_at"	4.34487	4.44523	4.28218	4.42067	4.48136	4.41846	4.41761	4.34688	4.37308	4.4352	4.23327	4.38604
"1555542_at"	4.976	5.13143	5.08651	5.03574	4.78994	4.87985	4.92214	4.90706	4.98621	4.96299	4.95774	5.1539
"1555543_a_at"	6.06215	5.85667	6.28818	6.07463	6.07847	6.40408	6.33527	5.72339	5.36671	6.08903	5.81996	6.12643
"1555544_a_at"	4.05605	4.10158	4.18533	4.05012	3.98074	3.95108	3.94103	3.95626	4.04757	3.88714	3.93157	4.11333
"1555545_at"	4.2962	4.2962	4.40947	4.05069	4.17487	4.04118	4.21969	4.23134	4.22441	3.92308	4.19218	4.32982
"1555546_a_at"	6.85114	6.7074	6.77758	6.11979	6.18592	6.461	6.42372	6.27906	6.61106	6.55597	6.26162	6.82573
"1555547_at"	4.06267	4.03843	3.87662	3.86892	4.01692	3.97236	4.19506	3.85136	4.53672	4.03553	4.02862	4.29031
"1555548_at"	5.29649	5.31214	5.37631	5.03598	5.10664	5.09366	5.04959	5.0265	5.00218	4.7517	5.00994	5.27835
"1555550_at"	5.62809	5.43076	5.56087	5.45791	5.28034	5.12536	5.30816	5.2714	5.172	5.28283	5.29827	5.57271
"1555551_at"	3.88491	3.83658	3.93196	3.83103	3.90424	3.95053	3.94239	3.80222	3.91374	3.836	3.76844	3.83412
"1555553_a_at"	5.9099	5.66723	5.67479	5.44981	5.7321	5.50482	5.53865	5.79407	5.67172	5.42116	5.48233	5.83546
"1555554_at"	4.52046	4.63874	4.66439	4.37162	4.22187	4.48882	4.48786	4.38223	4.68814	4.29658	4.47632	4.51404
"1555555_at"	4.35782	4.3647	4.20649	4.37397	4.1957	4.25131	4.14418	4.23915	4.42478	4.2585	4.19764	4.3588
"1555557_a_at"	4.59082	4.69409	4.48756	4.47213	4.4996	4.43344	4.49535	4.40928	4.51736	4.39476	4.38694	4.58332
"1555558_at"	3.84582	3.88468	3.81646	3.76746	3.73457	3.84018	3.82031	3.80698	3.91908	3.84828	3.80455	3.82985
"1555559_s_at"	4.84461	5.12677	5.29934	4.70056	4.71459	4.60771	4.7715	4.72708	4.63441	4.61892	4.78138	4.74103
"1555560_at"	4.10485	4.05837	3.92341	4.13241	4.18734	4.20538	4.15573	4.22744	4.5761	4.15853	4.15296	4.22467
"1555561_a_at"	3.88255	3.79917	3.80709	4.07699	3.73007	3.90109	3.87987	3.86794	5.26771	3.89431	4.259	3.76328
"1555562_a_at"	7.4115	7.65634	7.77614	6.25821	5.48184	6.20102	7.28545	5.93833	5.84629	6.32488	5.40116	5.99882
"1555564_a_at"	4.49705	4.47019	4.32431	4.72861	5.89192	5.92875	4.63746	5.70184	5.1463	5.57953	5.29282	4.70748
"1555565_s_at"	7.66764	7.88183	7.68212	7.40472	6.79185	6.99398	7.15278	7.3433	7.48975	7.51773	7.59081	7.02832
"1555567_s_at"	4.01189	3.97517	4.14595	3.85274	3.89255	3.94369	3.99288	3.98654	3.83007	3.911	3.93049	4.03287
"1555568_at"	4.36371	4.19454	4.14067	4.08033	4.08845	4.22767	4.39675	4.19269	4.33858	4.06903	4.09774	4.37133
"1555569_a_at"	4.83674	5.00862	4.77502	4.88291	4.63876	4.55049	4.62771	4.74964	4.77438	4.72989	4.46694	4.85702
"1555571_at"	4.15298	4.04009	4.03962	4.06047	3.99512	4.02257	4.33859	3.84066	4.06274	3.92909	3.92683	4.11791
"1555572_at"	3.87332	3.89622	3.84126	3.85979	3.97351	3.85655	3.77203	3.81964	3.87076	3.73051	3.86504	3.80018
"1555573_at"	3.91841	3.76474	3.79261	3.75414	3.68646	3.66747	3.92068	3.89464	3.71526	3.74006	3.6926	3.7574
"1555575_a_at"	9.26778	8.94715	9.03709	9.25711	10.301	9.52458	9.16739	9.45548	9.97302	9.39912	9.81085	9.38568
"1555578_at"	3.58734	3.72399	3.96048	3.80227	3.84329	3.90064	3.67446	3.97337	3.95479	3.87466	4.10557	3.86958
"1555579_s_at"	4.76398	4.77953	5.37939	7.13138	7.52087	7.98797	5.10539	7.95501	6.1394	8.10017	7.8428	5.91619
"1555580_at"	4.22673	4.31333	4.24613	4.21267	4.19507	4.24257	4.20107	4.23158	4.24474	4.22854	4.33694	4.36919
"1555581_a_at"	3.69043	3.84534	3.82012	3.6931	3.82263	3.81841	3.77255	3.81543	3.86352	3.72188	3.6305	3.83942
"1555585_a_at"	4.21666	4.65087	4.38863	4.0663	4.09977	4.23952	4.07951	4.11984	4.20245	4.08628	4.01476	4.21292
"1555586_at"	4.45841	4.26526	4.57806	4.18455	4.2625	4.28237	4.22543	4.01943	4.3891	4.29298	4.27859	4.458
"1555587_at"	4.65446	4.75282	4.83686	4.50298	4.64118	4.55277	4.96719	4.50823	4.70199	4.58293	4.3912	4.66939
"1555590_a_at"	6.19413	6.24425	6.10443	6.0412	6.03723	5.86934	5.87088	6.02743	5.93409	5.93675	5.98749	6.2405
"1555591_at"	4.13616	4.1624	4.23345	4.01294	4.09584	4.05538	4.06908	4.09803	4.26982	4.1081	4.12047	4.21108
"1555594_a_at"	6.99618	7.76045	7.48062	6.01068	5.92451	6.21696	5.91324	5.56277	6.01816	5.93551	6.30019	5.64546
"1555595_at"	4.58007	4.47124	4.33639	4.24905	4.3597	4.37162	4.49017	4.229	4.35289	4.4083	4.01422	4.28683
"1555598_a_at"	4.80152	4.5383	4.49856	4.62723	4.73137	4.58993	4.54902	4.41875	4.71603	4.64846	4.73806	4.53926
"1555600_s_at"	4.75628	4.65188	4.84891	5.41574	5.84955	5.70196	4.98012	5.58315	5.50589	5.34752	7.59136	4.67666
"1555601_at"	3.73502	3.77218	3.93692	3.88835	3.75761	3.7443	3.78014	3.72443	3.86392	3.71333	3.74355	3.7716
"1555602_a_at"	4.77556	4.88657	4.72392	4.62013	4.57461	4.5838	4.63395	4.61057	4.53044	4.43533	4.51789	4.77538
"1555603_at"	4.36529	4.19214	4.36305	4.13789	4.23972	4.18119	4.11485	4.11742	4.13739	4.04982	4.2469	4.219
"1555605_x_at"	4.37665	4.2429	4.31532	4.31945	4.09977	4.20244	4.23322	4.29049	4.34634	4.27971	4.3286	4.31953
"1555606_a_at"	4.18652	4.13618	4.18733	4.141	4.12722	3.93686	4.18323	4.06201	4.06712	4.12037	4.24888	4.1224
"1555608_at"	5.21376	5.28436	5.04284	5.05564	4.96711	4.9529	4.7736	4.97192	4.69854	4.48997	5.03593	5.0185
"1555609_a_at"	5.45765	5.65093	5.59387	7.31723	6.8507	6.12833	7.35543	5.80468	5.85918	6.83866	6.48786	5.04827
"1555610_at"	3.79634	3.69564	3.74561	3.82276	3.74254	3.77052	3.76406	3.79032	3.92494	3.80924	3.81584	3.68098
"1555611_s_at"	6.33905	6.5386	6.2337	6.19955	5.86231	6.24758	6.96866	5.96373	6.30142	5.9344	6.18403	5.97617
"1555612_s_at"	4.60611	4.67333	4.50127	4.58942	4.53139	4.4966	4.52338	4.57361	4.61431	4.7998	4.87518	4.68814
"1555613_a_at"	5.33345	4.89744	5.81028	7.40171	6.25307	8.26844	8.50441	8.72716	7.69378	7.94805	8.17902	8.52986
"1555614_at"	5.35465	5.35834	5.33072	5.12545	5.32701	5.22622	5.31205	5.03993	5.26107	5.45126	5.29356	5.26826
"1555616_at"	4.86796	4.6601	4.78959	4.58999	4.55122	4.44972	4.9242	5.0825	4.41784	4.3756	4.69325	5.28677
"1555617_x_at"	4.60499	4.538	4.63327	4.58312	4.42575	4.35117	4.70891	4.50434	4.54873	4.34165	4.54645	5.029
"1555618_s_at"	8.34735	8.7733	8.35577	9.15881	9.19216	9.75031	9.33639	8.62842	9.93041	9.38648	8.76933	9.51123
"1555620_a_at"	7.58998	7.58265	7.72085	8.41434	7.36851	7.47686	7.55075	7.90824	7.78795	7.79486	7.75178	7.79089
"1555623_at"	3.89378	3.83495	3.88275	3.8835	3.87739	3.78545	3.87136	3.77586	3.86137	3.97303	3.90916	3.85136
"1555624_a_at"	4.63491	4.62014	4.64566	4.62926	4.80906	4.47944	4.7011	5.07165	4.55312	4.60069	4.57788	4.42795
"1555626_a_at"	7.2324	6.923	7.11183	8.101	6.67219	6.59682	4.87735	6.49204	6.50799	9.17097	6.64144	5.12534
"1555627_s_at"	4.67066	4.53644	4.76334	4.37162	4.37045	4.41974	4.31647	4.58361	4.40463	4.30762	4.57692	4.49433
"1555628_a_at"	5.61737	5.52105	5.32522	6.78285	6.78103	6.73683	5.69907	6.98656	6.8954	7.11701	8.56804	7.68271
"1555629_at"	4.68262	4.81196	4.73183	5.44685	5.03673	5.13647	4.53796	5.4441	5.44681	5.9644	6.73183	6.33358
"1555630_a_at"	6.23634	5.62785	6.21384	6.86029	8.32362	6.94305	5.32921	7.02693	6.07301	7.13672	8.37757	5.71391
"1555631_at"	5.723	5.33969	5.44926	4.96216	4.99529	5.20309	5.19295	5.0893	4.97337	4.95631	5.12608	5.30316
"1555632_at"	5.45454	5.70395	5.872	5.0647	4.87472	4.69488	4.77355	4.8733	4.63554	4.73951	4.78391	4.80813
"1555634_a_at"	5.38478	5.02362	5.06455	4.79524	4.90407	4.65981	4.68717	4.86707	4.8814	4.93919	4.83953	5.06686
"1555636_at"	3.97592	4.08639	4.01534	3.98608	3.90773	4.02721	4.25171	4.21581	4.17596	3.95208	4.06415	4.00882
"1555638_a_at"	8.44415	8.61459	6.9528	10.2603	7.67666	8.95054	7.6757	11.335	9.92445	11.3665	10.548	6.88351
"1555639_a_at"	5.03872	5.09146	5.04019	4.9301	4.90533	5.35563	5.18048	4.76925	4.84134	4.94446	5.07927	4.92863
"1555640_at"	4.52716	4.37981	4.3283	4.09245	4.24214	4.16768	4.29545	4.15883	4.48065	4.19348	4.1955	4.30407
"1555643_s_at"	4.75008	4.5831	4.72152	4.6931	4.51438	4.57169	4.45065	4.31468	4.51482	4.58321	4.36713	4.87023
"1555645_at"	5.41782	5.46196	5.28009	5.28418	5.13425	5.18229	5.20509	5.32372	5.15912	4.90647	5.18101	5.42175
"1555646_at"	4.10211	4.02524	4.19815	3.91247	4.03802	3.9662	3.81469	3.88295	4.09639	3.8464	3.92387	4.02309
"1555647_a_at"	4.07141	4.12996	4.05215	4.19642	4.10819	3.9485	4.15854	4.11887	3.94776	4.12426	4.05291	4.13136
"1555648_at"	4.03061	3.72528	3.95978	3.80124	3.83121	3.83388	3.74786	3.77733	3.93701	3.89459	3.99401	3.90205
"1555650_at"	6.609	6.46204	6.44984	6.12932	6.39345	6.17066	6.2378	6.20189	6.23119	6.13821	6.15843	6.35809
"1555651_at"	4.23431	4.26915	4.39487	4.19725	4.4058	4.22057	4.31368	4.31967	4.42498	4.32999	4.30038	4.34595
"1555653_at"	12.6907	12.8456	12.8402	12.6846	12.6752	12.5348	12.6783	12.0392	12.6146	12.7159	12.5987	13.1008
"1555655_at"	4.71886	4.46467	4.51934	4.27931	4.46888	4.29039	4.39028	4.33793	4.44584	4.2081	4.2926	4.4919
"1555656_at"	7.52179	7.66937	7.50884	7.27386	7.31914	7.19956	7.52563	7.28892	7.53063	6.98616	7.23995	7.69342
"1555659_a_at"	5.01151	4.97016	5.19102	5.23606	4.78904	5.31634	4.77988	4.98978	4.93634	4.84679	4.91265	5.11015
"1555661_at"	4.42194	4.48087	4.49513	4.23503	4.32642	4.18188	4.4464	4.28687	4.36479	4.18746	4.14542	4.48314
"1555662_s_at"	4.75398	4.89774	4.87193	4.77594	4.84034	4.90995	4.77816	4.72525	4.73076	4.57069	4.78535	4.78521
"1555664_at"	4.75051	4.67817	4.67532	4.56724	4.42874	4.43213	4.70764	4.66058	4.67217	4.73771	4.52577	4.7557
"1555665_at"	5.02672	4.7881	4.79304	4.64241	4.69745	4.4113	4.51176	4.6943	4.5333	4.51875	4.70792	4.67426
"1555666_at"	4.32295	4.20061	4.14667	4.12552	4.03008	4.078	4.19042	4.22519	4.20659	4.18855	4.13546	4.2089
"1555668_a_at"	4.35931	4.43506	4.27965	4.15767	4.12155	4.16487	4.17617	4.14941	4.11451	4.0364	4.1777	4.32472
"1555671_at"	3.87948	3.85008	3.96207	3.8022	3.84746	3.89051	4.0167	3.93338	3.85149	3.70351	3.87806	3.96641
"1555673_at"	3.91718	3.98245	3.98476	3.83057	3.97774	3.74147	3.83601	3.8624	3.81934	3.70094	3.76098	3.90723
"1555675_at"	4.09819	4.21224	4.09631	4.1354	4.18296	3.96562	4.27958	4.13442	4.25579	4.12696	4.10921	4.18152
"1555676_s_at"	4.79833	4.71644	4.53222	4.51655	4.41329	4.49268	4.46925	4.45699	4.38666	4.54582	4.47636	4.41805
"1555677_s_at"	3.94033	3.95868	3.99258	3.80307	3.92254	4.03946	3.96024	3.98731	3.93856	3.88371	3.92763	3.93174
"1555678_at"	5.77943	5.74693	5.56312	5.25724	5.38739	5.41126	5.44258	5.38619	5.48382	5.30335	5.45306	5.58436
"1555679_a_at"	6.60454	7.00282	6.75798	8.03654	6.85773	7.48032	6.47151	6.13795	7.21998	6.33937	6.06251	7.55248
"1555680_a_at"	5.2919	5.40368	5.16804	5.03702	5.19847	5.15959	5.32492	5.17232	5.41799	5.13705	5.19092	5.30463
"1555681_at"	5.95883	5.68408	5.94383	5.47809	5.37951	5.57483	5.59792	5.55602	5.69656	5.61703	5.63639	5.70008
"1555682_at"	5.10279	4.90804	5.15399	4.64309	4.68407	4.80404	4.91921	4.77286	4.98471	4.81086	4.8478	5.29243
"1555685_at"	5.27144	5.01748	4.91825	5.03658	4.7757	4.96076	5.24159	4.67139	5.07577	4.99579	5.02463	5.23384
"1555687_a_at"	3.75683	3.91215	3.87352	3.91392	3.75426	3.95752	3.78278	3.86357	3.91903	3.96773	3.8011	3.83523
"1555688_s_at"	5.84111	5.46371	5.54889	5.60998	5.34112	5.70454	5.70946	5.66725	5.69611	6.04086	5.98967	6.13481
"1555689_at"	4.43397	4.88173	4.06015	6.89353	5.28958	5.53781	5.46702	4.32424	5.42681	7.08826	5.83581	4.29162
"1555691_a_at"	5.63783	5.26248	8.14496	8.16007	9.38299	9.36927	10.7704	7.23302	8.62392	8.09584	9.16359	6.19654
"1555692_at"	3.96834	3.99503	4.15178	3.91991	3.98333	3.89065	4.0352	3.8898	4.10467	4.36053	3.97107	4.12653
"1555694_a_at"	5.03121	5.22333	5.21647	4.9568	4.90992	5.12561	5.01318	5.18177	5.15531	5.12498	4.86239	5.33971
"1555695_a_at"	4.58493	4.51995	4.61868	4.65224	4.50934	4.27961	4.53152	4.47374	4.38922	4.31841	4.84871	4.62919
"1555697_at"	7.71001	7.46191	7.51252	7.07861	7.08495	6.91203	7.1487	7.0311	7.38154	6.88357	7.08082	7.56216
"1555702_a_at"	5.25886	5.16293	5.45035	4.7578	4.9572	4.9947	4.98326	4.85251	5.14646	4.79368	4.88284	4.9947
"1555703_at"	4.4728	4.49967	4.19679	4.30995	4.30235	3.999	4.22366	4.20592	4.31337	4.20392	3.92494	4.45216
"1555704_at"	5.51818	5.28221	5.27089	5.38001	5.17501	5.1091	5.13357	5.02771	5.28391	5.2838	5.15964	5.74774
"1555705_a_at"	6.49992	6.16741	6.81782	8.50151	8.40975	7.66319	6.97109	8.59501	7.34679	8.74401	8.68986	8.29453
"1555707_at"	4.37362	4.1678	4.28037	4.13164	4.31609	4.49832	4.13375	4.31879	4.69437	4.30245	4.22038	4.34698
"1555708_a_at"	3.83321	3.82137	3.89148	3.89023	3.77694	3.77713	3.73047	3.83002	3.87157	3.74481	3.82929	3.85008
"1555710_at"	4.02816	3.99974	3.96826	3.83056	3.89728	3.80791	3.90091	3.88697	3.88931	3.86883	3.86478	4.0773
"1555711_x_at"	4.00141	4.15295	3.91211	3.92842	3.87901	3.86682	3.92757	3.98621	3.97854	3.86624	3.9355	3.94167
"1555713_at"	5.41388	5.36947	5.34558	5.26464	5.37457	5.54802	5.37723	5.20678	5.32468	5.38307	5.28996	5.60908
"1555715_a_at"	6.15561	5.95474	6.09829	5.73131	5.64078	5.37784	5.62662	5.55482	5.71946	5.52859	5.41815	5.68566
"1555716_a_at"	4.41714	4.15431	4.21878	4.1729	4.25526	4.33439	4.26314	4.18325	4.22219	4.30273	4.17877	4.20651
"1555717_at"	3.66122	3.70934	3.6991	3.66838	3.70827	3.75251	4.07634	3.6184	3.692	3.67896	3.55683	3.70794
"1555718_x_at"	3.59186	3.83446	3.74183	3.7166	3.66333	3.91147	4.45963	3.57777	3.894	3.79568	3.68995	3.76928
"1555719_a_at"	4.10844	4.15165	4.08189	3.97033	3.91778	3.9643	3.97396	4.01266	3.98315	4.19802	4.04481	3.98779
"1555722_at"	4.22699	4.24078	4.29791	4.05857	4.17569	4.13174	4.15904	4.2262	4.30667	4.0362	4.0258	4.26312
"1555723_at"	4.23359	4.24379	4.05443	4.32671	4.15417	4.32472	4.21911	4.24674	4.32775	4.79658	4.03956	4.69898
"1555724_s_at"	6.99049	7.84123	7.33009	8.41558	9.10444	9.51586	6.20287	8.56733	9.42924	9.38331	8.17576	8.2217
"1555725_a_at"	5.15911	5.00052	5.07165	5.25958	5.66983	6.19452	5.03745	6.15999	5.29457	5.93364	4.97298	5.55682
"1555726_at"	3.84268	3.89378	3.85298	3.8424	3.79094	3.86348	3.96685	3.92867	3.86436	3.83249	3.85854	3.87486
"1555727_at"	4.16008	4.28965	4.32426	4.1919	4.39565	4.30089	4.25421	4.33832	4.40112	4.22193	4.12178	4.46204
"1555728_a_at"	4.67108	5.06831	4.98355	5.51124	8.29118	8.50952	6.94137	8.35439	8.44229	8.51561	10.3744	6.55291
"1555729_a_at"	4.69696	4.7202	4.74232	4.65343	4.75963	4.72757	4.75091	4.6861	4.83299	4.73252	4.8771	4.78469
"1555730_a_at"	11.5635	11.7324	11.4813	12.0575	11.0199	12.0519	11.7365	11.6952	11.9898	11.6315	11.6674	12.0726
"1555731_a_at"	5.81854	7.08947	6.29601	6.22383	4.28308	7.01672	6.18654	4.77238	5.02492	6.64834	4.22193	6.24397
"1555733_s_at"	5.47897	7.05367	6.02271	5.49283	4.4259	5.87361	5.35303	4.12277	4.52269	5.43895	4.3519	5.23291
"1555734_x_at"	5.52723	6.41696	5.81634	5.76419	4.94026	5.95832	5.57389	4.6194	5.33322	5.82419	4.46996	5.64972
"1555735_a_at"	5.98959	6.16503	6.27907	6.02613	6.1277	6.28827	6.06958	6.1504	6.35494	6.01464	6.20523	6.51869
"1555736_a_at"	6.74405	6.95688	7.28233	7.69658	8.01354	7.86642	6.29344	8.29955	7.6838	7.82024	9.23773	7.10836
"1555737_a_at"	4.71	4.7103	4.74753	4.69981	4.68022	4.67385	4.66899	4.53482	4.6954	4.59686	4.67749	4.68302
"1555738_at"	4.82674	4.94184	4.74063	4.61147	4.70667	4.73527	4.57048	4.6167	4.66793	4.48189	4.30744	4.7244
"1555740_a_at"	4.16581	4.37168	4.40908	4.26041	4.32807	4.26314	4.40142	4.36903	4.52169	4.26293	4.45325	4.48597
"1555741_at"	4.49447	4.20901	4.41145	4.22483	4.36291	4.33397	4.3083	4.44895	4.4285	4.15435	4.27457	4.47008
"1555742_at"	4.44809	4.75242	4.52269	4.47329	4.51722	4.42446	4.58949	4.55215	4.65936	4.23973	4.41331	4.61916
"1555743_s_at"	8.26354	8.32841	8.20779	7.92221	8.21314	7.91055	8.15692	7.96401	8.08345	7.87814	7.90967	8.11257
"1555745_a_at"	8.61578	7.5764	7.0342	12.2765	10.9005	7.17838	9.2495	13.5728	11.4275	8.22158	10.6852	8.80278
"1555746_at"	5.05854	5.14712	5.14887	4.83223	4.94792	4.64805	4.99988	5.0008	5.21458	4.59957	4.92478	5.04778
"1555748_x_at"	6.15823	5.79788	5.69233	5.10184	5.50889	5.37971	5.55794	5.67208	5.78686	5.30275	5.56961	5.60814
"1555749_at"	4.62021	4.94384	4.45723	4.2872	4.2718	4.45434	4.51828	4.26904	4.54336	4.35363	4.40155	4.56227
"1555751_a_at"	8.48374	8.51818	7.94713	8.49425	7.89936	8.33651	8.5	7.78495	8.57061	8.97119	7.63413	8.18886
"1555752_at"	5.19474	4.84743	5.30739	4.8626	4.92444	4.96523	4.95392	5.089	5.0308	4.763	4.88623	5.08672
"1555753_x_at"	4.47371	4.4334	4.3795	4.14653	4.47501	4.31593	4.4494	4.26492	4.57531	4.34116	4.32979	4.46452
"1555754_s_at"	7.29952	7.31324	7.41518	7.10175	7.07128	7.11739	7.10992	7.10059	7.13734	6.96496	6.9028	7.55464
"1555755_at"	4.05186	3.92322	3.94198	3.78962	4.04857	3.94556	3.91935	3.91912	4.01436	3.93792	3.89039	4.02526
"1555756_a_at"	3.72048	3.63835	3.58601	6.14024	6.96168	7.23502	3.98854	6.02552	5.29883	6.37166	7.57503	4.0448
"1555757_at"	4.87768	4.84943	4.751	4.67572	4.56705	4.53054	4.86998	4.65967	4.63416	4.55789	4.65582	5.07213
"1555758_a_at"	4.76783	4.69963	4.48205	8.33357	7.98774	9.34091	9.08371	9.37935	9.19517	8.48115	7.84266	8.9639
"1555759_a_at"	7.11542	7.46893	6.83743	11.4983	10.6336	10.5298	7.79532	10.8727	10.0873	10.8724	12.1867	9.45018
"1555760_a_at"	8.36474	8.39433	8.0761	8.4589	8.00751	8.56266	8.72325	8.10049	8.80183	8.53931	8.38307	8.69301
"1555761_x_at"	7.41764	7.48486	7.47761	7.30872	7.15789	7.56856	7.52323	7.14492	7.90494	7.34333	7.44404	7.63836
"1555762_s_at"	9.04849	9.08875	8.89249	8.51486	7.94146	8.82389	8.82369	8.35838	8.73948	9.16811	8.2664	8.44158
"1555763_x_at"	7.76101	7.67962	7.50456	7.26812	7.27696	7.5201	7.51295	7.0228	7.92344	7.64989	7.44638	7.86388
"1555764_s_at"	9.24626	8.73581	8.95055	10.1108	9.50891	10.1343	9.88188	9.42208	10.4253	9.97003	9.05596	10.1608
"1555765_a_at"	4.47708	4.44905	4.50647	4.27802	4.29157	4.49182	4.38724	4.55646	4.53596	4.42208	5.19867	4.39901
"1555766_a_at"	4.59134	4.90172	4.57835	4.59495	4.49508	4.44467	4.35284	4.5889	4.38045	5.55735	4.62107	4.85198
"1555772_a_at"	3.94538	3.81782	3.85313	4.57618	3.99567	4.03259	4.93029	4.07106	4.60501	4.39924	4.14692	4.33304
"1555773_at"	4.99529	4.68728	4.9424	4.92516	4.64854	4.93988	5.05134	4.89466	4.92029	4.933	4.82082	5.20777
"1555774_at"	4.10717	4.15345	4.26849	4.00603	4.06801	3.98652	4.09404	4.04609	4.11244	3.96763	4.23274	4.07927
"1555775_a_at"	4.23177	4.20649	4.25211	4.24004	4.20731	4.03338	4.33918	4.12313	4.26909	4.19347	4.21819	4.3887
"1555777_at"	3.85347	3.92494	3.9621	3.79705	3.98888	4.00294	3.93723	3.8512	4.078	3.78783	4.05191	3.8055
"1555778_a_at"	3.83919	4.00538	3.96948	4.41743	10.727	4.32482	4.02803	4.68342	8.87965	4.45693	6.68323	4.48261
"1555779_a_at"	12.0288	11.9262	11.9789	9.50786	11.7593	10.0586	10.4957	8.78164	11.4506	9.1081	7.56343	10.079
"1555780_a_at"	7.95381	7.27888	7.40955	8.37583	9.17753	8.41544	8.25746	8.61379	8.66634	8.50123	9.35682	7.54378
"1555781_at"	5.40946	5.66576	5.67246	5.73614	6.26243	5.82436	5.43123	5.55235	5.78228	5.70008	5.30212	5.54201
"1555783_x_at"	5.87787	6.18532	6.24887	6.05861	6.16635	6.10376	5.80918	5.94089	6.04735	5.89177	5.91208	5.88344
"1555784_s_at"	6.14225	6.37961	6.16055	5.8738	5.67496	6.02518	6.2001	5.84749	5.66334	5.5316	5.89231	5.6903
"1555785_a_at"	4.42903	4.40855	4.33185	5.4751	4.34475	4.69864	4.34063	4.59497	4.40722	5.36571	6.74806	4.39963
"1555786_s_at"	7.99277	7.81699	7.88487	7.72932	7.89082	7.57924	7.78083	7.70465	7.98159	7.8452	7.77853	8.03133
"1555787_at"	4.36881	4.38375	4.29237	4.1219	4.22304	4.03348	3.9209	4.07683	4.18829	4.08969	4.15902	4.12182
"1555788_a_at"	5.60108	5.59448	5.62264	5.37565	5.81758	5.59248	5.58682	5.45139	6.07148	5.50698	5.56381	5.81755
"1555789_s_at"	6.80536	6.76413	6.71838	7.31351	6.97221	7.53166	7.86043	6.84761	6.44912	7.48952	7.2263	7.5136
"1555790_a_at"	9.00889	8.87077	8.90191	8.64207	9.04943	8.34865	8.78109	8.97475	8.79598	7.85984	8.33338	8.40752
"1555792_a_at"	4.84766	5.10919	4.79524	4.79085	4.62276	4.57137	4.83921	4.78163	4.60874	4.67239	4.55534	4.83065
"1555793_a_at"	7.04459	6.62944	6.99597	7.11754	7.72509	7.35152	7.67039	7.06207	7.15569	7.13177	7.05424	7.15473
"1555794_at"	4.0027	3.86899	4.02812	4.04065	3.92162	3.98006	3.96929	3.96916	3.84622	4.0199	3.81332	3.96234
"1555797_a_at"	9.7056	9.97935	9.71734	11.164	10.5203	10.5546	9.93276	10.8819	9.67639	11.0496	10.3293	10.7914
"1555798_at"	3.81954	3.84145	3.74062	3.81109	3.74868	3.78776	3.76711	3.89633	3.76638	3.7918	3.70303	3.77375
"1555799_at"	5.3296	4.53895	4.61113	4.62541	4.35373	4.30901	4.41433	4.26692	5.0573	4.46898	4.42112	4.61091
"1555800_at"	4.00067	3.99771	3.91103	4.20096	4.05668	5.67081	3.96465	4.41738	6.03694	4.29101	3.94373	4.06879
"1555801_s_at"	3.89348	3.8646	3.74386	4.04612	3.87293	4.96695	3.90124	4.15147	5.45955	4.20931	3.86548	3.87676
"1555803_a_at"	5.87143	5.93474	6.18524	6.07991	6.66422	6.59628	6.77615	6.34065	6.62661	6.33194	6.25429	6.63779
"1555804_a_at"	4.69931	4.55186	4.45675	4.38922	4.59777	4.80244	4.57351	4.54671	4.4696	4.80345	4.54957	4.63439
"1555807_a_at"	4.32872	4.36381	4.52144	4.20501	4.45163	4.41056	4.35013	4.31814	4.34574	4.26888	4.27464	4.45167
"1555808_a_at"	4.83588	5.06582	5.19682	4.79524	4.84867	4.85946	4.82001	4.76127	4.67078	4.87163	4.91508	4.80932
"1555809_at"	5.92789	5.7298	5.83891	5.39444	5.52473	5.55567	5.53819	5.55221	5.49651	5.07709	5.22952	5.75464
"1555811_at"	7.83725	7.9731	7.8324	7.59139	7.64268	7.22007	7.19767	7.38607	7.74167	7.23168	7.55103	7.93342
"1555812_a_at"	12.4964	12.6022	12.4462	12.2863	12.3432	12.3057	11.9104	11.9953	12.4279	11.9133	11.5834	12.5619
"1555814_a_at"	11.3893	11.617	11.4218	11.3753	11.5871	11.7098	11.344	11.2524	12.0742	10.7695	11.3822	10.4102
"1555815_a_at"	6.87911	7.15933	6.89475	8.21747	7.28156	7.23492	7.29733	7.66464	6.97715	7.77527	7.08568	7.0043
"1555816_at"	3.71817	3.79127	3.77362	3.71631	3.63825	3.6272	3.7838	3.67632	3.68098	3.61634	3.64719	3.74768
"1555817_s_at"	3.95336	4.23871	3.94563	3.96216	3.965	3.96459	3.94392	3.99883	4.00386	4.08527	3.97133	3.99347
"1555819_s_at"	4.90802	4.98725	4.91026	4.9544	4.81387	4.93819	4.61666	4.72977	4.56421	4.44278	4.64272	5.0626
"1555820_a_at"	5.68089	5.84156	5.71096	5.52772	5.70194	5.81358	5.94643	5.81427	5.82916	5.80349	5.63625	5.9653
"1555821_a_at"	4.1497	4.26718	4.6774	4.94314	4.70126	4.48335	4.7712	4.50217	4.65179	5.65714	4.74064	4.34723
"1555822_at"	4.99045	4.83246	4.6915	4.6402	4.75836	4.63089	4.68766	4.51209	4.63043	4.57548	4.73723	4.80698
"1555823_at"	9.76326	9.5577	9.69474	9.14722	9.38362	8.99318	9.24883	9.15233	9.03971	8.75021	9.01219	9.51302
"1555824_a_at"	6.14987	6.0802	6.14117	5.77322	6.17716	6.07916	6.11824	6.07691	5.86305	6.03496	6.01628	6.02142
"1555826_at"	4.69723	5.18151	4.82214	5.27949	6.53481	6.8117	5.34222	5.24865	5.24186	5.69961	5.13312	6.10673
"1555827_at"	7.40875	8.42762	8.02672	6.48442	6.0269	5.14384	5.42308	5.32886	6.99221	5.95474	5.77125	5.7653
"1555829_at"	4.25713	4.34604	4.2361	4.23179	4.29556	4.09504	4.22644	4.05006	4.00952	4.06043	4.21335	4.35028
"1555830_s_at"	4.32413	4.8192	4.49141	4.65129	4.62183	4.69092	4.44107	4.34349	4.46147	4.47459	4.90953	4.66848
"1555831_s_at"	6.37594	6.20332	6.52434	8.85123	7.34553	7.25179	7.13917	6.98345	7.39178	7.78092	6.8427	8.34568
"1555832_s_at"	11.3955	12.0729	11.7378	10.3565	10.0755	10.0152	7.88813	10.6075	9.22425	10.5367	10.6734	10.1598
"1555833_a_at"	7.28299	6.97671	7.06543	7.32531	8.00423	7.14954	7.73705	7.6182	7.16202	7.60927	7.13842	7.4194
"1555834_at"	4.15967	4.12193	4.12082	4.25922	4.61266	4.01862	4.1668	4.17876	4.18662	3.95946	4.44773	4.14932
"1555836_at"	4.58162	4.58955	4.37429	4.08695	4.20649	4.1735	4.20749	4.17275	4.07233	4.25322	4.1052	4.00526
"1555837_s_at"	10.8262	10.9118	10.9181	10.7169	11.1575	11.378	11.5472	11.211	11.1208	11.3771	11.2273	11.2908
"1555839_a_at"	3.90904	3.80088	3.83284	3.90681	3.79871	3.78303	3.80252	3.87884	3.91808	3.98019	3.96442	3.9378
"1555841_at"	7.33379	7.3861	7.3738	7.5893	8.09996	7.28034	7.6395	7.53049	7.84654	6.73748	7.03878	7.13324
"1555842_at"	5.60432	5.42148	5.55186	5.40219	5.86777	5.83684	6.24467	5.85664	6.77837	5.71979	5.82917	6.33935
"1555843_at"	7.59871	7.74305	7.72275	7.57995	7.48413	6.97576	7.10961	7.44807	8.10815	7.04048	7.42933	7.64704
"1555844_s_at"	11.2569	11.5103	11.3043	11.6105	11.6287	11.8127	11.9883	11.4082	11.6626	11.7728	11.3144	11.6434
"1555845_at"	7.84429	8.07715	8.19831	7.22589	7.40075	7.75363	8.61495	7.97794	8.01196	7.78584	7.89676	7.91686
"1555846_a_at"	7.31259	7.48867	7.60573	6.61752	6.79996	7.26619	8.03174	7.31446	7.25241	6.73473	7.10039	7.00737
"1555847_a_at"	7.03863	7.21745	6.92953	7.39781	8.40406	7.50589	6.55875	7.39314	7.26738	8.16221	8.01933	6.98855
"1555848_at"	5.2422	5.19435	5.55513	6.33565	6.13727	5.46007	5.60618	5.61532	5.26306	5.54178	5.62412	5.41785
"1555851_s_at"	9.41423	9.37524	9.05266	9.7769	10.0999	10.2421	7.44517	10.6145	9.85271	10.2517	10.5762	9.67138
"1555852_at"	10.7059	10.6525	10.9531	9.83279	8.95842	10.4524	9.78208	10.1088	9.76266	8.81699	8.65307	5.41427
"1555853_at"	4.61703	4.71265	4.59297	4.48841	4.43002	4.62164	4.36194	4.46228	4.61306	4.45677	4.5653	4.43976
"1555854_at"	3.74673	3.66834	3.72715	3.80606	3.70379	3.87053	3.7264	3.69321	3.73332	3.73142	3.57371	3.73837
"1555855_at"	4.22137	4.21345	4.22404	4.20778	4.10137	4.14156	4.17257	4.14175	4.08209	4.08434	4.13057	4.38133
"1555856_s_at"	4.72251	4.93793	4.7401	4.59657	4.67503	4.38156	4.45125	4.59657	4.64418	4.55563	4.52852	4.89071
"1555858_at"	6.30707	6.55671	6.83505	7.31847	6.66765	6.70787	7.676	6.62755	7.64596	6.86976	6.54523	7.92746
"1555860_x_at"	6.72635	7.13437	7.06539	7.60299	6.83514	7.21838	7.90345	7.1647	8.09078	7.25402	6.74806	8.22411
"1555862_s_at"	3.94401	3.789	3.78305	3.72733	3.7824	3.88629	3.68734	3.90275	3.78897	3.69958	3.80971	3.79095
"1555864_s_at"	8.44415	8.54869	8.2558	9.54039	9.2514	9.07206	9.17535	9.69495	10.1022	8.95348	8.93476	9.06485
"1555865_at"	4.63634	4.86218	4.67563	4.3507	4.59624	4.64783	4.29815	4.53235	4.57232	4.38748	4.35902	4.82487
"1555866_a_at"	8.75804	8.80284	8.65566	7.56159	7.50622	8.02554	7.76414	8.0336	7.35961	7.62305	8.1496	7.84006
"1555867_at"	4.02324	4.15995	4.16873	4.18364	4.0479	4.20955	3.96798	4.21586	4.22161	4.13558	5.03512	4.19345
"1555868_at"	4.61519	4.07973	4.16377	4.12704	4.13136	4.16768	4.29482	4.19431	4.10968	4.0611	4.04678	4.27746
"1555869_a_at"	4.00586	3.8889	3.92869	3.90967	3.87781	3.8518	3.86145	3.85136	3.92097	3.88629	3.79488	4.04445
"1555870_at"	4.80152	4.98079	4.87776	5.8723	5.27879	5.45577	4.83433	5.73131	4.65179	5.56214	5.51282	5.1246
"1555871_at"	5.0661	5.14912	5.12889	5.11116	4.75534	4.79817	4.69825	5.11194	5.07366	5.04904	5.00184	5.13044
"1555872_a_at"	6.95864	7.0949	6.90107	6.56957	5.72708	6.65835	7.80896	6.67888	6.03871	6.59902	4.90369	6.17899
"1555874_x_at"	7.83498	8.04138	7.76891	7.48592	6.39766	7.70195	8.811	7.39182	7.24895	7.51642	5.71898	7.43616
"1555875_at"	4.27878	4.41601	4.31318	4.35559	4.4323	4.36494	4.27207	4.52472	4.22563	4.46823	4.36811	4.27263
"1555876_at"	4.06427	4.03266	3.99405	3.866	3.97252	3.98694	4.21428	3.93875	3.97055	3.99235	4.09231	4.008
"1555878_at"	5.427	5.3188	6.32626	8.26635	8.32317	8.11071	9.5305	8.8092	7.6196	8.6003	8.51916	8.11882
"1555880_at"	4.13532	4.28952	4.27524	4.09952	4.24858	4.23472	4.1125	4.15561	4.08476	4.04178	4.10987	4.16233
"1555881_s_at"	5.67384	5.91899	5.69867	5.66425	5.7595	5.44645	5.90128	5.85578	5.90481	5.70401	5.93814	5.98505
"1555882_at"	4.62903	5.54406	4.45542	5.44065	4.20649	5.19433	7.01714	6.65531	4.80801	4.2081	4.5485	5.3389
"1555883_s_at"	5.44344	6.08192	5.12233	5.51197	4.8575	5.61207	6.90686	6.17363	5.28081	4.82653	5.24867	6.05681
"1555884_at"	3.94401	4.02355	4.10552	4.12162	3.99925	3.88597	3.95564	3.97412	4.19419	3.85267	4.0258	3.87543
"1555886_at"	6.63539	6.85035	7.02807	5.7511	5.72128	5.25217	4.90944	5.33353	7.44136	5.39345	5.70162	5.3673
"1555888_at"	8.27903	8.2876	8.3203	5.78122	6.22003	6.44249	7.57938	5.15667	6.78722	5.10349	5.67012	5.03781
"1555889_a_at"	8.35732	8.63745	8.50401	10.3697	9.94245	9.33949	8.77833	10.1513	9.93613	9.8182	10.1072	7.77626
"1555890_at"	4.49221	4.6951	5.85113	3.91232	3.83596	4.04421	3.71646	3.87205	3.71354	3.99462	3.893	3.86695
"1555892_s_at"	4.93338	5.09166	5.47774	6.20206	4.25117	4.59839	6.73856	4.39091	4.55543	5.80661	4.75393	5.19991
"1555893_at"	4.37404	4.33022	4.294	4.16011	4.30962	4.43991	4.37479	4.37532	4.20678	4.16098	4.14839	4.26487
"1555894_s_at"	4.10453	4.23652	4.19492	4.21369	4.16629	4.13186	4.13176	4.2751	4.14413	4.09615	4.11311	4.29654
"1555895_at"	5.87684	5.84827	5.94527	6.10193	6.24727	6.06819	5.92132	6.227	5.90559	6.0906	5.96749	5.88934
"1555896_a_at"	7.03487	7.19969	6.94469	6.90802	7.38638	6.90571	6.68436	6.94073	7.05992	6.71026	6.71392	7.22006
"1555897_at"	4.33639	4.70763	4.78437	4.58938	4.73719	4.53503	4.46051	4.9085	4.61392	4.62486	4.96818	4.48181
"1555898_at"	5.19474	5.68778	5.36247	5.07493	5.35062	5.34222	5.51939	5.29448	5.2226	5.32098	5.03384	5.69743
"1555900_at"	5.43854	5.76528	5.66813	5.80155	6.62067	6.22091	6.4605	6.22361	6.17321	6.17386	6.91969	7.39465
"1555902_at"	4.36664	4.65014	4.64983	4.78153	4.2246	4.63012	4.62959	4.64283	4.46999	4.15713	4.50243	4.34723
"1555904_at"	4.20139	4.28034	4.68912	4.31174	4.31174	4.21775	4.24732	4.4366	4.31859	4.3623	4.32464	4.14303
"1555905_a_at"	4.60193	4.36585	4.39233	4.70158	5.91496	5.37037	5.20491	4.79416	5.02084	5.03462	5.07211	5.09798
"1555906_s_at"	6.21071	6.61632	6.06735	6.61479	7.95891	7.41155	7.28662	6.93998	7.12589	6.85957	7.05572	7.48169
"1555907_at"	5.21577	5.2533	5.15983	5.06061	5.3329	5.27095	5.33119	5.32159	5.77125	5.09333	5.25178	5.47998
"1555908_at"	4.48415	4.49654	4.39746	4.54651	4.42212	4.32565	4.68552	4.34802	4.45255	4.54798	4.41318	4.55771
"1555910_at"	5.64811	5.67331	5.67714	6.4915	6.23671	6.3187	7.60398	6.21601	6.46423	6.7231	6.36965	5.9907
"1555912_at"	3.95662	4.02244	3.99471	3.97033	3.848	4.05921	4.0934	3.97263	4.17147	3.99702	4.04947	4.15742
"1555913_at"	5.80534	5.87634	6.04866	6.11306	5.15256	5.4544	6.27147	5.43274	5.45785	5.53509	5.44204	6.16796
"1555914_a_at"	4.80964	4.93085	4.76407	4.35477	4.61667	4.47919	4.37547	4.68897	4.58417	4.58912	4.45622	4.60346
"1555916_at"	7.75161	7.5548	7.73505	7.51404	7.31071	7.65916	7.53496	7.53329	7.46761	7.33255	7.40391	7.49793
"1555920_at"	5.53438	5.90467	5.80515	4.94237	5.43146	5.51635	6.74642	5.18013	5.34357	5.16006	5.6875	4.72233
"1555922_at"	7.42781	7.52997	7.49489	7.07973	7.15426	6.94045	7.17236	6.98714	7.1327	6.93772	7.23122	7.76709
"1555923_a_at"	4.38896	4.27279	4.29799	4.26418	4.42576	4.40042	4.21066	4.50266	4.42532	4.35466	4.30087	4.76891
"1555925_at"	3.70827	3.76231	3.66209	3.5714	3.633	3.64987	3.80358	3.68771	3.70074	3.61992	3.6727	3.6643
"1555926_a_at"	3.80903	3.77691	3.72576	3.69527	3.71076	3.79311	3.78689	3.73791	3.82996	3.75311	3.79056	3.80772
"1555928_at"	3.7614	3.74453	3.8096	3.66209	3.7269	3.85315	3.71366	3.87752	3.78429	3.84366	3.77956	3.78078
"1555929_s_at"	3.96169	3.95913	3.99176	3.71147	3.90723	4.21795	3.77676	4.54529	3.96239	3.84892	3.79848	3.96471
"1555931_at"	4.95461	5.04577	5.08427	4.6739	4.82652	4.84216	4.87072	4.85696	4.89204	4.66255	4.62777	4.93705
"1555932_at"	3.96034	3.8035	3.91173	3.74838	3.88104	3.92059	3.93431	3.81403	3.91735	3.99915	3.853	3.84549
"1555933_at"	7.42541	7.30658	7.23021	7.14346	7.27356	7.08643	7.55639	7.24671	7.24629	7.16818	7.04242	7.43236
"1555935_s_at"	4.54828	4.46247	4.71478	4.73547	4.43463	4.52792	4.36887	4.48678	4.87622	4.65671	4.36039	4.70412
"1555938_x_at"	4.87963	5.22672	5.43148	7.05295	6.16366	6.27739	5.13883	5.89917	4.96503	7.63413	5.62661	5.95292
"1555939_at"	3.57904	3.62176	3.60036	3.62807	3.65325	3.56053	3.57648	3.58662	3.65904	3.58915	3.56142	3.73319
"1555940_a_at"	4.24422	4.3881	4.1648	4.10049	4.2249	4.16102	4.2081	4.23772	4.14743	4.0397	4.21044	4.17607
"1555942_a_at"	4.68531	4.50214	4.60262	4.52127	4.5323	4.55208	4.44534	4.56178	4.64156	4.45542	4.63119	4.88483
"1555943_at"	4.80814	4.66638	4.64952	4.77437	4.92475	4.87904	5.48677	4.81975	4.84935	4.93229	4.73716	5.02963
"1555944_at"	4.72574	4.94792	4.88849	4.48874	4.53119	4.32862	4.55634	4.50753	4.13702	4.49935	4.62915	4.39504
"1555945_s_at"	8.36547	8.53916	8.59048	8.89368	8.51495	8.38015	8.97699	7.60736	7.55343	8.43165	8.6234	8.04121
"1555947_at"	4.52511	4.57807	4.64039	4.75616	4.72267	4.47694	4.76288	4.59211	4.56265	4.7045	4.83676	4.53147
"1555948_s_at"	8.66059	9.05177	9.02695	9.38359	9.01609	8.7212	9.43846	8.10322	8.0571	8.88105	9.21529	8.45131
"1555950_a_at"	11.1861	10.6232	11.2621	7.44434	7.7648	8.13381	8.63789	7.35337	8.79522	7.13983	7.54529	5.67579
"1555952_at"	5.72248	5.54046	5.67283	5.3767	5.57649	5.47231	5.4359	5.54276	5.66354	5.29306	5.31122	5.4046
"1555953_at"	4.84725	4.94539	4.97562	4.7892	4.6983	5.0724	5.32239	4.84227	5.17888	4.85357	4.69563	4.90436
"1555958_at"	4.62984	4.49457	4.51654	4.4309	4.51065	4.49824	4.47854	4.43391	4.86463	4.44932	4.28414	4.71234
"1555960_at"	8.58465	8.99166	9.08909	7.72019	7.18098	7.81683	8.17077	7.69925	7.80275	7.91091	7.44307	7.48105
"1555961_a_at"	12.1791	12.221	12.1872	12.0377	12.1315	12.2133	12.4831	12.0635	12.4541	12.268	11.9593	11.6848
"1555962_at"	6.36184	6.48447	6.14292	5.68629	6.75991	6.06481	6.21608	6.20795	6.43183	5.47991	5.75354	6.14775
"1555963_x_at"	5.47085	5.48529	4.82017	4.29175	5.76211	5.04728	5.28627	5.11001	5.73298	4.3905	4.87813	5.25804
"1555964_at"	5.18268	5.15426	5.88464	6.26462	4.72347	5.57728	6.73081	6.5136	6.45954	6.37698	5.03745	6.02253
"1555967_at"	6.11609	6.11713	6.61786	5.84111	5.55809	5.61561	5.88594	5.67453	5.52908	6.13295	7.06751	6.31549
"1555968_a_at"	5.08655	5.44804	5.51862	5.1508	5.21079	5.07866	5.14947	5.18754	4.94639	5.25012	6.58787	5.60185
"1555970_at"	5.41325	5.54814	5.70786	5.36458	5.71647	5.27682	5.61525	5.03615	5.1179	5.04996	5.28287	5.31727
"1555971_s_at"	8.24575	7.89641	8.076	8.29786	8.59013	8.38105	8.41101	8.0992	7.55922	8.73452	8.20954	8.63802
"1555972_s_at"	4.4425	4.37263	4.46698	4.31383	4.63675	4.29202	4.48418	4.09221	4.02052	4.33144	4.51722	4.3171
"1555973_at"	5.13986	5.36799	5.32383	5.19629	5.49235	5.27618	5.43575	4.94345	6.09262	5.34823	4.84853	5.67522
"1555974_a_at"	5.14189	5.2838	5.10273	5.1289	5.64775	5.58822	5.76276	5.23632	6.38724	5.55303	4.8696	5.71015
"1555976_s_at"	6.26339	6.18273	6.07064	7.90906	5.57846	6.02334	6.2874	5.97936	5.61638	6.82193	5.62401	6.89827
"1555977_at"	7.08116	7.43902	7.12935	7.55044	6.56203	6.62751	6.89678	6.76329	5.13887	7.42976	6.60233	7.69426
"1555978_s_at"	5.28988	5.87106	5.35756	5.95586	4.81771	5.03916	5.07556	4.90307	3.82233	6.29261	4.97276	5.67967
"1555979_at"	4.77255	4.88483	4.82471	4.78063	4.69157	4.83085	4.62707	4.59845	4.57982	4.56267	4.6141	4.71431
"1555980_a_at"	5.22748	4.97134	5.13583	4.89986	4.74944	4.73424	4.96707	4.72856	4.72156	4.69445	4.87341	5.09497
"1555981_at"	5.75843	5.8113	6.16371	5.97144	5.85846	5.87749	5.47784	6.00679	5.71027	5.77874	5.37441	5.48599
"1555982_at"	4.16298	4.24365	4.35592	4.27062	4.4854	4.1816	4.2508	4.24474	4.40566	4.23841	4.37162	4.25517
"1555985_at"	4.29662	4.59606	4.80936	4.03648	4.36012	4.21135	4.08403	4.41265	4.07736	3.99868	4.00435	4.34723
"1555988_a_at"	4.41288	4.45234	4.36644	4.32147	4.3869	4.34088	4.32074	4.28129	4.55843	4.26726	4.35022	4.5248
"1555989_at"	6.18058	9.02639	7.30021	6.36786	8.88741	9.34097	6.28583	10.0608	5.00405	10.4078	4.88301	7.41733
"1555990_at"	4.75299	4.81131	4.55573	4.41969	4.47873	4.44151	4.56787	4.46071	4.46199	4.21976	4.47077	4.52517
"1555991_s_at"	4.18652	4.14726	4.14726	4.11982	3.9674	4.04276	3.94446	4.00605	4.05572	3.94984	3.99298	4.17106
"1555993_at"	4.56681	4.56763	4.53405	4.75983	4.37132	4.32117	4.37603	5.18001	4.95939	4.44683	4.38462	6.37989
"1555994_at"	4.61082	4.5211	4.26667	4.29333	4.24135	4.17794	4.16128	4.11188	4.20649	3.97105	4.14141	4.48022
"1555995_a_at"	4.85407	4.59293	4.84295	4.48166	4.7647	4.7017	4.62438	4.50329	4.84448	4.64481	4.69187	4.84892
"1555996_s_at"	7.8451	8.39279	8.52615	7.12635	7.43108	7.51933	8.39018	6.9371	6.99748	7.2643	7.28312	7.27374
"1555997_s_at"	4.07795	4.09487	4.07486	4.07338	4.12039	4.14139	3.99494	4.16633	4.02729	3.99763	4.11069	4.13439
"1555998_at"	6.46993	6.35095	6.51	6.33708	6.20525	6.31209	6.22102	6.27318	6.248	6.249	6.02866	6.69288
"1556000_s_at"	7.05705	6.95021	7.043	7.25362	6.63992	6.80146	7.09057	7.07612	7.09373	7.26807	6.98196	6.8211
"1556001_at"	7.36946	7.37586	7.3975	6.89918	7.06031	6.99476	7.21672	6.95521	6.91354	6.74691	7.1825	7.45873
"1556003_a_at"	4.70231	4.6916	4.56872	4.60144	4.53221	4.24912	4.65967	4.50401	4.4193	4.4693	4.44473	4.56926
"1556004_at"	4.09479	4.05791	3.99229	4.12585	4.05987	3.96702	3.95787	4.27089	4.03729	3.97524	4.13508	4.18247
"1556006_s_at"	7.36455	7.46655	7.13651	6.51243	6.18881	6.31934	7.52789	6.10677	6.13727	6.89084	6.91153	5.49785
"1556007_s_at"	8.68919	8.84722	8.46093	8.96386	7.69287	8.04527	9.29839	8.51205	8.25216	8.97065	8.95749	7.92358
"1556008_a_at"	5.32019	5.52833	5.83085	4.85895	5.07806	4.89995	4.83157	4.86575	4.56046	4.68331	4.4573	5.2831
"1556009_at"	4.0945	3.81258	4.03964	4.32108	4.27458	3.98884	4.06572	4.25521	6.86578	4.27442	4.34012	4.21968
"1556012_at"	4.59126	4.42193	4.48751	4.18425	4.50468	4.33727	4.35536	4.26718	4.49362	4.412	4.52464	4.63546
"1556014_at"	6.01037	5.91986	6.00585	5.78471	5.7114	5.68296	5.66931	5.84452	5.70431	5.51323	5.66074	6.00585
"1556015_a_at"	6.74679	6.70262	6.9525	6.45051	6.5455	6.383	6.41596	6.58526	6.48267	6.24694	6.72339	6.70783
"1556017_at"	5.28537	5.25627	5.45026	5.13267	5.20306	5.23166	4.7855	5.35106	5.25112	5.10066	5.25627	5.53396
"1556019_at"	4.24977	4.16706	4.08067	4.2486	4.21358	4.1801	4.10821	4.15895	4.27005	4.19376	4.14031	4.27005
"1556021_at"	4.28461	4.27426	4.23757	4.29321	4.61396	4.52572	4.30616	4.10474	4.97016	4.23817	4.66499	4.39983
"1556024_at"	6.00263	6.12432	6.23434	6.01831	6.02726	6.17146	6.16672	5.94402	6.1222	6.1485	5.81823	6.19479
"1556026_at"	4.08302	4.11427	4.32847	4.15912	3.93979	3.86455	3.94934	4.17049	4.17237	4.02559	3.99719	3.94271
"1556029_s_at"	4.05481	4.0238	3.97398	4.17865	4.02331	3.91927	3.91013	4.0111	3.93829	4.06022	3.92778	4.15573
"1556030_at"	4.9047	4.92774	4.95507	4.56483	4.60189	4.7612	4.98941	4.64071	4.79256	4.76947	4.7841	4.93997
"1556033_at"	6.84185	6.63594	6.95021	6.78191	7.1908	7.20323	6.72174	7.43149	8.07534	6.07429	7.73466	6.75088
"1556034_s_at"	5.44387	5.27105	5.40473	5.19045	5.29794	5.0893	5.0483	5.12074	5.14596	5.34568	5.40116	5.34722
"1556035_s_at"	10.2591	10.6334	10.649	10.2477	9.33904	10.0186	10.4415	10.0394	9.33428	9.89318	10.0914	10.1757
"1556037_s_at"	3.98977	4.12883	3.99262	3.92594	3.99002	3.92919	4.05229	4.0175	4.08365	3.87525	3.92494	3.97589
"1556038_at"	4.65681	4.64609	4.70089	4.67821	4.78592	4.76779	4.62422	4.63522	4.74064	4.74808	4.606	4.65167
"1556039_s_at"	4.23437	4.2303	4.18533	4.05508	4.19788	4.10244	4.22193	4.36991	4.1812	4.00867	4.1633	4.27601
"1556042_s_at"	7.64087	7.73774	7.57351	7.34117	7.14865	7.23101	7.81752	7.83731	6.97122	7.25147	6.90801	7.81196
"1556043_a_at"	5.50766	5.68133	6.48542	5.16662	4.78095	4.78477	4.74992	4.96832	5.67716	4.50347	5.0051	4.94039
"1556046_a_at"	5.80322	5.8897	6.07017	5.53292	5.84955	5.77396	5.98167	5.70685	5.67297	5.57122	5.6498	6.00973
"1556047_s_at"	6.69344	6.38302	7.24984	5.27885	6.37885	5.81558	5.7394	6.5266	6.1891	5.44944	5.47984	6.01054
"1556048_at"	4.58259	4.57751	4.64225	4.55901	4.29487	4.48176	4.37426	4.41906	4.44123	4.42112	4.38507	4.56624
"1556049_at"	4.83692	4.92774	5.22622	4.9315	4.51021	4.69216	5.22928	5.59248	4.80801	5.15034	4.73137	5.05595
"1556051_a_at"	5.41159	5.46838	5.3631	5.51585	6.21236	5.32129	5.75248	4.72973	5.65263	5.23708	5.28235	5.19956
"1556053_at"	8.47229	8.01857	8.2058	7.68943	7.11479	7.12008	8.05015	9.17025	8.03321	7.40476	7.87748	7.56616
"1556054_at"	4.41567	4.73172	5.71176	5.28965	4.60431	4.82248	7.6478	6.35352	4.43311	4.73596	4.861	5.98616
"1556055_at"	4.74433	4.84447	4.90593	5.82125	4.43738	4.62427	5.36064	6.1374	6.87785	5.83048	6.86542	5.06128
"1556056_at"	5.61534	5.51204	5.65331	5.26421	5.50951	5.3615	5.24935	5.5065	5.36335	5.43332	5.51435	5.59515
"1556057_s_at"	4.61474	4.65542	4.55579	4.40742	4.24474	4.44902	4.40947	4.34184	4.41141	4.33922	4.47293	4.53266
"1556058_s_at"	5.57073	5.68577	5.63963	5.35577	5.41059	5.24223	5.31551	5.18781	5.33983	5.10688	5.89844	5.22756
"1556059_s_at"	7.83588	7.86464	7.91707	7.35955	7.45089	7.32172	7.39805	7.3801	7.35029	7.40873	8.06073	7.37939
"1556060_a_at"	9.10157	9.37315	9.28323	8.83509	8.58172	8.63051	9.52726	8.76276	9.1755	8.79138	8.81647	9.0097
"1556061_at"	4.56299	4.43103	4.43469	4.65152	4.95817	4.7161	5.44439	4.95567	4.60507	4.68701	4.68664	4.64893
"1556062_at"	3.81959	4.07393	3.88757	3.68311	3.80836	3.74287	3.77859	3.80222	3.73355	3.74008	3.69203	3.87427
"1556063_s_at"	4.77034	5.08492	4.64366	4.57069	4.69981	4.67819	4.63134	4.60035	4.46105	4.64998	4.38284	4.75047
"1556064_at"	4.99107	5.07647	5.16049	4.78623	5.52172	5.41129	4.9907	4.85239	5.34508	5.08518	4.79393	5.03966
"1556065_at"	3.78627	3.98028	3.81606	3.7548	3.83551	3.92813	3.86126	3.78243	3.9105	3.72868	3.72458	3.96323
"1556066_at"	6.44589	6.63265	6.16544	6.22338	5.88586	5.84906	6.87452	5.92745	6.0745	6.32537	6.09226	6.40535
"1556067_a_at"	6.16393	6.02571	6.05657	6.10809	5.20352	5.26887	6.11937	5.54071	5.81674	5.7601	5.62911	6.09106
"1556069_s_at"	4.36612	4.32241	4.49217	4.26628	4.48296	4.2376	4.31116	4.37456	4.34447	4.03502	4.40355	4.45818
"1556072_at"	5.17405	5.0445	5.01028	6.01369	4.98334	5.50981	5.17336	6.03457	6.57579	5.7756	5.09802	7.71358
"1556075_at"	5.61877	5.98866	5.66964	5.69621	5.71551	5.76339	5.67661	5.70697	5.77289	5.7177	5.42053	5.75603
"1556078_at"	4.26924	4.34244	4.26911	4.2291	4.19752	4.24509	4.24632	4.22748	4.14336	4.18058	4.14486	4.48545
"1556081_at"	4.01644	4.05993	4.08291	3.84295	3.91822	3.8769	4.09918	3.7758	3.79217	3.8529	3.77589	4.05634
"1556082_a_at"	4.41826	4.48087	4.59816	4.02622	4.36258	4.24506	4.35336	4.24598	4.32354	4.28318	4.24932	4.33741
"1556084_at"	4.18206	4.11317	4.10377	4.08628	4.15603	3.84496	4.16544	4.07594	4.2124	4.02914	4.05111	4.38922
"1556086_at"	4.23297	4.09693	4.07266	4.32536	4.06266	4.2141	4.23667	4.17524	4.23836	4.27136	4.19311	4.20633
"1556088_at"	7.90789	7.73273	8.56168	6.5195	6.59707	6.14836	7.40227	6.56127	6.10739	6.71686	5.35453	6.23165
"1556090_at"	4.66759	4.6691	5.2046	4.83366	4.75974	5.18758	5.24002	5.27139	4.49096	5.01805	5.03306	4.51036
"1556092_s_at"	4.77088	4.72696	4.90572	4.67983	4.59497	4.65843	4.81772	4.80832	4.72732	4.51352	4.68785	4.7511
"1556095_at"	3.79027	3.83495	3.72079	5.57612	3.70987	3.78824	3.70852	3.74168	3.65963	3.86476	3.67357	3.65875
"1556096_s_at"	3.84268	3.92111	3.91269	7.8944	3.82998	3.99604	3.75845	4.08114	3.94401	4.46507	3.76604	3.73292
"1556097_at"	4.124	3.8428	4.51366	7.4417	3.74928	3.9829	3.79425	5.93255	3.89157	6.58229	3.90681	3.94254
"1556099_at"	3.98015	4.16329	4.02446	3.99007	3.90049	3.98888	4.09313	4.05965	4.02963	4.10249	4.03192	4.10916
"1556102_x_at"	6.62683	6.17051	6.62144	6.27412	5.69837	5.97147	6.99262	6.11059	6.4003	5.22538	6.07906	6.23266
"1556103_at"	6.88564	6.72038	7.10841	7.25627	6.79022	7.3081	7.77492	6.69515	7.63165	6.40732	5.98384	7.61013
"1556105_at"	4.0717	4.1258	4.08111	4.0477	4.08495	3.95643	3.96633	4.13023	4.06827	4.06809	4.04342	4.09465
"1556107_at"	5.93967	6.28643	5.82539	4.74784	4.39586	4.47532	4.86413	4.63072	4.78686	4.52082	4.551	4.99891
"1556110_at"	4.0525	4.04672	4.14849	4.09205	4.12314	4.14211	4.47605	4.27423	4.48648	4.16031	4.0199	4.09095
"1556111_s_at"	4.12863	3.8694	4.07449	4.26673	4.11003	4.14666	4.44425	4.24474	4.29244	4.05026	4.02903	4.21831
"1556113_at"	4.09931	4.07791	4.48875	4.01158	4.07116	4.02792	4.28109	4.15025	4.22242	4.17704	4.15995	4.14857
"1556114_a_at"	5.038	5.32622	5.27796	4.75133	5.22535	5.26364	5.24376	4.89141	4.82565	4.68187	4.765	5.62048
"1556116_s_at"	4.54664	4.63554	4.45177	4.6552	4.38519	4.44746	4.53817	4.47179	4.26559	4.45418	4.49471	4.67522
"1556117_at"	4.51036	4.56629	4.62822	4.46136	4.60423	4.53808	4.60994	4.61317	4.53592	4.8273	4.78781	4.844
"1556121_at"	5.86765	6.12693	6.07729	5.85664	6.72926	5.67697	5.82739	5.4588	6.23118	5.903	5.58453	5.85733
"1556122_at"	4.22931	4.26955	4.24473	4.15552	4.21497	4.28844	4.23301	4.22239	4.23261	4.23173	4.19222	4.37457
"1556123_a_at"	4.81087	5.12266	5.23456	5.01578	5.23456	5.19662	5.15044	4.87695	4.72711	5.43114	4.37376	4.64654
"1556125_at"	3.88123	3.90044	3.89447	3.87486	4.0238	4.02551	4.05539	3.9151	3.90143	4.00792	3.92895	4.08874
"1556126_s_at"	5.83327	6.06618	5.81595	6.09177	7.2857	6.60537	6.81669	5.93212	6.02733	6.39951	5.55726	6.56437
"1556127_at"	5.82795	5.95119	6.07619	5.50501	5.28953	5.4272	5.42422	5.41649	5.79175	5.37739	5.27326	5.9004
"1556128_a_at"	4.97486	4.97905	5.12519	4.9047	5.01173	4.89352	4.96823	5.06608	5.05581	4.93742	5.09486	5.09246
"1556129_at"	5.91463	6.06726	6.35448	5.94381	5.73691	5.94683	6.06026	5.88601	5.94773	5.75263	5.81744	6.35318
"1556131_s_at"	5.57131	5.61418	5.60304	5.33094	5.28242	5.59248	5.35031	5.53745	5.54723	5.5147	5.50314	5.37853
"1556133_s_at"	4.19178	3.98844	4.13728	3.8613	3.96527	4.03664	4.01371	3.9944	3.9414	3.85643	3.87369	4.103
"1556134_a_at"	4.10021	4.23702	4.17804	4.24255	4.31545	4.13535	4.10286	4.15032	4.12526	4.13795	4.15954	4.24376
"1556136_at"	4.4603	4.41282	4.11605	4.18927	4.34134	4.25648	4.24104	4.08676	4.24237	4.36433	4.26003	4.36737
"1556138_a_at"	4.64456	4.46984	4.51274	4.25487	4.57996	4.34063	4.37621	4.27555	4.67862	4.45563	4.40207	4.48575
"1556144_at"	5.07926	4.85341	4.84269	4.39073	4.78745	4.43477	4.72372	4.32363	6.08102	4.49783	4.41126	4.6289
"1556145_a_at"	4.81144	4.5605	4.61199	4.65855	4.70092	4.48447	4.43265	4.54885	4.38876	4.55129	4.46991	4.45098
"1556147_at"	3.79866	3.81884	3.99699	4.01519	4.0678	3.98201	4.00938	3.94817	4.01327	3.96279	3.9093	3.86128
"1556148_s_at"	4.30333	4.47948	4.79503	4.78746	4.62089	4.72689	4.83641	4.59408	4.84015	4.57176	4.3732	4.45313
"1556149_at"	6.12205	5.82087	5.872	5.77112	5.48909	5.76761	5.80356	5.85023	6.09597	5.49872	5.71138	5.86347
"1556151_at"	8.508	8.29921	8.5064	9.29659	8.84175	8.7306	9.14468	8.69309	8.76664	8.88533	9.09619	8.66667
"1556153_s_at"	4.21206	4.30305	4.24347	4.2397	3.97559	4.14543	4.06328	4.16569	4.26111	3.99937	4.19992	4.38812
"1556154_a_at"	4.72574	4.54783	4.42496	4.46941	4.41809	4.34607	4.39123	4.60684	4.5669	4.45334	4.58967	5.10801
"1556155_at"	5.12347	4.98223	5.0175	4.7878	4.56496	4.55962	4.67484	4.72254	4.73525	4.69156	4.85315	4.79682
"1556156_at"	3.96671	3.98964	4.08842	3.97926	3.94774	3.89567	3.92729	4.02918	4.16	3.85352	3.89383	3.99758
"1556158_at"	3.83408	3.98498	3.848	4.15532	3.93478	3.81884	4.56736	3.74624	4.70744	3.78083	3.8214	4.13257
"1556159_at"	3.68506	3.9258	3.86089	3.83057	4.08372	3.86289	3.70345	3.70736	3.76439	3.65506	3.92713	3.95875
"1556160_a_at"	4.08158	4.07181	3.95387	3.94581	4.19032	4.10721	4.22195	4.11731	4.13808	4.01037	4.16541	4.24435
"1556161_a_at"	4.25793	4.4873	4.37194	4.25213	4.21648	4.23951	4.3914	4.05768	4.16697	4.08961	4.42597	4.36519
"1556162_at"	5.80376	5.90687	5.83061	5.90456	5.83791	5.8976	5.79388	6.00652	5.85061	6.01523	5.76243	6.04197
"1556163_a_at"	5.86466	5.68199	5.53177	5.49283	5.23071	5.20574	5.36936	5.38676	5.46772	5.56075	5.26417	5.67096
"1556165_at"	4.54707	4.54677	4.45462	4.34231	4.24761	4.29204	4.25654	4.33195	4.20685	4.2721	4.41855	4.43862
"1556166_x_at"	4.01304	3.87032	4.17637	3.92729	3.92649	3.86566	4.03557	3.9722	4.13122	3.97128	3.93763	3.94778
"1556167_at"	5.55485	5.47706	5.47129	5.42665	5.58778	5.47106	5.34924	5.33675	7.7386	5.41112	5.55299	5.60269
"1556168_s_at"	4.40705	4.41201	4.31172	4.32339	4.22498	4.18533	4.41999	4.34369	6.96918	4.27971	4.23746	4.49387
"1556170_at"	3.48615	3.48086	3.63973	3.45844	3.56067	3.49501	3.42764	3.37341	3.45055	3.41753	3.44039	3.28999
"1556171_a_at"	4.36954	4.1672	4.4012	4.35692	4.36356	4.21854	4.14131	4.37325	4.31391	4.14774	4.40403	4.55357
"1556172_at"	5.04128	4.79685	4.3978	4.52934	4.43334	4.17156	5.02243	4.32375	4.3498	4.24792	4.09668	4.39646
"1556173_a_at"	5.48691	5.64852	4.67342	4.93604	4.6954	4.22246	5.06372	4.5024	4.43111	4.46303	4.72233	4.49791
"1556175_at"	4.31311	4.02187	4.13836	4.04171	4.02755	4.07534	4.39123	4.13944	3.89377	4.12892	4.01086	4.10389
"1556176_at"	4.52982	4.41606	4.54184	4.64482	5.1806	4.91702	5.25343	4.69151	5.48702	4.8529	4.70113	4.93244
"1556178_x_at"	4.57113	4.41096	4.81803	5.00525	5.45225	5.34265	5.76582	5.21535	6.23232	5.76806	5.32372	5.28352
"1556180_at"	7.10968	7.17863	6.81252	8.23793	7.35007	7.31494	7.79551	8.18393	8.4774	7.5771	7.96211	6.80016
"1556181_at"	5.21545	4.93888	4.99731	5.06195	5.06531	5.13157	4.73613	5.0893	5.15884	5.20531	4.96626	5.04082
"1556182_x_at"	5.18622	4.9047	4.89764	5.04546	5.09593	5.11712	4.78139	5.00533	4.87163	5.26674	4.92117	4.99124
"1556183_at"	6.38614	6.72383	11.2494	7.75321	6.00547	9.66889	9.22062	7.95665	8.7984	6.20562	5.03077	7.60859
"1556185_a_at"	3.81854	3.72893	3.866	3.55981	3.78943	3.79047	3.79299	3.80149	3.69209	4.05448	3.90837	3.7264
"1556186_s_at"	4.7881	5.06841	4.81958	4.94155	4.93807	4.80054	5.41912	4.76828	4.87448	5.17041	5.21021	5.0902
"1556187_at"	4.21706	3.89421	4.0037	3.89373	3.92797	3.99404	3.93088	3.91589	3.98149	4.0752	4.09619	4.0944
"1556188_a_at"	4.79565	4.65275	4.6891	4.35028	4.553	4.65003	4.70498	4.52973	4.65853	4.64894	4.64474	4.91845
"1556190_s_at"	4.04246	4.08704	4.04508	4.0488	4.02657	4.06336	4.0827	4.04641	4.05539	3.98649	4.03801	4.13382
"1556192_x_at"	4.16931	4.40107	4.37284	4.11538	4.20385	4.09711	4.00619	3.99468	4.14286	4.16015	4.13148	4.16864
"1556194_a_at"	3.79642	3.83229	3.7345	3.91829	3.78606	3.80816	3.80993	3.71105	3.88158	3.78507	6.07302	3.7171
"1556195_a_at"	4.57733	4.74214	4.99619	4.55594	4.62931	4.61292	4.83073	4.45386	4.75903	4.67792	4.70867	4.68548
"1556199_a_at"	4.53803	4.38025	4.51036	4.40108	4.41441	4.41622	4.38933	4.44483	4.44333	4.36397	4.43405	4.49113
"1556200_a_at"	4.28979	4.05686	3.94625	3.99371	3.95953	4.05921	4.16	4.12923	4.15607	4.14699	4.03292	3.96094
"1556201_at"	4.69069	4.74787	4.54809	4.57166	4.41716	4.27159	4.41413	4.36267	5.08662	4.12272	4.17735	4.67342
"1556202_at"	4.85151	4.87636	4.81397	5.54933	4.54082	4.52547	4.9095	4.71361	4.88656	5.54797	4.7129	4.9675
"1556203_a_at"	4.57603	5.14858	4.90508	6.15499	4.19562	4.2412	5.38512	5.0474	4.72929	5.66221	4.92481	4.9535
"1556204_a_at"	3.86341	4.08484	3.92923	3.78995	3.81927	3.90196	4.07794	3.72291	3.79519	3.81204	3.80849	3.96202
"1556205_at"	5.10561	5.45915	5.22585	4.96762	4.94411	5.14285	5.20325	4.82143	4.95175	5.03149	4.96747	4.93191
"1556206_at"	5.56493	5.44798	5.81554	5.14612	5.35047	4.98068	5.43905	5.52154	5.69269	5.50637	5.45769	5.84158
"1556207_a_at"	3.57417	3.65554	3.69179	3.55915	3.58217	3.644	3.61668	3.59884	3.62723	3.60858	3.58065	3.66335
"1556209_at"	7.65681	7.09786	6.59736	4.42575	4.75862	5.13177	3.97255	4.94874	4.13487	5.39992	5.33039	4.33142
"1556210_at"	3.68799	3.71188	3.68152	3.58199	3.61187	3.63712	3.64688	3.60918	3.64794	3.61445	3.64589	3.59975
"1556211_a_at"	4.00255	3.84225	3.88668	3.7733	3.9224	3.87461	3.88571	3.87304	3.91716	3.98555	3.84799	3.81942
"1556212_x_at"	3.63198	3.7003	3.7721	3.6617	3.59637	3.62203	3.62754	3.67635	3.59317	3.62593	3.55598	3.67363
"1556213_a_at"	4.20659	4.33848	4.21235	4.16653	4.33084	4.14339	4.60093	4.1154	4.30756	4.12388	4.37983	4.48594
"1556216_s_at"	3.94444	3.91799	3.92267	4.08356	3.98824	4.11211	3.87163	3.96834	3.8477	4.01	3.86266	3.88116
"1556220_at"	3.77284	3.71625	3.78054	3.80972	3.66985	3.77682	3.7346	3.71382	3.77594	3.63529	3.67846	3.73486
"1556221_a_at"	4.23854	4.37368	4.07103	4.26741	4.0956	4.4906	4.57618	4.22917	4.51736	4.30725	4.31583	4.34151
"1556222_at"	4.59514	4.4322	4.53738	4.37162	4.41804	4.37065	4.44372	4.29596	4.32031	4.28213	4.36973	4.39993
"1556224_a_at"	5.24205	5.33451	5.51581	4.74213	5.34713	5.05157	5.37512	4.79031	5.44451	5.22696	4.88548	5.07011
"1556226_at"	4.2309	4.13702	4.32672	4.30819	4.07549	3.89737	4.20248	4.08348	3.99777	3.97892	4.00882	4.02073
"1556227_at"	4.69069	4.87397	4.74981	4.82396	4.79357	4.79962	4.52047	4.77639	4.32443	4.88428	4.87936	4.40922
"1556228_a_at"	6.66455	6.45971	6.75678	6.86148	6.79185	7.13086	6.06323	6.55861	6.18498	7.13626	6.89208	6.02241
"1556229_at"	5.28943	5.0804	5.41474	5.31654	5.22094	5.67967	5.3115	5.06021	5.24989	5.33296	5.24974	5.22868
"1556231_a_at"	4.12602	4.40311	4.28698	4.23091	4.2771	4.2494	4.21253	4.17131	4.28564	4.01809	4.37162	4.30744
"1556232_at"	4.89862	5.01401	5.10843	4.71584	4.844	4.71889	4.8953	4.90995	4.73724	4.76201	4.82751	5.151
"1556233_s_at"	4.30704	4.44751	4.55298	4.25073	4.39225	4.48874	4.44426	4.2841	4.45219	4.47796	4.32007	4.55255
"1556235_at"	3.97356	3.90445	3.90969	3.73002	3.87648	3.92328	3.9165	3.85646	3.95611	3.77676	3.92188	4.03874
"1556236_at"	4.50114	4.51844	4.8486	4.40389	4.23373	4.75395	5.03026	4.38873	4.95352	4.15387	4.487	5.01178
"1556238_at"	3.77172	4.08695	3.98466	3.6931	3.75519	3.68633	3.6433	3.7994	3.70792	3.68379	3.76423	3.78379
"1556239_a_at"	4.73782	4.77669	4.45385	3.96369	3.92366	4.04827	3.861	4.16677	3.95686	4.4608	4.02332	4.01449
"1556240_at"	5.17142	5.20372	5.07692	4.93636	5.02934	5.02645	4.41573	5.15061	4.79776	4.73949	4.90698	4.95236
"1556242_a_at"	7.04966	7.26065	6.83973	7.07443	6.28959	7.2364	6.26764	6.95984	6.08231	7.25855	7.64914	6.43824
"1556244_s_at"	4.08434	3.89616	3.99472	4.03185	3.96595	3.95868	4.02683	3.89966	3.96609	3.88553	4.02993	3.98531
"1556247_a_at"	5.66427	5.76298	5.39962	5.01805	5.05819	5.09386	5.27856	5.23792	5.1337	4.96174	5.12621	5.36208
"1556248_at"	6.34761	6.49041	6.38902	5.9009	6.09395	5.98269	6.05713	5.78331	5.90757	5.74946	5.69941	6.22181
"1556249_a_at"	5.24719	4.93633	5.1553	4.79142	4.69549	4.69579	4.62771	4.8696	5.01283	4.58236	4.79063	5.38389
"1556250_at"	4.148	3.98425	4.11512	3.94614	3.92665	3.92745	3.94113	3.96282	3.88298	3.8309	3.9723	4.13318
"1556253_s_at"	4.29818	4.55452	4.55013	4.79076	4.52591	4.31339	4.7222	5.12054	4.20728	4.4583	4.44584	5.23677
"1556255_a_at"	5.08814	4.79873	5.10432	4.80103	4.62115	4.75903	4.97589	4.57562	4.7302	4.81067	4.79873	4.76756
"1556256_a_at"	4.03844	4.13525	4.13388	4.09121	3.92712	3.80307	3.89325	3.9195	3.94379	3.80673	4.04024	4.15563
"1556257_at"	3.95868	4.1511	4.09994	4.00366	4.19252	3.95434	4.09901	3.85147	3.94437	3.92163	3.8915	3.93474
"1556259_at"	4.16041	4.30056	4.15576	4.30438	4.36669	4.43202	4.26994	4.61383	4.35586	4.26425	4.57815	4.12256
"1556261_a_at"	4.40913	4.56613	4.25726	5.81356	6.03753	5.14692	5.47221	5.05805	6.46215	5.3617	4.46389	6.45476
"1556262_at"	4.21454	4.22152	4.26849	4.22173	4.11452	4.04118	4.07234	3.96468	3.89105	3.90772	4.07653	4.15725
"1556263_s_at"	4.0258	3.97722	4.0002	4.02816	3.95352	3.87796	3.97849	4.07944	3.95004	4.08404	4.05276	4.15178
"1556265_at"	4.92548	5.12239	4.70487	4.63319	4.85896	4.76591	4.76503	4.8517	4.71213	4.75773	4.66398	5.00966
"1556266_a_at"	4.76421	4.94794	4.83122	4.71576	4.63657	4.91092	4.78978	4.67823	4.5786	4.62104	4.74169	4.73834
"1556267_at"	4.18691	4.30208	4.29237	4.1311	4.32637	4.16786	4.20409	4.24446	4.23177	4.22181	4.36827	4.34656
"1556269_at"	5.25935	5.09919	5.09421	4.9047	5.13686	5.05801	4.93281	5.0514	5.29962	5.00419	4.91003	5.0829
"1556271_at"	4.32539	4.39944	4.36125	4.40498	4.39981	4.53989	4.43649	4.5605	4.2395	4.26849	4.37938	4.6279
"1556272_a_at"	3.98386	3.93868	4.08991	3.90543	3.95923	4.00419	4.00403	4.07787	4.23037	3.98747	4.00289	4.01973
"1556274_at"	5.83027	5.94069	5.89693	5.37453	5.6002	5.51943	5.71793	5.67639	5.45047	5.59459	5.53751	5.88465
"1556277_a_at"	7.52493	7.84737	7.96781	6.49944	6.40925	6.79866	8.07207	6.23277	6.25779	7.27873	6.95148	6.33341
"1556279_at"	4.95918	4.76153	4.90065	4.48081	4.51772	4.46903	4.67187	4.46563	4.60259	4.72794	4.51457	4.80287
"1556281_at"	4.74081	4.91114	4.89165	4.5266	4.67769	4.6199	8.38373	4.55608	8.73126	4.49469	6.1893	7.06087
"1556282_at"	3.74979	3.7932	3.76925	4.07821	3.76925	3.73415	3.64165	3.7387	3.7541	3.78858	3.90313	3.68457
"1556283_s_at"	4.63721	4.8517	4.79066	6.30198	5.8633	6.00885	4.73321	5.98012	5.30245	5.82712	6.27213	5.19433
"1556284_at"	3.64445	3.55576	3.60291	3.61657	3.57273	3.60307	3.74808	3.52574	3.84745	3.76231	3.64086	3.61657
"1556285_s_at"	9.16998	8.62768	8.71244	8.91062	9.53861	9.46353	9.75908	9.00271	9.02454	9.44992	8.19333	8.00525
"1556287_a_at"	4.34303	4.25107	4.33439	4.14279	4.01438	3.96549	3.98565	4.12526	4.17301	3.93757	3.97706	4.2078
"1556288_at"	3.97529	3.96414	4.09302	4.01294	3.96795	4.02513	3.96003	4.04609	4.04261	3.93153	3.98683	3.95421
"1556289_at"	3.87694	4.04869	4.04854	3.98013	3.80865	3.90793	3.84979	3.89455	3.8274	3.80463	3.8969	3.95145
"1556291_at"	7.4954	7.64083	7.43611	7.34497	7.48917	7.25739	7.56376	7.4008	7.62402	7.16177	7.3809	7.55494
"1556292_s_at"	5.52746	5.17248	5.46349	5.18216	5.12707	4.94728	5.19118	5.38756	5.17241	4.97781	5.2077	5.35607
"1556294_at"	4.41039	4.33052	4.23855	4.42507	4.27968	4.79996	4.18705	4.34797	4.31523	4.96003	4.25771	7.38014
"1556296_at"	6.56585	6.73633	6.72148	6.45668	6.36175	6.18038	6.51704	6.33153	6.46241	6.42382	6.37863	6.59217
"1556297_a_at"	4.27186	4.40389	4.37051	4.06723	4.04896	4.01822	4.31037	4.20782	4.18984	4.10464	4.19893	4.18329
"1556299_s_at"	4.58132	4.58041	4.43823	4.57106	4.35263	4.4144	4.59534	4.81885	4.88801	4.5225	4.63421	4.6986
"1556300_s_at"	3.81117	3.78739	3.76707	3.81732	3.77916	3.83904	3.80206	3.77886	4.24474	3.88464	5.05416	3.82573
"1556301_at"	4.48312	4.49222	4.6437	4.5655	4.80789	4.7565	4.64221	4.38922	4.44611	4.47509	4.68317	5.1584
"1556304_s_at"	5.05262	5.14095	5.18327	4.9764	4.92775	4.93697	4.81374	5.01338	4.98283	4.85106	4.91062	5.25684
"1556306_at"	7.2996	7.32314	7.03827	4.57618	4.24909	4.06156	4.87979	5.35806	4.29358	4.23479	4.16902	3.74315
"1556308_at"	5.58235	5.01679	5.16639	5.62587	5.47066	5.45577	5.2833	5.64452	5.76607	5.48408	5.21445	5.65121
"1556309_s_at"	5.61426	5.18646	5.43325	4.83888	5.04298	4.87729	5.08686	5.02074	5.09398	5.10092	4.86234	5.84841
"1556312_at"	4.70357	4.78771	4.77888	4.81387	4.72233	4.64518	4.6617	4.58831	4.83697	4.6995	4.81378	5.07366
"1556314_a_at"	4.02295	4.09046	4.11939	6.22271	5.11869	6.18479	4.37116	5.81964	3.99447	6.63016	4.85802	4.42082
"1556316_s_at"	5.39829	5.31951	5.2715	4.99871	5.36208	5.26935	5.58602	5.24201	5.28912	5.3	5.15697	5.3573
"1556318_s_at"	4.5093	4.44386	4.28641	4.67641	3.95528	4.17496	5.15044	4.29097	4.39432	4.49221	4.6602	4.48364
"1556319_at"	5.44553	6.0806	5.575	4.73285	4.68661	4.67445	4.9174	4.82266	4.81198	4.99761	4.58983	4.70868
"1556320_at"	5.74065	5.85617	5.75597	5.73549	5.89192	5.7239	5.87499	5.81161	6.03094	5.79561	5.77786	6.19463
"1556321_a_at"	4.9137	4.85685	5.09448	4.53228	4.35199	4.40609	4.55612	4.451	4.4284	4.7106	4.56572	4.44863
"1556322_a_at"	5.44391	5.55035	5.49797	5.06921	4.8686	4.71761	5.52095	4.8686	5.11977	5.13944	5.22479	4.99829
"1556323_at"	5.06018	4.71752	4.611	4.57107	4.37046	4.44836	5.96215	4.53457	4.20649	4.51081	4.67381	4.29356
"1556325_at"	3.86982	3.87661	3.72035	4.06656	3.91372	4.05921	4.07908	4.42551	3.99883	4.37869	4.2192	4.0149
"1556327_a_at"	4.63284	4.80443	4.66967	4.35203	4.40582	4.63118	4.79449	4.61058	4.68009	4.65754	4.76711	4.73546
"1556328_at"	4.04197	3.85892	3.70546	3.77659	3.68866	3.87589	3.82849	3.73024	3.84161	3.8013	3.81058	3.93792
"1556329_a_at"	3.79168	3.90948	3.82849	3.73865	3.77425	3.71441	3.78662	3.76455	3.80232	3.7602	3.93637	3.7986
"1556331_a_at"	5.99535	6.47007	5.59625	5.02361	4.23106	4.10064	3.54705	4.02382	4.02045	4.6162	3.98704	3.9388
"1556332_at"	4.99187	4.81702	4.77918	5.76395	5.07044	4.9045	4.36839	5.13831	4.73761	5.93773	5.0841	4.78106
"1556333_at"	4.29989	4.40591	4.68324	4.39545	4.23431	4.4045	4.25654	4.50357	4.40591	4.14343	4.39459	4.28161
"1556334_s_at"	3.93867	4.03756	3.9378	3.88462	3.96634	3.82368	4.10928	3.85136	3.95506	3.81886	3.79576	3.88931
"1556336_at"	4.58383	4.88816	5.10341	5.20081	5.1139	5.1139	5.80938	5.26825	4.97655	5.08228	5.12126	5.14015
"1556338_at"	8.66059	8.46542	8.64345	8.20076	7.92033	8.11071	8.35955	7.82574	8.65096	8.53999	8.16619	8.33513
"1556339_a_at"	8.49714	8.22859	8.33465	8.02776	7.6293	7.9031	8.22719	7.60407	8.31742	8.37577	7.96485	8.31855
"1556340_at"	6.65696	6.74604	6.81303	6.64824	6.60252	6.41526	6.54957	6.50895	6.62506	5.94504	6.3682	6.95788
"1556341_s_at"	6.03648	6.22367	6.16939	6.06117	6.10244	6.08381	6.64914	6.01078	6.64447	5.97441	5.89282	6.32648
"1556344_at"	4.32879	4.29595	4.31248	4.04216	4.19937	4.00148	4.39907	4.20183	4.21189	4.09101	4.23127	4.41096
"1556345_s_at"	5.30387	5.15964	5.14486	5.15409	4.70949	4.72295	6.06174	5.10777	5.0991	4.91823	4.91483	5.57833
"1556346_at"	6.47865	6.32465	6.02641	6.54769	5.45886	6.31639	5.65401	7.05822	5.83422	6.91904	6.04255	8.08523
"1556347_at"	4.58829	4.82941	4.70188	6.25997	5.81842	5.35701	7.0706	5.91074	5.91238	6.19582	5.03437	6.03038
"1556348_at"	3.92194	4.02057	4.04575	4.00989	3.93027	3.92003	4.01586	3.75677	3.90118	4.01308	4.01189	3.97024
"1556350_a_at"	4.19265	4.13487	4.25234	4.07262	4.13051	4.21732	4.10734	4.19174	4.11428	4.01752	4.06288	4.30807
"1556351_at"	3.74397	3.81734	3.77822	3.83356	3.65491	3.72966	3.63583	3.77815	3.88126	3.7766	3.70401	3.8454
"1556352_at"	6.98141	6.94457	7.05148	7.92217	6.61552	6.87042	7.14327	7.29667	7.00493	7.11876	7.22286	7.14588
"1556354_s_at"	3.89378	4.00201	3.80101	3.75531	3.78252	3.95351	3.79899	3.87998	3.93558	3.74859	3.87678	3.91983
"1556355_x_at"	5.72885	5.357	5.49844	4.84899	5.09477	5.09671	5.31391	5.12788	5.19328	5.21384	4.90996	5.36126
"1556356_at"	5.08164	5.11662	5.39324	4.76466	4.77976	4.89022	4.82165	4.9062	5.0007	4.64071	4.85941	5.26219
"1556357_s_at"	4.07116	4.03598	4.28211	4.18066	3.91067	3.92767	4.22142	4.00871	4.14251	4.0904	4.08421	4.02806
"1556359_at"	4.25278	4.28044	4.29577	4.07237	4.11661	3.95868	4.00847	4.17337	4.01928	4.21415	4.10755	4.17273
"1556361_s_at"	4.06909	4.2443	4.00506	3.83925	3.75797	3.84665	3.9884	3.89036	3.98615	4.59245	4.04737	4.19034
"1556362_at"	4.61799	4.50362	4.30308	4.22562	4.2047	4.19213	4.16345	4.29055	4.271	4.14073	4.19207	4.31827
"1556364_at"	5.05416	4.98778	4.95324	4.92361	5.10914	4.97571	4.91837	5.71493	4.91311	5.28872	4.9028	5.10914
"1556365_at"	4.34138	4.41841	4.55951	4.21137	4.55958	4.3507	4.30637	4.20442	4.4861	4.43066	4.37162	4.47933
"1556366_s_at"	3.87646	3.82652	3.65784	3.79133	3.96574	3.77148	3.73672	3.74295	3.71601	3.77724	3.79224	3.773
"1556368_at"	4.14225	4.25475	4.30384	4.11192	4.11381	4.29962	4.38161	4.30923	4.24869	4.08526	4.15018	4.29771
"1556369_a_at"	4.34494	4.34795	4.33164	4.38615	4.31592	4.20033	4.25678	4.3063	4.34275	4.28826	4.37077	4.50825
"1556371_at"	3.99192	3.97558	4.08604	3.93053	4.00541	3.80595	3.94973	3.9448	3.98747	3.97558	3.82141	4.06113
"1556373_a_at"	7.43235	7.91637	7.76291	7.54214	6.75794	6.54719	7.53535	7.46075	7.67285	7.98075	7.23323	7.12452
"1556374_s_at"	4.61521	4.76395	4.84335	4.47226	4.57855	4.6287	4.65304	4.54619	4.53138	4.36644	4.4189	4.93211
"1556375_at"	5.78475	5.40008	6.0039	4.94094	4.80724	4.76667	5.15456	5.10866	5.05916	5.12177	5.15416	5.5402
"1556377_s_at"	4.26392	4.37131	4.34526	4.13278	4.16648	4.21098	4.13792	4.22086	4.30085	4.06249	4.10272	4.35979
"1556378_a_at"	4.30953	4.25162	4.31858	4.66268	4.40784	4.32027	4.33301	4.29974	4.16	4.26719	4.20228	4.3151
"1556381_at"	4.38268	4.34186	4.41326	4.31946	4.17721	4.31431	4.26995	4.14396	4.18823	4.23089	4.35417	4.30164
"1556382_a_at"	4.92801	4.98089	4.69426	4.44293	4.6087	4.66971	4.81373	4.67102	4.50426	4.63208	4.62074	4.83057
"1556383_at"	4.74038	4.67243	4.76729	4.8483	4.60961	4.75903	4.80493	4.6312	4.60636	4.36144	4.58273	4.85064
"1556385_at"	8.18196	7.24904	8.70482	5.79838	6.19609	6.23756	5.61777	5.79897	5.96342	5.20506	5.71845	5.76422
"1556387_at"	4.03071	4.15282	4.32509	4.03238	3.97107	3.99537	4.19805	4.17371	3.86343	3.90754	3.99358	4.03002
"1556388_a_at"	3.77244	3.9426	3.80641	3.80395	3.79081	3.7261	3.77979	3.77218	3.74848	3.66588	3.93762	3.8741
"1556389_at"	7.99313	8.33862	7.8079	7.12806	7.02918	6.83226	7.30037	6.18426	7.34605	6.86094	6.63005	7.25069
"1556392_a_at"	3.81049	3.86219	3.74335	3.62057	3.8655	3.79487	3.75648	3.75363	3.76997	3.80377	3.72854	3.74309
"1556393_at"	4.20726	4.38957	4.31172	4.12281	4.34224	4.22513	4.17395	3.98514	4.13439	4.07307	4.11589	4.21182
"1556394_a_at"	4.05686	4.23203	4.09512	3.88406	3.99705	3.8715	3.92248	3.99363	4.06662	3.95629	3.89899	4.01126
"1556395_at"	3.7935	3.7875	3.81384	3.75964	3.6931	3.91206	3.76439	3.69978	3.67657	3.66838	3.79283	3.86882
"1556397_at"	5.83654	5.7485	5.76995	5.36608	5.48178	5.41047	5.47464	5.52082	5.43689	5.28669	5.45971	5.69902
"1556398_a_at"	4.31817	4.2527	4.48657	4.09946	4.2423	4.17299	4.48462	4.14878	4.16705	4.19989	4.15389	4.35543
"1556400_at"	4.84462	4.81671	4.83894	4.48683	4.71535	4.65101	4.57176	4.72936	4.80175	4.59995	4.53663	4.72267
"1556401_a_at"	4.21966	4.51441	4.40032	4.32339	4.115	4.00935	4.00961	4.19093	4.22194	4.14785	4.19222	4.36503
"1556402_at"	4.39148	4.2962	4.38985	5.13094	5.1538	4.7317	4.10535	4.52105	4.46521	4.25578	4.60769	4.29803
"1556404_a_at"	3.94382	3.96785	3.85604	3.88925	4.00565	3.9191	3.82524	3.87004	3.94914	3.94274	3.80749	3.92116
"1556405_s_at"	4.92394	4.65029	4.81218	4.65029	4.67298	4.59103	4.64668	4.71986	4.69517	4.68217	4.84243	4.74217
"1556406_at"	4.11259	4.11069	4.43569	3.98887	3.85115	4.10987	4.16527	3.94331	4.12323	4.1712	4.05405	4.13278
"1556409_a_at"	4.77413	4.70704	4.50769	4.21198	4.18713	4.19055	3.97688	4.30235	4.13654	4.05956	4.35443	4.48855
"1556410_a_at"	3.70156	3.80402	3.79246	3.79708	3.81584	3.85292	3.86267	3.70865	3.88001	3.73986	3.79118	3.82859
"1556411_s_at"	4.23177	4.41379	4.37734	4.16577	4.09984	4.08496	4.25226	4.17322	4.21942	4.06558	4.11245	4.36977
"1556412_at"	5.178	5.51462	5.35679	5.62064	4.94168	5.21642	6.24209	6.06159	5.20007	5.26763	5.70798	5.67435
"1556413_a_at"	4.35626	4.31224	4.47794	4.4706	4.2249	4.33259	4.26016	4.38047	4.48874	4.07343	4.24136	4.48528
"1556414_at"	4.46401	4.43521	4.33361	4.49047	4.36416	4.29952	4.27311	4.20341	4.69469	4.78273	4.25665	4.59455
"1556416_s_at"	4.4386	4.38286	4.60225	4.26193	4.26294	4.29754	4.35674	4.26173	4.51258	4.46459	4.44584	4.50766
"1556417_a_at"	4.3327	4.24126	4.65196	4.09574	4.2822	4.14481	4.27143	4.30235	4.36803	4.25941	4.25427	4.17404
"1556420_s_at"	7.12892	7.22769	7.99348	5.77604	5.76283	6.20813	5.86741	6.20554	5.94946	5.61014	5.96852	5.72179
"1556421_at"	3.97596	3.95463	3.98721	3.89359	3.96802	3.9115	3.87525	3.8646	3.89378	3.82599	3.92613	3.97931
"1556422_at"	4.75556	4.75574	4.90189	4.57791	4.73342	4.80371	4.547	4.59563	4.236	4.22895	4.33007	4.92842
"1556423_at"	4.2452	4.14102	4.2608	5.4295	4.30235	4.41252	4.78994	4.52061	4.3512	4.5283	4.49275	4.12875
"1556425_a_at"	4.56971	4.35314	4.68018	4.55821	4.38372	4.44885	5.28102	4.63339	4.63824	4.55658	4.48951	4.53399
"1556426_at"	4.93597	4.81414	4.9364	4.63251	4.52504	4.51174	4.63253	4.60396	4.59616	4.57315	4.67289	4.77837
"1556427_s_at"	4.45806	4.32978	4.34958	4.23817	4.43537	4.7805	4.27259	4.63872	4.37773	4.41608	4.85176	4.48241
"1556429_a_at"	4.15145	3.99787	3.91068	4.06218	3.93403	4.20741	4.07028	3.95714	4.40329	4.05999	4.11296	4.13174
"1556432_at"	4.26452	4.48087	4.32813	4.65436	4.09901	4.11007	4.99101	4.18561	4.15892	4.20523	4.17063	4.33185
"1556434_at"	5.20036	5.12669	5.47962	5.81765	5.16386	5.72028	5.8553	5.65983	5.42412	6.04768	5.62841	5.89557
"1556435_at"	4.37531	4.30788	4.24613	4.07745	4.24374	4.07196	4.18179	4.11488	4.28308	4.17583	4.25165	4.23466
"1556436_at"	4.49024	4.45482	4.63846	4.37162	4.43011	4.30014	4.47494	4.33461	4.7043	4.46427	4.40193	4.41251
"1556437_at"	4.14898	4.12051	4.04828	4.08066	4.0238	3.93426	4.13404	4.00396	3.98747	3.96361	4.03385	4.08061
"1556439_at"	3.78722	3.8646	3.75416	3.8409	3.85219	3.74216	3.72073	3.8599	3.75289	3.68098	3.77705	3.87004
"1556442_x_at"	9.55165	9.53879	9.49823	9.14003	9.12354	8.8829	9.266	8.99786	8.72391	9.09806	8.77314	9.41409
"1556444_a_at"	4.67473	4.7374	4.91109	4.65087	4.65309	4.7065	4.73748	4.82961	4.70584	4.8034	4.85258	4.80429
"1556445_at"	5.93873	5.55364	5.67872	5.12693	5.07854	5.27192	5.59651	5.37356	5.03541	4.86102	5.01924	5.59491
"1556447_at"	3.96276	4.01726	3.94073	4.00828	3.99355	3.92124	3.94619	3.83943	4.05539	3.9418	3.98583	4.04399
"1556448_a_at"	4.22644	4.15388	4.18726	4.12782	4.09217	4.15523	4.10673	4.07325	4.14053	4.041	4.11913	4.26752
"1556449_at"	6.17607	6.36662	6.06458	5.8502	5.8623	5.66016	6.24747	5.9685	5.82187	5.97922	6.04476	6.35095
"1556451_at"	10.2995	9.39459	10.7071	7.42245	7.51917	7.85637	9.58083	5.70461	7.64974	7.38254	6.6466	8.76495
"1556452_a_at"	5.20687	5.43595	5.36139	4.95312	5.24041	5.04117	5.31258	5.11751	5.09858	5.09777	5.1527	5.50701
"1556453_at"	5.5997	5.74972	5.40422	5.44009	5.49892	5.3658	5.35836	5.22583	5.22399	5.26673	5.30902	5.52473
"1556454_a_at"	4.05674	4.08343	3.98034	3.88531	3.97899	4.0092	3.96843	3.89976	3.97335	4.07194	3.98747	4.05354
"1556456_at"	4.18728	4.36332	4.26645	4.10162	4.06167	4.12758	4.14811	4.22296	4.22152	4.30353	4.11906	4.16058
"1556457_s_at"	4.01987	3.93258	4.18889	3.92257	4.00549	3.89378	3.95803	3.95406	4.01859	3.96003	3.96775	3.92348
"1556459_at"	4.07531	4.23691	4.30358	4.08427	4.00758	3.96847	4.02087	3.98218	3.94579	3.96897	4.08252	4.21355
"1556460_a_at"	4.72574	4.75571	4.89287	4.69981	4.73945	4.65542	4.64238	4.53485	4.66793	4.66841	4.76725	4.67076
"1556461_at"	3.74736	3.80476	3.86537	3.74835	3.76119	3.76016	3.86501	3.73187	3.71193	3.77718	3.77817	3.78649
"1556462_a_at"	3.95241	3.91165	3.99631	3.93144	3.88681	4.00236	4.01253	3.99778	3.9836	3.98276	3.8129	3.97294
"1556464_a_at"	6.46752	6.89486	6.41391	6.31885	6.5658	6.21516	6.44258	6.62732	6.61154	6.29777	6.45273	6.80267
"1556465_at"	4.37893	4.32183	4.37072	4.19227	4.29914	4.44167	4.40662	4.29326	4.28584	4.39176	4.65164	4.36203
"1556467_at"	4.51036	4.3716	4.80014	4.43464	4.65249	4.45227	4.54409	4.53716	4.61018	4.43845	4.15528	5.48086
"1556468_at"	5.0254	5.0454	5.05678	4.63917	4.62126	4.65542	4.64915	4.82349	4.69718	4.71394	4.77907	4.94969
"1556469_s_at"	4.80551	4.81149	4.76948	4.53413	4.552	4.58111	4.65501	4.4512	4.62713	4.53665	4.5187	4.64975
"1556471_at"	6.03024	5.64902	5.76995	5.296	5.4959	5.62959	5.61146	5.505	4.91459	5.34851	5.30048	5.21254
"1556472_s_at"	5.52483	5.55503	5.30776	5.0848	4.60235	5.03649	5.66939	5.54029	4.69117	5.04451	5.36382	4.72233
"1556473_at"	4.32562	4.44493	4.34366	3.78856	3.85255	3.86697	3.89643	3.7549	3.80599	3.80505	3.61852	3.8974
"1556474_a_at"	6.38405	5.70913	5.62065	4.09017	3.97637	4.74022	4.71873	4.43693	4.09017	4.02462	4.10953	4.22172
"1556476_at"	4.07792	3.99538	4.02967	4.45211	3.92406	4.03993	4.09459	3.94554	3.93421	4.06776	3.88181	4.04939
"1556477_a_at"	4.91869	4.74977	4.88155	4.7438	4.55701	4.49636	4.60692	4.51541	4.80126	4.83482	4.67404	4.51356
"1556479_at"	6.42089	6.36482	6.29272	6.0421	5.87483	5.90432	6.02915	5.90979	5.69433	5.73935	5.79165	6.1642
"1556480_a_at"	4.98322	4.98094	4.90339	4.83009	4.95037	4.91987	4.97134	4.89466	4.88256	4.89191	4.74533	5.05005
"1556484_at"	5.83041	5.83814	6.06735	5.58496	5.52872	5.21201	5.5717	5.60056	5.61299	5.40106	5.48833	5.69754
"1556486_at"	4.14359	4.31292	4.27071	4.16611	4.21062	4.04315	4.31827	4.12953	4.17453	4.06582	4.07277	4.17562
"1556487_a_at"	4.07525	4.09098	4.0406	4.02816	4.06085	3.98162	3.80669	3.77704	4.03654	3.97519	4.05769	4.0257
"1556488_s_at"	3.89967	3.87993	3.94625	3.78173	3.8184	3.91159	3.66316	3.84577	3.89766	4.00473	3.86905	3.83826
"1556489_at"	4.1567	4.20522	4.18533	4.1854	4.21582	4.16347	4.22595	4.15222	4.1467	4.17004	4.041	4.31508
"1556490_a_at"	4.03175	4.33078	4.22355	4.24489	4.22309	4.20701	4.06923	4.21842	4.19032	4.2081	4.21168	4.19777
"1556491_at"	3.92289	3.89747	3.98624	3.90786	3.87335	3.75776	3.90707	3.81988	3.91769	3.90492	3.96446	3.98215
"1556492_a_at"	3.96755	3.96126	4.03695	3.93906	3.84004	3.86933	4.16664	3.96684	3.9207	3.79999	3.93725	4.06786
"1556493_a_at"	6.41722	6.92268	6.65395	6.06162	3.91149	5.08801	6.37296	5.64537	5.25595	5.62567	4.93895	5.45401
"1556494_at"	4.53348	4.57185	4.73337	4.4454	4.40688	4.4053	4.44111	4.38033	4.63652	4.67274	4.5818	4.62625
"1556496_a_at"	4.46734	4.69078	4.4658	4.2933	4.26625	4.22021	4.25309	4.40452	4.46019	4.18278	4.46152	4.55568
"1556497_a_at"	3.84561	3.84219	3.92883	3.84795	3.83386	3.96014	3.86866	3.78262	3.94057	3.8726	3.83581	3.94404
"1556498_at"	6.86897	6.76405	6.7492	5.4435	4.59333	4.7853	5.12299	4.89298	4.47044	5.38649	4.27294	4.82538
"1556499_s_at"	3.59113	3.44914	3.56185	11.2125	13.5438	11.0597	9.76556	10.1284	12.8631	11.0215	12.66	10.8534
"1556500_a_at"	3.91935	3.80537	3.82654	3.77905	3.79365	3.79281	3.83899	3.8071	3.76557	3.89511	3.81202	3.80996
"1556502_at"	4.32078	4.4307	4.46205	4.18023	4.14527	4.27622	4.15793	4.18074	4.19623	4.15001	4.17707	4.25896
"1556504_at"	3.86518	3.87221	4.11102	3.92732	3.80409	3.86956	3.77408	3.97973	3.87387	3.85754	3.87615	3.97072
"1556505_at"	4.48161	4.3413	4.60332	4.27543	4.21352	4.11597	4.3141	4.2693	4.23406	4.10394	4.18898	4.49116
"1556507_at"	7.8892	7.86167	8.00048	7.60211	7.54489	7.50042	7.79983	7.60347	7.90066	7.49088	7.60512	7.9433
"1556508_s_at"	4.12031	4.22402	4.40743	4.04166	3.92547	4.078	4.09014	4.20888	3.97965	3.9248	3.96099	4.13697
"1556510_at"	4.70986	4.97016	4.74885	4.63165	4.55583	4.56532	4.46483	4.50015	4.42565	4.37664	4.56406	4.74927
"1556511_a_at"	4.12201	4.13778	3.98509	4.11462	4.14226	3.90924	4.02899	4.04605	4.06472	4.03279	4.03812	4.30215
"1556513_at"	4.8421	4.82141	4.52966	4.5654	4.50758	4.60678	4.48623	4.46066	4.54459	4.36386	4.26787	4.58761
"1556514_at"	4.523	4.33057	4.29049	4.19183	4.09195	4.09209	4.24391	4.07858	4.04246	4.08465	4.12843	4.2852
"1556516_at"	4.34937	4.32768	4.35741	4.20168	4.12751	4.06374	4.23531	4.13153	4.36172	4.28981	4.29213	4.30831
"1556518_at"	4.22715	4.33906	4.4929	4.099	4.11837	4.11246	4.16701	4.10102	4.04138	4.09217	4.15843	4.12307
"1556520_at"	3.97645	3.82639	3.96869	3.89113	3.87234	3.77415	3.86669	3.84759	3.91784	3.77992	3.83502	3.94069
"1556521_a_at"	3.98035	4.04886	4.1859	4.11096	4.11859	4.17349	4.18287	3.96273	4.17886	4.10728	4.03142	4.08232
"1556527_a_at"	7.25931	5.67452	7.47876	7.32609	7.30952	6.81583	6.4	7.70307	5.74133	6.74466	6.69113	6.51362
"1556528_at"	3.48014	3.59638	3.62861	3.65236	3.67881	3.64387	3.7912	3.54866	3.55764	3.66359	3.46257	3.59638
"1556529_a_at"	3.7214	3.97351	3.8316	3.73357	3.71124	3.68103	3.85672	3.78448	3.91523	3.79029	3.70853	3.81524
"1556531_at"	3.958	4.06487	4.0191	3.91374	3.86653	3.87941	3.861	3.89099	4.0073	3.83914	3.99686	3.89965
"1556533_at"	5.48714	5.25623	5.19631	5.15521	5.1433	5.36787	5.08606	5.19068	5.2275	5.06467	5.03235	5.30463
"1556536_at"	4.42974	4.45846	4.7126	4.43513	4.36741	4.32792	4.38713	4.34012	4.23866	4.35986	4.22673	4.6745
"1556538_at"	4.6326	4.42315	4.51036	4.41892	4.61344	4.52741	4.44239	4.4382	4.50308	4.09265	4.27793	4.62788
"1556540_a_at"	6.34866	6.08702	6.08489	5.8269	5.93955	5.68526	6.06828	5.94166	6.18542	5.73384	5.93987	6.22839
"1556541_s_at"	4.12679	3.91748	3.95317	3.8563	3.88001	3.79317	3.73746	3.7875	3.72682	3.77887	3.83425	3.84188
"1556542_a_at"	4.97001	5.20499	4.63598	5.36963	5.63173	4.29582	5.22881	4.67073	5.3071	4.28145	4.87652	4.51047
"1556543_at"	10.0635	10.3139	10.5766	10.063	8.19861	8.4224	10.1499	8.89857	8.98997	9.35756	6.98338	8.51722
"1556545_at"	5.062	6.31281	6.77212	5.01602	4.77763	4.93088	5.82334	5.01313	4.8551	4.71424	4.91883	5.29775
"1556551_s_at"	5.86316	6.26127	6.05028	6.44698	6.11968	5.91047	5.86526	6.08801	5.55651	5.68643	5.83495	5.80526
"1556552_a_at"	5.4023	5.32161	5.55587	5.25679	5.39251	5.3238	5.53771	5.32372	5.41582	5.17501	5.2732	5.69035
"1556553_at"	5.13469	5.44618	5.27903	5.02131	5.06043	5.05635	5.10013	5.06448	5.07519	5.11351	4.94955	5.04176
"1556554_at"	4.99357	5.02872	4.8526	4.71112	4.58967	4.72453	4.72878	4.73234	4.78852	4.6817	4.69778	4.87314
"1556555_at"	4.50519	4.5459	4.91406	4.84829	4.80752	4.81683	5.41015	4.79791	5.52678	4.69506	4.23552	4.9914
"1556558_s_at"	4.15071	4.12729	4.28839	4.13901	4.30495	4.18815	4.22398	4.26027	4.23162	4.22193	4.20631	4.39279
"1556560_a_at"	6.63969	6.59223	6.82326	6.08025	5.95305	6.14354	5.95854	6.38211	6.15031	5.72417	5.84929	6.47161
"1556564_at"	5.00216	4.93021	4.74515	4.64235	4.88512	4.63325	4.83045	4.53138	4.62314	4.58131	4.53477	5.00803
"1556567_at"	5.13714	5.34704	5.35489	5.10042	5.01186	5.07832	5.25022	5.05416	5.27083	5.45079	5.47061	5.14497
"1556568_a_at"	5.80544	6.56426	6.18012	5.62128	5.68764	4.8121	6.09978	6.22394	4.897	5.62402	5.34524	5.32487
"1556571_at"	4.15606	4.17785	4.1615	3.96869	4.19515	4.29853	4.06789	4.08695	4.12454	4.041	4.06572	4.07435
"1556573_s_at"	4.58442	4.45516	4.61269	4.37408	4.37143	4.26573	4.38984	4.44646	4.15935	4.2838	4.37971	4.44584
"1556578_a_at"	4.59151	4.56032	4.31894	4.25157	4.44718	4.347	4.29349	4.24474	4.12323	4.13767	4.29805	4.59128
"1556579_s_at"	4.1871	4.43861	4.25854	5.58688	4.46823	4.33487	4.74742	4.66522	6.18522	5.48757	4.83216	5.81478
"1556580_a_at"	4.12312	4.09395	4.26787	3.89365	4.02396	3.95183	4.15077	3.91486	3.93466	3.93725	3.92209	3.94583
"1556581_at"	4.35989	4.57856	4.38296	4.46971	4.42027	4.51042	4.38059	4.43983	4.37065	4.35592	4.42546	4.40906
"1556582_at"	6.20597	6.31212	6.49544	6.16515	6.37662	6.31215	6.37809	6.46102	6.15829	5.93586	6.24905	6.67566
"1556583_a_at"	3.86913	3.8464	3.98291	4.39023	4.30776	4.86592	3.8636	4.39792	3.89746	4.45332	5.80623	3.98851
"1556584_at"	5.19086	5.06362	5.18827	5.12983	5.15658	5.01033	5.1434	5.23481	5.17224	5.07613	5.01722	5.59024
"1556586_x_at"	5.08103	5.0871	5.10727	5.10386	5.1238	4.95811	4.88169	5.35904	5.41828	5.12234	5.06302	5.44015
"1556588_at"	5.30383	5.5899	5.43056	5.90861	5.69293	5.47668	5.2018	5.64278	6.02126	6.31728	5.72128	5.97226
"1556589_at"	5.8015	5.55035	5.872	6.55546	6.07176	6.05758	5.81916	6.48013	5.83283	6.01575	5.84618	5.91459
"1556590_s_at"	4.54553	4.45691	4.85801	6.51199	6.24946	5.92123	4.53326	6.18872	4.92398	5.89788	6.1268	4.77256
"1556592_at"	4.08979	4.23588	4.00346	4.02192	4.0361	4.11011	4.12299	3.90799	3.92448	3.92937	3.97347	4.02645
"1556593_s_at"	4.77256	4.4992	4.58057	4.34288	4.22662	4.30545	4.31827	4.45623	4.11142	4.27837	4.06371	4.32589
"1556595_at"	7.34988	7.00688	7.38018	4.83297	5.69142	5.65661	5.87548	5.19359	4.92985	4.93183	5.01266	5.21722
"1556597_a_at"	5.44387	5.68401	5.63254	5.59225	5.38825	5.35375	5.64568	5.2239	5.18261	5.14096	5.34371	5.98821
"1556598_at"	3.6842	3.64768	3.65483	3.6643	3.64448	3.66142	3.61687	3.60123	3.69139	3.78124	3.57973	3.61779
"1556599_s_at"	3.82365	3.96943	3.85288	3.77463	3.73038	3.92284	3.82608	3.80671	3.73027	3.67296	3.78593	3.82204
"1556601_a_at"	5.16792	6.17963	5.2171	7.58922	6.62434	7.3099	4.80329	8.72975	5.90302	8.20102	8.26782	8.80414
"1556602_at"	4.43314	4.45085	4.44133	4.09047	4.20649	4.31534	4.86235	4.30171	5.49313	4.3545	4.35507	4.57703
"1556606_at"	4.31029	4.2962	4.31809	4.35404	3.96572	4.33915	4.30235	4.24719	4.2215	6.34762	4.21617	4.23612
"1556607_at"	4.37668	4.31737	4.25079	4.87274	4.27382	4.31431	4.47516	4.35649	4.35506	4.56982	4.21411	4.3904
"1556608_a_at"	4.66065	4.65542	4.73423	5.49857	4.58147	4.71229	4.76826	5.05576	4.76531	4.87697	4.97508	4.98536
"1556609_at"	3.69626	3.80307	3.71312	3.7638	3.69318	3.63818	3.78373	3.73417	3.76109	3.77726	3.66543	3.76911
"1556613_s_at"	5.45633	5.42413	5.27874	5.28395	5.1882	5.81258	5.39743	5.0227	6.82028	5.26177	4.9133	5.15856
"1556616_a_at"	4.71097	4.7063	4.81071	4.7066	5.09056	4.93183	4.5129	4.76733	5.33259	4.94792	4.90996	4.87626
"1556617_a_at"	4.07274	3.9541	4.06816	3.94581	4.05366	4.07775	3.94763	4.0079	3.98537	3.97538	3.88184	3.93903
"1556618_at"	4.40005	4.43373	4.31027	4.89095	4.11285	4.26411	4.26592	4.15696	4.13585	4.05599	4.24848	4.40313
"1556619_at"	3.97427	4.24983	4.15502	3.95204	4.03152	3.98888	4.00552	4.00993	4.00584	3.98473	3.93458	4.17826
"1556620_at"	5.32234	5.11083	5.1065	4.9952	4.97743	4.84618	5.11015	5.00697	5.0539	5.28225	5.14237	5.48408
"1556621_a_at"	4.44249	4.51736	4.40162	4.42809	4.4557	4.30609	4.46902	4.48755	4.52404	4.54979	4.38715	4.45373
"1556622_s_at"	3.72469	3.79023	3.70801	3.70922	3.68317	3.64185	3.7131	3.71142	3.74267	3.69534	3.56621	3.78249
"1556623_at"	4.35821	4.13899	4.30515	4.06392	4.27422	3.98767	4.20343	4.12601	4.17542	4.10258	4.05746	4.17183
"1556624_at"	3.66382	3.59406	3.64662	3.72792	3.48396	3.64376	3.64201	3.51007	3.67281	3.59876	3.66982	3.60875
"1556625_a_at"	3.72644	3.75284	3.74864	3.718	3.6986	3.77642	3.72757	3.72853	3.70827	3.68943	3.64554	3.72251
"1556627_at"	4.10323	4.20242	4.09088	4.03974	4.10798	4.11488	4.12963	4.08281	4.01955	4.12839	4.08985	4.11814
"1556629_a_at"	3.90723	3.89377	3.89265	3.77615	3.88836	3.89933	3.93176	3.86402	3.8307	4.29148	3.90835	3.77103
"1556630_at"	4.12175	4.04174	4.22084	4.10676	4.07405	4.14263	4.22192	4.10793	4.22379	4.24474	4.0315	4.14032
"1556633_at"	4.77646	4.75265	4.92629	4.72545	4.81387	4.84883	4.59277	5.02368	4.88094	4.66977	4.70896	4.74786
"1556636_at"	4.4604	4.41852	4.35736	4.30386	4.41758	4.38805	4.45899	4.49128	4.27091	4.27907	4.38439	4.43866
"1556638_at"	4.61365	4.30067	4.41526	4.23919	4.42575	4.14088	4.30898	4.12599	4.37761	4.07845	4.26044	4.49953
"1556639_at"	4.29852	4.26447	4.36392	4.22334	4.22942	4.24314	4.0844	4.23718	4.19785	4.12941	4.2405	4.32823
"1556641_at"	4.29156	4.41277	4.22953	4.24255	4.23111	4.09929	4.31135	4.27931	4.27172	4.13073	4.15402	4.31471
"1556643_at"	8.26323	8.20523	8.26362	8.69427	8.37432	8.35646	8.55827	8.20137	9.05031	8.53427	8.37901	6.24362
"1556645_s_at"	4.9611	5.06948	5.09107	4.95588	4.69517	4.84898	4.75319	5.13162	4.73801	4.89	5.20055	4.79247
"1556646_at"	7.05975	7.10571	6.89938	7.3248	6.91122	6.97605	7.69376	7.58591	6.83118	7.23476	7.57795	8.33567
"1556648_a_at"	3.80409	3.78848	3.9868	3.86834	3.80409	3.92612	3.88555	3.78943	3.85596	3.90237	3.94605	3.84314
"1556649_at"	4.43404	4.49255	4.3811	4.26132	4.35045	4.34098	4.41063	4.17916	4.21005	4.23177	4.17574	4.45521
"1556650_at"	4.26141	4.31975	4.4132	4.22059	4.13278	4.17867	4.47714	4.19338	5.5075	4.28369	4.25239	4.27461
"1556651_at"	3.9186	3.98345	4.12051	3.83658	3.8567	3.73932	3.82087	3.74978	3.84106	3.89586	3.74719	3.861
"1556653_at"	3.92785	3.90998	4.05778	3.92082	3.92703	3.81131	4.0398	3.90015	3.7802	3.96542	3.92291	4.07364
"1556654_at"	4.66151	5.46294	5.00892	5.11556	4.727	5.21667	5.45204	4.78526	5.00257	4.963	4.87518	5.0073
"1556655_s_at"	4.31907	4.26166	4.10143	4.47887	4.09655	4.35154	4.81714	4.07959	4.22646	4.40169	4.15619	4.31154
"1556656_at"	5.14111	5.4213	5.29182	6.26016	6.78897	5.868	5.96349	6.50699	7.26763	5.88819	7.84257	5.25314
"1556657_at"	9.75763	9.6624	10.112	9.45729	8.52797	9.42905	9.63732	10.0089	8.921	9.59667	9.53136	9.42044
"1556658_a_at"	10.0201	9.82375	10.34	9.7592	8.75454	9.55815	9.93921	10.1693	9.07938	10.203	9.90442	9.64949
"1556659_at"	4.32879	4.22803	4.14958	4.6817	4.41009	4.23936	4.44651	4.25018	4.18896	4.31244	4.31769	4.38922
"1556661_at"	4.72643	4.61444	4.74237	4.54813	4.65106	4.5652	4.70978	4.6742	4.48874	4.60692	4.48173	4.74133
"1556662_at"	5.15388	5.05561	5.14629	4.95991	4.90119	4.89071	5.13766	4.86218	5.03745	4.91665	4.92711	5.02619
"1556663_s_at"	4.80152	4.86743	4.85355	4.63165	4.52099	4.63191	4.58816	4.43383	4.68583	4.54824	4.46389	4.75888
"1556665_at"	5.02868	4.95778	4.55906	4.11896	4.12247	4.16996	4.17761	4.02258	4.22941	4.19572	4.31827	4.25443
"1556666_a_at"	3.89114	3.98408	3.90713	3.87514	3.82049	3.90429	3.88355	3.95746	3.92573	3.8875	3.7162	3.89114
"1556667_at"	4.98177	5.0516	4.954	4.98527	5.3275	5.25956	4.96884	4.75763	4.63582	4.87782	5.17919	5.09046
"1556669_a_at"	5.40229	5.32622	5.4795	5.16907	5.04151	4.94312	5.00993	5.06211	5.00257	4.87756	4.96142	5.2897
"1556670_at"	4.81652	4.67922	4.82299	4.69335	4.72085	4.66948	4.43503	4.5611	4.45947	4.3484	4.48948	4.69615
"1556671_s_at"	5.27161	5.27158	5.3086	5.238	5.15644	5.20778	5.28812	5.45802	5.37658	5.30582	5.06808	5.42075
"1556672_a_at"	6.0864	6.13894	5.77621	6.09945	5.6502	5.39452	6.1682	5.75682	6.21206	5.49232	5.70168	5.54561
"1556675_s_at"	4.82706	4.87238	4.97205	4.65936	4.62545	4.66255	4.63101	4.65855	4.8359	4.78874	4.78927	4.77975
"1556676_a_at"	4.92386	4.87888	4.78264	4.18631	4.15126	4.32666	4.33083	4.37573	4.36854	4.31263	4.30833	4.36516
"1556677_at"	4.02195	4.06374	3.92931	3.93251	4.309	4.0442	3.91579	4.02523	4.06277	4.06255	4.09096	4.0964
"1556678_a_at"	4.38194	4.26983	4.41467	4.268	4.38243	4.07408	4.63963	4.81412	3.95602	4.41659	4.93059	4.60127
"1556679_at"	4.90543	5.05561	4.96262	4.69147	4.78407	4.80236	4.94162	4.79925	4.88123	4.85017	4.79374	4.94901
"1556682_s_at"	4.48431	4.54039	4.72083	4.19987	4.27817	4.6529	5.16584	4.50514	7.99918	4.55751	4.79347	4.37277
"1556683_x_at"	4.211	4.26884	4.27481	4.10684	4.19005	4.21325	4.40278	4.02245	4.25412	4.26124	4.14556	4.19784
"1556684_at"	5.33316	5.57149	5.55025	5.26103	4.99529	5.06457	5.21195	4.98218	5.05399	5.15906	4.99614	5.48257
"1556685_at"	4.41143	4.42489	4.43144	4.36847	4.32682	4.31285	4.60613	4.22866	4.27499	4.07085	4.18686	4.94941
"1556687_a_at"	4.38587	4.42256	4.36198	4.28117	4.23368	4.35794	4.25938	4.20266	4.17426	4.27599	4.26137	4.16114
"1556689_a_at"	4.76445	4.69753	4.61022	4.60269	4.54279	4.54197	4.6151	4.5663	4.49359	4.57618	4.59876	4.70684
"1556690_s_at"	4.50226	4.42771	4.76331	4.35518	4.13032	4.14971	4.42945	4.28353	4.35482	4.29949	4.16705	4.59308
"1556694_a_at"	4.08801	4.25495	4.12492	4.13919	4.14957	4.25041	4.41789	4.0961	4.17574	4.08042	4.13095	4.34035
"1556695_a_at"	3.77476	3.78859	3.7162	3.61657	3.69268	3.83169	3.72018	3.85448	3.67918	3.76079	3.76262	3.75955
"1556696_s_at"	4.20943	4.05413	4.13603	3.97153	4.1345	4.18664	4.14708	4.33472	4.18376	4.19327	4.15719	4.13371
"1556697_at"	3.72048	3.80736	3.78073	3.85237	3.71942	3.77977	3.76248	3.82436	3.79651	3.85354	4.1392	3.90968
"1556698_a_at"	3.84268	4.02804	3.98624	4.78291	4.3156	5.30283	3.80507	5.20988	4.23515	5.29377	5.84224	4.5211
"1556699_at"	4.69746	4.96943	4.63266	4.35443	4.66313	4.54874	4.51852	4.39371	4.56658	4.59814	4.49281	4.53715
"1556700_a_at"	4.23634	4.4967	4.29049	4.19843	4.09928	4.13679	4.19405	4.20861	4.08567	4.26202	4.13158	4.14019
"1556701_at"	5.92007	5.67415	5.99021	5.91898	5.73207	5.70228	5.91776	5.84151	5.90189	5.74805	5.90437	6.27805
"1556704_s_at"	4.02165	3.96086	4.01889	4.00184	4.16453	3.92612	3.96316	3.85939	4.03373	3.78943	4.0136	4.04168
"1556706_at"	3.87965	3.86634	3.86062	3.78856	3.91025	3.98888	3.88739	3.84314	3.87684	3.81884	3.90684	4.03899
"1556709_a_at"	5.31237	5.39524	5.28461	5.05561	5.08327	5.14401	5.22444	5.42581	4.84007	4.96237	5.09008	5.22031
"1556711_at"	4.09922	4.1127	4.12448	4.18783	4.19005	4.24867	3.99825	4.25267	4.26419	4.52091	4.03025	4.15725
"1556713_at"	3.97996	3.93919	3.96801	3.83057	3.87202	3.81555	3.9082	3.81004	3.92181	3.74756	3.81988	4.09151
"1556715_at"	5.12653	5.15079	5.40342	5.13748	5.72302	5.38019	6.31307	5.83257	6.25897	5.77876	5.74947	5.39316
"1556717_at"	4.6414	4.61627	4.96822	4.67903	4.85963	4.48966	4.50861	4.60845	4.59225	4.44278	4.60266	4.73157
"1556718_s_at"	6.21389	6.35988	6.44534	5.94377	5.98176	6.20983	5.78751	5.98628	6.04451	5.65169	5.9076	6.3749
"1556721_at"	5.42053	5.39174	5.14138	5.03995	5.03904	5.08163	5.52187	5.33182	5.66149	5.36633	5.6194	5.53016
"1556722_a_at"	6.47479	6.53411	6.41054	6.38581	6.34857	6.10798	6.27343	6.29408	6.72233	6.02163	6.11393	6.72022
"1556724_at"	4.67427	4.62419	4.4825	4.69054	4.86043	4.44518	4.63752	4.41842	4.67478	4.47444	4.3591	4.56961
"1556725_a_at"	4.36968	4.49775	4.14369	4.67109	5.00313	4.35994	4.46268	4.29723	3.93088	4.02816	4.23834	4.56178
"1556727_at"	5.46478	5.07336	5.04398	4.80881	4.80451	4.94462	5.00056	4.89878	4.94065	4.83077	4.94817	5.32243
"1556728_at"	8.42805	8.52342	8.80173	6.30611	5.721	6.87293	7.97725	6.85636	5.46959	6.68114	6.3455	6.86539
"1556730_at"	3.85521	3.8525	3.7854	3.7623	3.83655	3.90362	3.89515	3.88741	3.85871	3.72151	3.78441	4.01573
"1556732_at"	7.71215	9.12113	8.21875	6.7908	5.41784	5.55209	7.71218	7.44858	5.4482	6.86876	6.24207	6.62355
"1556734_at"	5.41302	5.35814	5.52522	5.21107	5.31863	5.33328	5.47282	5.34209	5.32863	5.07345	5.36154	5.49
"1556735_at"	4.99345	5.21969	5.10044	4.66604	4.99243	4.5946	5.01182	4.61206	4.68347	4.60579	4.63341	5.01805
"1556736_at"	4.10295	4.11914	4.3159	3.98663	4.04246	3.98996	4.19399	3.96645	4.06354	3.92608	3.97747	4.09452
"1556737_at"	5.1836	5.03329	5.14669	4.94128	4.94282	4.8678	5.05416	5.018	4.98334	4.78458	4.65852	5.14465
"1556739_at"	5.69193	5.66295	5.65566	5.70525	5.47699	5.51707	5.55948	5.73682	5.70786	5.62997	5.56544	5.65824
"1556740_at"	4.69598	4.75206	4.96606	4.79966	4.83716	4.69311	4.60065	4.86517	4.96521	4.62246	4.77651	4.98297
"1556742_at"	4.13994	4.51736	4.37509	4.18248	4.00583	4.13909	4.55061	4.29043	3.99176	4.33671	4.10902	4.19296
"1556743_at"	4.72717	4.64441	4.70655	4.68539	6.50719	4.54123	4.73248	4.68498	5.02655	5.11314	5.03259	4.58125
"1556744_a_at"	6.50875	6.44624	6.71083	6.50979	8.40949	6.53292	6.38323	6.26719	7.27611	6.69793	6.52676	6.3027
"1556747_a_at"	5.07366	4.9994	5.13965	4.94969	4.91981	4.92447	4.9915	5.0419	4.82243	4.85561	4.95452	5.54368
"1556748_x_at"	6.01597	6.16922	6.56398	6.07266	6.16475	5.94244	6.00589	5.73125	5.87133	5.45389	5.87741	6.12205
"1556749_at"	4.41462	4.55233	4.49208	5.04691	4.52653	4.67372	4.4344	4.53732	4.15463	5.34989	4.54734	4.49336
"1556750_at"	5.19314	4.89092	5.07906	4.59393	4.57273	4.68199	4.35013	4.64101	4.71913	4.78757	4.59936	4.24138
"1556753_s_at"	5.06497	4.74859	4.93364	4.73026	4.77516	4.78299	4.75433	4.82783	4.84492	4.81633	4.84227	4.93425
"1556754_at"	4.67247	4.53656	4.45289	4.27622	4.40242	4.40043	4.41344	4.44205	4.43635	4.39897	4.36572	4.64071
"1556755_s_at"	4.90655	5.19178	5.18208	4.74565	4.95286	4.83608	4.94277	4.61219	6.22948	4.66143	4.72474	4.96901
"1556757_a_at"	3.99833	4.03444	3.91758	3.85598	4.08545	4.01154	3.92517	3.88524	3.82976	3.87627	3.91465	3.96202
"1556758_at"	4.67417	4.80654	4.75184	4.93824	5.20765	4.77953	4.77436	4.74546	4.92867	4.65785	4.78114	4.57343
"1556759_at"	3.83407	3.71554	3.78626	3.716	3.6481	3.71824	3.83495	3.74163	3.65701	3.7226	3.65245	3.72298
"1556760_a_at"	3.95468	4.05394	3.96827	3.89434	3.96509	3.99477	3.95811	4.00052	4.12813	4.03044	3.87975	4.05892
"1556761_at"	5.65728	5.42947	6.04143	5.19176	5.47114	5.46324	6.24748	5.19893	5.3842	5.20874	4.87518	5.17326
"1556762_a_at"	5.17234	4.9586	5.18685	4.56383	5.00297	4.94743	5.28978	4.89466	4.54554	4.8285	4.65175	5.06271
"1556763_at"	5.72776	6.71651	6.15813	5.19553	4.61505	4.47023	4.34809	4.57931	4.57209	4.87982	4.32989	4.39157
"1556764_s_at"	7.25966	7.34795	6.43801	5.60523	5.09513	4.25705	4.13948	4.60853	4.53749	5.24228	4.32267	4.30679
"1556766_at"	5.4023	5.12428	5.52964	5.2603	5.1141	5.07517	5.3454	5.04216	5.19632	5.0654	5.15708	5.58105
"1556768_at"	5.54264	5.52607	5.7013	5.42525	5.45448	5.44395	5.48335	5.35042	5.3092	5.35286	5.58417	5.61804
"1556769_a_at"	4.16631	3.82324	4.09062	3.87193	3.98187	3.89381	4.05757	3.89674	3.89686	3.81239	3.89294	3.93009
"1556770_a_at"	4.22029	3.97817	4.13877	4.02421	4.24281	4.13185	3.9303	4.19685	4.0519	4.05445	4.16499	4.23584
"1556771_a_at"	4.41034	4.3881	4.52062	4.23289	4.22549	4.17922	4.26718	4.27643	4.21884	4.04447	4.24469	4.38652
"1556773_at"	3.94825	3.99429	4.07808	3.8458	4.01986	3.81527	3.87586	4.03213	3.93184	3.79762	4.15032	4.11184
"1556775_at"	3.94959	4.02851	4.09994	3.91756	3.8789	3.9143	3.86566	3.83212	3.95695	3.91606	3.93923	4.05793
"1556776_a_at"	4.17526	4.09845	4.10981	3.89	3.94932	4.04569	3.94359	3.92992	4.17435	4.05279	4.06789	4.49253
"1556777_a_at"	5.16329	5.02548	4.84388	4.72955	4.93571	4.48203	4.96477	4.86076	5.12357	4.84183	4.80783	5.27804
"1556778_at"	4.30005	4.25108	4.16891	4.67236	4.16675	4.23954	4.14336	4.5397	4.20209	4.55936	4.71196	4.29656
"1556779_s_at"	4.40373	4.32624	4.6003	4.37383	4.25472	4.29763	4.49526	4.53463	4.29162	4.5323	4.58007	4.513
"1556781_at"	3.85814	3.8186	3.82336	3.83498	3.94087	3.88151	3.98489	3.81397	3.94849	3.84464	3.75907	3.88897
"1556783_a_at"	4.49947	4.43777	4.25912	5.22942	4.92696	5.25052	6.58135	5.68906	5.60744	5.53219	4.15565	5.00072
"1556784_at"	4.36059	4.6682	4.43838	4.26747	4.2581	4.41056	4.24725	4.46525	4.11623	4.00638	4.28824	4.41247
"1556786_at"	3.76345	3.78342	3.72475	3.85459	3.74273	3.79167	3.75863	3.8377	3.86856	3.8535	3.94394	3.86781
"1556787_s_at"	4.01652	3.87978	3.96994	3.94865	3.8763	3.66686	3.86578	3.92732	3.97456	3.71723	3.90934	4.13468
"1556789_a_at"	4.37771	4.4426	4.55573	4.24374	4.20649	4.19098	4.1701	4.13714	4.1063	4.23387	4.19863	4.30865
"1556793_a_at"	4.53044	4.79339	4.46389	4.49466	4.56651	4.52146	4.48197	4.28832	4.29578	4.36688	4.48839	4.51047
"1556794_at"	3.91622	3.9419	3.95758	3.97005	4.19879	4.12846	4.48035	3.92449	4.06197	4.0249	4.01112	3.9094
"1556796_at"	4.28389	4.40409	4.48522	4.25082	4.14783	4.22215	4.436	4.33873	4.16949	4.11791	4.3304	4.38922
"1556797_at"	5.50174	5.32756	5.30463	4.58691	4.86702	4.77225	5.16317	4.95434	4.83536	4.25682	4.75533	5.23072
"1556798_a_at"	3.90988	3.95867	3.90152	3.92026	3.86606	3.93445	3.87698	3.95338	3.98432	3.94972	3.88804	3.93273
"1556800_a_at"	4.0911	4.08865	4.05409	4.04182	4.10606	4.04246	4.1054	4.08257	4.05014	3.97992	4.15524	4.09576
"1556801_at"	4.6236	4.58791	4.51415	4.43723	4.31212	4.39049	4.5125	4.40999	4.47991	4.36343	4.35586	4.73204
"1556803_at"	4.41144	4.37355	4.24505	4.30744	4.154	4.2945	4.30902	4.31491	4.2715	4.16193	4.28995	4.33279
"1556804_s_at"	3.71588	3.6528	3.74811	3.70696	3.72213	3.84436	3.70798	3.71692	3.68098	3.59987	3.74391	3.8391
"1556805_at"	4.1541	4.09611	4.13961	4.03458	4.08728	3.92879	4.00478	4.14141	4.04636	4.04066	3.96052	4.25436
"1556806_at"	4.99529	5.78901	5.60963	4.7578	4.63404	4.61204	5.09522	4.46514	4.57154	4.57946	4.57544	4.94384
"1556808_at"	4.81413	4.69696	4.74383	4.47125	4.42901	4.63165	4.6894	4.59253	4.59222	4.53097	4.59106	4.52255
"1556809_a_at"	4.45653	4.46506	4.24596	4.31459	4.2592	4.40393	4.49292	4.38991	4.20481	4.2515	4.41166	4.33459
"1556810_a_at"	3.91401	3.94087	3.94343	3.86831	3.8821	3.93588	3.9472	3.92812	3.94282	3.96102	3.97726	4.07527
"1556812_a_at"	5.23957	4.77352	5.17758	4.68615	4.56641	4.55734	4.53361	4.63028	6.32353	4.57652	4.46908	4.4805
"1556813_at"	3.89027	4.04644	3.92472	3.97218	3.82468	4.09523	3.88217	3.72518	3.89378	3.91101	3.88929	3.96945
"1556814_a_at"	4.35713	4.33716	4.18024	4.09084	3.87986	4.13093	4.2292	4.22925	4.15648	4.00041	3.8788	4.08127
"1556815_at"	4.09933	4.28997	4.1851	4.43988	4.18812	4.18726	3.99025	4.2751	4.18533	4.07179	4.22493	4.06048
"1556817_a_at"	3.93172	3.95272	3.94248	3.88516	3.73856	3.84501	4.012	3.92836	3.87645	3.84982	3.92333	3.93181
"1556818_at"	6.78237	6.93045	7.40901	6.1369	5.26803	5.96089	7.7561	6.16943	6.01768	6.47667	6.23606	6.02243
"1556820_a_at"	8.03012	7.00283	8.15331	8.88011	8.3836	9.65345	9.4599	8.08369	7.27043	9.40754	9.31774	10.0064
"1556821_x_at"	8.6289	8.02022	9.0665	9.76914	9.38081	10.4378	10.297	8.99713	8.30872	10.0592	9.98929	10.7877
"1556822_s_at"	4.95729	4.84227	4.96453	4.54183	4.53815	4.9776	4.79775	4.479	4.98017	4.67767	4.61213	4.67428
"1556823_s_at"	4.55928	4.75685	4.56211	4.39422	4.5405	4.69693	4.78985	4.50837	4.54872	4.66123	4.54176	4.7762
"1556824_at"	5.16938	5.15255	5.05077	5.06005	4.97672	4.97458	5.00745	4.98986	5.1665	5.03488	4.98457	5.40388
"1556826_s_at"	4.27971	4.45124	4.2842	4.20096	4.22994	4.18547	4.19698	4.3394	4.25428	4.20545	4.21088	4.34585
"1556827_at"	3.93045	3.99678	4.08589	4.16336	4.19438	4.35456	4.07077	3.96484	4.46672	3.94934	3.90948	4.0448
"1556828_at"	5.16097	5.07734	4.82503	4.54814	5.09444	5.21336	5.19358	4.31801	4.85543	4.95236	4.65886	5.07716
"1556829_at"	4.52955	4.44863	4.48778	4.30097	4.21952	4.29108	4.45533	4.32878	4.41511	4.30097	4.40142	4.40439
"1556831_at"	5.298	5.23101	5.33461	5.16904	4.92528	5.01801	5.20945	5.11339	5.10888	5.03962	5.09029	5.27645
"1556832_at"	3.80658	3.74849	3.77759	3.75593	3.86986	3.8751	3.75304	3.82834	3.94461	3.94618	3.83913	3.80168
"1556834_at"	3.80998	3.72251	3.85996	3.73232	3.6864	3.87239	3.7533	3.8083	3.8303	3.8462	3.85404	3.79065
"1556835_s_at"	5.50747	5.3476	5.41126	5.2539	5.37183	5.09956	5.38323	5.29281	5.27361	5.15422	5.28679	5.12361
"1556836_at"	4.67342	4.78123	4.66162	4.58703	4.60778	4.69105	4.67378	4.63451	4.76786	4.5916	4.60208	4.78892
"1556837_a_at"	4.84807	4.75372	4.69289	4.57886	4.51489	4.65542	4.47721	4.74094	4.42452	4.25853	4.61324	4.77379
"1556839_s_at"	6.71052	6.17549	5.80382	5.56847	5.87281	5.25321	5.21265	6.10321	5.70583	5.32099	5.31967	5.37183
"1556841_a_at"	4.41204	4.22901	4.49302	4.22326	4.31824	4.42697	4.3729	4.26229	4.43095	4.20602	4.44584	4.30851
"1556842_at"	3.95395	4.00444	3.95129	3.97358	3.82279	3.75916	3.85985	3.87574	3.99515	3.91805	3.6836	3.93497
"1556844_at"	4.21543	4.13652	4.21202	4.13863	4.14768	4.17754	4.08963	4.12291	4.11316	4.00416	3.94995	4.2535
"1556846_at"	5.17231	5.14578	5.1783	5.08331	4.77595	5.11006	5.17401	5.18593	5.22794	5.06956	5.22898	5.5012
"1556847_s_at"	4.28305	4.45769	4.12668	4.13899	4.17293	4.26483	4.24071	4.32796	4.28615	4.23522	4.03488	4.3769
"1556849_at"	4.30073	4.30529	4.54706	4.79713	3.83826	3.66428	4.41171	4.10127	4.11907	5.15633	4.18081	4.17561
"1556850_at"	4.09954	4.19887	4.24613	4.19706	4.06031	4.078	4.15648	4.09156	4.0307	4.03981	4.17059	4.23944
"1556851_at"	4.08414	4.09212	4.0238	4.08998	4.18728	4.07623	3.98856	4.08475	4.01946	4.20678	4.023	4.243
"1556852_a_at"	7.33871	7.30354	7.47663	6.92186	6.97518	6.82706	6.78951	6.96582	6.82537	6.51894	6.77989	7.36607
"1556854_at"	4.96484	4.84613	4.8886	5.03729	4.8674	5.10711	4.92771	5.19331	4.92771	5.03441	5.1826	5.02932
"1556855_a_at"	5.27794	5.00101	5.17954	4.88075	4.91685	4.79301	4.96932	5.02029	5.11846	4.659	5.08561	5.02307
"1556856_at"	4.29338	4.4425	4.32264	4.27622	4.26223	4.26906	4.09901	4.30226	4.36798	4.10293	4.25845	4.28969
"1556859_a_at"	4.09901	4.02628	4.06385	3.86639	3.96821	4.00501	3.87833	3.94051	3.89141	4.10796	3.95912	4.07538
"1556864_at"	6.45913	6.20967	6.63337	5.58578	5.78002	5.81236	5.81778	5.72355	5.87386	5.74335	5.71569	5.94183
"1556865_at"	4.46739	4.65562	4.39777	4.35312	4.41771	4.52982	4.37531	4.50088	4.25846	4.20363	4.3879	4.49705
"1556867_at"	3.81502	3.82022	3.92593	3.66817	3.72873	3.67103	3.63229	3.65461	3.85136	3.77716	3.75177	3.70269
"1556872_s_at"	5.13821	5.03263	5.04754	4.64443	4.87398	4.98206	4.96729	4.73588	4.89741	4.89388	4.74597	5.12663
"1556873_at"	3.96679	5.19748	4.3194	3.76961	3.60622	3.69779	3.763	3.68376	3.66098	3.64769	3.77028	3.72518
"1556874_a_at"	5.94165	7.01573	6.5332	4.2396	4.35465	4.16214	4.46657	4.26621	4.39217	4.35076	4.32544	4.5311
"1556876_s_at"	3.82885	3.9419	3.96602	3.9222	3.82012	3.83495	3.80544	3.95403	3.84906	3.82192	3.84544	3.86398
"1556877_at"	3.70914	3.78399	3.72002	3.77101	3.6666	3.7529	3.69129	3.6893	3.72951	3.66317	3.69761	3.67312
"1556879_at"	4.21172	4.25149	4.42496	4.30744	4.19359	4.28715	4.24992	4.18652	4.22429	4.11757	4.2889	4.21196
"1556881_at"	4.57513	4.5091	4.40364	4.47614	4.39265	4.42708	4.47121	4.39063	4.52493	4.24695	4.54691	4.65743
"1556883_a_at"	4.42814	4.47859	4.45502	4.12326	4.25174	4.29657	4.17238	4.35398	4.22923	4.24579	4.28114	4.46271
"1556884_a_at"	3.81796	3.69626	3.70917	3.73006	3.75316	3.73165	3.73672	3.75978	3.71063	3.81291	3.77488	3.732
"1556885_at"	3.97984	3.88836	4.06597	3.88422	3.76097	3.89852	3.83215	3.81163	3.90066	3.86522	3.92031	3.86243
"1556886_a_at"	4.08581	4.05678	4.10018	4.13121	3.99743	4.05776	4.26801	4.00883	4.14568	3.96521	4.06826	4.08143
"1556887_at"	4.49701	4.20918	4.25052	4.06856	4.32134	4.04369	4.22193	4.16275	4.12238	4.18528	4.01189	4.39144
"1556888_at"	3.89378	3.82744	3.82435	3.77061	3.75519	4.00715	3.73592	4.14709	3.88764	3.91972	3.72281	3.74216
"1556889_s_at"	3.81439	3.89172	3.87049	3.79962	3.85085	4.1577	3.83163	4.25696	3.83461	3.952	3.76489	3.85499
"1556891_at"	4.16744	4.10056	4.04295	4.14048	3.98888	4.11419	4.19087	4.03146	4.20379	4.03408	4.13294	4.19136
"1556894_at"	4.09901	4.06844	4.22355	4.18357	4.10119	4.11352	4.1239	4.11995	4.20736	4.23136	4.14795	4.31978
"1556895_a_at"	4.66189	4.67588	4.86389	4.66662	4.63308	4.54874	4.83646	4.4933	4.75704	4.68622	4.73921	4.99361
"1556896_at"	4.4267	4.31431	4.45617	4.51493	4.19052	4.38658	4.21183	4.32633	4.46528	4.36188	4.47632	4.38012
"1556898_at"	4.04075	3.97118	4.00772	3.84981	3.88159	3.8646	3.96343	3.9027	3.94318	3.86516	3.99779	4.00841
"1556899_at"	4.30515	4.33842	4.50005	4.45502	4.58312	4.34894	4.32473	4.3763	4.28308	4.30689	4.16958	4.37958
"1556900_at"	6.91149	7.16429	7.12946	6.69029	6.96772	6.53724	6.85933	6.74806	7.0012	6.62309	6.61309	6.98391
"1556901_s_at"	3.74924	3.76483	3.84015	3.63618	3.53452	3.74068	3.7312	3.63068	3.61398	3.59461	3.70054	3.60446
"1556903_at"	3.93298	3.94053	4.17154	3.9064	3.83529	3.80877	3.96912	3.80818	3.80815	3.76185	3.79638	4.06848
"1556904_at"	3.9082	3.7758	3.80417	3.65707	3.95779	3.78428	3.81703	3.70116	3.82698	3.72517	3.86989	3.81973
"1556905_at"	4.65691	4.71635	4.73994	4.38001	4.42177	4.53731	4.83783	4.62998	4.54951	4.41291	4.44247	4.74064
"1556907_at"	4.67809	4.57618	4.81191	4.41409	4.58323	4.47969	4.3831	4.44509	4.41811	4.22254	4.41408	4.36298
"1556909_at"	5.95366	5.78282	5.74661	5.68946	5.53098	5.75088	5.65054	5.59084	5.80112	5.54047	5.69103	5.85107
"1556911_at"	4.35989	4.17676	4.21816	4.38302	4.29384	4.16101	4.1151	4.35005	4.86847	4.29708	4.48886	4.48768
"1556912_at"	4.12056	3.9043	3.9554	3.88057	3.97372	3.97653	4.00227	3.96767	4.12396	4.02586	4.0111	3.89357
"1556913_a_at"	3.92961	3.74574	3.87445	3.92462	3.90723	3.85906	3.85339	3.84935	3.82797	3.75348	3.70141	3.87882
"1556914_at"	4.8031	4.69579	4.86244	4.58135	4.5244	4.48063	4.60471	4.57592	4.83078	4.54032	4.70185	4.90471
"1556916_a_at"	4.34371	4.34797	4.28782	4.14464	4.31017	4.20376	4.27774	4.26117	4.31244	4.36644	4.224	4.30185
"1556917_a_at"	4.03357	4.11152	4.10122	4.09159	4.05207	3.94117	3.97316	3.89062	3.93288	3.9885	4.03663	4.02908
"1556919_at"	4.59269	4.46271	4.38612	4.35693	4.54022	4.41576	4.48142	4.48356	4.4889	4.46831	4.3484	4.42514
"1556920_s_at"	4.06356	4.5053	4.07119	4.21527	4.12284	4.1537	4.39688	4.16927	4.17011	4.10725	4.05879	4.38328
"1556921_at"	3.97953	4.10169	4.0686	3.87076	3.93292	4.00393	3.96761	3.83028	3.95896	4.01497	3.96294	4.08051
"1556923_at"	4.26642	4.21619	4.22773	4.33967	4.3464	4.05019	4.4483	4.20701	4.14993	4.15476	4.24166	4.54321
"1556924_at"	4.14058	4.32984	4.35236	4.2619	4.18275	3.96554	4.10502	4.29954	4.23903	4.21858	4.38647	4.2358
"1556925_at"	4.71868	4.80472	5.47207	4.55397	4.33383	4.63918	4.84858	4.30665	4.66391	4.41674	4.50421	4.65428
"1556927_at"	4.23796	4.17375	4.35207	4.16611	4.13619	4.10334	4.16	4.20959	4.11244	4.09129	4.16857	4.27503
"1556928_at"	7.04653	6.83526	6.99711	6.47559	6.38298	6.30405	6.49238	6.4331	6.65293	6.24636	6.38969	6.83424
"1556929_at"	4.76855	4.91378	4.78151	4.6142	4.60638	4.56098	4.69247	4.58748	4.56128	4.23177	4.52653	4.76907
"1556931_at"	5.57568	5.7797	5.32261	5.17128	4.48925	4.72557	5.30463	4.7591	4.55661	5.17646	4.61216	5.01817
"1556932_at"	4.4946	4.30042	4.31172	4.32056	4.32183	4.23539	4.32718	4.30603	4.33504	4.33324	4.36158	4.52971
"1556933_at"	3.71233	3.69449	3.65778	3.57717	3.68313	3.71073	3.70205	3.67289	3.62214	3.59424	3.65731	3.67533
"1556935_at"	4.12472	3.97886	4.19729	4.23533	4.30534	4.12209	4.14837	4.13857	4.08899	4.24176	4.1823	4.23222
"1556936_at"	3.77512	3.71917	3.79996	3.79094	3.80578	3.89412	3.81479	3.81538	3.80059	3.74489	3.71162	3.78337
"1556937_at"	5.42047	5.40789	5.56824	5.51692	5.44512	5.40332	5.39991	5.51594	5.36414	5.30856	5.60906	5.46573
"1556938_a_at"	4.16454	3.95868	4.06829	3.81215	4.18281	4.20376	4.3781	4.04987	4.6075	4.30507	4.02007	4.19778
"1556940_at"	4.01207	3.92691	3.9257	3.85098	3.89166	3.98347	3.93288	4.03641	3.96076	3.97768	3.99676	3.96968
"1556941_a_at"	3.94847	4.12237	3.82945	3.9235	3.86109	4.0932	3.80507	3.75418	3.87681	3.88131	3.87414	3.85515
"1556942_at"	4.35036	4.32732	4.33439	4.89742	4.42923	4.24388	4.48098	4.93708	4.40744	5.11654	4.35396	4.28853
"1556944_at"	4.32079	3.97077	4.15832	4.14463	4.1234	4.17033	4.05657	4.05241	4.18533	4.01355	4.02501	4.11662
"1556945_a_at"	4.3759	4.16077	4.20683	3.99253	4.13154	3.93827	4.00961	3.97139	4.11615	3.97436	4.11824	3.94594
"1556947_at"	5.05416	4.84227	5.10192	4.97343	4.90814	4.64991	4.86354	4.59654	4.77422	4.66379	4.78994	5.07766
"1556950_s_at"	4.67488	4.7363	4.62975	4.6312	4.62882	4.49145	4.66149	4.51902	4.53139	4.59734	4.58289	4.61897
"1556951_at"	4.34307	4.35593	4.41999	4.47346	4.31701	4.27541	4.34398	4.36528	4.33918	4.34412	4.45196	4.40042
"1556952_at"	5.11081	4.91738	4.66102	6.20001	5.79199	5.77609	5.04322	6.1688	5.04422	6.4981	6.35697	7.40776
"1556954_at"	3.9818	4.00583	4.27605	3.87719	3.92412	3.92963	3.93973	3.75885	3.94109	3.88203	3.9141	3.85108
"1556956_at"	4.85525	4.91548	4.89363	4.68501	4.78301	4.6652	4.92623	4.89466	4.93839	4.70809	4.8602	5.26769
[truncated: 5,513,695 more chars]
