# Supplementary material for: Identification of hub genes associated with the pathogenesis of diffuse large B-cell lymphoma subtype one characterized by host response via integrated bioinformatic analyses
Source: PeerJ. 2020 Nov 20;8:e10269. doi: 10.7717/peerj.10269 (PMC7682441; doi:10.7717/peerj.10269)
Supplement: Supplemental Information 2 [file peerj-08-10269-s002.gz › peerj-08-10269-s002]

!Series_title	A mouse model of deregulation of the malt1 oncogene recapitulates the pathogenesis of human malt lymphoma [MALT dataset]
!Series_geo_accession	GSE25638
!Series_status	Public on Jul 10 2012
!Series_submission_date	Nov 28 2010
!Series_last_update_date	Mar 25 2019
!Series_pubmed_id	22689981
!Series_summary	Attempts at modeling chromosomal translocations involving MALT1 gene, hallmarks of human mucosa-associated lymphoid tissue (MALT) lymphoma, have failed to reproduce the disease in mice. Here we describe a transgenic model in which MALT1 expression was targeted to mouse hematopoietic stem/progenitor cells. In Sca1-MALT1 mice, MALT1 deregulation activated the NF-kappaB pathway in Sca1+ cells, promo…
!Series_summary
!Series_summary	Keywords: lymphoma profiling, MALT lymphoma
!Series_overall_design	97 samples were analized of which 13 were normal B-cell purified subpopulations and 84 lymphoma samples (31 MALT lymphomas, 26 DLBCL, 15 FCL and 12 SMZL)
!Series_type	Expression profiling by array
!Series_contributor	Carolina,,Vicente-Dueñas
!Series_contributor	Lorena,,Fontán
!Series_contributor	Ines,,Gonzalez-Herrero
!Series_contributor	Victor,,Segura
!Series_contributor	Angela,,Aznar
!Series_contributor	Esther,,Alonso-Escudero
!Series_contributor	Jose,I,Martinez-Ferrandis
!Series_contributor	Fernando,,Abollo-Jimenez
!Series_contributor	Cristina,,Bertolo
!Series_contributor	Francisco,J,Garcia-Criado
!Series_contributor	María,B,García-Cenador
!Series_contributor	Federico,,Garcia-Bragado
!Series_contributor	Ellen,D,Remstein
!Series_contributor	Reiner,,Siebert
!Series_contributor	Ming,Q,Du
!Series_contributor	Xabier,,Sagaert
!Series_contributor	Izidore,S,Lossos
!Series_contributor	Teresa,,Flores
!Series_contributor	Cesar,,Cobaleda
!Series_contributor	Isidro,,Sanchez-Garcia
!Series_contributor	Jose,A,Martinez-Climent
!Series_sample_id	GSM629894 GSM629895 GSM629896 GSM629897 GSM629898 GSM629899 GSM629900 GSM629901 GSM629902 GSM629903 GSM629904 GSM629905 GSM629906 GSM629907 GSM629908 GSM629909 GSM629910 GSM629911 GSM629912 GSM629913 GSM629914 GSM629915 GSM629916 GSM629917 GSM629918 GSM629919 GSM629920 GSM629921 GSM629922 GSM629923 GSM629924 GSM629925 GSM629926 GSM629927 GSM629928 GSM629929 GSM629930 GSM629931 GSM629932 GSM629933…
!Series_contact_name	Victor,,Segura
!Series_contact_email	vsegura@unav.es
!Series_contact_department	Unit of Proteomics, Genomics and Bioinformatics
!Series_contact_institute	FIMA
!Series_contact_address	Avda. Pío XII, 55
!Series_contact_city	Pamplona
!Series_contact_state	Navarra
!Series_contact_zip/postal_code	31008
!Series_contact_country	Spain
!Series_supplementary_file	ftp://ftp.ncbi.nlm.nih.gov/geo/series/GSE25nnn/GSE25638/suppl/GSE25638_RAW.tar
!Series_platform_id	GPL570
!Series_platform_taxid	9606
!Series_sample_taxid	9606
!Series_relation	SubSeries of: GSE25639
!Series_relation	BioProject: https://www.ncbi.nlm.nih.gov/bioproject/PRJNA142423
!Sample_title	MALT_lymphoma_1	MALT_lymphoma_10	MALT_lymphoma_11	MALT_lymphoma_12	MALT_lymphoma_13	MALT_lymphoma_14	MALT_lymphoma_15	MALT_lymphoma_16	MALT_lymphoma_17	MALT_lymphoma_18	MALT_lymphoma_19	MALT_lymphoma_2	MALT_lymphoma_20	MALT_lymphoma_21	MALT_lymphoma_22	MALT_lymphoma_23	MALT_lymphoma_24	MALT_lymphoma_25	MALT_lymphoma_26	MALT_lymphoma_27	MALT_lymphoma_28	MALT_lymphoma_29	MALT_lymphoma_3	MALT_lymphoma_30	MALT_lymphoma_31	MALT_lymphoma_4	MALT_lymphoma_5	MALT_lymphoma_6	MALT_lymphoma_7	MALT_lymphoma_8	MALT_lymphoma_9	Diffuse_Large_B_Cell_lymphoma_1	Diffuse_Large_B_Cell_lymphoma_10	Diffuse_Large_B_Cell_lymphoma_11	Diffuse_Large_B_Cell_lymphoma_12	Diffuse_Large_B_Cell_lymphoma_13	Diffuse_Large_B_Cell_lymphoma_14	Diffuse_Large_B_Cell_lymphoma_15	Diffuse_Large_B_Cell_lymphoma_16	Diffuse_Large_B_Cell_lymphoma_17	Diffuse_Large_B_Cell_lymphoma_18	Diffuse_Large_B_Cell_lymphoma_19	Diffuse_Large_B_Cell_lymphoma_2	Diffuse_Large_B_Cell_lymphoma_20	Diffuse_Large_B_Cell_lymphoma_21	Diffuse_Large_B_Cell_lymphoma_22	Diffuse_Large_B_Cell_lymphoma_23	Diffuse_Large_B_Cell_lymphoma_24	Diffuse_Large_B_Cell_lymphoma_25
!Sample_geo_accession	GSM629894	GSM629895	GSM629896	GSM629897	GSM629898	GSM629899	GSM629900	GSM629901	GSM629902	GSM629903	GSM629904	GSM629905	GSM629906	GSM629907	GSM629908	GSM629909	GSM629910	GSM629911	GSM629912	GSM629913	GSM629914	GSM629915	GSM629916	GSM629917	GSM629918	GSM629919	GSM629920	GSM629921	GSM629922	GSM629923	GSM629924	GSM629925	GSM629926	GSM629927	GSM629928	GSM629929	GSM629930	GSM629931	GSM629932	GSM629933	GSM629934	GSM629935	GSM629936	GSM629937	GSM629938	GSM629939	GSM629940	GSM629941	GSM629942
!Sample_status	Public on Jul 10 2012	Public on Jul 10 2012	Public on Jul 10 2012	Public on Jul 10 2012	Public on Jul 10 2012	Public on Jul 10 2012	Public on Jul 10 2012	Public on Jul 10 2012	Public on Jul 10 2012	Public on Jul 10 2012	Public on Jul 10 2012	Public on Jul 10 2012	Public on Jul 10 2012	Public on Jul 10 2012	Public on Jul 10 2012	Public on Jul 10 2012	Public on Jul 10 2012	Public on Jul 10 2012	Public on Jul 10 2012	Public on Jul 10 2012	Public on Jul 10 2012	Public on Jul 10 2012	Public on Jul 10 2012	Public on Jul 10 2012	Public on Jul 10 2012	Public on Jul 10 2012	Public on Jul 10 2012	Public on Jul 10 2012	Public on Jul 10 2012	Public on Jul 10 2012	Public on Jul 10 2012	Public on Jul 10 2012	Public on Jul 10 2012	Public on Jul 10 2012	Public on Jul 10 2012	Public on Jul 10 2012	Public on Jul 10 2012	Public on Jul 10 2012	Public on Jul 10 2012	Public on Jul 10 2012	Public on Jul 10 2012	Public on Jul 10 2012	Public on Jul 10 2012	Public on Jul 10 2012	Public on Jul 10 2012	Public on Jul 10 2012	Public on Jul 10 2012	Public on Jul 10 2012	Public on Jul 10 2012
!Sample_submission_date	Nov 28 2010	Nov 28 2010	Nov 28 2010	Nov 28 2010	Nov 28 2010	Nov 28 2010	Nov 28 2010	Nov 28 2010	Nov 28 2010	Nov 28 2010	Nov 28 2010	Nov 28 2010	Nov 28 2010	Nov 28 2010	Nov 28 2010	Nov 28 2010	Nov 28 2010	Nov 28 2010	Nov 28 2010	Nov 28 2010	Nov 28 2010	Nov 28 2010	Nov 28 2010	Nov 28 2010	Nov 28 2010	Nov 28 2010	Nov 28 2010	Nov 28 2010	Nov 28 2010	Nov 28 2010	Nov 28 2010	Nov 28 2010	Nov 28 2010	Nov 28 2010	Nov 28 2010	Nov 28 2010	Nov 28 2010	Nov 28 2010	Nov 28 2010	Nov 28 2010	Nov 28 2010	Nov 28 2010	Nov 28 2010	Nov 28 2010	Nov 28 2010	Nov 28 2010	Nov 28 2010	Nov 28 2010	Nov 28 2010
!Sample_last_update_date	Jul 10 2012	Jul 10 2012	Jul 10 2012	Jul 10 2012	Jul 10 2012	Jul 10 2012	Jul 10 2012	Jul 10 2012	Jul 10 2012	Jul 10 2012	Jul 10 2012	Jul 10 2012	Jul 10 2012	Jul 10 2012	Jul 10 2012	Jul 10 2012	Jul 10 2012	Jul 10 2012	Jul 10 2012	Jul 10 2012	Jul 10 2012	Jul 10 2012	Jul 10 2012	Jul 10 2012	Jul 10 2012	Jul 10 2012	Jul 10 2012	Jul 10 2012	Jul 10 2012	Jul 10 2012	Jul 10 2012	Jul 10 2012	Jul 10 2012	Jul 10 2012	Jul 10 2012	Jul 10 2012	Jul 10 2012	Jul 10 2012	Jul 10 2012	Jul 10 2012	Jul 10 2012	Jul 10 2012	Jul 10 2012	Jul 10 2012	Jul 10 2012	Jul 10 2012	Jul 10 2012	Jul 10 2012	Jul 10 2012
!Sample_type	RNA	RNA	RNA	RNA	RNA	RNA	RNA	RNA	RNA	RNA	RNA	RNA	RNA	RNA	RNA	RNA	RNA	RNA	RNA	RNA	RNA	RNA	RNA	RNA	RNA	RNA	RNA	RNA	RNA	RNA	RNA	RNA	RNA	RNA	RNA	RNA	RNA	RNA	RNA	RNA	RNA	RNA	RNA	RNA	RNA	RNA	RNA	RNA	RNA
!Sample_channel_count	1	1	1	1	1	1	1	1	1	1	1	1	1	1	1	1	1	1	1	1	1	1	1	1	1	1	1	1	1	1	1	1	1	1	1	1	1	1	1	1	1	1	1	1	1	1	1	1	1
!Sample_source_name_ch1	Frozen biopsy, MALT lymphoma	Frozen biopsy, MALT lymphoma	Frozen biopsy, MALT lymphoma	Frozen biopsy, MALT lymphoma	Frozen biopsy, MALT lymphoma	Frozen biopsy, MALT lymphoma	Frozen biopsy, MALT lymphoma	Frozen biopsy, MALT lymphoma	Frozen biopsy, MALT lymphoma	Frozen biopsy, MALT lymphoma	Frozen biopsy, MALT lymphoma	Frozen biopsy, MALT lymphoma	Frozen biopsy, MALT lymphoma	Frozen biopsy, MALT lymphoma	Frozen biopsy, MALT lymphoma	Frozen biopsy, MALT lymphoma	Frozen biopsy, MALT lymphoma	Frozen biopsy, MALT lymphoma	Frozen biopsy, MALT lymphoma	Frozen biopsy, MALT lymphoma	Frozen biopsy, MALT lymphoma	Frozen biopsy, MALT lymphoma	Frozen biopsy, MALT lymphoma	Frozen biopsy, MALT lymphoma	Frozen biopsy, MALT lymphoma	Frozen biopsy, MALT lymphoma	Frozen biopsy, MALT lymphoma	Frozen biopsy, MALT lymphoma	Frozen biopsy, MALT lymphoma	Frozen biopsy, MALT lymphoma	Frozen biopsy, MALT lymphoma	Frozen biopsy, DLBCL	Frozen biopsy, DLBCL	Frozen biopsy, DLBCL	Frozen biopsy, DLBCL	Frozen biopsy, DLBCL	Frozen biopsy, DLBCL	Frozen biopsy, DLBCL	Frozen biopsy, DLBCL	Frozen biopsy, DLBCL	Frozen biopsy, DLBCL	Frozen biopsy, DLBCL	Frozen biopsy, DLBCL	Frozen biopsy, DLBCL	Frozen biopsy, DLBCL	Frozen biopsy, DLBCL	Frozen biopsy, DLBCL	Frozen biopsy, DLBCL	Frozen biopsy, DLBCL
!Sample_organism_ch1	Homo sapiens	Homo sapiens	Homo sapiens	Homo sapiens	Homo sapiens	Homo sapiens	Homo sapiens	Homo sapiens	Homo sapiens	Homo sapiens	Homo sapiens	Homo sapiens	Homo sapiens	Homo sapiens	Homo sapiens	Homo sapiens	Homo sapiens	Homo sapiens	Homo sapiens	Homo sapiens	Homo sapiens	Homo sapiens	Homo sapiens	Homo sapiens	Homo sapiens	Homo sapiens	Homo sapiens	Homo sapiens	Homo sapiens	Homo sapiens	Homo sapiens	Homo sapiens	Homo sapiens	Homo sapiens	Homo sapiens	Homo sapiens	Homo sapiens	Homo sapiens	Homo sapiens	Homo sapiens	Homo sapiens	Homo sapiens	Homo sapiens	Homo sapiens	Homo sapiens	Homo sapiens	Homo sapiens	Homo sapiens	Homo sapiens
!Sample_characteristics_ch1	tissue: frozen biopsy	tissue: frozen biopsy	tissue: frozen biopsy	tissue: frozen biopsy	tissue: frozen biopsy	tissue: frozen biopsy	tissue: frozen biopsy	tissue: frozen biopsy	tissue: frozen biopsy	tissue: frozen biopsy	tissue: frozen biopsy	tissue: frozen biopsy	tissue: frozen biopsy	tissue: frozen biopsy	tissue: frozen biopsy	tissue: frozen biopsy	tissue: frozen biopsy	tissue: frozen biopsy	tissue: frozen biopsy	tissue: frozen biopsy	tissue: frozen biopsy	tissue: frozen biopsy	tissue: frozen biopsy	tissue: frozen biopsy	tissue: frozen biopsy	tissue: frozen biopsy	tissue: frozen biopsy	tissue: frozen biopsy	tissue: frozen biopsy	tissue: frozen biopsy	tissue: frozen biopsy	tissue: frozen biopsy	tissue: frozen biopsy	tissue: frozen biopsy	tissue: frozen biopsy	tissue: frozen biopsy	tissue: frozen biopsy	tissue: frozen biopsy	tissue: frozen biopsy	tissue: frozen biopsy	tissue: frozen biopsy	tissue: frozen biopsy	tissue: frozen biopsy	tissue: frozen biopsy	tissue: frozen biopsy	tissue: frozen biopsy	tissue: frozen biopsy	tissue: frozen biopsy	tissue: frozen biopsy
!Sample_characteristics_ch1	cell type: lymphoma	cell type: lymphoma	cell type: lymphoma	cell type: lymphoma	cell type: lymphoma	cell type: lymphoma	cell type: lymphoma	cell type: lymphoma	cell type: lymphoma	cell type: lymphoma	cell type: lymphoma	cell type: lymphoma	cell type: lymphoma	cell type: lymphoma	cell type: lymphoma	cell type: lymphoma	cell type: lymphoma	cell type: lymphoma	cell type: lymphoma	cell type: lymphoma	cell type: lymphoma	cell type: lymphoma	cell type: lymphoma	cell type: lymphoma	cell type: lymphoma	cell type: lymphoma	cell type: lymphoma	cell type: lymphoma	cell type: lymphoma	cell type: lymphoma	cell type: lymphoma	cell type: lymphoma	cell type: lymphoma	cell type: lymphoma	cell type: lymphoma	cell type: lymphoma	cell type: lymphoma	cell type: lymphoma	cell type: lymphoma	cell type: lymphoma	cell type: lymphoma	cell type: lymphoma	cell type: lymphoma	cell type: lymphoma	cell type: lymphoma	cell type: lymphoma	cell type: lymphoma	cell type: lymphoma	cell type: lymphoma
!Sample_characteristics_ch1	disease status: MALT lymphoma	disease status: MALT lymphoma	disease status: MALT lymphoma	disease status: MALT lymphoma	disease status: MALT lymphoma	disease status: MALT lymphoma	disease status: MALT lymphoma	disease status: MALT lymphoma	disease status: MALT lymphoma	disease status: MALT lymphoma	disease status: MALT lymphoma	disease status: MALT lymphoma	disease status: MALT lymphoma	disease status: MALT lymphoma	disease status: MALT lymphoma	disease status: MALT lymphoma	disease status: MALT lymphoma	disease status: MALT lymphoma	disease status: MALT lymphoma	disease status: MALT lymphoma	disease status: MALT lymphoma	disease status: MALT lymphoma	disease status: MALT lymphoma	disease status: MALT lymphoma	disease status: MALT lymphoma	disease status: MALT lymphoma	disease status: MALT lymphoma	disease status: MALT lymphoma	disease status: MALT lymphoma	disease status: MALT lymphoma	disease status: MALT lymphoma	disease status: DLBCL	disease status: DLBCL	disease status: DLBCL	disease status: DLBCL	disease status: DLBCL	disease status: DLBCL	disease status: DLBCL	disease status: DLBCL	disease status: DLBCL	disease status: DLBCL	disease status: DLBCL	disease status: DLBCL	disease status: DLBCL	disease status: DLBCL	disease status: DLBCL	disease status: DLBCL	disease status: DLBCL	disease status: DLBCL
!Sample_growth_protocol_ch1	Frozen biopsies from previously untreated patients for lymphoma samples and purified populations from tonsil or peripheral blood for normal controls.	Frozen biopsies from previously untreated patients for lymphoma samples and purified populations from tonsil or peripheral blood for normal controls.	Frozen biopsies from previously untreated patients for lymphoma samples and purified populations from tonsil or peripheral blood for normal controls.	Frozen biopsies from previously untreated patients for lymphoma samples and purified populations from tonsil or peripheral blood for normal controls.	Frozen biopsies from previously untreated patients for lymphoma samples and purified populations from tonsil or peripheral blood for normal controls.	Frozen biopsies from previously untreated patients for lymphoma samples and purified populations from tonsil or peripheral blood for normal controls.	Frozen biopsies from previously untreated patients for lymphoma samples and purified populations from tonsil or peripheral blood for normal controls.	Frozen biopsies from previously untreated patients for lymphoma samples and purified populations from tonsil or peripheral blood for normal controls.	Frozen biopsies from previously untreated patients for lymphoma samples and purified populations from tonsil or peripheral blood for normal controls.	Frozen biopsies from previously untreated patients for lymphoma samples and purified populations from tonsil or peripheral blood for normal controls.	Frozen biopsies from previously untreated patients for lymphoma samples and purified populations from tonsil or peripheral blood for normal controls.	Frozen biopsies from previously untreated patients for lymphoma samples and purified populations from tonsil or peripheral blood for normal controls.	Frozen biopsies from previously untreated patients for lymphoma samples and purified populations from tonsil or peripheral blood for normal controls.	Frozen biopsies from previously untreated patients for lymphoma samples and purified populations from tonsil or peripheral blood for normal controls.	Frozen biopsies from previously untreated patients for lymphoma samples and purified populations from tonsil or peripheral blood for normal controls.	Frozen biopsies from previously untreated patients for lymphoma samples and purified populations from tonsil or peripheral blood for normal controls.	Frozen biopsies from previously untreated patients for lymphoma samples and purified populations from tonsil or peripheral blood for normal controls.	Frozen biopsies from previously untreated patients for lymphoma samples and purified populations from tonsil or peripheral blood for normal controls.	Frozen biopsies from previously untreated patients for lymphoma samples and purified populations from tonsil or peripheral blood for normal controls.	Frozen biopsies from previously untreated patients for lymphoma samples and purified populations from tonsil or peripheral blood for normal controls.	Frozen biopsies from previously untreated patients for lymphoma samples and purified populations from tonsil or peripheral blood for normal controls.	Frozen biopsies from previously untreated patients for lymphoma samples and purified populations from tonsil or peripheral blood for normal controls.	Frozen biopsies from previously untreated patients for lymphoma samples and purified populations from tonsil or peripheral blood for normal controls.	Frozen biopsies from previously untreated patients for lymphoma samples and purified populations from tonsil or peripheral blood for normal controls.	Frozen biopsies from previously untreated patients for lymphoma samples and purified populations from tonsil or peripheral blood for normal controls.	Frozen biopsies from previously untreated patients for lymphoma samples and purified populations from tonsil or peripheral blood for normal controls.	Frozen biopsies from previously untreated patients for lymphoma samples and purified populations from tonsil or peripheral blood for normal controls.	Frozen biopsies from previously untreated patients for lymphoma samples and purified populations from tonsil or peripheral blood for normal controls.	Frozen biopsies from previously untreated patients for lymphoma samples and purified populations from tonsil or peripheral blood for normal controls.	Frozen biopsies from previously untreated patients for lymphoma samples and purified populations from tonsil or peripheral blood for normal controls.	Frozen biopsies from previously untreated patients for lymphoma samples and purified populations from tonsil or peripheral blood for normal controls.	Frozen biopsies from previously untreated patients for lymphoma samples and purified populations from tonsil or peripheral blood for normal controls.	Frozen biopsies from previously untreated patients for lymphoma samples and purified populations from tonsil or peripheral blood for normal controls.	Frozen biopsies from previously untreated patients for lymphoma samples and purified populations from tonsil or peripheral blood for normal controls.	Frozen biopsies from previously untreated patients for lymphoma samples and purified populations from tonsil or peripheral blood for normal controls.	Frozen biopsies from previously untreated patients for lymphoma samples and purified populations from tonsil or peripheral blood for normal controls.	Frozen biopsies from previously untreated patients for lymphoma samples and purified populations from tonsil or peripheral blood for normal controls.	Frozen biopsies from previously untreated patients for lymphoma samples and purified populations from tonsil or peripheral blood for normal controls.	Frozen biopsies from previously untreated patients for lymphoma samples and purified populations from tonsil or peripheral blood for normal controls.	Frozen biopsies from previously untreated patients for lymphoma samples and purified populations from tonsil or peripheral blood for normal controls.	Frozen biopsies from previously untreated patients for lymphoma samples and purified populations from tonsil or peripheral blood for normal controls.	Frozen biopsies from previously untreated patients for lymphoma samples and purified populations from tonsil or peripheral blood for normal controls.	Frozen biopsies from previously untreated patients for lymphoma samples and purified populations from tonsil or peripheral blood for normal controls.	Frozen biopsies from previously untreated patients for lymphoma samples and purified populations from tonsil or peripheral blood for normal controls.	Frozen biopsies from previously untreated patients for lymphoma samples and purified populations from tonsil or peripheral blood for normal controls.	Frozen biopsies from previously untreated patients for lymphoma samples and purified populations from tonsil or peripheral blood for normal controls.	Frozen biopsies from previously untreated patients for lymphoma samples and purified populations from tonsil or peripheral blood for normal controls.	Frozen biopsies from previously untreated patients for lymphoma samples and purified populations from tonsil or peripheral blood for normal controls.	Frozen biopsies from previously untreated patients for lymphoma samples and purified populations from tonsil or peripheral blood for normal controls.
!Sample_molecule_ch1	total RNA	total RNA	total RNA	total RNA	total RNA	total RNA	total RNA	total RNA	total RNA	total RNA	total RNA	total RNA	total RNA	total RNA	total RNA	total RNA	total RNA	total RNA	total RNA	total RNA	total RNA	total RNA	total RNA	total RNA	total RNA	total RNA	total RNA	total RNA	total RNA	total RNA	total RNA	total RNA	total RNA	total RNA	total RNA	total RNA	total RNA	total RNA	total RNA	total RNA	total RNA	total RNA	total RNA	total RNA	total RNA	total RNA	total RNA	total RNA	total RNA
!Sample_extract_protocol_ch1	The cells were harvested with TRIzol Reagent (Invitrogen) and the RNA was extracted according to the manufacturer's instructions. As a last step of the extraction procedure, the RNA was purified with the RNeasy Mini-kit (Qiagen, Hilden, Germany).	The cells were harvested with TRIzol Reagent (Invitrogen) and the RNA was extracted according to the manufacturer's instructions. As a last step of the extraction procedure, the RNA was purified with the RNeasy Mini-kit (Qiagen, Hilden, Germany).	The cells were harvested with TRIzol Reagent (Invitrogen) and the RNA was extracted according to the manufacturer's instructions. As a last step of the extraction procedure, the RNA was purified with the RNeasy Mini-kit (Qiagen, Hilden, Germany).	The cells were harvested with TRIzol Reagent (Invitrogen) and the RNA was extracted according to the manufacturer's instructions. As a last step of the extraction procedure, the RNA was purified with the RNeasy Mini-kit (Qiagen, Hilden, Germany).	The cells were harvested with TRIzol Reagent (Invitrogen) and the RNA was extracted according to the manufacturer's instructions. As a last step of the extraction procedure, the RNA was purified with the RNeasy Mini-kit (Qiagen, Hilden, Germany).	The cells were harvested with TRIzol Reagent (Invitrogen) and the RNA was extracted according to the manufacturer's instructions. As a last step of the extraction procedure, the RNA was purified with the RNeasy Mini-kit (Qiagen, Hilden, Germany).	The cells were harvested with TRIzol Reagent (Invitrogen) and the RNA was extracted according to the manufacturer's instructions. As a last step of the extraction procedure, the RNA was purified with the RNeasy Mini-kit (Qiagen, Hilden, Germany).	The cells were harvested with TRIzol Reagent (Invitrogen) and the RNA was extracted according to the manufacturer's instructions. As a last step of the extraction procedure, the RNA was purified with the RNeasy Mini-kit (Qiagen, Hilden, Germany).	The cells were harvested with TRIzol Reagent (Invitrogen) and the RNA was extracted according to the manufacturer's instructions. As a last step of the extraction procedure, the RNA was purified with the RNeasy Mini-kit (Qiagen, Hilden, Germany).	The cells were harvested with TRIzol Reagent (Invitrogen) and the RNA was extracted according to the manufacturer's instructions. As a last step of the extraction procedure, the RNA was purified with the RNeasy Mini-kit (Qiagen, Hilden, Germany).	The cells were harvested with TRIzol Reagent (Invitrogen) and the RNA was extracted according to the manufacturer's instructions. As a last step of the extraction procedure, the RNA was purified with the RNeasy Mini-kit (Qiagen, Hilden, Germany).	The cells were harvested with TRIzol Reagent (Invitrogen) and the RNA was extracted according to the manufacturer's instructions. As a last step of the extraction procedure, the RNA was purified with the RNeasy Mini-kit (Qiagen, Hilden, Germany).	The cells were harvested with TRIzol Reagent (Invitrogen) and the RNA was extracted according to the manufacturer's instructions. As a last step of the extraction procedure, the RNA was purified with the RNeasy Mini-kit (Qiagen, Hilden, Germany).	The cells were harvested with TRIzol Reagent (Invitrogen) and the RNA was extracted according to the manufacturer's instructions. As a last step of the extraction procedure, the RNA was purified with the RNeasy Mini-kit (Qiagen, Hilden, Germany).	The cells were harvested with TRIzol Reagent (Invitrogen) and the RNA was extracted according to the manufacturer's instructions. As a last step of the extraction procedure, the RNA was purified with the RNeasy Mini-kit (Qiagen, Hilden, Germany).	The cells were harvested with TRIzol Reagent (Invitrogen) and the RNA was extracted according to the manufacturer's instructions. As a last step of the extraction procedure, the RNA was purified with the RNeasy Mini-kit (Qiagen, Hilden, Germany).	The cells were harvested with TRIzol Reagent (Invitrogen) and the RNA was extracted according to the manufacturer's instructions. As a last step of the extraction procedure, the RNA was purified with the RNeasy Mini-kit (Qiagen, Hilden, Germany).	The cells were harvested with TRIzol Reagent (Invitrogen) and the RNA was extracted according to the manufacturer's instructions. As a last step of the extraction procedure, the RNA was purified with the RNeasy Mini-kit (Qiagen, Hilden, Germany).	The cells were harvested with TRIzol Reagent (Invitrogen) and the RNA was extracted according to the manufacturer's instructions. As a last step of the extraction procedure, the RNA was purified with the RNeasy Mini-kit (Qiagen, Hilden, Germany).	The cells were harvested with TRIzol Reagent (Invitrogen) and the RNA was extracted according to the manufacturer's instructions. As a last step of the extraction procedure, the RNA was purified with the RNeasy Mini-kit (Qiagen, Hilden, Germany).	The cells were harvested with TRIzol Reagent (Invitrogen) and the RNA was extracted according to the manufacturer's instructions. As a last step of the extraction procedure, the RNA was purified with the RNeasy Mini-kit (Qiagen, Hilden, Germany).	The cells were harvested with TRIzol Reagent (Invitrogen) and the RNA was extracted according to the manufacturer's instructions. As a last step of the extraction procedure, the RNA was purified with the RNeasy Mini-kit (Qiagen, Hilden, Germany).	The cells were harvested with TRIzol Reagent (Invitrogen) and the RNA was extracted according to the manufacturer's instructions. As a last step of the extraction procedure, the RNA was purified with the RNeasy Mini-kit (Qiagen, Hilden, Germany).	The cells were harvested with TRIzol Reagent (Invitrogen) and the RNA was extracted according to the manufacturer's instructions. As a last step of the extraction procedure, the RNA was purified with the RNeasy Mini-kit (Qiagen, Hilden, Germany).	The cells were harvested with TRIzol Reagent (Invitrogen) and the RNA was extracted according to the manufacturer's instructions. As a last step of the extraction procedure, the RNA was purified with the RNeasy Mini-kit (Qiagen, Hilden, Germany).	The cells were harvested with TRIzol Reagent (Invitrogen) and the RNA was extracted according to the manufacturer's instructions. As a last step of the extraction procedure, the RNA was purified with the RNeasy Mini-kit (Qiagen, Hilden, Germany).	The cells were harvested with TRIzol Reagent (Invitrogen) and the RNA was extracted according to the manufacturer's instructions. As a last step of the extraction procedure, the RNA was purified with the RNeasy Mini-kit (Qiagen, Hilden, Germany).	The cells were harvested with TRIzol Reagent (Invitrogen) and the RNA was extracted according to the manufacturer's instructions. As a last step of the extraction procedure, the RNA was purified with the RNeasy Mini-kit (Qiagen, Hilden, Germany).	The cells were harvested with TRIzol Reagent (Invitrogen) and the RNA was extracted according to the manufacturer's instructions. As a last step of the extraction procedure, the RNA was purified with the RNeasy Mini-kit (Qiagen, Hilden, Germany).	The cells were harvested with TRIzol Reagent (Invitrogen) and the RNA was extracted according to the manufacturer's instructions. As a last step of the extraction procedure, the RNA was purified with the RNeasy Mini-kit (Qiagen, Hilden, Germany).	The cells were harvested with TRIzol Reagent (Invitrogen) and the RNA was extracted according to the manufacturer's instructions. As a last step of the extraction procedure, the RNA was purified with the RNeasy Mini-kit (Qiagen, Hilden, Germany).	The cells were harvested with TRIzol Reagent (Invitrogen) and the RNA was extracted according to the manufacturer's instructions. As a last step of the extraction procedure, the RNA was purified with the RNeasy Mini-kit (Qiagen, Hilden, Germany).	The cells were harvested with TRIzol Reagent (Invitrogen) and the RNA was extracted according to the manufacturer's instructions. As a last step of the extraction procedure, the RNA was purified with the RNeasy Mini-kit (Qiagen, Hilden, Germany).	The cells were harvested with TRIzol Reagent (Invitrogen) and the RNA was extracted according to the manufacturer's instructions. As a last step of the extraction procedure, the RNA was purified with the RNeasy Mini-kit (Qiagen, Hilden, Germany).	The cells were harvested with TRIzol Reagent (Invitrogen) and the RNA was extracted according to the manufacturer's instructions. As a last step of the extraction procedure, the RNA was purified with the RNeasy Mini-kit (Qiagen, Hilden, Germany).	The cells were harvested with TRIzol Reagent (Invitrogen) and the RNA was extracted according to the manufacturer's instructions. As a last step of the extraction procedure, the RNA was purified with the RNeasy Mini-kit (Qiagen, Hilden, Germany).	The cells were harvested with TRIzol Reagent (Invitrogen) and the RNA was extracted according to the manufacturer's instructions. As a last step of the extraction procedure, the RNA was purified with the RNeasy Mini-kit (Qiagen, Hilden, Germany).	The cells were harvested with TRIzol Reagent (Invitrogen) and the RNA was extracted according to the manufacturer's instructions. As a last step of the extraction procedure, the RNA was purified with the RNeasy Mini-kit (Qiagen, Hilden, Germany).	The cells were harvested with TRIzol Reagent (Invitrogen) and the RNA was extracted according to the manufacturer's instructions. As a last step of the extraction procedure, the RNA was purified with the RNeasy Mini-kit (Qiagen, Hilden, Germany).	The cells were harvested with TRIzol Reagent (Invitrogen) and the RNA was extracted according to the manufacturer's instructions. As a last step of the extraction procedure, the RNA was purified with the RNeasy Mini-kit (Qiagen, Hilden, Germany).	The cells were harvested with TRIzol Reagent (Invitrogen) and the RNA was extracted according to the manufacturer's instructions. As a last step of the extraction procedure, the RNA was purified with the RNeasy Mini-kit (Qiagen, Hilden, Germany).	The cells were harvested with TRIzol Reagent (Invitrogen) and the RNA was extracted according to the manufacturer's instructions. As a last step of the extraction procedure, the RNA was purified with the RNeasy Mini-kit (Qiagen, Hilden, Germany).	The cells were harvested with TRIzol Reagent (Invitrogen) and the RNA was extracted according to the manufacturer's instructions. As a last step of the extraction procedure, the RNA was purified with the RNeasy Mini-kit (Qiagen, Hilden, Germany).	The cells were harvested with TRIzol Reagent (Invitrogen) and the RNA was extracted according to the manufacturer's instructions. As a last step of the extraction procedure, the RNA was purified with the RNeasy Mini-kit (Qiagen, Hilden, Germany).	The cells were harvested with TRIzol Reagent (Invitrogen) and the RNA was extracted according to the manufacturer's instructions. As a last step of the extraction procedure, the RNA was purified with the RNeasy Mini-kit (Qiagen, Hilden, Germany).	The cells were harvested with TRIzol Reagent (Invitrogen) and the RNA was extracted according to the manufacturer's instructions. As a last step of the extraction procedure, the RNA was purified with the RNeasy Mini-kit (Qiagen, Hilden, Germany).	The cells were harvested with TRIzol Reagent (Invitrogen) and the RNA was extracted according to the manufacturer's instructions. As a last step of the extraction procedure, the RNA was purified with the RNeasy Mini-kit (Qiagen, Hilden, Germany).	The cells were harvested with TRIzol Reagent (Invitrogen) and the RNA was extracted according to the manufacturer's instructions. As a last step of the extraction procedure, the RNA was purified with the RNeasy Mini-kit (Qiagen, Hilden, Germany).	The cells were harvested with TRIzol Reagent (Invitrogen) and the RNA was extracted according to the manufacturer's instructions. As a last step of the extraction procedure, the RNA was purified with the RNeasy Mini-kit (Qiagen, Hilden, Germany).
!Sample_label_ch1	biotin	biotin	biotin	biotin	biotin	biotin	biotin	biotin	biotin	biotin	biotin	biotin	biotin	biotin	biotin	biotin	biotin	biotin	biotin	biotin	biotin	biotin	biotin	biotin	biotin	biotin	biotin	biotin	biotin	biotin	biotin	biotin	biotin	biotin	biotin	biotin	biotin	biotin	biotin	biotin	biotin	biotin	biotin	biotin	biotin	biotin	biotin	biotin	biotin
!Sample_label_protocol_ch1	The cDNA was prepared from 5 microg total RNA using the One –Cycle cDNA Synthesis kit from Affymetrix. This cDNA was used for synthezising the cRNA using the IVT labeling kit (Affimetrix). The synthezised cRNA was purified with the GeneChip Sample Cleanup Module (Affimetrix).	The cDNA was prepared from 5 microg total RNA using the One –Cycle cDNA Synthesis kit from Affymetrix. This cDNA was used for synthezising the cRNA using the IVT labeling kit (Affimetrix). The synthezised cRNA was purified with the GeneChip Sample Cleanup Module (Affimetrix).	The cDNA was prepared from 5 microg total RNA using the One –Cycle cDNA Synthesis kit from Affymetrix. This cDNA was used for synthezising the cRNA using the IVT labeling kit (Affimetrix). The synthezised cRNA was purified with the GeneChip Sample Cleanup Module (Affimetrix).	The cDNA was prepared from 5 microg total RNA using the One –Cycle cDNA Synthesis kit from Affymetrix. This cDNA was used for synthezising the cRNA using the IVT labeling kit (Affimetrix). The synthezised cRNA was purified with the GeneChip Sample Cleanup Module (Affimetrix).	The cDNA was prepared from 5 microg total RNA using the One –Cycle cDNA Synthesis kit from Affymetrix. This cDNA was used for synthezising the cRNA using the IVT labeling kit (Affimetrix). The synthezised cRNA was purified with the GeneChip Sample Cleanup Module (Affimetrix).	The cDNA was prepared from 5 microg total RNA using the One –Cycle cDNA Synthesis kit from Affymetrix. This cDNA was used for synthezising the cRNA using the IVT labeling kit (Affimetrix). The synthezised cRNA was purified with the GeneChip Sample Cleanup Module (Affimetrix).	The cDNA was prepared from 5 microg total RNA using the One –Cycle cDNA Synthesis kit from Affymetrix. This cDNA was used for synthezising the cRNA using the IVT labeling kit (Affimetrix). The synthezised cRNA was purified with the GeneChip Sample Cleanup Module (Affimetrix).	The cDNA was prepared from 5 microg total RNA using the One –Cycle cDNA Synthesis kit from Affymetrix. This cDNA was used for synthezising the cRNA using the IVT labeling kit (Affimetrix). The synthezised cRNA was purified with the GeneChip Sample Cleanup Module (Affimetrix).	The cDNA was prepared from 5 microg total RNA using the One –Cycle cDNA Synthesis kit from Affymetrix. This cDNA was used for synthezising the cRNA using the IVT labeling kit (Affimetrix). The synthezised cRNA was purified with the GeneChip Sample Cleanup Module (Affimetrix).	The cDNA was prepared from 5 microg total RNA using the One –Cycle cDNA Synthesis kit from Affymetrix. This cDNA was used for synthezising the cRNA using the IVT labeling kit (Affimetrix). The synthezised cRNA was purified with the GeneChip Sample Cleanup Module (Affimetrix).	The cDNA was prepared from 5 microg total RNA using the One –Cycle cDNA Synthesis kit from Affymetrix. This cDNA was used for synthezising the cRNA using the IVT labeling kit (Affimetrix). The synthezised cRNA was purified with the GeneChip Sample Cleanup Module (Affimetrix).	The cDNA was prepared from 5 microg total RNA using the One –Cycle cDNA Synthesis kit from Affymetrix. This cDNA was used for synthezising the cRNA using the IVT labeling kit (Affimetrix). The synthezised cRNA was purified with the GeneChip Sample Cleanup Module (Affimetrix).	The cDNA was prepared from 5 microg total RNA using the One –Cycle cDNA Synthesis kit from Affymetrix. This cDNA was used for synthezising the cRNA using the IVT labeling kit (Affimetrix). The synthezised cRNA was purified with the GeneChip Sample Cleanup Module (Affimetrix).	The cDNA was prepared from 5 microg total RNA using the One –Cycle cDNA Synthesis kit from Affymetrix. This cDNA was used for synthezising the cRNA using the IVT labeling kit (Affimetrix). The synthezised cRNA was purified with the GeneChip Sample Cleanup Module (Affimetrix).	The cDNA was prepared from 5 microg total RNA using the One –Cycle cDNA Synthesis kit from Affymetrix. This cDNA was used for synthezising the cRNA using the IVT labeling kit (Affimetrix). The synthezised cRNA was purified with the GeneChip Sample Cleanup Module (Affimetrix).	The cDNA was prepared from 5 microg total RNA using the One –Cycle cDNA Synthesis kit from Affymetrix. This cDNA was used for synthezising the cRNA using the IVT labeling kit (Affimetrix). The synthezised cRNA was purified with the GeneChip Sample Cleanup Module (Affimetrix).	The cDNA was prepared from 5 microg total RNA using the One –Cycle cDNA Synthesis kit from Affymetrix. This cDNA was used for synthezising the cRNA using the IVT labeling kit (Affimetrix). The synthezised cRNA was purified with the GeneChip Sample Cleanup Module (Affimetrix).	The cDNA was prepared from 5 microg total RNA using the One –Cycle cDNA Synthesis kit from Affymetrix. This cDNA was used for synthezising the cRNA using the IVT labeling kit (Affimetrix). The synthezised cRNA was purified with the GeneChip Sample Cleanup Module (Affimetrix).	The cDNA was prepared from 5 microg total RNA using the One –Cycle cDNA Synthesis kit from Affymetrix. This cDNA was used for synthezising the cRNA using the IVT labeling kit (Affimetrix). The synthezised cRNA was purified with the GeneChip Sample Cleanup Module (Affimetrix).	The cDNA was prepared from 5 microg total RNA using the One –Cycle cDNA Synthesis kit from Affymetrix. This cDNA was used for synthezising the cRNA using the IVT labeling kit (Affimetrix). The synthezised cRNA was purified with the GeneChip Sample Cleanup Module (Affimetrix).	The cDNA was prepared from 5 microg total RNA using the One –Cycle cDNA Synthesis kit from Affymetrix. This cDNA was used for synthezising the cRNA using the IVT labeling kit (Affimetrix). The synthezised cRNA was purified with the GeneChip Sample Cleanup Module (Affimetrix).	The cDNA was prepared from 5 microg total RNA using the One –Cycle cDNA Synthesis kit from Affymetrix. This cDNA was used for synthezising the cRNA using the IVT labeling kit (Affimetrix). The synthezised cRNA was purified with the GeneChip Sample Cleanup Module (Affimetrix).	The cDNA was prepared from 5 microg total RNA using the One –Cycle cDNA Synthesis kit from Affymetrix. This cDNA was used for synthezising the cRNA using the IVT labeling kit (Affimetrix). The synthezised cRNA was purified with the GeneChip Sample Cleanup Module (Affimetrix).	The cDNA was prepared from 5 microg total RNA using the One –Cycle cDNA Synthesis kit from Affymetrix. This cDNA was used for synthezising the cRNA using the IVT labeling kit (Affimetrix). The synthezised cRNA was purified with the GeneChip Sample Cleanup Module (Affimetrix).	The cDNA was prepared from 5 microg total RNA using the One –Cycle cDNA Synthesis kit from Affymetrix. This cDNA was used for synthezising the cRNA using the IVT labeling kit (Affimetrix). The synthezised cRNA was purified with the GeneChip Sample Cleanup Module (Affimetrix).	The cDNA was prepared from 5 microg total RNA using the One –Cycle cDNA Synthesis kit from Affymetrix. This cDNA was used for synthezising the cRNA using the IVT labeling kit (Affimetrix). The synthezised cRNA was purified with the GeneChip Sample Cleanup Module (Affimetrix).	The cDNA was prepared from 5 microg total RNA using the One –Cycle cDNA Synthesis kit from Affymetrix. This cDNA was used for synthezising the cRNA using the IVT labeling kit (Affimetrix). The synthezised cRNA was purified with the GeneChip Sample Cleanup Module (Affimetrix).	The cDNA was prepared from 5 microg total RNA using the One –Cycle cDNA Synthesis kit from Affymetrix. This cDNA was used for synthezising the cRNA using the IVT labeling kit (Affimetrix). The synthezised cRNA was purified with the GeneChip Sample Cleanup Module (Affimetrix).	The cDNA was prepared from 5 microg total RNA using the One –Cycle cDNA Synthesis kit from Affymetrix. This cDNA was used for synthezising the cRNA using the IVT labeling kit (Affimetrix). The synthezised cRNA was purified with the GeneChip Sample Cleanup Module (Affimetrix).	The cDNA was prepared from 5 microg total RNA using the One –Cycle cDNA Synthesis kit from Affymetrix. This cDNA was used for synthezising the cRNA using the IVT labeling kit (Affimetrix). The synthezised cRNA was purified with the GeneChip Sample Cleanup Module (Affimetrix).	The cDNA was prepared from 5 microg total RNA using the One –Cycle cDNA Synthesis kit from Affymetrix. This cDNA was used for synthezising the cRNA using the IVT labeling kit (Affimetrix). The synthezised cRNA was purified with the GeneChip Sample Cleanup Module (Affimetrix).	The cDNA was prepared from 5 microg total RNA using the One –Cycle cDNA Synthesis kit from Affymetrix. This cDNA was used for synthezising the cRNA using the IVT labeling kit (Affimetrix). The synthezised cRNA was purified with the GeneChip Sample Cleanup Module (Affimetrix).	The cDNA was prepared from 5 microg total RNA using the One –Cycle cDNA Synthesis kit from Affymetrix. This cDNA was used for synthezising the cRNA using the IVT labeling kit (Affimetrix). The synthezised cRNA was purified with the GeneChip Sample Cleanup Module (Affimetrix).	The cDNA was prepared from 5 microg total RNA using the One –Cycle cDNA Synthesis kit from Affymetrix. This cDNA was used for synthezising the cRNA using the IVT labeling kit (Affimetrix). The synthezised cRNA was purified with the GeneChip Sample Cleanup Module (Affimetrix).	The cDNA was prepared from 5 microg total RNA using the One –Cycle cDNA Synthesis kit from Affymetrix. This cDNA was used for synthezising the cRNA using the IVT labeling kit (Affimetrix). The synthezised cRNA was purified with the GeneChip Sample Cleanup Module (Affimetrix).	The cDNA was prepared from 5 microg total RNA using the One –Cycle cDNA Synthesis kit from Affymetrix. This cDNA was used for synthezising the cRNA using the IVT labeling kit (Affimetrix). The synthezised cRNA was purified with the GeneChip Sample Cleanup Module (Affimetrix).	The cDNA was prepared from 5 microg total RNA using the One –Cycle cDNA Synthesis kit from Affymetrix. This cDNA was used for synthezising the cRNA using the IVT labeling kit (Affimetrix). The synthezised cRNA was purified with the GeneChip Sample Cleanup Module (Affimetrix).	The cDNA was prepared from 5 microg total RNA using the One –Cycle cDNA Synthesis kit from Affymetrix. This cDNA was used for synthezising the cRNA using the IVT labeling kit (Affimetrix). The synthezised cRNA was purified with the GeneChip Sample Cleanup Module (Affimetrix).	The cDNA was prepared from 5 microg total RNA using the One –Cycle cDNA Synthesis kit from Affymetrix. This cDNA was used for synthezising the cRNA using the IVT labeling kit (Affimetrix). The synthezised cRNA was purified with the GeneChip Sample Cleanup Module (Affimetrix).	The cDNA was prepared from 5 microg total RNA using the One –Cycle cDNA Synthesis kit from Affymetrix. This cDNA was used for synthezising the cRNA using the IVT labeling kit (Affimetrix). The synthezised cRNA was purified with the GeneChip Sample Cleanup Module (Affimetrix).	The cDNA was prepared from 5 microg total RNA using the One –Cycle cDNA Synthesis kit from Affymetrix. This cDNA was used for synthezising the cRNA using the IVT labeling kit (Affimetrix). The synthezised cRNA was purified with the GeneChip Sample Cleanup Module (Affimetrix).	The cDNA was prepared from 5 microg total RNA using the One –Cycle cDNA Synthesis kit from Affymetrix. This cDNA was used for synthezising the cRNA using the IVT labeling kit (Affimetrix). The synthezised cRNA was purified with the GeneChip Sample Cleanup Module (Affimetrix).	The cDNA was prepared from 5 microg total RNA using the One –Cycle cDNA Synthesis kit from Affymetrix. This cDNA was used for synthezising the cRNA using the IVT labeling kit (Affimetrix). The synthezised cRNA was purified with the GeneChip Sample Cleanup Module (Affimetrix).	The cDNA was prepared from 5 microg total RNA using the One –Cycle cDNA Synthesis kit from Affymetrix. This cDNA was used for synthezising the cRNA using the IVT labeling kit (Affimetrix). The synthezised cRNA was purified with the GeneChip Sample Cleanup Module (Affimetrix).	The cDNA was prepared from 5 microg total RNA using the One –Cycle cDNA Synthesis kit from Affymetrix. This cDNA was used for synthezising the cRNA using the IVT labeling kit (Affimetrix). The synthezised cRNA was purified with the GeneChip Sample Cleanup Module (Affimetrix).	The cDNA was prepared from 5 microg total RNA using the One –Cycle cDNA Synthesis kit from Affymetrix. This cDNA was used for synthezising the cRNA using the IVT labeling kit (Affimetrix). The synthezised cRNA was purified with the GeneChip Sample Cleanup Module (Affimetrix).	The cDNA was prepared from 5 microg total RNA using the One –Cycle cDNA Synthesis kit from Affymetrix. This cDNA was used for synthezising the cRNA using the IVT labeling kit (Affimetrix). The synthezised cRNA was purified with the GeneChip Sample Cleanup Module (Affimetrix).	The cDNA was prepared from 5 microg total RNA using the One –Cycle cDNA Synthesis kit from Affymetrix. This cDNA was used for synthezising the cRNA using the IVT labeling kit (Affimetrix). The synthezised cRNA was purified with the GeneChip Sample Cleanup Module (Affimetrix).	The cDNA was prepared from 5 microg total RNA using the One –Cycle cDNA Synthesis kit from Affymetrix. This cDNA was used for synthezising the cRNA using the IVT labeling kit (Affimetrix). The synthezised cRNA was purified with the GeneChip Sample Cleanup Module (Affimetrix).
!Sample_taxid_ch1	9606	9606	9606	9606	9606	9606	9606	9606	9606	9606	9606	9606	9606	9606	9606	9606	9606	9606	9606	9606	9606	9606	9606	9606	9606	9606	9606	9606	9606	9606	9606	9606	9606	9606	9606	9606	9606	9606	9606	9606	9606	9606	9606	9606	9606	9606	9606	9606	9606
!Sample_hyb_protocol	Following fragmentation, 15 microg of cRNA were hybridized to the Affymetrix HG-U133_Plus2 chip according to the protocols provided by the manufacturer.	Following fragmentation, 15 microg of cRNA were hybridized to the Affymetrix HG-U133_Plus2 chip according to the protocols provided by the manufacturer.	Following fragmentation, 15 microg of cRNA were hybridized to the Affymetrix HG-U133_Plus2 chip according to the protocols provided by the manufacturer.	Following fragmentation, 15 microg of cRNA were hybridized to the Affymetrix HG-U133_Plus2 chip according to the protocols provided by the manufacturer.	Following fragmentation, 15 microg of cRNA were hybridized to the Affymetrix HG-U133_Plus2 chip according to the protocols provided by the manufacturer.	Following fragmentation, 15 microg of cRNA were hybridized to the Affymetrix HG-U133_Plus2 chip according to the protocols provided by the manufacturer.	Following fragmentation, 15 microg of cRNA were hybridized to the Affymetrix HG-U133_Plus2 chip according to the protocols provided by the manufacturer.	Following fragmentation, 15 microg of cRNA were hybridized to the Affymetrix HG-U133_Plus2 chip according to the protocols provided by the manufacturer.	Following fragmentation, 15 microg of cRNA were hybridized to the Affymetrix HG-U133_Plus2 chip according to the protocols provided by the manufacturer.	Following fragmentation, 15 microg of cRNA were hybridized to the Affymetrix HG-U133_Plus2 chip according to the protocols provided by the manufacturer.	Following fragmentation, 15 microg of cRNA were hybridized to the Affymetrix HG-U133_Plus2 chip according to the protocols provided by the manufacturer.	Following fragmentation, 15 microg of cRNA were hybridized to the Affymetrix HG-U133_Plus2 chip according to the protocols provided by the manufacturer.	Following fragmentation, 15 microg of cRNA were hybridized to the Affymetrix HG-U133_Plus2 chip according to the protocols provided by the manufacturer.	Following fragmentation, 15 microg of cRNA were hybridized to the Affymetrix HG-U133_Plus2 chip according to the protocols provided by the manufacturer.	Following fragmentation, 15 microg of cRNA were hybridized to the Affymetrix HG-U133_Plus2 chip according to the protocols provided by the manufacturer.	Following fragmentation, 15 microg of cRNA were hybridized to the Affymetrix HG-U133_Plus2 chip according to the protocols provided by the manufacturer.	Following fragmentation, 15 microg of cRNA were hybridized to the Affymetrix HG-U133_Plus2 chip according to the protocols provided by the manufacturer.	Following fragmentation, 15 microg of cRNA were hybridized to the Affymetrix HG-U133_Plus2 chip according to the protocols provided by the manufacturer.	Following fragmentation, 15 microg of cRNA were hybridized to the Affymetrix HG-U133_Plus2 chip according to the protocols provided by the manufacturer.	Following fragmentation, 15 microg of cRNA were hybridized to the Affymetrix HG-U133_Plus2 chip according to the protocols provided by the manufacturer.	Following fragmentation, 15 microg of cRNA were hybridized to the Affymetrix HG-U133_Plus2 chip according to the protocols provided by the manufacturer.	Following fragmentation, 15 microg of cRNA were hybridized to the Affymetrix HG-U133_Plus2 chip according to the protocols provided by the manufacturer.	Following fragmentation, 15 microg of cRNA were hybridized to the Affymetrix HG-U133_Plus2 chip according to the protocols provided by the manufacturer.	Following fragmentation, 15 microg of cRNA were hybridized to the Affymetrix HG-U133_Plus2 chip according to the protocols provided by the manufacturer.	Following fragmentation, 15 microg of cRNA were hybridized to the Affymetrix HG-U133_Plus2 chip according to the protocols provided by the manufacturer.	Following fragmentation, 15 microg of cRNA were hybridized to the Affymetrix HG-U133_Plus2 chip according to the protocols provided by the manufacturer.	Following fragmentation, 15 microg of cRNA were hybridized to the Affymetrix HG-U133_Plus2 chip according to the protocols provided by the manufacturer.	Following fragmentation, 15 microg of cRNA were hybridized to the Affymetrix HG-U133_Plus2 chip according to the protocols provided by the manufacturer.	Following fragmentation, 15 microg of cRNA were hybridized to the Affymetrix HG-U133_Plus2 chip according to the protocols provided by the manufacturer.	Following fragmentation, 15 microg of cRNA were hybridized to the Affymetrix HG-U133_Plus2 chip according to the protocols provided by the manufacturer.	Following fragmentation, 15 microg of cRNA were hybridized to the Affymetrix HG-U133_Plus2 chip according to the protocols provided by the manufacturer.	Following fragmentation, 15 microg of cRNA were hybridized to the Affymetrix HG-U133_Plus2 chip according to the protocols provided by the manufacturer.	Following fragmentation, 15 microg of cRNA were hybridized to the Affymetrix HG-U133_Plus2 chip according to the protocols provided by the manufacturer.	Following fragmentation, 15 microg of cRNA were hybridized to the Affymetrix HG-U133_Plus2 chip according to the protocols provided by the manufacturer.	Following fragmentation, 15 microg of cRNA were hybridized to the Affymetrix HG-U133_Plus2 chip according to the protocols provided by the manufacturer.	Following fragmentation, 15 microg of cRNA were hybridized to the Affymetrix HG-U133_Plus2 chip according to the protocols provided by the manufacturer.	Following fragmentation, 15 microg of cRNA were hybridized to the Affymetrix HG-U133_Plus2 chip according to the protocols provided by the manufacturer.	Following fragmentation, 15 microg of cRNA were hybridized to the Affymetrix HG-U133_Plus2 chip according to the protocols provided by the manufacturer.	Following fragmentation, 15 microg of cRNA were hybridized to the Affymetrix HG-U133_Plus2 chip according to the protocols provided by the manufacturer.	Following fragmentation, 15 microg of cRNA were hybridized to the Affymetrix HG-U133_Plus2 chip according to the protocols provided by the manufacturer.	Following fragmentation, 15 microg of cRNA were hybridized to the Affymetrix HG-U133_Plus2 chip according to the protocols provided by the manufacturer.	Following fragmentation, 15 microg of cRNA were hybridized to the Affymetrix HG-U133_Plus2 chip according to the protocols provided by the manufacturer.	Following fragmentation, 15 microg of cRNA were hybridized to the Affymetrix HG-U133_Plus2 chip according to the protocols provided by the manufacturer.	Following fragmentation, 15 microg of cRNA were hybridized to the Affymetrix HG-U133_Plus2 chip according to the protocols provided by the manufacturer.	Following fragmentation, 15 microg of cRNA were hybridized to the Affymetrix HG-U133_Plus2 chip according to the protocols provided by the manufacturer.	Following fragmentation, 15 microg of cRNA were hybridized to the Affymetrix HG-U133_Plus2 chip according to the protocols provided by the manufacturer.	Following fragmentation, 15 microg of cRNA were hybridized to the Affymetrix HG-U133_Plus2 chip according to the protocols provided by the manufacturer.	Following fragmentation, 15 microg of cRNA were hybridized to the Affymetrix HG-U133_Plus2 chip according to the protocols provided by the manufacturer.	Following fragmentation, 15 microg of cRNA were hybridized to the Affymetrix HG-U133_Plus2 chip according to the protocols provided by the manufacturer.
!Sample_scan_protocol	GeneChips were scanned using the GeneChip Scanner 3000 from Affymetrix.	GeneChips were scanned using the GeneChip Scanner 3000 from Affymetrix.	GeneChips were scanned using the GeneChip Scanner 3000 from Affymetrix.	GeneChips were scanned using the GeneChip Scanner 3000 from Affymetrix.	GeneChips were scanned using the GeneChip Scanner 3000 from Affymetrix.	GeneChips were scanned using the GeneChip Scanner 3000 from Affymetrix.	GeneChips were scanned using the GeneChip Scanner 3000 from Affymetrix.	GeneChips were scanned using the GeneChip Scanner 3000 from Affymetrix.	GeneChips were scanned using the GeneChip Scanner 3000 from Affymetrix.	GeneChips were scanned using the GeneChip Scanner 3000 from Affymetrix.	GeneChips were scanned using the GeneChip Scanner 3000 from Affymetrix.	GeneChips were scanned using the GeneChip Scanner 3000 from Affymetrix.	GeneChips were scanned using the GeneChip Scanner 3000 from Affymetrix.	GeneChips were scanned using the GeneChip Scanner 3000 from Affymetrix.	GeneChips were scanned using the GeneChip Scanner 3000 from Affymetrix.	GeneChips were scanned using the GeneChip Scanner 3000 from Affymetrix.	GeneChips were scanned using the GeneChip Scanner 3000 from Affymetrix.	GeneChips were scanned using the GeneChip Scanner 3000 from Affymetrix.	GeneChips were scanned using the GeneChip Scanner 3000 from Affymetrix.	GeneChips were scanned using the GeneChip Scanner 3000 from Affymetrix.	GeneChips were scanned using the GeneChip Scanner 3000 from Affymetrix.	GeneChips were scanned using the GeneChip Scanner 3000 from Affymetrix.	GeneChips were scanned using the GeneChip Scanner 3000 from Affymetrix.	GeneChips were scanned using the GeneChip Scanner 3000 from Affymetrix.	GeneChips were scanned using the GeneChip Scanner 3000 from Affymetrix.	GeneChips were scanned using the GeneChip Scanner 3000 from Affymetrix.	GeneChips were scanned using the GeneChip Scanner 3000 from Affymetrix.	GeneChips were scanned using the GeneChip Scanner 3000 from Affymetrix.	GeneChips were scanned using the GeneChip Scanner 3000 from Affymetrix.	GeneChips were scanned using the GeneChip Scanner 3000 from Affymetrix.	GeneChips were scanned using the GeneChip Scanner 3000 from Affymetrix.	GeneChips were scanned using the GeneChip Scanner 3000 from Affymetrix.	GeneChips were scanned using the GeneChip Scanner 3000 from Affymetrix.	GeneChips were scanned using the GeneChip Scanner 3000 from Affymetrix.	GeneChips were scanned using the GeneChip Scanner 3000 from Affymetrix.	GeneChips were scanned using the GeneChip Scanner 3000 from Affymetrix.	GeneChips were scanned using the GeneChip Scanner 3000 from Affymetrix.	GeneChips were scanned using the GeneChip Scanner 3000 from Affymetrix.	GeneChips were scanned using the GeneChip Scanner 3000 from Affymetrix.	GeneChips were scanned using the GeneChip Scanner 3000 from Affymetrix.	GeneChips were scanned using the GeneChip Scanner 3000 from Affymetrix.	GeneChips were scanned using the GeneChip Scanner 3000 from Affymetrix.	GeneChips were scanned using the GeneChip Scanner 3000 from Affymetrix.	GeneChips were scanned using the GeneChip Scanner 3000 from Affymetrix.	GeneChips were scanned using the GeneChip Scanner 3000 from Affymetrix.	GeneChips were scanned using the GeneChip Scanner 3000 from Affymetrix.	GeneChips were scanned using the GeneChip Scanner 3000 from Affymetrix.	GeneChips were scanned using the GeneChip Scanner 3000 from Affymetrix.	GeneChips were scanned using the GeneChip Scanner 3000 from Affymetrix.
!Sample_data_processing	RMA (R/Bioconductor processing)	RMA (R/Bioconductor processing)	RMA (R/Bioconductor processing)	RMA (R/Bioconductor processing)	RMA (R/Bioconductor processing)	RMA (R/Bioconductor processing)	RMA (R/Bioconductor processing)	RMA (R/Bioconductor processing)	RMA (R/Bioconductor processing)	RMA (R/Bioconductor processing)	RMA (R/Bioconductor processing)	RMA (R/Bioconductor processing)	RMA (R/Bioconductor processing)	RMA (R/Bioconductor processing)	RMA (R/Bioconductor processing)	RMA (R/Bioconductor processing)	RMA (R/Bioconductor processing)	RMA (R/Bioconductor processing)	RMA (R/Bioconductor processing)	RMA (R/Bioconductor processing)	RMA (R/Bioconductor processing)	RMA (R/Bioconductor processing)	RMA (R/Bioconductor processing)	RMA (R/Bioconductor processing)	RMA (R/Bioconductor processing)	RMA (R/Bioconductor processing)	RMA (R/Bioconductor processing)	RMA (R/Bioconductor processing)	RMA (R/Bioconductor processing)	RMA (R/Bioconductor processing)	RMA (R/Bioconductor processing)	RMA (R/Bioconductor processing)	RMA (R/Bioconductor processing)	RMA (R/Bioconductor processing)	RMA (R/Bioconductor processing)	RMA (R/Bioconductor processing)	RMA (R/Bioconductor processing)	RMA (R/Bioconductor processing)	RMA (R/Bioconductor processing)	RMA (R/Bioconductor processing)	RMA (R/Bioconductor processing)	RMA (R/Bioconductor processing)	RMA (R/Bioconductor processing)	RMA (R/Bioconductor processing)	RMA (R/Bioconductor processing)	RMA (R/Bioconductor processing)	RMA (R/Bioconductor processing)	RMA (R/Bioconductor processing)	RMA (R/Bioconductor processing)
!Sample_platform_id	GPL570	GPL570	GPL570	GPL570	GPL570	GPL570	GPL570	GPL570	GPL570	GPL570	GPL570	GPL570	GPL570	GPL570	GPL570	GPL570	GPL570	GPL570	GPL570	GPL570	GPL570	GPL570	GPL570	GPL570	GPL570	GPL570	GPL570	GPL570	GPL570	GPL570	GPL570	GPL570	GPL570	GPL570	GPL570	GPL570	GPL570	GPL570	GPL570	GPL570	GPL570	GPL570	GPL570	GPL570	GPL570	GPL570	GPL570	GPL570	GPL570
!Sample_contact_name	Victor,,Segura	Victor,,Segura	Victor,,Segura	Victor,,Segura	Victor,,Segura	Victor,,Segura	Victor,,Segura	Victor,,Segura	Victor,,Segura	Victor,,Segura	Victor,,Segura	Victor,,Segura	Victor,,Segura	Victor,,Segura	Victor,,Segura	Victor,,Segura	Victor,,Segura	Victor,,Segura	Victor,,Segura	Victor,,Segura	Victor,,Segura	Victor,,Segura	Victor,,Segura	Victor,,Segura	Victor,,Segura	Victor,,Segura	Victor,,Segura	Victor,,Segura	Victor,,Segura	Victor,,Segura	Victor,,Segura	Victor,,Segura	Victor,,Segura	Victor,,Segura	Victor,,Segura	Victor,,Segura	Victor,,Segura	Victor,,Segura	Victor,,Segura	Victor,,Segura	Victor,,Segura	Victor,,Segura	Victor,,Segura	Victor,,Segura	Victor,,Segura	Victor,,Segura	Victor,,Segura	Victor,,Segura	Victor,,Segura
!Sample_contact_email	vsegura@unav.es	vsegura@unav.es	vsegura@unav.es	vsegura@unav.es	vsegura@unav.es	vsegura@unav.es	vsegura@unav.es	vsegura@unav.es	vsegura@unav.es	vsegura@unav.es	vsegura@unav.es	vsegura@unav.es	vsegura@unav.es	vsegura@unav.es	vsegura@unav.es	vsegura@unav.es	vsegura@unav.es	vsegura@unav.es	vsegura@unav.es	vsegura@unav.es	vsegura@unav.es	vsegura@unav.es	vsegura@unav.es	vsegura@unav.es	vsegura@unav.es	vsegura@unav.es	vsegura@unav.es	vsegura@unav.es	vsegura@unav.es	vsegura@unav.es	vsegura@unav.es	vsegura@unav.es	vsegura@unav.es	vsegura@unav.es	vsegura@unav.es	vsegura@unav.es	vsegura@unav.es	vsegura@unav.es	vsegura@unav.es	vsegura@unav.es	vsegura@unav.es	vsegura@unav.es	vsegura@unav.es	vsegura@unav.es	vsegura@unav.es	vsegura@unav.es	vsegura@unav.es	vsegura@unav.es	vsegura@unav.es
!Sample_contact_department	Unit of Proteomics, Genomics and Bioinformatics	Unit of Proteomics, Genomics and Bioinformatics	Unit of Proteomics, Genomics and Bioinformatics	Unit of Proteomics, Genomics and Bioinformatics	Unit of Proteomics, Genomics and Bioinformatics	Unit of Proteomics, Genomics and Bioinformatics	Unit of Proteomics, Genomics and Bioinformatics	Unit of Proteomics, Genomics and Bioinformatics	Unit of Proteomics, Genomics and Bioinformatics	Unit of Proteomics, Genomics and Bioinformatics	Unit of Proteomics, Genomics and Bioinformatics	Unit of Proteomics, Genomics and Bioinformatics	Unit of Proteomics, Genomics and Bioinformatics	Unit of Proteomics, Genomics and Bioinformatics	Unit of Proteomics, Genomics and Bioinformatics	Unit of Proteomics, Genomics and Bioinformatics	Unit of Proteomics, Genomics and Bioinformatics	Unit of Proteomics, Genomics and Bioinformatics	Unit of Proteomics, Genomics and Bioinformatics	Unit of Proteomics, Genomics and Bioinformatics	Unit of Proteomics, Genomics and Bioinformatics	Unit of Proteomics, Genomics and Bioinformatics	Unit of Proteomics, Genomics and Bioinformatics	Unit of Proteomics, Genomics and Bioinformatics	Unit of Proteomics, Genomics and Bioinformatics	Unit of Proteomics, Genomics and Bioinformatics	Unit of Proteomics, Genomics and Bioinformatics	Unit of Proteomics, Genomics and Bioinformatics	Unit of Proteomics, Genomics and Bioinformatics	Unit of Proteomics, Genomics and Bioinformatics	Unit of Proteomics, Genomics and Bioinformatics	Unit of Proteomics, Genomics and Bioinformatics	Unit of Proteomics, Genomics and Bioinformatics	Unit of Proteomics, Genomics and Bioinformatics	Unit of Proteomics, Genomics and Bioinformatics	Unit of Proteomics, Genomics and Bioinformatics	Unit of Proteomics, Genomics and Bioinformatics	Unit of Proteomics, Genomics and Bioinformatics	Unit of Proteomics, Genomics and Bioinformatics	Unit of Proteomics, Genomics and Bioinformatics	Unit of Proteomics, Genomics and Bioinformatics	Unit of Proteomics, Genomics and Bioinformatics	Unit of Proteomics, Genomics and Bioinformatics	Unit of Proteomics, Genomics and Bioinformatics	Unit of Proteomics, Genomics and Bioinformatics	Unit of Proteomics, Genomics and Bioinformatics	Unit of Proteomics, Genomics and Bioinformatics	Unit of Proteomics, Genomics and Bioinformatics	Unit of Proteomics, Genomics and Bioinformatics
!Sample_contact_institute	FIMA	FIMA	FIMA	FIMA	FIMA	FIMA	FIMA	FIMA	FIMA	FIMA	FIMA	FIMA	FIMA	FIMA	FIMA	FIMA	FIMA	FIMA	FIMA	FIMA	FIMA	FIMA	FIMA	FIMA	FIMA	FIMA	FIMA	FIMA	FIMA	FIMA	FIMA	FIMA	FIMA	FIMA	FIMA	FIMA	FIMA	FIMA	FIMA	FIMA	FIMA	FIMA	FIMA	FIMA	FIMA	FIMA	FIMA	FIMA	FIMA
!Sample_contact_address	Avda. Pío XII, 55	Avda. Pío XII, 55	Avda. Pío XII, 55	Avda. Pío XII, 55	Avda. Pío XII, 55	Avda. Pío XII, 55	Avda. Pío XII, 55	Avda. Pío XII, 55	Avda. Pío XII, 55	Avda. Pío XII, 55	Avda. Pío XII, 55	Avda. Pío XII, 55	Avda. Pío XII, 55	Avda. Pío XII, 55	Avda. Pío XII, 55	Avda. Pío XII, 55	Avda. Pío XII, 55	Avda. Pío XII, 55	Avda. Pío XII, 55	Avda. Pío XII, 55	Avda. Pío XII, 55	Avda. Pío XII, 55	Avda. Pío XII, 55	Avda. Pío XII, 55	Avda. Pío XII, 55	Avda. Pío XII, 55	Avda. Pío XII, 55	Avda. Pío XII, 55	Avda. Pío XII, 55	Avda. Pío XII, 55	Avda. Pío XII, 55	Avda. Pío XII, 55	Avda. Pío XII, 55	Avda. Pío XII, 55	Avda. Pío XII, 55	Avda. Pío XII, 55	Avda. Pío XII, 55	Avda. Pío XII, 55	Avda. Pío XII, 55	Avda. Pío XII, 55	Avda. Pío XII, 55	Avda. Pío XII, 55	Avda. Pío XII, 55	Avda. Pío XII, 55	Avda. Pío XII, 55	Avda. Pío XII, 55	Avda. Pío XII, 55	Avda. Pío XII, 55	Avda. Pío XII, 55
!Sample_contact_city	Pamplona	Pamplona	Pamplona	Pamplona	Pamplona	Pamplona	Pamplona	Pamplona	Pamplona	Pamplona	Pamplona	Pamplona	Pamplona	Pamplona	Pamplona	Pamplona	Pamplona	Pamplona	Pamplona	Pamplona	Pamplona	Pamplona	Pamplona	Pamplona	Pamplona	Pamplona	Pamplona	Pamplona	Pamplona	Pamplona	Pamplona	Pamplona	Pamplona	Pamplona	Pamplona	Pamplona	Pamplona	Pamplona	Pamplona	Pamplona	Pamplona	Pamplona	Pamplona	Pamplona	Pamplona	Pamplona	Pamplona	Pamplona	Pamplona
!Sample_contact_state	Navarra	Navarra	Navarra	Navarra	Navarra	Navarra	Navarra	Navarra	Navarra	Navarra	Navarra	Navarra	Navarra	Navarra	Navarra	Navarra	Navarra	Navarra	Navarra	Navarra	Navarra	Navarra	Navarra	Navarra	Navarra	Navarra	Navarra	Navarra	Navarra	Navarra	Navarra	Navarra	Navarra	Navarra	Navarra	Navarra	Navarra	Navarra	Navarra	Navarra	Navarra	Navarra	Navarra	Navarra	Navarra	Navarra	Navarra	Navarra	Navarra
!Sample_contact_zip/postal_code	31008	31008	31008	31008	31008	31008	31008	31008	31008	31008	31008	31008	31008	31008	31008	31008	31008	31008	31008	31008	31008	31008	31008	31008	31008	31008	31008	31008	31008	31008	31008	31008	31008	31008	31008	31008	31008	31008	31008	31008	31008	31008	31008	31008	31008	31008	31008	31008	31008
!Sample_contact_country	Spain	Spain	Spain	Spain	Spain	Spain	Spain	Spain	Spain	Spain	Spain	Spain	Spain	Spain	Spain	Spain	Spain	Spain	Spain	Spain	Spain	Spain	Spain	Spain	Spain	Spain	Spain	Spain	Spain	Spain	Spain	Spain	Spain	Spain	Spain	Spain	Spain	Spain	Spain	Spain	Spain	Spain	Spain	Spain	Spain	Spain	Spain	Spain	Spain
!Sample_supplementary_file	ftp://ftp.ncbi.nlm.nih.gov/geo/samples/GSM629nnn/GSM629894/suppl/GSM629894.CEL.gz	ftp://ftp.ncbi.nlm.nih.gov/geo/samples/GSM629nnn/GSM629895/suppl/GSM629895.CEL.gz	ftp://ftp.ncbi.nlm.nih.gov/geo/samples/GSM629nnn/GSM629896/suppl/GSM629896.CEL.gz	ftp://ftp.ncbi.nlm.nih.gov/geo/samples/GSM629nnn/GSM629897/suppl/GSM629897.CEL.gz	ftp://ftp.ncbi.nlm.nih.gov/geo/samples/GSM629nnn/GSM629898/suppl/GSM629898.CEL.gz	ftp://ftp.ncbi.nlm.nih.gov/geo/samples/GSM629nnn/GSM629899/suppl/GSM629899.CEL.gz	ftp://ftp.ncbi.nlm.nih.gov/geo/samples/GSM629nnn/GSM629900/suppl/GSM629900.CEL.gz	ftp://ftp.ncbi.nlm.nih.gov/geo/samples/GSM629nnn/GSM629901/suppl/GSM629901.CEL.gz	ftp://ftp.ncbi.nlm.nih.gov/geo/samples/GSM629nnn/GSM629902/suppl/GSM629902.CEL.gz	ftp://ftp.ncbi.nlm.nih.gov/geo/samples/GSM629nnn/GSM629903/suppl/GSM629903.CEL.gz	ftp://ftp.ncbi.nlm.nih.gov/geo/samples/GSM629nnn/GSM629904/suppl/GSM629904.CEL.gz	ftp://ftp.ncbi.nlm.nih.gov/geo/samples/GSM629nnn/GSM629905/suppl/GSM629905.CEL.gz	ftp://ftp.ncbi.nlm.nih.gov/geo/samples/GSM629nnn/GSM629906/suppl/GSM629906.CEL.gz	ftp://ftp.ncbi.nlm.nih.gov/geo/samples/GSM629nnn/GSM629907/suppl/GSM629907.CEL.gz	ftp://ftp.ncbi.nlm.nih.gov/geo/samples/GSM629nnn/GSM629908/suppl/GSM629908.CEL.gz	ftp://ftp.ncbi.nlm.nih.gov/geo/samples/GSM629nnn/GSM629909/suppl/GSM629909.CEL.gz	ftp://ftp.ncbi.nlm.nih.gov/geo/samples/GSM629nnn/GSM629910/suppl/GSM629910.CEL.gz	ftp://ftp.ncbi.nlm.nih.gov/geo/samples/GSM629nnn/GSM629911/suppl/GSM629911.CEL.gz	ftp://ftp.ncbi.nlm.nih.gov/geo/samples/GSM629nnn/GSM629912/suppl/GSM629912.CEL.gz	ftp://ftp.ncbi.nlm.nih.gov/geo/samples/GSM629nnn/GSM629913/suppl/GSM629913.CEL.gz	ftp://ftp.ncbi.nlm.nih.gov/geo/samples/GSM629nnn/GSM629914/suppl/GSM629914.CEL.gz	ftp://ftp.ncbi.nlm.nih.gov/geo/samples/GSM629nnn/GSM629915/suppl/GSM629915.CEL.gz	ftp://ftp.ncbi.nlm.nih.gov/geo/samples/GSM629nnn/GSM629916/suppl/GSM629916.CEL.gz	ftp://ftp.ncbi.nlm.nih.gov/geo/samples/GSM629nnn/GSM629917/suppl/GSM629917.CEL.gz	ftp://ftp.ncbi.nlm.nih.gov/geo/samples/GSM629nnn/GSM629918/suppl/GSM629918.CEL.gz	ftp://ftp.ncbi.nlm.nih.gov/geo/samples/GSM629nnn/GSM629919/suppl/GSM629919.CEL.gz	ftp://ftp.ncbi.nlm.nih.gov/geo/samples/GSM629nnn/GSM629920/suppl/GSM629920.CEL.gz	ftp://ftp.ncbi.nlm.nih.gov/geo/samples/GSM629nnn/GSM629921/suppl/GSM629921.CEL.gz	ftp://ftp.ncbi.nlm.nih.gov/geo/samples/GSM629nnn/GSM629922/suppl/GSM629922.CEL.gz	ftp://ftp.ncbi.nlm.nih.gov/geo/samples/GSM629nnn/GSM629923/suppl/GSM629923.CEL.gz	ftp://ftp.ncbi.nlm.nih.gov/geo/samples/GSM629nnn/GSM629924/suppl/GSM629924.CEL.gz	ftp://ftp.ncbi.nlm.nih.gov/geo/samples/GSM629nnn/GSM629925/suppl/GSM629925.CEL.gz	ftp://ftp.ncbi.nlm.nih.gov/geo/samples/GSM629nnn/GSM629926/suppl/GSM629926.CEL.gz	ftp://ftp.ncbi.nlm.nih.gov/geo/samples/GSM629nnn/GSM629927/suppl/GSM629927.CEL.gz	ftp://ftp.ncbi.nlm.nih.gov/geo/samples/GSM629nnn/GSM629928/suppl/GSM629928.CEL.gz	ftp://ftp.ncbi.nlm.nih.gov/geo/samples/GSM629nnn/GSM629929/suppl/GSM629929.CEL.gz	ftp://ftp.ncbi.nlm.nih.gov/geo/samples/GSM629nnn/GSM629930/suppl/GSM629930.CEL.gz	ftp://ftp.ncbi.nlm.nih.gov/geo/samples/GSM629nnn/GSM629931/suppl/GSM629931.CEL.gz	ftp://ftp.ncbi.nlm.nih.gov/geo/samples/GSM629nnn/GSM629932/suppl/GSM629932.CEL.gz	ftp://ftp.ncbi.nlm.nih.gov/geo/samples/GSM629nnn/GSM629933/suppl/GSM629933.CEL.gz	ftp://ftp.ncbi.nlm.nih.gov/geo/samples/GSM629nnn/GSM629934/suppl/GSM629934.CEL.gz	ftp://ftp.ncbi.nlm.nih.gov/geo/samples/GSM629nnn/GSM629935/suppl/GSM629935.CEL.gz	ftp://ftp.ncbi.nlm.nih.gov/geo/samples/GSM629nnn/GSM629936/suppl/GSM629936.CEL.gz	ftp://ftp.ncbi.nlm.nih.gov/geo/samples/GSM629nnn/GSM629937/suppl/GSM629937.CEL.gz	ftp://ftp.ncbi.nlm.nih.gov/geo/samples/GSM629nnn/GSM629938/suppl/GSM629938.CEL.gz	ftp://ftp.ncbi.nlm.nih.gov/geo/samples/GSM629nnn/GSM629939/suppl/GSM629939.CEL.gz	ftp://ftp.ncbi.nlm.nih.gov/geo/samples/GSM629nnn/GSM629940/suppl/GSM629940.CEL.gz	ftp://ftp.ncbi.nlm.nih.gov/geo/samples/GSM629nnn/GSM629941/suppl/GSM629941.CEL.gz	ftp://ftp.ncbi.nlm.nih.gov/geo/samples/GSM629nnn/GSM629942/suppl/GSM629942.CEL.gz
!Sample_data_row_count	54675	54675	54675	54675	54675	54675	54675	54675	54675	54675	54675	54675	54675	54675	54675	54675	54675	54675	54675	54675	54675	54675	54675	54675	54675	54675	54675	54675	54675	54675	54675	54675	54675	54675	54675	54675	54675	54675	54675	54675	54675	54675	54675	54675	54675	54675	54675	54675	54675
!series_matrix_table_begin
ID_REF	GSM629894	GSM629895	GSM629896	GSM629897	GSM629898	GSM629899	GSM629900	GSM629901	GSM629902	GSM629903	GSM629904	GSM629905	GSM629906	GSM629907	GSM629908	GSM629909	GSM629910	GSM629911	GSM629912	GSM629913	GSM629914	GSM629915	GSM629916	GSM629917	GSM629918	GSM629919	GSM629920	GSM629921	GSM629922	GSM629923	GSM629924	GSM629925	GSM629926	GSM629927	GSM629928	GSM629929	GSM629930	GSM629931	GSM629932	GSM629933	GSM629934	GSM629935	GSM629936	GSM629937	GSM629938	GSM629939	GSM629940	GSM629941	GSM629942
1007_s_at	6.466476207	7.366827128	6.900842469	6.537165367	7.373054589	6.999497135	6.82722068	6.728370268	7.808913544	7.495126021	7.418236469	7.543596704	7.234835432	7.713672338	6.293022563	6.863922483	7.368172103	7.960869599	7.880932048	7.009507394	6.914884623	7.114182008	7.295992783	7.606440856	6.793707765	7.052383448	6.188844152	7.057743621	6.527428756	6.944838327	6.380768022	7.930497526	7.414204579	6.958529529	6.682833471	6.49190041	6.4120497	6.308885006	7.759744951	6.298791748	7.340121153	6.253863688	8.523752389	6.454343857	5.866718326	6.224013878	6.693600998	6.555220975	6.781614683
1053_at	6.988618409	7.188986434	6.513929221	7.407000882	7.098062025	7.011825273	6.791192664	6.519777353	7.140233117	7.462618666	7.522732038	7.288047451	7.069314558	7.132895954	6.640158878	7.801199499	6.88702677	6.405733485	6.673448306	6.308833914	7.215932521	5.734929263	7.26500878	6.010679778	5.354558888	6.90038032	7.071517037	6.987246127	7.414614873	7.437031668	6.676143394	7.911444694	7.359555646	6.800526035	7.222324706	7.751059029	8.039087424	7.780304933	7.826967728	8.157775546	7.683233321	7.897701585	7.710276567	7.72410455	7.764808562	8.013446009	7.541000983	8.385930081	8.997532159
117_at	6.13669278	5.273331847	5.033580229	5.407858735	6.253020506	6.255489086	6.137808661	5.843236745	5.775845278	5.572274051	4.43896565	5.804369454	11.95861781	6.047997096	6.595800221	6.991353586	5.415631328	5.628860626	5.529065667	5.148801815	5.757052553	5.149922114	4.542452413	4.736472081	6.388130222	5.388585366	5.103017365	4.582536722	4.448385883	4.693309557	5.925252075	4.621451954	5.793682829	7.939903778	4.427036048	5.003992694	5.273144357	5.356411105	5.201088765	5.141822624	5.753038662	5.536477822	6.699017506	5.235057221	5.146791707	4.854117469	5.333236523	7.348555253	5.041323308
121_at	7.069491941	7.014051832	6.912606819	7.067366854	6.705831815	9.274507063	7.116941025	6.782680954	6.690369239	7.599256418	6.901782883	7.230966578	7.354318354	6.762763967	6.791671363	6.648900295	6.6462623	6.748758471	7.023099011	6.806351083	6.630347673	7.04119207	7.039856195	6.953451738	6.91125541	6.613348112	7.029872049	6.770641043	6.700427778	6.908814329	6.649745415	7.112146529	6.791624194	7.364714047	7.146907422	7.461866135	6.9340036	7.039854859	6.654457279	7.073862624	7.208652333	7.040552537	6.764565831	6.646655855	6.569589423	6.892632358	6.96694429	7.067305856	6.76431509
1255_g_at	2.593191667	2.678721554	2.689463094	3.379527689	2.896172777	2.455177806	2.53291923	2.573781062	2.505666037	2.749124926	2.514776185	2.829105548	2.610014489	2.785049538	2.505310175	2.819829067	2.504519557	2.675628709	2.519983352	2.720640848	2.729212233	2.867804837	2.728076519	2.402524924	3.216035726	2.541841171	2.835662864	2.532648857	2.558356822	2.5381821	2.548303432	2.617398449	2.524276601	2.963969459	2.486071676	2.890758028	2.841941857	2.508562434	2.886646834	3.650477918	3.219031202	3.74000471	3.290094432	2.980654945	2.749353793	2.506562422	3.074270971	3.112504655	3.22372102
1294_at	7.564282336	9.198689534	8.232784266	7.318588202	7.03189044	7.901633567	8.525632919	8.314516565	7.335789996	7.562289592	8.107549078	8.05069077	8.196534128	7.711398722	7.401361411	7.944160674	8.144787735	7.850434508	7.669569143	7.856355227	8.565054444	9.09727122	7.794819581	8.861416109	9.451093576	7.959580956	7.530068737	8.177513461	8.222565884	7.801715646	8.387252213	7.492396575	7.758248126	8.188386536	7.648307941	7.46416275	7.313118194	7.394358472	7.950583338	7.506529863	7.848339604	6.675782479	7.410180729	7.931581967	7.040977344	7.334752261	7.269316263	6.722736604	7.308429544
1316_at	4.231751928	4.618712525	4.885586533	4.36029182	4.708891926	4.534439834	4.804141728	4.55957317	4.361237142	4.371279032	4.742502806	5.074519225	4.894145332	4.53360636	4.875933906	4.457604971	4.595872202	4.66775846	4.80679693	4.767875989	4.518347451	4.8642323	4.485035022	4.803140564	5.024694171	4.703155722	4.799018892	4.400719401	4.583373983	4.620633343	4.629621018	4.533523279	4.373195979	4.545367108	4.513028808	4.294744838	4.158253672	4.280961913	4.348462106	4.242428868	4.376603149	4.522423077	4.411302677	4.622497413	4.53441258	4.295695961	4.540144582	4.816308191	4.481618828
1320_at	3.253840253	2.972963714	2.908881348	3.155731351	3.293671263	3.344265029	3.152633516	2.798492909	2.992342031	3.367736109	3.277608876	3.377879865	3.296990068	3.480634039	3.075584079	2.953942036	3.215361721	2.945990435	3.255004613	3.070812785	3.055217129	3.068008855	3.03959276	3.410823292	3.119128071	3.146690096	3.382173745	3.234842082	3.016520995	2.98655883	2.948110959	3.27157829	3.249367921	3.333884344	3.496107875	3.43710083	3.064972898	3.305942437	3.23472065	3.397680713	3.428688153	3.254383338	3.551144528	2.95868189	3.289790672	2.885469727	3.160093102	3.246991384	3.22015587
1405_i_at	8.213986615	8.637254489	10.07568414	9.72592196	11.09321471	9.926567597	8.877015421	11.06102993	10.20518177	10.94836829	7.960775864	9.498405952	9.49007477	9.649478871	9.181892535	8.011286111	8.919041599	10.06079615	9.629778646	8.159966023	9.787836496	10.25995504	8.22134641	9.745763383	8.901132571	10.33170982	11.33619441	8.670543889	9.537032403	9.388212997	10.63368269	10.22153667	10.42953143	11.39835001	7.270456223	11.47049788	10.08730292	9.342351298	9.887856604	9.681599778	11.42376794	9.040123297	9.839948094	9.615135419	9.92078929	9.738377273	10.09584139	10.32356389	9.211153707
1431_at	3.537112216	3.368456306	3.212829639	3.264474816	2.961035744	3.49281739	3.37621758	3.483974339	3.689730863	3.271275328	3.287351061	3.554252409	3.412225761	3.275638768	3.36022229	3.02236055	3.359975506	3.091041244	3.292895315	3.245679245	3.592153141	3.249295381	3.441447313	3.560088679	3.513446866	3.625631973	3.167315677	3.008411607	3.179355853	3.39666885	3.118397435	3.37702959	3.309895524	3.105119863	3.374436871	3.088699491	3.087057364	3.284979956	3.372524445	3.209441753	3.115362184	3.370438473	3.234761164	2.992459836	3.135725549	3.32717676	3.150055442	3.183125871	3.263735875
1438_at	4.568732387	4.323039008	4.126510059	4.344677011	4.588822672	4.284879875	4.116575595	4.000762828	4.881762112	4.553861579	4.427679423	4.821700061	4.808897579	5.231440607	4.073283218	4.242857208	4.668434904	4.630733955	5.348394379	4.185515552	4.247334421	4.230263646	4.689297141	4.425088709	4.312209302	4.054423099	4.226033826	4.134258272	4.019701189	4.622699819	4.301650451	4.10837446	4.190369491	4.451740747	4.452083114	4.182009661	4.543011244	4.639282252	4.284920373	4.302232294	4.521900622	4.236503192	5.624786043	4.18851279	4.444310835	4.019516896	4.321879994	4.853665791	7.810600015
1487_at	6.594603357	7.213799066	6.803539461	7.237790577	6.91186855	6.546202329	6.800793306	6.985909965	6.823379924	7.535126062	7.253992311	6.762665377	6.836632014	6.894641623	6.951300118	7.172592776	6.653087584	6.7917807	7.108385656	6.694576983	6.614760521	7.211794393	6.785326731	7.226660466	7.076554133	6.687117752	7.226758242	7.025296119	6.846641279	6.801189638	6.902974534	7.578638147	7.052871677	7.238179818	7.173286555	7.295771936	7.111914406	7.206265635	7.127544039	7.2832489	7.283025512	6.72181813	7.419978107	6.80255576	6.662531793	6.515958931	7.30571763	6.057896139	6.775899905
1494_f_at	4.91073405	4.87273091	5.070777925	4.866346551	4.544492064	4.881417444	5.034811811	4.944481074	4.502162062	4.966468981	4.928421415	4.896706456	5.033819614	4.806831576	4.926103239	5.0019081	4.579584076	4.64858761	4.747765292	5.048305419	4.872366744	5.10414477	4.734078015	4.945665019	5.039500471	4.864564185	4.973919475	4.690000681	4.550465346	4.592481676	4.717609706	4.886227179	4.766249152	4.906643715	4.867734816	5.110884981	4.853506639	4.795908148	4.917730747	4.972161489	5.187958874	5.094511939	4.823164712	5.14996264	4.64822993	4.792986289	4.896865475	5.06133928	4.715948678
1552256_a_at	7.921288596	7.698996391	7.320306406	7.795477451	7.83435132	7.462320201	8.03393924	7.086458376	7.202435701	7.944983424	8.365088405	7.198074971	7.90180765	8.532501152	7.752278035	8.20684892	7.907114023	7.700084953	7.452172765	7.00615002	6.077207669	7.928922259	7.412191301	8.16545067	7.784212487	6.625610794	8.452276378	8.030582654	7.734446774	7.694172198	8.243066435	6.968765993	7.21020088	8.800142392	8.563159898	8.295440938	8.276941681	8.412102265	8.44432322	8.210157609	8.210857995	6.272966547	7.655126451	8.145596568	9.52423573	7.282274789	8.365065057	8.056856336	9.126317783
1552257_a_at	6.616139068	6.162813183	6.045578488	7.508897913	7.302460478	6.499810684	6.159749515	6.841805226	6.604217573	7.037802026	6.155465618	6.037633581	6.461931043	6.48093771	6.436477017	7.130765168	7.336341224	6.824651364	7.305457992	5.98568403	6.386208656	6.414795934	6.089319504	6.332513376	5.055607282	6.547578776	7.310255132	6.856625415	6.484089942	6.723113369	5.93210883	7.559581363	6.771109447	7.218390252	6.539504671	7.355607889	8.026487045	6.824487508	7.808073605	8.339741182	7.4443376	7.451169609	7.765564588	6.879192846	7.032490798	6.665127718	6.98689415	6.347547575	7.591323678
1552258_at	4.979325374	4.472451492	5.351029965	5.479254301	6.041378551	5.670173591	4.354732282	5.002659559	4.51028146	5.007100866	4.55051957	4.587008807	4.643697389	4.451252238	4.571745049	4.995567104	4.89394125	5.150159387	4.626195556	4.094141994	4.305884761	5.377933335	3.774450811	5.075805701	4.215586021	4.113080892	4.643193346	4.745378414	4.482723893	4.506110498	4.354846933	4.358547649	4.081148999	5.060589335	4.419300392	4.602273808	4.367111968	4.874960502	4.438309453	4.241977319	4.322102093	4.382963701	5.878356037	4.848035928	5.774932115	4.042673211	5.597077838	4.480826504	5.806598901
1552261_at	3.251690653	3.313229367	3.009779215	3.047610813	4.475403866	3.630163093	3.193199786	3.167486182	4.098302798	3.679151708	3.080539444	3.164205512	3.484936702	3.933679966	3.372883833	3.002374004	3.264006782	4.128122664	3.146137935	2.918392831	3.056720238	3.129735625	3.851040891	3.786414781	3.436394252	3.600968245	3.175094378	3.065072515	3.00637939	3.261996452	2.965595482	3.248965695	3.261096889	3.236261084	3.160678532	3.258749089	3.29772407	3.357292475	3.526853064	3.385190698	3.412045729	3.300985535	4.220775676	3.125212996	3.437886372	3.475322178	2.996254004	3.111532804	3.383999291
1552263_at	6.758746136	7.087090348	6.339732653	7.058038318	7.070268359	6.501555175	6.405440349	7.581423319	6.932813537	7.117611732	6.570620812	6.729526683	7.314388283	6.854006804	6.910085477	6.824246226	6.038399297	6.688391422	5.862553712	6.082618578	6.896978228	5.85760167	6.696572702	7.639777134	6.423293845	6.57162603	7.722778936	7.295281441	7.358152642	7.597738773	7.236436116	7.688661745	7.672899204	6.998971031	7.252545536	7.404575098	6.878939092	7.517991721	7.749922498	7.242233144	6.866852339	7.44346279	6.177679118	7.162238344	6.421014429	6.97907093	6.577682358	6.040668915	6.834977692
1552264_a_at	6.853010984	7.258630138	6.406778117	7.135173695	7.082339325	6.800721958	7.067378739	7.497165091	7.154225475	7.540078332	6.4051142	7.184569285	7.337256078	7.351293011	7.094260668	6.757230181	6.063981539	6.315623157	6.255653652	7.00897611	7.266600245	5.614397337	7.055501991	5.878861623	5.378518593	6.802277083	7.128983414	7.013313594	7.465064596	7.540360896	6.981322813	7.854116972	8.019707753	7.915205206	8.012476192	8.415613961	8.003925069	8.045351977	8.652693222	7.873811139	8.240078685	7.892544155	7.475815102	6.802884307	7.411230468	7.505648976	7.089585442	6.524401158	7.520490233
1552266_at	2.427951973	2.63584617	2.431731824	2.521032201	2.51580211	2.422350617	2.493159412	2.472722935	2.398368813	2.680156291	2.653264171	2.651661425	2.478484486	2.34992084	2.512310173	2.392803698	2.364963545	2.299651144	2.628247295	2.538855888	2.563467693	2.614838217	2.696730191	2.543035628	3.01741364	2.543035628	2.499198345	2.496141777	2.588253535	2.937968717	2.446529163	2.445763643	2.425611279	2.427951973	2.500633169	2.219900192	2.442514476	2.26197099	2.402971278	2.67912291	2.494007271	2.583742842	2.625415304	2.479544586	2.776501321	2.452489652	2.650746811	2.541783457	2.551848213
1552269_at	2.349909702	2.593420706	2.696750804	2.695400195	2.748228951	2.561587048	2.790527889	2.596143738	2.422080945	2.921657282	2.587532336	2.568291952	2.94681933	2.750436064	2.935820656	2.563003259	2.616722038	2.862536556	2.595594062	2.807366235	2.720928946	2.738903413	2.688432535	2.660533396	2.968299126	2.472084609	2.857477543	2.605189627	2.414711282	2.590721443	2.27949633	2.742385868	2.735298786	2.77030822	2.764760525	2.685011848	2.753065672	2.900700426	2.727129619	2.400918555	2.612496008	2.880518565	2.774522386	2.604360008	2.677939582	2.599933035	2.501344336	2.862633047	2.772212208
1552271_at	3.755654579	4.20522325	4.540814187	4.254091919	3.666699669	3.97459636	3.965986423	3.993418219	3.780205859	4.6210618	4.072918632	4.335745071	4.140766779	3.861805197	4.079308252	4.345311086	4.04785998	3.913079399	4.044579178	4.078452199	4.324902794	4.333315406	4.198546788	4.513877899	4.719183035	3.941445885	4.205602284	3.879737059	4.016993783	3.834402962	3.416513343	4.372170427	4.09633737	4.34842435	4.391424415	4.330849485	4.463081759	3.972667467	4.662074907	4.422615711	4.15437499	4.201841768	4.084390531	4.158868217	4.238323344	4.335916606	4.287206049	4.419571476	4.334885241
1552272_a_at	4.211456495	4.499395258	4.217306146	3.901287037	4.269430827	4.002737181	4.533818215	4.326081188	3.565453818	4.733238541	4.303265883	4.041724325	4.589827331	4.334390635	4.276394297	4.363733693	3.997825571	4.263069843	4.471147683	4.638430987	4.41701479	5.375624406	4.133027164	5.100681563	5.058290125	4.318056191	4.276874922	3.997481349	4.274652393	4.367364022	4.037382175	4.422570976	4.390985524	4.364951726	4.547731874	4.840965061	5.01213841	4.192469635	4.920040141	4.667597706	4.500828026	4.432494544	4.434477557	4.059647264	4.270738139	4.501542576	4.209317599	4.274436355	4.309084528
1552274_at	9.38074842	8.836136569	8.239028384	8.507047256	7.974953446	8.570850415	9.320373984	8.567479987	7.787664742	7.22892174	10.14695823	9.151819189	8.549647765	8.152146184	8.78368878	9.803095612	9.185839479	8.537873804	9.71021987	8.516703827	8.709231226	10.03947757	9.244930302	10.42187037	10.92495487	8.363951456	8.971467352	9.803376006	8.533412674	8.384401437	9.52276253	9.11272268	7.926217289	7.413144843	8.608610018	8.004705823	7.499849112	9.044462202	7.874711721	8.913356751	6.570875958	8.30401791	7.139800121	9.473691954	9.084343746	9.131747049	7.22716014	6.996705003	8.99323039
1552275_s_at	8.70741078	8.831916867	6.604306603	6.373901696	6.369466265	7.098490384	8.625107007	7.013344798	6.81172995	6.33382298	8.294322226	7.354103	6.199044763	7.579876911	7.658762026	8.209087959	7.039432419	6.212665143	7.960460399	7.455711858	8.312451749	6.566922137	8.556078802	6.777258524	6.934817432	6.857345337	7.163315297	7.23545066	7.397790721	7.48139286	8.047198744	8.306368953	7.665558576	7.104176694	8.354617118	7.870886855	7.58740149	8.45130068	7.394885998	8.680526242	6.340143356	7.448743555	6.739280943	7.230085954	8.362352354	8.572808169	6.019516493	6.094506635	8.618474241
1552276_a_at	4.925648256	4.647681716	4.683565281	4.714992696	4.281194731	4.650361807	4.595552393	5.011677539	4.607967197	5.117421141	5.15736987	4.725521576	5.105325479	4.703855521	4.664299738	4.627960911	4.669760478	4.857785983	4.977438121	4.69043329	5.056230645	4.678587247	4.789259305	4.188771172	4.760598955	5.053015576	5.017979133	4.597319429	4.749344805	4.561502038	4.80537385	4.703747136	4.808942827	5.622626007	4.92360462	4.85132016	4.82912806	4.893607847	4.588535208	4.802699618	5.240833775	4.568503438	4.720648383	4.785358932	4.758525091	4.496187428	4.822714183	5.066268243	4.719288603
1552277_a_at	6.449374842	5.677253729	5.345977431	7.388276875	6.688558355	5.709432258	5.833531087	5.430365629	6.293492962	6.792340409	5.968563023	5.193035536	6.751724589	6.882144405	6.064486027	5.792187087	6.090926396	6.273086254	5.401863447	6.004709456	5.896570432	5.201724673	6.081884147	5.619552313	5.62118071	5.650105819	6.106030381	5.889097486	6.068681133	6.347903	5.444870748	6.820992217	6.166254096	7.286629926	6.170874319	7.103241712	7.133319467	6.918061475	6.185665253	6.745050912	7.337494647	6.492197437	8.103983461	6.294339695	7.655435544	7.497199835	6.020742912	7.63516663	7.639293453
1552278_a_at	4.024439891	4.107126301	4.327145797	4.113924647	3.871334191	4.33020815	3.924170933	5.505799992	3.859152822	5.079627469	4.101079096	4.257244626	3.927953625	4.566950325	3.957324795	3.884984798	3.777306656	4.379224612	4.131686385	3.782512676	4.044183881	3.686415368	4.087932126	4.190365171	4.07578004	3.885562344	4.536246135	3.960473715	3.831241966	4.187639134	4.02654009	4.080860425	4.161816286	6.242563662	4.14069696	4.791948034	4.463629253	4.284173543	4.24182034	4.838058798	4.779564781	4.457214726	4.799050083	4.105767725	3.734257935	4.436918264	4.226432509	3.794260225	4.266263711
1552279_a_at	5.986842866	5.897629671	6.13774795	5.692520032	5.883881595	5.679226304	5.745063231	6.577209677	5.577214186	6.395373429	5.694455361	6.022871708	6.315905596	5.923191197	5.949478602	5.317732084	5.488955272	5.797392562	6.071957235	5.860295999	6.048428234	6.386783455	5.740916768	6.302153996	6.198491463	5.77670646	6.380307154	5.912213887	5.568124311	5.627159009	6.020237862	5.993428592	5.842039579	7.093142777	5.789651272	6.592155974	5.947136689	5.897629671	5.924953011	6.241024914	6.04053571	5.979144503	6.136280995	5.90872474	5.758788144	5.741449914	6.158212485	5.997880501	5.930183129
1552280_at	6.509623885	8.072810593	5.574594536	5.21985595	5.253481387	7.458222039	6.765849068	7.20787213	6.746234474	5.959435623	7.020642489	5.822218626	9.999882617	6.986272131	8.921435525	5.527099499	5.814802367	4.876034623	6.984955488	6.339000474	4.860503545	5.974889508	7.572213428	6.026074362	5.168404559	5.681317696	6.43046913	7.10099789	7.979189908	7.786498164	7.065377925	6.134713843	8.13953863	6.781277369	8.560682339	6.037171257	7.269921061	8.201981673	6.888431607	5.642766528	5.724117322	7.778825325	3.626083291	5.211146809	5.094375285	6.687233516	5.84326929	5.317865549	5.559316269
1552281_at	5.6466907	5.842055404	5.325613523	5.633070143	5.457069097	5.612776459	6.095377616	5.795732279	5.432294593	6.415147675	6.505630633	6.16742272	5.992401422	5.725801378	5.619354455	5.525385028	5.368899321	5.203143231	5.528065857	5.208683707	5.72969062	5.779700096	5.361576965	6.032538088	5.872456099	5.45832626	6.011675229	5.61243947	5.668110171	5.611432478	5.591535191	5.725801378	5.570071575	6.004743683	5.740976623	5.910364094	5.85998084	5.675117563	5.762345316	5.638670464	5.725801378	5.853491819	5.665432758	5.509720522	5.843551668	5.327389284	5.676194027	5.981129693	5.895144198
1552283_s_at	3.273758804	2.880848028	3.322974448	3.207047721	3.133141429	3.392373818	3.3245722	3.78368284	3.347950049	3.396602388	3.901897504	3.259223631	3.367380455	3.974352083	3.724229276	3.323545741	4.611983923	3.611572753	3.369806443	3.199888877	3.469110682	3.548561691	3.213907184	4.355079903	3.873467991	3.396985143	3.302213241	3.379146387	3.076979844	3.724395774	3.346577372	3.264470037	3.013993765	3.348386393	3.113388203	3.712946555	2.996298025	2.768664953	3.277580296	3.325247294	3.082389758	4.273917994	3.928932783	3.196547082	4.19615407	4.72813934	3.582098266	4.463689873	3.280991106
1552286_at	5.234459288	6.094750994	5.328565106	5.298625197	5.222203268	5.021033666	4.935851999	4.773355117	5.027422169	5.01779474	5.471749728	5.608663786	5.119216622	4.818996284	5.537324979	4.531572017	4.726121659	5.161136376	5.090065361	5.427556381	6.149893702	5.146701181	5.176375387	4.773676967	5.526848271	5.407050975	5.444371966	4.763040525	5.095812275	5.289090908	4.581206146	6.497661251	5.682981989	4.973584107	5.136589065	5.474932288	5.692641483	5.48319771	5.288872264	6.116028093	5.184487522	6.711419122	4.872179895	4.492202295	4.596289614	4.439923915	6.10424767	6.63302355	4.716480478
1552287_s_at	6.727873385	7.292279951	7.208351464	6.859377813	8.512233781	7.205993251	6.715967076	7.349052383	7.084719346	5.928375316	7.34458002	6.933346743	7.29831434	6.511511179	7.255824492	7.446652317	7.19652359	7.116542183	6.230861117	8.433511848	7.617159222	8.354603351	6.825715305	7.890732288	7.946759314	7.32747258	6.24711844	7.187062156	7.093988314	7.395427961	7.247889695	7.684692992	7.843890322	6.990613851	7.49812247	6.758022496	7.128482506	6.812221724	6.985597223	7.763816548	6.645880864	7.514900427	6.785843424	7.602213986	6.852324352	7.300291872	7.710590963	7.822672659	6.858240759
1552288_at	3.295377606	3.699618313	3.298898592	3.275970393	3.164882612	3.227393258	3.340423657	3.116087066	3.38884592	3.207781696	3.191268673	3.082005659	3.051322223	3.915370603	3.096313166	3.32965179	3.051010188	2.947007393	3.634372505	3.252498221	2.885508171	3.169616879	3.176567974	2.992656318	3.43983978	3.428465325	3.738001121	3.17093436	3.246300221	2.988892703	3.139922346	3.13709239	3.067623599	3.497646384	3.335382736	3.087151675	3.044977498	3.116213301	3.760770909	2.773534429	3.082958707	3.094561228	3.765722452	3.06740983	3.239545045	3.12101786	3.247306447	3.262876307	3.240886339
1552289_a_at	3.845765659	4.059294085	3.696841612	3.51755066	3.383348294	3.796807141	3.717448284	3.854598229	3.993075839	4.090734616	4.06551262	4.155088772	4.294076293	4.474897071	3.895609844	3.586499108	3.208774336	3.867184071	4.498812478	3.472364061	3.811819028	3.698725483	3.644513341	4.205400556	3.843888265	3.800159401	4.197292159	3.848159739	3.927161847	3.652007016	3.547420139	3.931588945	3.750054195	3.457757939	4.353016283	3.878603057	3.951549231	3.914115362	4.13999836	3.801434394	4.023806377	3.33357723	4.178771911	3.647065037	3.547844401	3.55702986	3.322782269	3.689221592	3.557911189
1552291_at	5.693422782	5.362535745	5.364083364	6.151856215	6.304801159	5.372964011	5.269133491	5.399738927	5.81306461	5.951656332	5.218450071	5.023083923	3.987029709	5.72497498	5.541419993	5.417632958	5.310164639	5.882200088	5.131337849	4.981676198	4.685352335	4.502974411	5.564088686	5.606881067	4.911303928	4.942160046	5.757958994	5.280478171	5.854435154	5.790748232	5.699483587	5.526083242	5.221282332	4.934914976	5.648996049	6.450809386	5.541419993	5.805099074	5.629488265	5.29979857	5.883305624	5.69774015	6.168818374	5.680646069	5.033160047	5.972619237	5.910308345	5.37959011	5.810657892
1552293_at	3.667487192	4.30030184	3.824202192	3.329168473	3.262333948	3.600041421	3.757835532	3.563701049	3.61229591	3.983104917	3.758100599	3.917919443	4.102570605	3.953013457	3.839228216	3.580759659	3.434066917	3.47382219	3.551052843	3.550244778	3.926723444	3.994186724	3.266558691	3.776281586	3.840557007	3.516304865	3.586662966	3.508323382	3.993350577	3.326400843	3.320901422	3.628675417	3.953067247	3.681392786	3.735038944	3.84236292	3.781371506	3.559917917	3.699008397	3.476933424	3.825361769	4.045882138	3.619318129	3.554012277	4.023438356	3.592955079	3.830082693	3.882051394	3.755234593
1552295_a_at	5.456645891	6.031537056	5.525485926	6.041972351	5.509885836	5.934307983	5.381617719	5.431817825	5.414753065	5.805454579	5.634752322	5.6823148	5.986834592	5.952672815	5.823252694	5.415737085	5.567041859	5.744277098	5.867687468	6.193780024	5.767752577	5.467519642	5.688571106	5.714762841	5.328011389	5.508007498	5.026991416	5.221106374	5.591712503	5.684011058	5.224119368	5.89251625	5.914406953	6.974094135	6.582853297	6.424970341	6.074392383	5.893842063	5.697684749	6.141330998	6.815571553	5.436198149	6.856495565	5.820674026	5.99320314	5.564106622	5.491850774	5.828232256	6.015614721
1552296_at	3.390560705	3.474658337	3.714777492	2.903135698	3.271120298	3.286189302	3.704541562	3.365428289	3.339703025	3.015267122	3.536771834	3.607266511	3.752329623	3.453757519	3.153569838	3.825957644	3.475679614	3.332036887	3.893290839	4.129572144	4.34322944	3.655639464	3.907309624	4.040643606	4.370657198	3.761258616	3.235510732	3.748642444	3.457974073	3.526196295	3.827132291	3.695704839	4.609434814	2.959631786	3.486237564	3.297284603	3.884865918	3.475989148	3.927390679	3.515405529	3.523396835	3.53652889	3.197611446	3.587522721	3.290155821	3.773612628	3.839919063	3.750841991	4.401510127
1552299_at	3.241299744	3.28142919	3.145134809	3.331601761	2.999300248	3.3462655	2.814019477	2.562896947	2.943926201	2.972656466	3.699306697	3.149890248	2.841059498	3.174176642	3.197436221	2.943034732	3.073968615	3.256992241	2.706419102	3.229749688	3.267199091	2.933231055	3.038861302	2.844913798	3.27256516	2.890280316	2.581323121	3.186984134	2.736960287	3.036634603	3.641011517	3.028698917	2.653341561	2.852157171	3.258670026	3.264802724	3.601148693	3.11792678	3.833382975	3.455540096	3.152593466	3.09324581	3.182424259	2.878545766	2.851207511	3.373519495	2.845975943	2.734234842	2.757213405
1552301_a_at	4.235420241	4.264569263	4.235516038	4.423297156	4.422570976	5.051372422	4.258293106	4.757264921	4.062693687	4.700053167	4.359995167	4.397643808	4.706061446	4.116181088	4.209325857	4.311166295	4.306771899	4.052329595	4.288629646	4.525794604	4.398974473	4.753294437	4.206701113	4.611882004	4.6453375	4.298172267	4.519972046	4.099336578	3.858368591	3.868492732	3.876838942	4.402023311	4.517130973	4.493747069	4.575746843	3.899553632	4.146886376	4.122820654	4.388003884	4.517528447	3.986891217	4.043084363	4.186896328	4.207405129	4.312430457	4.205136689	4.490983195	4.422570976	5.082189853
1552302_at	6.890969701	6.394942776	7.517895754	6.391296022	6.973016248	6.435299372	6.287470138	7.576949334	6.483024438	6.98897194	7.725923289	7.577086088	7.739379869	6.371521795	7.456959793	7.510625875	7.076358198	6.979603375	6.992303121	7.092450001	6.746470442	8.387193189	7.004979255	9.484688178	8.707662941	7.180081403	7.363650311	7.158730899	6.323263646	7.049105897	7.705922737	6.625777952	6.387706426	7.35873245	6.713872053	6.11066278	5.547581022	5.668678795	6.339914772	6.095511737	6.17550117	6.338264801	5.818179255	7.433119046	6.006379222	6.423273452	6.81997194	6.392219352	6.051356636
1552303_a_at	6.77907362	6.281067738	7.003379656	5.900154392	6.736922755	6.686078446	6.247352004	7.213765272	6.432966896	6.604731164	7.211905984	7.088682388	7.437326174	6.439119444	7.155111625	6.539464138	6.505892038	6.543796646	6.852020785	7.225743529	6.83462961	7.874275331	6.96650296	7.370840686	7.576928646	7.44542126	6.667608693	6.692463268	6.376957867	7.026991771	7.254375006	6.611538035	6.410832711	7.61500517	6.704864691	6.27929319	6.022418351	5.726967056	6.446063442	6.38963621	6.699757704	6.554657079	6.110872107	6.952471609	6.660679688	6.441751599	7.265375613	6.030626484	6.434804861
1552304_at	3.15028969	3.161664222	2.990837219	3.412817092	2.922188483	3.344598401	2.974788374	3.146780809	3.406618902	3.190224485	3.308007984	2.963709881	2.979949524	3.157544501	2.975979726	3.099460263	2.801521251	3.149421169	2.960938154	3.279318291	2.955800556	2.920882412	2.969122844	3.046988274	2.921121053	3.019726548	3.446468785	3.181995577	2.886716928	2.832203222	2.88909891	3.46459528	4.090187698	3.324379225	3.543228608	4.362937819	4.012171324	3.509572481	3.382182121	3.933118457	3.61933326	4.030336323	4.17120598	3.009531462	4.214610021	3.870337753	3.441911883	3.048620602	4.233892429
1552306_at	3.771059826	3.899994932	3.70147358	3.9628678	3.908742456	3.402250749	3.716243788	3.145826539	3.618009941	4.520286889	3.46674887	3.90162044	3.725116596	3.324046618	3.747931132	3.675451453	3.430319718	3.427723401	3.191683896	3.646843538	4.095356158	3.233036062	3.464549398	3.367884488	3.927000262	3.729992852	3.970097302	4.181372911	4.145939006	3.694479415	3.819503817	4.672196724	4.912912085	3.950839846	4.287648101	5.516045137	5.513855604	4.626709465	4.909120009	4.462867698	4.350495061	5.45011467	4.404791349	3.658923716	5.293563042	5.009839531	4.243632326	3.704174626	5.170866504
1552307_a_at	5.304754748	5.654507744	6.263305719	5.60688939	5.521131008	4.966344565	6.034085865	5.48759623	5.906250231	5.881130748	3.566203396	5.853733836	5.601215991	5.961181394	5.096299223	6.288571774	5.011475195	5.579846956	3.631687877	4.894491355	6.086905236	5.37440507	5.225983251	5.843225449	4.55432521	5.683820076	5.744620947	7.316266256	6.090007779	5.930805102	6.284556119	5.62490117	6.600226469	5.234650418	5.044469296	5.120335179	5.691207003	5.893937034	4.514423213	5.569330637	5.589677183	5.38046885	5.246480404	5.296482713	5.47466546	4.794017368	5.669120837	5.468938297	4.955373322
1552309_a_at	3.997419879	4.812594886	5.547176129	7.353353994	6.241369084	5.643291266	4.278585645	6.43938471	6.167878859	4.74772997	7.399916832	4.880795384	6.026046883	7.509032992	5.315360781	5.620497557	7.012974356	6.378847109	6.09067598	4.90130335	6.171466962	6.212312454	4.764829156	6.323141632	5.240061365	5.586595537	5.127604622	5.758988953	5.551162334	5.797520239	6.131216288	3.90753255	4.024624799	7.221672272	5.266817858	4.268940828	6.923174509	5.426314047	3.528128143	4.959909506	5.167348783	4.572563245	6.522299819	4.517266813	4.709089598	4.241538291	6.114636399	5.506416696	4.440001871
1552310_at	7.276661096	6.705874993	6.488507867	6.792948138	7.192297026	6.738262543	6.848701207	7.038360032	7.459188362	7.169069159	6.819571528	6.860033807	6.549144713	6.657976924	7.038696424	6.842969664	6.660131474	6.600150777	6.758663897	7.110996503	7.207328483	6.424359858	7.488115793	5.409281349	6.46289293	7.316243496	6.226115842	6.541364096	7.027768569	7.509439768	6.698237645	6.497661251	7.096543391	6.100969636	6.678004918	6.587931876	7.096070155	6.337992908	7.553879827	7.053243279	7.332951425	6.926541908	6.638922157	6.752836559	6.127111896	7.180344185	7.065650728	5.934835328	6.737122388
1552311_a_at	5.521824958	5.490018694	5.925681634	5.521431387	5.461224839	5.570460757	5.683756498	5.824845899	5.398158809	5.520166019	6.053884477	6.160948352	5.577569842	5.625354048	5.814172234	5.618274182	5.499297665	5.601090686	5.895540817	5.650597122	5.807525481	6.024526679	5.570737739	6.033120955	6.234207673	5.576529853	5.759325921	5.517293355	5.415074111	5.553510935	5.571713046	5.432433216	5.544551301	5.503190527	5.607273442	5.505915156	5.621617249	5.138631203	5.273174719	5.225606199	5.576082113	5.48577892	5.174966815	5.824965731	5.490445117	5.325799348	5.491103048	5.912956803	5.759318327
1552312_a_at	4.882413364	4.288301824	3.820483831	4.627152549	4.673270543	4.080397173	4.010829163	4.714571313	4.440818084	5.000823884	3.650601509	4.229971624	5.228594443	4.803432047	4.734755257	4.626072425	4.047919749	4.016165167	4.057548989	4.758117525	4.490148238	3.728808649	4.283819198	3.099004036	3.838537085	4.67625248	4.701416664	4.425674178	4.810415493	4.096221035	4.207420961	4.672604851	5.166279068	6.327081008	6.020941384	5.956059245	5.502776598	5.897979039	5.525485926	5.163875618	5.103170493	5.109843566	6.322924555	3.955797502	5.167314663	5.063402185	4.774000273	3.894477499	4.75140382
1552314_a_at	3.203529362	3.204995318	3.374277629	3.256336627	3.313486199	3.648138538	3.156530531	3.290935782	3.14392227	3.540853959	3.547495678	3.478455927	3.410417961	3.26496848	3.232831388	3.52250668	3.617691976	2.809205283	2.822459208	3.209473171	4.133861692	3.148872505	3.600341839	4.171314156	3.004434043	3.15403021	3.161261637	3.133081007	3.545938767	3.465823139	3.34715256	3.986428005	3.261096889	3.209255517	3.670150083	3.379703783	3.229290942	3.077860851	3.896599318	3.892076931	3.228868207	3.442195694	3.583984695	3.404243713	4.017690273	3.952409094	3.028204422	3.805405871	3.447007847
1552315_at	5.59635136	6.351289956	6.904190971	5.69660467	6.661482053	6.854591969	7.328488975	7.540377537	6.870295856	7.41523696	4.892732373	6.809854965	5.228446294	6.84511918	6.279584222	5.003578281	6.034223086	6.796851942	5.792664656	4.922812351	5.982318252	4.990522854	5.653031092	4.23622984	5.193672388	7.153275478	7.060318069	5.94545358	7.519193577	7.350467112	6.587880582	5.829773958	6.740885351	8.413520596	6.681159205	6.771082697	6.204545463	7.47077387	6.245043033	6.225294441	7.222872029	5.725422448	6.036667144	6.633348723	5.903013822	5.309964026	7.012140667	4.964813253	6.511159809
1552316_a_at	5.987822662	6.861150837	8.187277705	6.182983616	7.638040893	7.538640556	7.946674473	8.558764653	7.660262293	8.424989976	5.528388581	7.590209852	6.173380176	7.514299673	6.927492132	5.870840505	6.44486214	7.613886301	6.01424709	5.251286392	6.343178005	6.923163102	6.420259556	5.652886881	5.714934786	7.732113832	8.310304705	6.852773692	8.46637616	8.01980198	7.948008259	6.26520441	7.461546048	8.686538043	7.049667504	7.338337958	6.643825463	8.177243248	6.68646835	6.613318027	7.481092289	6.357291967	6.30423147	7.557697229	6.11452768	5.795827382	7.564821554	5.909501623	7.036979298
1552318_at	6.720146198	6.720169314	8.333136249	6.109838803	7.316187225	7.365654075	7.994721789	7.98401228	7.935344312	7.984053661	5.808548257	7.342791152	5.208873674	7.713463441	6.972552769	5.881205388	6.593965571	7.572228958	6.848535011	6.303989559	6.283418949	7.250388366	6.661233173	6.046520041	6.183062149	8.045635225	7.899110668	6.566786107	8.103786395	8.51754805	7.940918638	6.873016199	7.439879156	8.386539163	7.726183378	7.302526971	6.487410165	8.175674298	7.213233344	6.972679	7.313030064	6.57579154	6.359749963	7.559930792	6.256086581	5.885663401	7.553179711	6.003606717	6.888738928
1552319_a_at	2.714976518	3.162940829	2.703989859	2.783257522	2.821700048	2.962823811	3.128654783	2.697384274	2.821018102	3.15845457	3.08943698	2.896001861	2.997482208	2.787580172	2.772234723	3.015294576	2.824710426	2.686341978	2.828705439	2.896998622	2.996267924	2.845275268	2.886698633	3.037009896	3.123724962	2.698354529	2.951965647	2.980559663	2.810891176	2.857077386	2.738540144	3.009031702	3.078665591	3.008304806	2.923555711	2.988346148	2.890759579	2.878658612	3.142097012	2.961640258	3.07420286	2.741567702	3.847677544	2.895921221	2.839652784	2.80995809	2.794637106	3.073081142	2.993239268
1552320_a_at	2.628063135	2.700987927	3.079662289	2.256866689	2.36741507	2.164689014	2.516065602	2.394295859	2.224356532	2.59133381	2.31648082	2.689892698	2.402484598	2.616371761	2.459873618	2.220478471	2.510376185	2.585022983	2.776527389	2.305909323	2.318651271	2.666615217	2.187737362	2.347384008	2.805935271	2.238338244	2.763777881	2.234984335	2.379022466	2.376570499	2.394189861	2.287246196	2.43060234	2.283420767	2.558500922	2.208287058	2.163914393	2.445513745	2.456251082	2.282525596	2.437592895	2.423247041	2.319862049	2.555564052	2.404654925	2.259461972	2.346983233	2.552505923	2.32771536
1552321_a_at	2.483580781	2.407036256	2.704394825	2.327064244	2.742185559	2.279799443	2.775278035	2.771536804	2.627524043	2.91294803	2.429147621	2.727049778	2.553135948	3.024609836	2.661309207	2.528692294	2.325728945	2.865833469	2.540385152	2.572385252	2.905107666	2.655966431	2.644090311	2.270322129	2.730000105	2.663277256	2.460322019	2.687847921	2.618834947	2.471966395	2.872152604	2.4175886	2.764622365	2.713981298	2.664976468	2.612934813	2.631275966	2.310773208	2.565282905	2.785603365	2.742697271	2.966843884	2.417988291	2.457394005	2.624448518	2.432377279	2.517652377	2.68217385	2.480436867
1552322_at	2.521141295	2.575743331	2.395358409	2.955035962	2.822798094	2.759129193	2.591322896	2.888445298	2.589439325	2.483702129	2.747276501	2.489199293	2.411761275	2.615552338	2.816371631	2.748297994	2.284453017	2.673133304	2.472963277	2.459180996	3.200029139	3.156036965	2.592253815	2.817433866	3.162626768	2.82163874	2.399365828	2.616556191	2.786675893	2.838564157	2.85430595	2.839517484	3.101078731	2.648183132	2.591282513	2.611581339	2.603410602	2.573461841	2.845537043	2.94665319	2.643481354	2.676848157	2.655398946	3.118516198	2.993243576	3.058417894	2.719957357	2.472539372	2.87670365
1552323_s_at	4.210999299	4.094868456	4.142414696	4.067259509	3.651012515	3.848281107	3.480724768	4.591097912	4.561938548	3.852234392	5.181309863	4.14352367	3.164978921	3.648256979	3.929509062	4.369509166	3.229650626	4.086506541	3.48885115	4.269918025	5.074680675	4.759855749	4.068490388	4.281799676	3.713570469	4.700272358	3.507652904	3.825487497	4.489028481	5.061579923	5.020831209	4.773815766	4.675305027	4.237395807	4.521979936	3.888072671	3.518094504	4.497157599	4.239044097	4.078387354	4.322550183	4.195060073	4.324813132	4.77710854	4.249468054	5.079484239	4.560913371	4.081619446	4.813874171
1552325_at	2.356846972	2.279016588	2.357577488	2.310306054	2.352404678	2.298145407	2.276252856	2.294521461	2.165661978	2.498838746	2.267737874	2.607767226	2.437398911	2.188642879	2.173519287	2.130651974	2.424597159	2.524908797	2.380557322	2.430511107	2.40272128	2.573144149	2.21281167	2.372713044	2.34679104	2.392034211	2.404166318	2.57385897	2.405841544	2.241452862	2.451923452	2.268856106	2.266907885	2.104874908	2.23844174	2.201364972	2.266762102	2.310773208	2.252913346	2.243548268	2.236293158	2.132076976	2.131339749	2.202144469	2.406223324	2.297361705	2.205506276	2.160782739	2.283922735
1552326_a_at	3.564700706	3.875948591	3.27508322	3.45230326	3.40631348	3.402120809	3.360341404	3.174828033	3.690730571	3.645699882	3.826222468	3.823366101	3.573300205	4.836394309	3.367927491	3.283648102	3.248965867	5.011677539	3.474487023	3.504024916	3.161071635	3.474912915	3.058451383	3.475219476	4.441495267	3.122033701	3.861892304	3.47213808	3.616538287	3.155938007	3.537465261	3.681756732	3.589719341	3.553415455	3.3015881	3.647065846	3.625734709	3.753488584	3.690292072	3.538608905	3.352461638	3.663097003	3.557595001	3.357995644	3.717055495	3.656481757	3.7759789	3.400735486	3.685194212
1552327_at	3.052797307	3.555668718	3.193571812	2.792902616	2.817838384	3.554907164	3.891583825	3.728399061	2.971892373	2.561996601	2.951457318	3.567678462	2.982575765	3.405924381	3.267343932	2.730868839	3.653206222	3.384956356	2.964391705	3.60968986	3.157505908	3.670675014	3.179045902	3.332550721	4.901543408	3.467077694	2.553793381	3.50797874	2.918882886	2.801366001	3.505982766	2.677806863	3.267613581	3.25537088	3.076673603	2.987037313	3.280511031	2.689898685	3.080794396	2.70893331	2.466451564	2.550798117	2.964391705	3.237473221	3.116933229	2.783471491	2.879744942	2.638602783	2.661844788
1552329_at	7.126122088	6.00271005	5.775814549	6.357308455	6.080335371	5.753138476	5.698139238	6.301230001	6.239004335	5.724670087	4.865358627	5.154367803	6.720969361	5.674978413	5.937950091	5.730389685	4.971376604	5.651441295	4.807257964	6.087789154	7.358316458	5.331375838	6.340923825	4.624024113	5.357058873	5.356495817	5.120609086	6.148931118	5.493561219	5.923916836	5.049051809	6.004638033	5.625686068	5.453695435	5.54737363	6.339125592	7.138193111	5.928587183	6.393972409	6.097872403	7.016029477	6.371916694	5.327351457	5.006317604	6.393561351	6.617421093	5.402719314	5.782378028	5.770479721
1552330_at	5.202574457	5.175774112	4.745615347	4.845158345	7.254277589	4.914529926	4.997964087	5.266009737	5.498681155	5.66190692	3.896441217	5.057930587	5.351400604	5.553393008	5.428743173	4.517184979	4.668059081	5.01296441	4.603390927	5.17842618	5.2323241	4.683669379	5.341672075	4.725350798	5.412688675	5.349844858	5.54497837	5.088804857	6.119828484	5.747797168	5.605892873	5.234983628	6.420780457	5.904311278	5.162964858	5.397336741	6.002588336	5.944725953	5.303447009	5.239014398	6.077953294	5.443527034	6.271207871	5.207783225	5.607000613	4.804873058	5.746536979	6.420551688	5.047789091
1552332_at	5.926263149	5.998714554	5.647077691	5.877695876	5.833452078	5.887188686	5.969127688	5.597008181	5.620402586	6.163053761	5.732859667	6.090712203	6.102621395	5.903346909	5.56600792	5.974497479	5.707289482	5.520628553	6.066781627	5.901696412	6.22653391	5.913824905	5.906408981	6.358758514	5.948778118	5.631275901	6.196334981	5.698974081	5.991767234	5.784219138	5.798841485	6.323491511	5.947234487	6.058317079	6.26512637	6.022077851	5.951297614	5.948167705	6.111242811	6.056443373	6.182745823	6.041049383	5.889716843	5.919758387	5.815478984	5.941474988	6.047990469	6.118050866	6.114523784
1552334_at	5.852205082	5.893587249	5.692763049	5.82147264	6.512485275	6.105579048	5.703020779	6.219406096	5.90632329	5.172283109	6.147276534	5.767479567	5.735693504	5.837266212	6.022483067	5.831421738	5.725015322	6.106534319	6.455586236	6.707869175	5.518750671	6.622555542	5.87279259	6.306000578	6.181526291	6.29958613	5.066520255	5.593660861	5.726870932	5.870438164	5.862601961	6.810666519	6.333976011	5.666855852	6.130753264	6.02123035	5.53230485	5.64489105	6.346006042	6.127288057	5.998489635	6.420414283	5.449842653	6.547753561	5.697724556	5.887590929	5.578555922	4.822176959	6.31321405
1552335_at	4.029618239	3.790438537	4.044657992	4.318028182	4.179136224	4.201288463	4.038282871	4.144536354	4.275142183	4.715317729	3.957454038	4.416301908	3.979233478	4.294093467	3.674206897	3.782030842	3.825454096	3.964637923	3.843582129	4.175536922	4.309840855	3.867416407	4.261390617	4.655436784	3.781509531	4.09964812	4.050969114	3.879755659	4.129047917	3.907484558	4.331122864	4.204340042	4.338076775	4.876011921	4.126182234	4.498413473	4.936617193	4.231540296	4.357241426	4.23987716	5.041556797	4.556318523	4.591069785	3.838094116	4.381694403	4.426076185	4.206196126	5.017843343	4.547703764
1552337_s_at	3.028773997	3.216533331	3.205453256	2.972326321	3.435897925	2.929098435	3.203234492	3.357518953	2.821284062	3.244367828	3.234631918	3.406648643	3.484936702	3.100468979	3.271948084	3.070713591	3.277072122	3.096761095	3.354518296	3.357088817	3.380517352	3.463921876	3.427076899	3.815974533	3.527696119	3.126333764	2.982008718	3.505446924	3.265746736	3.137023322	3.153835725	3.624434607	3.433333834	4.114363581	3.397374924	3.440493592	3.482585453	3.13233339	3.304766011	3.605424418	3.416817751	3.302072286	3.400182582	3.440934318	3.30339804	3.409411604	3.136381591	3.284753641	3.518063842
1552338_at	3.477216953	3.438722454	3.670292295	3.487724683	3.608293055	3.689966878	3.821150585	3.544519971	3.350544194	3.576807724	3.53429262	4.070856439	3.599710559	3.57156895	3.629642266	3.532665787	3.564368655	3.28131263	3.549409557	3.54186634	3.851781564	3.640694599	3.980326895	3.631595602	3.798160975	3.644166606	3.746846707	3.362727521	3.663105341	3.493298982	3.214198385	3.423053761	3.670292295	3.985850353	3.596846645	3.654904464	4.113400967	3.506962068	3.505091016	3.522448988	3.630540124	3.719916695	3.315468939	3.65061519	3.671132846	3.404442805	3.936437835	3.55318403	3.892671534
1552340_at	4.263513287	4.111503164	4.559527465	4.204976817	4.015286767	4.204188692	4.477008499	4.675690348	4.28885535	4.665270675	4.332792975	4.370684907	4.448981862	4.085368694	4.350839573	4.403865744	4.297423815	4.33417234	4.581131922	4.558298881	4.685234924	4.534552219	4.189990921	4.564417056	4.808490687	4.082501283	4.534689525	4.43346766	4.41414735	4.194008925	3.98043439	4.241921583	4.324490763	4.397624948	4.275527758	4.387307965	4.348957675	4.14319772	4.031386258	4.066396896	4.528812806	4.506504515	4.205019573	4.425863602	4.202197941	4.045813283	4.229782236	4.399090575	4.266493684
1552343_s_at	7.206865573	8.137617393	7.796998123	6.084825597	7.696071132	7.456051278	7.310470769	8.373306917	7.254799287	6.102795356	8.037389071	7.812654728	7.60216265	6.811366659	7.153625744	6.906423574	7.111435742	7.446784475	8.029138422	8.320108858	7.341170323	6.872688404	7.733856191	6.419564729	6.295279542	8.074925013	6.451588387	7.329196779	7.751863792	8.120675794	7.277172024	7.340617553	7.784603766	6.477444747	7.251112971	7.181201265	6.906175208	7.041387873	7.584268195	7.779716262	6.010338352	7.3628772	5.610084397	8.209844777	6.308046704	8.054491948	7.324389468	7.342288677	7.269230763
1552344_s_at	5.855788979	5.530307337	4.810093661	5.724714432	5.875770933	5.458569973	5.776080186	4.920032519	6.035193272	6.110078002	5.470689327	5.405320628	5.39823759	5.554333802	5.69399374	5.716607274	5.40020067	5.419272173	5.662563088	6.224732443	5.843725134	4.362021208	5.955156193	4.051582477	4.630133871	5.49287487	5.233920481	5.162273099	5.717002391	5.703091763	5.376611244	6.513900036	6.717113556	5.798585731	6.072954674	6.47744099	6.20529996	6.530679378	6.345382779	6.807096033	5.580669745	6.235421849	6.067912764	5.186647022	6.831728522	6.647336153	6.142959748	5.683178282	6.229963401
1552347_at	7.882283396	7.931311476	7.966713537	6.743131122	7.390468922	7.507459869	7.660905813	7.900401233	7.633801869	6.609405973	7.675069192	7.736454659	7.586854262	7.207345403	7.816714686	7.483244278	7.707285173	7.841001047	7.767371966	8.438798995	7.900208582	8.312735297	7.693462335	9.085814384	8.226958215	8.280737771	6.738365758	7.878012807	7.320880264	7.974416651	7.706443781	7.275546336	7.883797265	6.76283481	7.546130997	6.579442472	6.550918629	7.163199851	7.085120237	6.905869176	6.358191906	7.161647412	6.295008582	7.693860221	6.971175683	7.057429246	7.473043329	7.056642254	7.239868586
1552348_at	4.572211055	4.493154441	4.408144257	4.350121176	4.305700506	4.144256377	4.317815009	4.317946882	4.285591844	4.797063705	4.589778063	4.494813932	4.411139857	4.252120015	4.448469776	4.335225158	4.300984651	4.287955261	4.580339826	4.415734323	4.582697087	4.576916664	4.408028117	4.404476082	4.642020073	4.269741033	4.475501876	4.262910206	4.392297675	4.151560521	4.136357061	4.568473853	4.500947458	4.681885224	4.68001053	4.818288446	4.740183049	4.413679806	4.590827539	4.389841397	4.783868103	4.281024741	4.253915163	4.286413223	4.435579639	4.369571398	4.419742442	4.462922006	4.365951379
1552349_a_at	3.242315727	3.297305411	3.493649285	3.072265726	3.038041551	3.195990915	3.640471018	3.248865235	3.064570653	3.686717179	3.325467251	3.254748204	3.51662043	3.012455515	3.310037144	3.491082881	3.138899115	2.931341349	3.194218308	3.147492472	3.062881481	3.493319141	3.049650991	3.357763087	3.260148325	3.387923242	3.502600619	3.23081564	3.160483457	3.052899612	3.03054172	3.233340372	3.248263927	3.25537088	3.3015881	3.281572225	3.297305411	3.000520022	3.262691025	3.351518872	3.401286484	3.297305411	3.287632687	3.135021034	3.49957319	3.09408932	3.111611679	3.824745906	3.590734106
1552354_at	3.426052746	3.556120792	3.329536812	3.584212582	3.426103733	3.138662171	3.359223374	3.409911726	3.343250626	4.068241612	3.671604323	3.650731807	3.599530443	3.512420061	3.535975131	3.493635049	3.629219163	3.311473932	3.596892688	4.024392776	3.358041085	3.966053671	3.489757612	3.307324677	3.425058804	3.393714698	3.614605219	3.233570296	3.221664644	3.527300031	3.312163112	3.69488854	3.69838974	3.578019471	3.684335582	3.804789394	3.526905651	3.4576442	3.972781425	3.843322829	3.650731807	3.446616323	3.287390238	3.605685189	3.313231977	3.634941896	3.448154047	4.089311667	3.432825909
1552355_s_at	5.60049876	5.48161896	5.314497407	5.035468816	4.790309545	4.956014183	5.595449366	5.193522876	5.020389564	4.809016367	5.511437312	5.567060547	5.237203752	4.808947758	4.740889927	5.176168259	5.014778775	4.842512691	5.226785783	5.093994822	5.276201911	5.870973687	5.264240137	5.218017971	6.809927635	5.433701383	5.301820534	5.016516793	5.33176499	4.702667596	5.412351365	5.274035149	5.118905104	5.402819686	5.263317745	5.133674008	5.559408053	5.247892955	5.281607347	5.151773543	5.480725342	5.309685254	4.959431581	5.211615907	4.613309404	5.083166828	5.09835466	5.39021624	5.215399757
1552359_at	2.328836038	2.653900886	2.660278896	2.534657483	2.358827445	2.288802717	2.47759657	2.512640291	2.518264173	2.473925839	2.267541659	2.928752975	2.502048723	2.476046135	2.493634611	2.59299503	2.202826109	2.414236191	2.272104861	2.305666928	2.610104505	2.456984729	2.416735217	2.272104861	2.6848336	2.420429974	2.211274357	2.554738777	2.326347454	2.644177856	2.617227042	2.46615221	2.459173138	2.651359238	2.379537788	2.933553874	2.440294922	2.398604207	2.354696776	2.461107734	2.370904785	2.60625332	2.290206632	2.44888096	2.181650301	2.659826256	2.642820811	2.519534122	2.282738698
1552360_a_at	5.447511968	5.028432388	4.727739905	5.070818009	4.630438128	4.816673487	4.853345469	4.815600055	4.95266025	4.783525976	4.994304345	4.801903703	4.852285901	4.532143096	5.018924354	4.692119131	4.663860162	4.902669973	4.675499714	5.457564791	5.400876987	4.513824739	5.392807827	3.729451426	4.618149485	5.382099413	4.668835252	5.024373953	5.086638055	5.358970552	4.703919365	4.938692425	5.371498875	4.958666446	5.430678488	5.014623659	5.528642701	4.883581523	4.763770747	4.679305867	5.138026099	4.71452222	5.251286392	4.938486337	4.473479008	4.984254967	4.489251514	4.681637228	4.501539969
1552362_a_at	6.680058786	6.89686041	6.008487704	4.648626915	6.091650934	5.877539528	5.789297547	6.572389973	5.944218415	5.570197866	7.171890164	5.672710424	7.482821613	5.5277435	6.036945705	6.082531477	5.691868894	5.868444618	6.039885805	6.659810868	6.386285059	6.284206813	6.170510131	6.468166487	6.239896299	6.411030977	6.0506446	5.97096135	6.228256906	6.038041558	5.812296541	6.034629504	6.459421748	5.473848367	6.052091689	6.151549468	6.005961453	6.09698016	6.13016772	6.976753836	5.904256026	6.908247259	5.164928974	6.372650385	6.080945569	6.075060503	6.165767431	6.096053961	5.768222236
1552364_s_at	5.391112494	4.852285901	4.644098645	5.069890499	4.407735868	4.584119702	5.109527374	4.700236194	4.533948801	5.658775317	3.93629949	3.988694092	5.190714817	4.305837886	4.718747864	4.664783529	4.10989176	4.658366947	4.586173881	4.372821655	4.952657248	3.969435182	3.980326895	3.685378779	3.963328753	4.182854078	4.376796307	4.79533657	4.799946282	4.111951093	4.433925368	6.019795346	4.852515061	4.016058047	6.124179013	5.719700337	4.581622051	5.174285782	4.236143684	5.200486008	4.691394314	5.240299528	4.40992378	4.756514321	4.75575767	5.514242071	4.573971699	4.782092984	4.882381604
1552365_at	2.4929918	2.962772041	2.469328809	4.91083737	3.635030794	2.886142539	2.716215013	2.661588595	2.647050833	3.643612079	4.379772386	2.676673468	2.52728088	3.372724317	2.86094074	3.493635049	5.223357635	2.983953453	3.820928604	3.598729516	2.505076558	2.505399841	2.830149565	2.950844564	3.321298875	2.611551925	3.667107424	2.6988679	2.458155145	2.650003843	2.520777374	2.637965369	2.64227219	3.088730731	2.767404785	2.297924794	3.355764294	2.857362561	2.72352754	2.546912623	2.756621934	2.365158245	3.532935644	2.72352754	2.509967976	2.205520576	2.748302003	2.913440409	2.638101217
1552367_a_at	2.645849561	2.459195059	2.641187301	4.542905816	3.619048804	2.749773842	2.680205832	2.676220994	2.494192883	2.866178595	3.402763396	2.578351156	3.196201625	3.353456443	2.660264334	3.013511798	3.86247502	2.426364392	3.282085233	4.235831989	2.442496292	2.408214181	2.830230541	2.903339488	2.372006499	2.74302984	2.609841309	2.786177983	2.812648882	2.579438298	2.511907242	2.604657282	2.587003294	2.627356994	2.751643121	2.400349323	2.944663363	2.634263791	2.22384671	2.589016068	2.778008095	2.618625812	3.124276258	2.61852106	2.723971685	2.476895621	2.312158882	2.355021807	2.240594907
1552368_at	2.593546269	2.722056732	2.839268196	6.163423115	7.163616196	2.528380066	2.832361585	2.691258577	2.594369261	2.724272042	2.957735046	2.671680597	2.760220063	2.674183064	2.637153691	2.698445206	2.600916602	2.609816078	2.564413198	2.58150533	2.625509475	2.831665708	2.71767105	2.665662833	2.700344503	2.71767105	2.635613669	2.832080223	2.774579027	2.699926569	2.504692297	2.720324912	2.708194396	2.898867124	2.432377279	2.598599417	2.664097758	2.346103632	2.740646592	2.619267272	2.526109797	2.682567394	2.496362141	2.38961294	2.8126178	2.663464593	8.157894505	7.453889126	2.844856791
1552370_at	5.672877188	4.846375138	4.837956946	5.489501827	5.368259138	5.126743201	5.222013737	4.867902118	5.693056817	5.398580255	4.909743318	4.91455843	4.604929072	5.196899139	4.941333562	4.952209651	5.076674153	5.596836404	4.993982898	4.736572292	5.697098271	5.167959508	5.211993505	4.396187715	4.693911638	5.59430238	4.61509978	5.132091513	5.025841592	5.392524464	5.377402128	5.542021485	5.332464592	6.130108149	5.231563701	5.826537817	7.012659622	6.053823266	5.643770323	5.578633643	5.552664479	5.387261659	5.432386401	5.121897871	6.117125045	6.07800688	5.809347379	5.461131126	5.272716746
1552372_at	2.324568454	2.298876032	2.112770305	2.228323594	2.248722597	2.259797326	2.20116438	2.439695757	2.43701763	2.400364394	2.259797326	2.215524374	2.254097002	2.211243754	2.373587096	2.408801932	2.217757931	2.275088422	2.151732726	2.234278591	2.107552878	2.151837658	2.267677073	2.315158458	2.345416284	2.256143748	2.23122172	2.275088422	2.204606044	2.24353726	2.309871423	2.213742657	2.358995705	2.28942246	2.24374915	2.212429951	2.38673987	2.314869167	2.181313386	2.249943703	2.280450888	2.204978853	2.311271444	2.10477464	2.177173899	2.211304396	2.310282858	2.375877777	2.184959764
1552373_s_at	2.570189091	2.272700074	2.164742791	2.491830563	2.209848856	2.174091783	2.235149026	2.382145309	2.477188248	2.258684699	2.122716212	2.490303581	2.344610554	2.233863932	2.340096414	2.221865801	2.033455572	2.450467694	2.318644781	2.250434571	2.42405898	2.739064203	2.416408014	2.738516275	2.458599512	2.251701811	2.407053648	2.197184116	2.05266381	2.10513291	2.199823013	2.400961172	1.929959021	2.375989543	2.087192024	2.26227087	2.207149925	2.293701714	2.272366078	2.183631888	2.190825288	2.251280083	2.121772285	2.27181336	2.272700074	2.073164232	2.342257065	2.543795615	2.513336882
1552375_at	4.412513897	4.513948248	4.031914214	4.421395899	3.762157995	4.211923097	4.555249871	4.433294215	4.754371851	4.479714832	4.355897414	4.525630015	4.212578865	4.130976271	4.292567209	4.318946891	4.410074519	4.350758684	3.724778586	4.50314666	4.121584168	4.543669599	5.069844585	4.110479361	4.156745922	4.421137706	4.234480597	4.583371865	4.634466234	4.86044934	4.878655711	4.201067073	4.26621155	4.538897675	4.361933488	4.175336261	4.195078022	3.970288087	3.913883418	4.371302798	3.829976386	4.629158813	3.855554961	4.141551509	4.820016124	3.822496762	4.43889508	3.9977383	3.647795031
1552377_s_at	5.393294122	5.802095325	5.601294732	5.507509181	5.530520713	5.837874193	5.854062732	5.664121154	5.410443493	5.856575301	5.710449715	5.895313265	5.983831076	5.710101982	5.366084985	5.515975693	5.424668936	5.519184558	5.341945141	5.953263497	5.837635456	5.889197086	5.710449715	5.623061848	5.519213091	5.888214728	5.743515072	5.317771872	5.595694966	5.425455685	5.418307456	5.458267393	5.608175183	5.957456418	6.138344664	5.96499726	5.795151629	5.499970001	5.903592447	5.494795918	5.88076156	5.597633647	6.04464227	5.856530855	5.862793264	5.848790741	5.62472193	5.671749573	5.682096142
1552378_s_at	3.630473399	3.398957867	3.357190612	3.975288045	3.889060677	3.324079882	4.486439313	3.230329808	4.265908494	5.763208949	3.152915136	3.821858847	3.635448541	4.117616045	3.358686176	3.596307132	3.637805717	4.196534639	3.240732709	3.273832144	3.164560636	2.714240197	4.18624986	3.708384794	3.277835756	3.36838601	3.728046625	3.921904019	3.502348468	3.637805717	3.375698495	3.529410218	3.468964853	3.418307865	3.859185097	3.944860707	3.38629991	4.291663032	3.600240579	3.340368239	3.121200473	3.172890222	4.440572563	3.508927362	3.228594441	3.730579895	3.97167972	3.345198924	4.638641998
1552379_at	2.241411417	2.216310686	2.38212496	2.27957683	2.152053046	2.452424988	2.200910125	2.200395315	2.132288988	2.223307846	2.134568023	2.229531617	2.093465977	2.164063819	2.423828059	2.302948539	2.364355101	2.360597628	2.223307846	2.17367665	2.421527814	2.265632542	2.149545949	2.315158458	2.639178958	2.07400943	2.143244713	2.383937103	2.354205487	2.573323347	2.480214276	2.370890449	2.061646827	2.197274032	2.265233355	2.28578277	2.274197802	2.223307846	2.188462147	2.266718282	2.184689746	2.266836005	2.205799284	2.238080883	2.414191884	2.134133452	2.210688256	2.345457949	2.090481195
1552381_at	2.672697679	2.602368181	2.46305864	2.433598278	2.344115824	2.327763958	2.504418515	2.387902252	2.583624786	2.468066038	2.399620452	2.435846059	2.406664657	2.384960895	2.394997844	2.46956934	2.294361847	2.313436503	2.328912926	2.338797484	2.505748561	2.625448035	2.470238654	2.881133333	2.977250593	2.479395893	2.399051465	2.529570484	2.520291593	2.659493777	2.293876449	2.489116175	2.37621345	2.292250758	2.540702094	2.722882313	2.633894377	2.532055488	2.700781853	2.827918624	2.934755597	2.430746219	2.295085456	2.651008417	2.670333818	2.351648845	2.596977507	2.50975452	2.685011848
1552383_at	5.371794847	5.237311542	5.445334108	5.390391115	4.925571434	5.246535209	5.254165981	5.067862154	5.17586549	5.509355595	5.071861703	5.227645349	5.300640287	4.716460267	5.245258339	5.032888646	4.940144275	5.465258757	5.406622327	5.203557533	4.702557384	5.306583625	5.000090117	5.376839291	5.041284398	5.132944489	5.706000277	4.984970037	5.132279405	5.048976308	4.855073216	5.4315442	5.206245487	5.244581281	5.46669555	5.3427584	5.299909048	5.296781927	5.096798969	5.110430695	5.327979463	4.969350437	5.031862309	5.131558644	4.776888833	5.277593581	4.892544609	5.412807845	4.959431581
1552384_a_at	4.302167247	4.246375271	4.582876003	4.098031687	4.1431625	4.298539773	4.296858463	4.526690746	3.941853265	4.325051834	4.594051219	4.274540217	4.332908387	4.218011386	4.091434927	4.122136887	4.047117848	4.084779097	4.27032686	4.521087649	4.296914284	4.422154606	4.022433978	4.586934016	4.846289581	4.233119101	4.432797754	4.234307768	4.124459934	4.059630068	4.413106252	4.06552327	4.100981364	4.344548268	4.10228298	4.568507433	4.117664683	3.974301481	4.399959308	4.141558299	4.363786915	4.332825373	4.093931065	4.678950933	4.228648746	4.522906981	4.330471388	4.2169026	4.14417911
1552386_at	8.21671781	8.624529157	6.899049487	6.777948663	5.733107934	6.683672591	8.552519726	6.672048332	7.633886961	3.650731807	7.184289136	9.364998195	5.622481689	6.923654352	8.609237363	8.236660972	6.843441967	5.54248382	8.433395016	7.513777345	8.858026967	7.993713998	7.856007279	5.595553119	7.320491149	6.995943022	5.70988277	7.565866535	7.509963668	8.147285675	7.7380202	6.795430197	8.669453248	3.665224252	5.516999445	5.107748732	6.585678111	6.199413319	2.938066067	7.347457957	4.236601686	8.120353258	4.888726942	6.665046541	2.949966131	3.136422864	3.985354372	4.557150824	3.9846402
1552388_at	4.787376549	4.880375228	4.797772954	4.70626323	4.697511777	4.792479613	5.141916995	5.494018427	4.945760979	5.244070277	5.240548564	5.08823783	5.07070596	5.067815639	4.285372568	5.026134856	4.942551285	4.808652895	4.71359839	4.703042454	4.906639937	4.863425388	4.884893863	8.309476547	4.636847623	4.635017556	4.638872706	4.639041132	4.841890681	4.825221047	4.714588419	4.743379634	4.874957008	5.05307027	4.660595858	5.032175961	4.908532683	4.844384256	4.687680351	4.743950142	5.205372193	4.699983308	4.916543217	4.920586194	4.766106029	4.927924626	5.04659592	5.228211514	4.774001853
1552389_at	2.32368069	2.357969771	2.595860036	2.180272246	2.360785428	2.468745095	2.582616613	2.569749901	2.49608334	2.433899991	2.298715765	2.545523339	2.607718193	2.550554598	2.580430663	2.509614788	2.630669252	2.933625354	2.601285078	2.634847993	2.687212868	2.257826022	2.773585585	2.28809097	2.565560325	2.467332937	2.483727954	2.37852095	2.425368618	2.441472671	3.18660114	3.450033176	2.46606796	2.380641637	2.390359485	2.459338539	3.601160101	2.48591389	2.483727954	2.41757555	3.158034731	2.582591334	2.239796224	2.640110964	2.721212089	3.473467247	2.551204835	2.114156621	2.855753481
1552390_a_at	2.604244836	2.827489173	2.831518486	2.427947219	2.33868003	2.368963162	2.763820212	2.354073768	3.045026933	2.735847282	2.518162829	2.747670307	2.534235908	2.859055015	2.709015594	2.468192529	4.332032908	2.879982765	2.701624008	2.296031336	2.6642857	2.589081017	3.01835213	2.439441791	2.469513306	2.746038789	3.016523092	2.449250254	3.001993231	2.709488254	3.09139657	4.212120539	2.50196604	2.380069218	3.095160774	2.602764153	4.042781253	2.997440542	2.361451319	2.771263684	3.59530722	2.721150817	2.497256903	2.638191358	2.981105323	5.477453971	2.526288513	2.979153236	3.315140316
1552391_at	2.766353237	2.703208361	2.883470883	2.739364391	2.600201748	2.617873734	3.054873381	2.663889047	2.604846302	2.924966572	2.838676121	2.787117895	2.711620172	2.614645862	2.73847726	3.013511798	2.602417983	2.416735217	2.742234022	2.763009871	2.878582936	2.74105878	2.779922093	2.869581318	2.744223345	2.953770371	3.089038347	2.564945085	3.076979844	2.625640277	2.632854176	2.696786205	2.697903347	2.377595504	3.032316447	2.506601338	2.631238441	2.855078298	2.84444847	2.690799705	2.825814548	2.815851647	2.405220944	2.605849683	2.766353237	2.626272518	2.777051119	2.806243708	2.64738183
1552393_at	2.276837327	2.352310038	2.623402169	2.439723096	2.41395749	2.639342023	2.430749808	2.260554117	2.655732774	2.339141084	2.272954234	2.353568497	2.239531372	2.553481103	2.358297083	2.411337351	2.624003407	2.390439533	2.5442529	2.417916116	2.760214926	2.636855506	2.155011135	2.248731924	2.856297164	2.905080341	2.395521	2.659303486	2.28529072	3.259530407	2.301266816	2.446856471	2.366697325	2.180504572	2.228459137	2.340187986	2.42309803	2.322180679	2.388051607	2.536228874	2.466451564	2.492397418	2.470701383	2.397691158	2.643505435	2.395097044	2.446856471	2.752314538	2.599537118
1552394_a_at	2.633566329	2.807045807	2.947213317	2.455504799	2.879332336	2.386745904	2.413917529	2.766124644	3.110572876	2.604965866	2.59882439	2.754865371	2.523431328	2.579430381	2.700591878	2.569375869	2.889778156	2.607206252	2.791138993	2.226030811	3.161416752	2.859079148	2.513187951	2.913334338	2.899530686	2.944749003	2.70961817	2.267987268	2.627495146	4.455899036	2.753816139	2.437070308	2.553545686	2.683770111	2.503151598	2.69454825	2.85748714	2.454991273	2.421307628	2.685689982	2.788191447	2.822035926	3.046736369	2.739171685	3.169161497	2.579483189	2.663996948	3.111257623	2.528550755
1552395_at	6.446415962	6.630806808	6.660154612	6.358969091	6.452419394	6.548319333	6.724691296	6.617961947	6.307350056	7.185637746	6.623700314	6.895087137	6.70627067	6.628624289	6.506436072	6.348253791	6.403501882	6.216785261	6.690836774	6.529982949	6.912586032	6.804727995	6.818825519	6.848247809	6.426917998	6.68838729	6.817813793	6.555519518	6.692851928	6.34596316	6.121625454	6.913242303	6.817283872	6.68622288	6.941203975	6.948150042	6.610053534	6.825691141	6.822399171	6.595045956	6.882106413	6.571561088	6.691184391	6.583432237	6.618360866	6.655038233	6.641172456	6.812887983	7.020741741
1552396_at	3.836498529	3.733036645	3.737700275	3.358983011	3.579376122	3.511177634	3.407594551	3.510460344	3.663137849	3.679568645	3.602345378	3.845619044	3.980992333	3.478851528	3.72642986	3.674939453	3.869084656	3.527028881	3.444193024	3.79356666	3.717736526	3.369785949	3.347295959	3.820268106	4.515376112	3.944625274	3.403793294	3.419454326	3.556786737	3.676768138	3.733036645	3.499844441	3.254316021	3.692129916	3.586798102	3.524924001	3.390945356	3.302759589	3.556202007	3.58983722	3.733036645	3.622243377	3.372984606	3.657467742	3.330728927	3.631387655	3.675435105	4.089613445	3.427700525
1552398_a_at	3.764704281	3.80109302	4.548686852	4.533939149	6.206651572	3.970214862	3.875157701	5.281374608	4.322880187	5.970157255	3.794647803	3.829958619	3.726371066	4.320139105	3.495485103	3.182883177	4.171811293	4.202790636	3.659265887	3.450414232	3.728310986	3.917418912	3.534023405	3.498019506	3.566721691	3.761826031	6.825893866	4.164967972	4.223328234	3.857593965	5.335420509	4.112534404	4.561746087	8.575152622	3.9169786	6.430149042	4.568678043	5.11718012	3.813674967	4.639996447	6.358191906	4.332825373	4.784569084	4.058967758	3.677755991	3.893590067	5.748021151	4.172707564	3.64238504
1552399_a_at	3.846899647	3.663051919	4.250847762	4.471822578	4.429232635	3.961158008	3.514498131	4.595036479	3.607593522	3.740317551	4.098463552	4.280074169	4.417259367	3.701989844	3.807455345	3.693796506	4.335208721	4.02997909	4.559641696	5.22952871	4.351881063	4.329975864	3.912745348	3.958280388	3.667139091	4.182413741	3.690856274	4.172155861	3.672131596	4.574073184	3.901437107	4.009340746	3.896312207	4.059755298	4.157960172	4.113985097	4.315961855	3.750361125	3.965901419	4.553570588	4.168834081	3.958235619	3.805455041	3.802177405	3.801399734	3.832293494	3.710421521	4.221168352	4.244342173
1552400_a_at	3.002313687	3.476240054	3.42141648	3.558280036	2.99360584	2.953906406	3.085229413	3.494279614	3.400125138	3.611858404	3.913184689	3.525524723	3.189832723	3.450535417	3.121774892	3.221463818	3.493312827	3.488078381	3.744188633	2.992949732	3.152845999	3.51203574	3.447341514	3.945575295	3.266466807	3.258535323	3.246857224	3.088241744	3.336084039	3.48566063	3.248528014	3.153740545	3.243301807	3.405388241	3.435546471	3.518181525	3.057157547	3.399907831	3.029505636	3.297206537	3.337099142	3.549720365	3.614462133	3.127303677	3.145958814	3.120317392	3.009149636	3.336084039	3.248363742
1552401_a_at	3.989333079	4.69318222	4.046101317	3.668865847	3.70195143	3.679653469	3.799767847	4.056728186	3.597296602	3.749342403	3.392961594	3.751418918	3.719295193	3.510285869	3.509749351	3.623312191	3.407863422	3.771788784	3.631687877	3.478107414	3.899003148	3.878888539	3.496081195	4.178089542	3.689207051	3.710140922	3.537895685	3.09565994	3.625756359	3.711742481	3.58148129	3.259903065	4.098368866	3.629174979	3.741878991	6.043241616	4.412477064	3.055592809	3.838483075	3.902589611	3.893855208	3.57188303	3.349729424	3.733283015	3.499352894	3.720394234	3.619720282	3.472396762	3.741911803
1552402_at	2.788005438	2.674635725	2.856348261	2.67357255	2.581944772	2.786142713	2.759481003	2.868934269	2.675678958	3.142581613	2.676361082	3.016288119	2.999201755	2.823655437	2.730366135	2.849181323	2.866929076	3.264260018	2.915960015	2.893784679	3.029253566	2.715623728	2.622974376	2.637487811	3.162626768	2.944944158	3.027564367	2.667923172	2.524146648	3.060504718	2.791469759	2.633842341	3.00064435	3.218916926	2.626154927	3.010018628	3.20250291	2.806115196	2.702080152	2.860331032	3.105966863	2.727634163	2.659193842	2.818005258	2.933344062	2.982170191	2.682759812	3.002011357	3.123368289
1552405_at	3.537767297	3.61964025	3.363166146	3.662458826	3.654361166	3.323465429	3.611671567	3.74766081	3.406618902	4.173878	3.698700749	3.822407223	3.903116882	3.242937042	3.359542571	3.493035875	3.372444864	3.432113514	3.274577435	3.392432009	3.671517303	3.766258449	3.824967288	3.751145121	3.606346255	3.270296611	3.843400907	3.400772903	3.479455748	3.577107237	3.336412077	3.974448621	3.309998485	3.673838302	3.486265419	3.44998537	3.656449333	3.54697496	3.466844413	3.371220998	3.630740437	3.69330725	3.508496865	3.573840655	3.570444889	3.626693548	3.775441104	3.383205049	3.546401571
1552408_at	2.69120056	2.795279735	2.947213317	2.937363176	2.488715327	2.644369121	3.001003398	2.962298559	2.768745816	2.806972647	2.838676121	2.880020667	2.795279735	2.691515641	2.528723216	2.765708331	3.155573772	2.677363872	2.73251634	2.905299792	2.80978187	3.17926135	2.760990654	3.197029586	3.190534756	2.581541132	3.146813887	2.672636801	2.616230164	2.489813938	2.869378873	3.006009213	2.775926699	2.795279735	2.530214572	2.716802035	2.528805081	2.795876853	2.775706264	2.923061965	2.955826839	2.761957343	2.747515197	2.647896479	2.856675412	2.568932898	3.056914181	2.938997146	2.947328359
1552409_a_at	5.021468585	4.941321911	4.622468394	4.856268872	4.296759525	4.686559218	5.331808796	4.694937565	4.865977701	5.098342844	4.823366633	4.976253256	5.065646769	4.577873555	4.81180171	4.880262532	4.7606438	4.48716774	4.883766047	4.940860366	4.970417718	3.936215635	4.497018302	4.930759593	4.917241532	4.233119101	5.19876393	4.885895251	4.637985416	4.615288412	4.552925578	5.042000224	5.143022082	4.889741368	5.065576312	5.399573569	4.964154248	5.027286796	4.867375575	4.91908759	4.95900608	5.005568235	4.672355771	4.878926063	5.165537995	4.929033635	4.9334114	4.764362108	4.69583241
1552410_at	3.582822324	3.564433689	3.258413642	3.364777169	3.399322671	3.713260605	3.490988894	3.427260292	3.941853265	3.705434415	3.154220304	3.441359595	3.598312441	3.563739168	3.37482575	3.506861918	3.430795934	3.33083472	3.576267947	3.440997917	3.37699987	3.752635747	3.806793088	3.86053697	3.196126739	3.441900872	3.829098975	3.410622469	3.884678974	3.34017475	3.542114036	3.485505993	3.612389205	3.583659534	3.690511728	3.597794236	3.336097561	3.15612228	3.524309039	3.564433689	3.697424213	3.580763079	3.505347269	3.846561531	3.619160636	3.36635862	3.607342035	3.597171544	3.631552166
1552411_at	5.669961331	5.429394691	5.031296914	4.678567942	4.65770114	4.848851582	5.354835346	5.045580225	5.14438152	5.905607313	5.551155927	6.019860084	5.649357141	5.023398134	5.558291716	4.774562829	5.106439958	4.917632324	4.79583398	4.906480539	5.214446475	4.925983276	5.281044988	4.920989956	5.03999577	5.07187341	5.678667435	4.891636892	5.381792454	5.058541912	4.586089071	4.883037198	5.108131487	5.564613707	5.244167729	5.487701077	5.107958742	5.219237457	4.620353935	4.963402079	5.338484214	5.370596917	5.195038039	5.219176595	5.207631411	5.076564875	5.172370826	5.975331249	5.408678304
1552412_a_at	2.86990769	2.822544082	2.438125032	2.651472868	2.650025783	2.622032117	2.804847397	2.950466996	2.65348628	2.972656466	2.835901727	2.888424856	2.978164485	2.742271634	2.936172213	2.982736171	2.828071621	2.2476089	2.724566838	2.627585385	2.996390974	2.615603499	2.670544771	2.650554473	2.921121053	2.981557725	2.98614557	2.754750455	2.607050241	2.574278726	2.676163299	2.717286927	2.76859469	2.805935271	2.844693686	2.594136559	2.797719969	2.5617064	2.680567881	2.76859469	2.795458853	2.807071119	2.627347324	2.801639834	2.943105695	2.654629086	2.683032519	2.904040171	2.77538982
1552414_at	3.095869987	3.248643118	2.982759497	2.366880887	2.658277043	2.76623671	3.183616303	2.666262876	2.766122251	2.94355379	3.105586028	2.796434267	3.074624706	2.80689209	2.952382255	2.72874826	2.895782207	2.870422434	3.149126043	2.91294803	2.91294803	2.873467959	2.90691603	3.288330291	2.707446262	2.87331711	3.053416082	2.683687977	3.191451233	2.888927893	3.129340577	2.792850108	2.796434267	3.021102505	3.062085592	2.941514294	2.867529514	2.91294803	2.839123101	2.717743781	2.898344403	2.739275453	2.795822507	2.95823041	2.696686888	3.070589567	3.043910991	2.945269121	2.862354719
1552415_a_at	3.063342349	3.282399028	2.917510993	3.387524348	3.271262078	3.3146462	3.565583124	3.215006802	3.291903044	3.611992124	3.463849651	3.453489319	3.723176849	3.10669578	3.301740109	3.339701349	3.076651394	3.348869782	3.430397057	2.931447855	3.176275003	3.04538049	3.269295845	3.464613208	3.275877556	3.062978945	3.337025098	3.126837767	3.182111766	3.192859231	3.007543765	3.346446936	3.723631067	3.585392074	3.285088064	3.645385529	3.440809955	3.339701349	3.350757986	3.461258911	3.42505035	3.298881825	3.268908334	3.346219994	3.433556372	3.260031648	3.368708408	3.954391708	3.276713578
1552417_a_at	5.763345559	4.65437532	4.238625084	4.629976992	5.128218781	4.68184383	5.353488551	4.161502446	5.631438763	5.034239115	4.493480509	4.382131546	4.11626438	5.058826026	4.971292868	4.636589996	4.662402235	4.576665284	4.449378929	5.520427073	5.028350526	4.422355882	5.424424157	4.082111666	4.201052361	4.677458199	4.834928459	4.239656643	5.223537811	5.17623542	4.454401803	5.979696314	6.101155905	5.492009284	6.170442214	6.136506283	6.742515364	6.044196205	6.058158516	6.395212412	5.92889202	6.052063518	5.901152887	4.753481684	6.169733244	6.286668786	5.602506285	5.382967524	6.179022521
1552418_at	4.440520265	4.159291304	3.936112473	3.903928165	3.831312392	3.510073695	3.932310026	4.111086428	3.608821821	4.31700542	3.506365835	3.882042896	4.169077145	3.781265291	3.619906377	3.612221344	3.864397676	3.738336347	3.63350815	3.739943713	3.860701242	3.922126089	3.792079372	3.73822671	3.305910886	4.122232325	4.271139144	3.801587146	3.927906094	3.850720197	3.550399392	3.834250721	3.985077865	3.924452716	3.867718304	3.961352396	4.434872049	3.716799972	3.900433983	3.974094407	4.215047333	3.912777676	3.317505736	3.611628484	4.190455606	3.786325924	4.108705802	3.83461552	4.103439361
1552419_s_at	4.697347727	4.818566824	4.513661157	4.761580926	4.808408156	4.789861845	5.158372219	4.445434296	4.753518114	5.009070935	4.730711488	5.105385088	4.894408307	4.761018872	4.707069657	4.741416318	4.388527481	4.700891584	4.980861295	4.86494702	5.235677543	5.192872397	4.839680328	4.949754309	5.616342218	4.760019663	5.068444228	4.872837962	4.984006156	4.659651298	5.321277397	5.063065472	4.545503948	5.090908007	4.864294522	4.802786215	4.792164352	4.930388334	4.515251946	4.586261777	4.911155637	4.545087751	4.695977503	5.017766775	4.886795175	4.765892978	4.702132506	5.230714122	4.921056541
1552421_a_at	2.730690927	2.565729121	2.39606143	2.634773496	2.484546211	2.701369184	2.87780815	2.792044185	2.766720067	3.109782686	2.641752869	2.503339438	3.130243122	2.594734841	2.687296836	2.906575685	2.642416727	2.588187005	2.791586883	2.619732011	2.774415187	2.56398241	2.774415187	2.741419439	2.882703179	2.596624604	2.56099674	2.753718872	2.412300326	2.583770989	2.460177125	2.619954749	2.712246341	2.608857023	2.774415187	2.874841237	2.750468949	2.48905607	2.774415187	2.924305326	2.790152239	2.933453036	2.503426798	2.744329517	2.662539121	2.72050777	2.818563426	2.785969887	2.829496499
1552422_at	3.866182946	3.806377395	3.475839158	3.995622013	3.348066926	3.131501779	3.787561241	3.614366512	3.249461438	3.817140373	3.88787322	3.646455321	3.673389043	3.706629642	3.387044561	3.81370977	3.590197549	4.068511876	3.378126853	3.643749693	3.639376117	3.635339535	3.530381224	4.391347857	3.560184925	3.860534177	3.863840695	3.535063429	3.953721818	3.722017259	3.719493773	3.673771695	4.520101848	4.044009003	3.594117176	4.475804378	4.379481571	4.167235864	5.27619495	4.177126705	3.73646502	3.269071872	3.928066062	4.00549671	4.000002612	3.676128202	4.188805329	4.240627943	3.388174563
1552423_at	5.306631614	4.972153771	5.663509287	4.672036727	5.131310657	5.822669815	5.28339925	4.694797023	6.010265627	4.751598316	4.959395077	5.606630147	5.778006106	5.136543326	5.615592071	5.001786323	5.707289482	5.947161642	5.928230652	6.015594868	6.654984459	5.198270501	5.644312374	4.707532998	5.255768311	6.426066748	5.286939144	4.990550225	5.485499518	6.841443373	5.955815807	5.657160805	5.83348705	5.386455211	5.920960383	5.448294425	5.398212152	5.230507316	5.68268306	5.473443407	5.368158475	6.013458781	5.157353895	5.879118807	5.326476787	5.592081121	5.683357329	5.172736322	5.467416592
1552424_at	2.999211359	3.201273402	2.884473526	2.399714114	2.914028784	2.687929207	2.437470322	2.99686936	3.134366141	2.589175155	2.726277288	2.439200973	2.97353395	2.494017408	2.575583477	2.508052977	2.710069265	2.598151394	2.74966732	2.713342221	2.873876993	2.722243246	2.56384492	2.824710426	3.100857485	2.50914454	2.713018568	2.582916358	2.702983121	2.685011848	2.803364977	2.435616814	2.937959645	2.793629613	2.78161538	2.612804764	2.559211269	2.290238467	2.832201864	2.691504749	2.577160209	2.615215113	2.557818758	2.887490515	2.838356594	2.681050864	2.523435419	2.577160209	2.787619364
1552425_a_at	3.523803132	3.635890759	3.607671775	3.70863578	3.707704551	3.523803132	3.545081865	3.51310781	3.475626082	3.956093072	3.919377348	3.499519997	3.645737826	3.632102923	3.681677317	3.766218349	3.149947042	3.542494996	3.732817878	3.500318558	3.740753995	3.594827251	3.542978472	3.94648453	3.886636498	3.530172311	3.63009489	3.423199687	3.377943914	3.617423768	3.438022036	3.894687156	3.769868368	3.438396039	3.5622375	3.690069077	3.547125168	3.726727413	3.739758284	3.824925455	3.753809634	3.514024623	3.058582868	3.961790399	3.712711554	4.211423623	3.605192069	3.750490293	4.142309617
1552426_a_at	8.336336443	8.618766042	7.467875476	8.745179806	9.020293786	8.264793503	8.663026914	8.394177104	9.07477157	8.694366997	7.999565814	7.703541978	9.068286685	8.585221173	8.63174164	7.551513501	7.496491293	8.521556498	7.829819764	8.566776332	9.345250417	8.181859561	9.176078558	8.347976958	8.376746447	8.252410518	8.318880056	8.614180052	8.464098709	8.74486365	8.308920091	7.961752087	8.861518961	8.487556874	7.978014646	8.844456107	9.015091348	8.494423623	8.573168474	8.65546583	8.588972895	8.740286356	7.885411416	7.942128478	8.267103236	8.45241095	8.196543725	7.575504257	7.503546891
1552427_at	3.62823641	3.692326662	3.241023564	3.678356673	3.80766506	3.274262018	3.62117585	4.003925177	3.929298792	3.652755831	3.122890169	3.103119035	3.300429671	3.021175974	4.169321513	3.549464925	3.534809331	3.060994452	3.442876643	3.325963255	3.774574026	3.561023617	4.342642253	3.537701017	3.317956673	3.797551127	3.323117672	3.237223797	3.616906802	3.857593965	3.437421854	3.844257924	4.018921888	3.358301994	3.176567974	4.878526028	4.871645748	3.818837512	4.21810619	4.91558002	3.044959358	4.21048057	4.276970113	3.443487284	3.594530838	4.696625763	3.730687398	3.870793128	3.846604345
1552430_at	2.153048228	2.233020568	2.400903158	2.9513535	2.850124531	2.464306085	2.635494529	2.496292405	2.481874277	2.179530809	2.725760312	2.931667567	2.451481851	2.552403925	2.51843704	2.559367205	2.442029818	2.467087464	2.888626521	2.41461674	2.801144801	2.930287477	2.171070132	2.443321411	2.50987204	2.263771469	2.453884196	2.291116461	2.693278734	2.607079129	2.331700792	2.74110939	2.401219937	2.426005908	2.704562946	2.437788477	2.409191741	2.611345751	3.82639586	3.162920179	2.403860719	4.551997246	2.395940888	2.53900636	2.42914643	2.453595923	3.526694439	2.461252689	2.322370915
1552432_at	4.40249957	4.303528973	4.065400401	3.958879572	4.037537989	4.452835084	4.618283084	4.490839849	4.358775397	4.672608469	4.303528973	4.52932572	4.616814443	4.262023926	4.264602902	4.385168954	4.39465283	4.23494679	4.678643511	4.211155977	4.769253836	4.593690427	4.284449638	4.238784942	4.304105767	4.358225862	4.269410548	4.095842064	4.119829284	4.156683453	4.051730371	4.222651195	4.213518067	4.413692058	4.334702929	4.587160943	4.166487266	3.988330003	4.042551659	4.104728007	4.390724895	4.545448585	4.050946006	4.625154251	4.152546213	4.085184059	4.373679899	4.652526983	4.498324035
1552436_a_at	3.737912556	4.246375271	3.793364029	3.812157204	3.393750714	3.600858068	3.716295667	3.78368284	3.458218483	3.463671298	3.325510474	4.265149287	4.137233457	3.66819252	3.606290147	3.524318357	3.530034668	3.815850791	4.060205964	3.789924192	3.837851748	3.51203574	3.711961991	4.350981488	4.046975775	3.712303962	4.287458699	3.500727003	3.666224039	3.734569191	3.577829814	3.623258268	3.668379897	3.848721044	3.578480554	3.79176581	3.51474259	3.869041256	3.479926454	3.536660865	3.627814128	3.584884672	3.395518553	3.409989912	3.847873164	3.484535599	3.527928728	3.732955478	3.818459554
1552438_a_at	2.661019094	2.511430456	2.672129595	2.344576367	2.549098137	2.627934552	2.578092862	2.798086298	2.475021664	2.701395996	2.595453527	2.558663163	3.001908109	2.491079302	2.841546217	2.567073178	2.567632122	2.412508027	2.448932732	2.580398976	2.863445526	2.650602117	2.597121397	2.447794315	2.418415979	2.577183592	2.580398976	2.632932686	2.59781394	2.444710832	2.296963679	2.779480985	2.439926867	2.97139232	2.940993183	2.507116226	2.603410602	2.344622209	2.648173752	2.445458269	2.529704671	2.545344939	2.439444633	2.605233083	2.796476333	2.537607235	2.548091316	2.677619333	2.573999264
1552439_s_at	2.430933189	2.958035797	2.391655499	2.556455114	2.424424162	2.500513946	2.504177737	2.337251547	2.484803533	2.677971791	2.34549409	2.751694171	2.542073632	2.493795032	2.337173604	2.172600052	2.751906199	2.56826394	2.583607951	2.37797866	2.415914242	2.450714512	2.261873799	2.459190106	2.536658919	2.461620354	2.816733883	2.371690738	2.473353214	2.338515908	2.5930195	2.909820541	2.577829576	2.405578438	2.487198656	2.416735217	2.335625243	2.633062668	2.538198406	2.572370968	2.197811152	2.472375041	2.562816819	2.433372274	2.546696447	2.698277633	2.260141842	2.675755702	2.69475428
1552440_at	2.605588641	3.426851955	3.634666197	2.852663874	2.932889213	2.982080843	3.313897459	4.560321456	3.164130788	2.779534689	2.80303082	2.839481999	2.998934155	2.65663524	2.932093634	2.946359939	2.727351383	2.869599458	2.986724335	2.86262999	3.00004294	3.343965151	2.974970668	3.136828765	2.911830701	3.050804802	3.98847876	3.005584935	3.202563981	4.071289548	3.455834127	2.796953196	3.710224437	3.197436221	3.035112217	3.00378399	2.757455326	3.111811664	3.140541781	2.680180099	3.092061442	2.747406014	2.90477291	3.521752595	2.7816982	2.715813051	2.964484836	3.492307545	3.062691176
1552445_a_at	3.389877706	2.984243456	3.083204753	3.408539238	3.007003366	2.948504853	2.823160778	3.138748311	2.987066641	3.405222723	2.930336745	2.912516919	2.940289945	3.132245248	3.309097226	3.022636662	3.079051419	3.067446574	3.293330512	3.19678127	3.168297949	2.982207139	2.901780166	2.981325309	2.895366101	2.779045663	3.007261136	3.167668049	2.918882886	3.114811884	2.986301209	3.028651701	3.015426892	3.099646408	3.090836295	3.182569965	3.292606068	3.039820571	3.371463141	3.186920436	3.444120005	3.226656468	3.156440837	3.064365989	3.192194033	2.975324036	3.293249047	2.980458468	2.970792134
1552448_a_at	2.896876772	2.869669481	2.775394202	2.94876651	2.790865376	2.820461528	3.033352075	2.963920906	2.875364204	2.914494089	2.825749658	2.938402196	3.121623863	3.022005144	2.750817535	3.174944438	2.691846879	2.776595539	3.205515739	2.882913152	2.820404354	3.422251824	2.642585208	3.366397681	3.162626768	2.796046013	2.748266864	2.854939731	2.685011848	2.735641377	3.263435957	3.06715242	3.132451794	3.458948136	3.159886443	3.453764508	2.746984533	2.949550566	2.937385315	2.612925064	3.0171137	2.67024732	2.787661927	3.97847809	2.97174459	3.085817627	2.826318202	3.058055254	2.769223309
1552449_a_at	2.740331998	2.846201944	2.80111486	2.818720408	2.747848509	2.713949649	2.691651247	3.002993265	2.515028303	3.021139909	2.702744206	2.769351333	2.777315988	2.70670318	2.793210441	2.818766288	2.612595936	2.579483189	2.901640058	2.666684801	2.786290357	3.122297201	2.733635113	2.800499635	2.636924141	2.824852378	2.857477543	2.765525661	2.902706351	2.585418049	2.914508339	2.620312307	2.684469936	2.821719583	2.554988637	3.000358135	2.767295348	2.670987054	3.005893159	2.842766576	2.915842749	2.708028384	2.831648542	2.898510795	2.866446564	2.990576261	2.75481485	2.882629925	2.750915964
1552450_a_at	3.965802009	4.094462036	3.660347096	3.90871188	3.599325501	3.68234349	4.031375271	4.136135342	4.056263576	3.848219237	4.232365198	3.946713235	3.653371711	3.965828549	3.579385846	3.841911404	3.90822199	3.942444692	3.870367409	3.769974713	3.829775234	3.635339535	4.280929221	3.857659369	3.855626663	4.069389024	4.298339777	3.845763872	4.017089395	3.975508083	3.76482667	3.864664847	3.793875745	4.054530356	3.774669613	4.051275985	3.832098354	3.868678571	3.887214205	3.82804206	4.024893445	3.822368258	3.885114505	3.986656534	3.717055495	3.929667964	4.029882579	4.169991229	3.997607177
1552452_at	3.075194467	2.947138376	3.015038374	3.127882278	3.009454123	2.919282827	2.884716754	2.730814592	3.081265555	3.003618198	2.937011814	3.370243135	3.0649106	2.878545766	3.118703752	3.219352947	2.931120898	2.788522055	2.901356969	3.070122118	3.166968224	3.216342834	3.08732091	2.854417977	3.110528946	3.099535829	2.999441664	3.063417317	2.785087255	3.026200284	2.918294785	3.020488657	2.758291723	2.934343738	2.718958989	2.958355612	2.920219258	3.053194306	2.862879799	3.020488657	2.796979252	2.743320198	2.903744094	3.125804802	2.967842654	2.982140234	2.8978209	3.064022208	3.094563749
1552453_a_at	2.60450645	2.665263654	2.536002182	2.761065664	2.473297753	2.666793622	3.062784913	2.959933705	2.607657836	2.864231873	2.678873994	2.90954902	3.225580262	2.599306003	2.840196197	2.65408421	2.783471491	2.723223289	2.590564546	2.714539283	2.777544012	2.455709582	2.5577092	2.853984536	2.619332876	2.72479119	2.522531226	2.783471491	2.568612708	2.801366001	2.305698079	2.727093474	3.101761105	2.753745963	2.706256949	2.919810353	2.768855197	2.814083303	2.871180081	2.530794955	2.869312431	2.778933488	2.824945958	2.870789616	2.778366937	2.699978535	2.461066843	2.645437752	2.69611
1552455_at	3.246589952	5.291891212	4.963741637	5.171261979	3.572419568	3.025929023	4.147119417	3.373916183	4.221863612	2.891837953	3.706100908	3.389349585	7.432148565	2.995015457	2.80216536	6.518204137	6.190773724	3.144086384	5.839849262	3.524641169	3.147621245	4.302547213	4.260511911	4.682259874	4.83219358	3.877430139	3.080794396	6.700122504	3.4381502	3.38617014	3.017924212	3.236525324	2.681412171	2.775366708	2.624227258	2.879458312	2.735518293	2.666052171	2.823432962	2.633556655	2.999800872	2.629477936	2.446089438	3.903539596	2.968890117	2.727125954	2.789471273	3.43922164	2.914419905
1552456_a_at	4.139888286	3.565428006	3.649050249	3.337508403	3.205915912	3.342047793	3.702597163	3.495115313	3.434975161	4.174807276	3.755117721	4.198693756	3.93993315	3.259748406	3.58360909	3.850800105	3.804713706	3.608852986	3.417556863	3.643749693	4.180221702	3.860511835	3.90978882	4.07680281	3.6283607	3.405576171	3.501670661	3.288146057	3.725062155	3.480568369	3.616714929	3.949614331	3.725062155	3.65604415	3.637350532	3.57395893	4.225310097	3.890775121	3.781772073	3.641765272	3.564827107	3.511052565	3.794354627	3.678241665	3.717055495	3.674161844	3.523016759	4.082711732	3.919962481
1552457_a_at	2.859637029	2.706395022	2.809550572	2.905474615	2.879332336	3.14002023	3.138694044	2.958057158	2.82526785	2.83997607	2.747707117	2.686227547	2.805184354	2.625626165	3.036312767	2.985313599	2.752529123	2.718236279	2.806553103	2.815173988	2.977972422	3.07726028	3.265973878	2.650450435	2.846132191	2.966304448	2.823022742	2.905474615	2.920406265	2.637652826	2.718936772	2.964131984	2.828297024	2.79546594	2.964334967	2.724563099	3.239445661	2.830967514	2.95571788	2.693854827	3.027768952	3.276296034	2.724377077	2.6920049	2.986222744	3.011585386	2.91294383	3.08977112	3.174676156
1552458_at	2.28640629	2.35852287	2.465326663	2.048260554	2.307456146	2.448670408	2.572159944	2.415844088	2.343978804	2.645465623	2.820143818	2.276597189	2.181411715	2.239498559	2.287712237	2.460621104	2.430398743	2.282982804	2.725380284	2.538893155	2.597325123	2.854108822	2.432316086	2.431514674	2.513347046	2.486327304	2.293172759	2.273478225	2.336494994	2.22252792	2.279413826	2.36027693	2.334729816	2.419613767	2.370284797	2.501544481	2.429626226	2.208197821	2.521556798	2.359350788	2.505484791	2.282982804	2.33834077	2.851018684	2.404654925	2.357534001	2.651933737	2.609769809	2.488855323
1552459_a_at	3.563621191	3.278665162	3.537516906	3.565419766	3.481240163	3.374486783	3.567097725	3.253800932	3.260468649	4.038138284	2.921573816	3.599399104	3.869418393	3.552272288	3.353559704	3.359596677	3.483503364	3.404803342	3.265863783	3.639938778	3.784383579	3.696260381	3.380825343	4.352991513	3.167320759	3.633354047	3.71847101	3.507867527	3.618891649	2.831562813	3.719367196	3.493350098	3.303583942	3.732501477	3.615015713	3.492894445	3.62708428	3.271189814	3.772641648	3.042754227	3.74494502	3.547821152	3.511947187	3.119720731	3.48231889	3.370391933	3.651735692	3.701284582	3.506286035
1552461_at	2.432419563	2.923346521	2.683844735	2.300760255	2.348675583	2.574506434	2.495645612	2.359373393	2.349866303	2.330117813	2.531210977	2.548503846	2.429237103	2.539004722	2.764760525	2.36024922	2.429851237	2.709585836	2.354811336	2.3264904	2.513223096	2.688433217	2.649690962	2.418215847	2.893524813	2.225513127	2.54261625	2.569646292	2.685458263	2.54809047	2.379555998	2.694941228	2.566951505	2.294111465	2.740410039	2.613573142	2.543831375	2.454179638	2.218986203	2.548503846	2.394400349	2.632844916	2.409676393	2.393450504	2.343116278	2.78555719	2.614868223	2.722752477	2.633664338
1552463_at	2.778327637	2.94581236	2.980281254	2.863163984	2.879332336	2.779984928	2.892176813	2.565735993	2.900736476	3.150836588	2.887168802	2.791297426	2.978164485	3.161683927	3.126207623	2.730683105	2.893784488	2.801623919	2.741727341	3.000759962	2.875656046	2.887758652	3.046353559	3.027397725	2.690799292	2.800989016	3.15537404	2.627346684	2.779069527	2.714968895	2.5154043	2.746242198	2.752482021	2.802942824	2.817591205	2.82304391	2.982547746	2.857477543	2.976110525	2.714240197	3.124295503	2.903011109	2.816571353	3.066043963	2.803437248	2.933158154	2.870326705	2.890581634	2.854937908
1552466_x_at	2.4504943	2.257309527	2.341685773	2.366880887	2.416839937	1.97631585	2.549166956	2.269544946	2.36786959	2.482665338	2.333633527	2.644042804	2.568603902	2.365843518	2.538695478	2.25140005	2.508610755	2.428464921	2.54512723	2.244424485	2.465896215	2.374143548	2.308965817	2.418897933	2.283821831	2.3494359	2.51045818	2.35469544	2.297313666	2.136575967	2.577786564	2.188092916	2.323002139	2.342257065	2.292720265	2.265476413	2.496795764	2.335062167	2.20705041	2.127296048	2.374155261	2.201657466	2.291797526	2.320380961	2.003288647	2.254868402	2.311535155	2.451748931	2.306474229
1552467_at	5.823484837	5.973839635	6.131703794	5.821874289	5.609182826	6.185750713	5.879502269	6.051980658	5.817100725	6.276019907	6.136473294	6.428571042	6.252613342	6.167692766	5.895308134	6.045373746	5.902443093	5.74520322	6.216104811	6.364330456	5.924903196	6.527532903	5.866667925	6.675096244	6.032193055	6.176646808	6.149996673	5.777797484	5.841893046	5.77635807	5.892667931	6.048411834	5.758188887	6.377225512	6.03402687	6.114743062	5.877012515	5.979631058	5.768682702	5.870108351	6.099974706	6.06158218	5.835360526	6.11505616	5.967580361	5.848880015	6.01316124	6.216580385	5.747586672
1552468_a_at	4.066465923	4.028772106	4.159993106	3.706419689	3.680948948	3.961155935	4.230572719	3.938532279	3.81004818	4.195264837	3.936040375	3.959451014	4.020435489	4.0005347	3.688643515	3.86925328	3.813159597	3.546574357	4.150359016	3.97261208	4.391935166	4.14501823	4.045001801	4.110887266	4.213293971	4.009606826	4.28490269	3.722432058	4.010481811	3.803534652	3.806776578	3.795877615	3.775841674	4.124233852	3.873551733	4.321515629	3.711370922	3.781463563	4.159896447	3.655638126	3.934535073	4.244373152	3.814008753	4.113182271	3.949166465	3.858531092	4.244702366	4.376706554	4.166745907
1552470_a_at	2.820312711	2.860876513	2.913790155	2.800141422	2.901495482	3.42598146	3.787561241	2.805670491	3.352667391	3.153855231	3.266678487	2.774586636	3.143327375	3.037054864	2.640713484	3.175991624	3.485294941	2.838714765	3.101292648	3.361807145	2.96379509	3.287013664	3.005937439	2.817310719	3.269871053	3.204729053	2.857477543	3.341405204	3.160483457	3.155204844	2.869601723	3.58379792	3.606225123	3.489459718	3.331886194	3.976555246	3.505658714	3.205246707	3.459548141	3.739263556	4.068747586	3.867843109	3.752329623	3.263694209	3.527265094	3.51929632	3.72660502	3.03761377	3.634366729
1552472_a_at	5.989866661	5.852183326	6.025530755	6.84846772	6.418731207	5.90063775	6.191716263	6.392217177	6.01781856	6.856190847	6.658641013	5.899156273	5.352386183	5.683580378	5.467902584	6.225687496	5.9907164	5.945906665	5.804900375	5.424296368	6.113366557	5.771024552	6.558977162	5.841349484	6.002673867	5.765048203	6.567740603	6.341611473	6.114834523	6.081433981	6.48982435	6.596949456	6.461585556	6.884636947	7.126926886	6.914550558	6.66699343	6.699152391	6.69882131	6.319243431	6.134774215	6.623742035	6.269708468	6.7121351	7.563821261	6.837722055	6.482956154	6.624835146	6.537072318
1552473_at	6.633746607	6.649897529	6.289213316	6.207891106	6.660849993	6.024952133	6.125444052	6.316546795	6.496509438	6.94312221	6.273653054	6.804533077	6.892273819	6.382453145	6.411077428	6.161053906	6.30644994	6.247166993	6.279287121	5.769858674	6.393228071	6.18357482	6.632512917	6.457523195	6.538526507	6.415453447	6.644882236	5.915321356	6.248306719	6.230094271	6.09391013	6.292975558	6.556450119	6.292644725	6.050204861	6.446302688	6.142000159	6.517836583	6.127372296	6.36242416	6.827384291	6.209126288	6.155475223	6.240675966	6.056113947	6.322294041	6.515952378	7.143468872	6.435765344
1552474_a_at	6.415770714	6.630403154	6.075411834	5.77411844	5.96191185	6.148509747	5.813392673	5.791464876	6.230852393	6.736053538	5.868685986	6.034632059	6.840889813	5.915620249	5.990256276	6.182633149	5.413831339	5.992468231	6.553556517	5.808560734	6.46526599	6.139303902	6.173779472	6.137410149	5.970990358	5.52360255	5.927618927	5.608988736	5.908057042	5.850340777	5.941360683	6.192793411	6.524182034	6.415626274	6.339409793	6.543760905	5.918664634	6.798485903	6.219312298	5.8543819	6.454127796	5.864385595	6.674603919	6.097948244	6.438281515	6.561048906	6.034297891	7.051220653	7.00545564
1552476_s_at	4.87043646	4.644280024	4.469979443	4.738661066	4.51793932	4.522495925	5.008759079	4.701472016	4.512699963	4.808831901	4.666544055	5.181167109	5.026418702	4.482129289	4.850773838	4.685672845	4.852967514	4.485752511	5.022585495	4.811736423	4.378740619	4.800721305	4.550029407	4.516029983	4.548718622	4.81769489	4.399894497	4.542626391	4.691867785	4.439631076	4.116371706	4.554377171	4.246245857	4.893467419	4.879534946	4.848078246	4.627535684	4.758025837	4.688623352	4.57530678	4.75351376	4.492843688	5.417469542	4.243226386	4.507318613	4.580012787	4.840017109	4.841620904	4.621669031
1552477_a_at	2.780652434	3.104616703	2.905160631	2.484918319	3.567355258	3.54253223	2.84935571	2.335372378	5.654060633	2.947375121	2.593430849	3.387014644	2.901784672	2.660736404	2.704233338	2.853688945	3.318978054	3.604537976	3.484998537	2.636726182	2.786280168	2.543315208	3.814338183	2.74191802	2.940425949	3.749439083	2.473002288	2.927462082	2.705641929	2.588430048	2.823237038	2.680806498	2.729910748	3.092752279	2.918992985	2.628197549	2.647977934	2.695798092	3.093153197	2.713415681	3.211240362	2.549152332	5.991070711	2.758079669	2.743680661	2.860405106	2.95101728	2.701067581	2.474833266
1552478_a_at	2.621810227	2.669355207	2.979170406	2.610901902	2.73808942	2.950990456	2.848137576	2.603528877	2.92011317	2.768807274	2.660976664	2.896921931	2.73808942	2.748077787	2.866614687	2.664246822	2.865333584	2.534121943	2.875250223	2.68321571	3.045351013	2.775538267	3.024890605	2.838034684	2.948707951	2.95851773	2.749790608	3.208183597	2.740083725	2.801366001	2.73808942	2.395663284	2.526132315	2.892702676	2.920356128	2.651027643	2.449757013	2.513294266	2.683426166	2.686009881	2.577041386	2.654039544	3.598921384	2.656175509	2.726399986	2.625778704	2.372738926	2.784253123	2.860825504
1552480_s_at	3.569536798	3.029946416	5.343786727	2.874483328	3.593794134	3.856525278	3.623973913	4.013183039	3.785442035	3.026444123	4.724156159	3.330994897	3.298129931	3.388986946	3.771997548	3.433863163	3.34122012	3.401663328	3.231555939	4.125057297	3.51774511	3.322158714	4.011112515	4.355492935	3.433863163	4.086528808	4.125123622	3.493210159	4.371069892	4.42761406	5.240833007	3.717055495	3.196731682	3.277933634	3.456947139	3.564118811	2.952849718	3.458274535	3.154603685	2.606651187	3.100608432	3.452514294	3.115400132	4.524506017	3.320022561	3.130730406	3.550989509	2.853647396	3.232588724
1552481_s_at	3.679583247	3.409176271	4.087099697	3.361926332	3.397853457	3.403026279	3.381576582	3.100468979	3.819235981	3.239764862	3.474577942	2.972051439	3.308417301	2.924516497	2.976361071	3.191584065	3.445337115	3.620788022	3.444509976	3.612437914	3.332056892	3.184257309	2.998738314	2.705741093	3.54982473	3.765479347	3.159680395	2.889242617	4.054595155	3.283771737	3.293382818	3.829647118	3.569151646	3.645953514	3.632289454	3.549697683	3.734196654	4.129899204	4.328334779	4.001117315	3.228244122	4.200241173	3.681735885	3.673324827	3.758467122	3.500118562	4.302123911	3.467313933	3.410746473
1552482_at	3.07002694	3.145516397	4.259684511	3.891416008	4.401301781	5.421067706	3.650187345	6.567168606	5.353278504	3.285153406	5.730084187	4.410702766	4.152258376	4.01179392	4.204639457	4.543225831	5.056778312	4.889080804	4.437331864	3.108558033	3.019907398	4.902292171	3.603591774	6.846577942	5.068992382	4.28131558	4.143240149	4.713524874	3.907719389	4.754696518	4.135829867	3.127650502	2.583421527	3.597134108	4.107942264	2.559029381	2.513228923	3.110905098	2.904258682	2.943238564	3.21955406	2.919833825	4.150838509	5.086587318	3.387842225	3.334125715	3.390946588	3.218597031	3.154682135
1552484_at	5.269670362	5.488378358	5.74555926	5.429231657	5.112461647	4.902128523	5.677071935	5.286843841	5.221691992	5.787319394	5.442491188	5.484176948	5.592531177	5.350411356	5.19586163	5.317191379	5.116112954	5.301523539	5.515522533	5.485517453	5.152994653	5.428138529	5.305788277	5.448576073	5.120460674	5.332129231	5.890493522	5.361644889	5.281757303	5.274970483	5.087834054	5.582298988	5.381956239	6.137114121	5.732689205	5.577579067	5.958157819	5.498630797	5.553361881	5.478084571	5.850250211	5.585565542	5.607215204	5.592284688	5.310458417	5.478084571	5.428422763	5.681018465	5.585327725
1552485_at	5.92342888	4.307334516	4.708294405	5.166012239	6.24240121	5.706150954	5.344083803	5.802108767	5.811161485	7.220270042	4.475927326	5.061679251	6.232323292	6.200329733	5.753241241	5.352476633	4.201993834	5.471701086	4.640170971	4.054085244	4.921833763	3.91549717	5.883692964	3.99044591	4.364127969	5.331633357	5.626860001	5.003672884	5.198812479	5.730684606	5.103661824	5.491049597	5.423376588	7.505945419	6.079363434	6.511261807	5.876847176	6.20488321	6.557329734	5.978201329	6.226825418	6.474016842	5.926169303	5.438673531	6.920720013	6.340314098	6.809280661	6.415362111	7.133218893
1552486_s_at	6.32143664	4.642525895	4.880436662	5.639798388	6.867894681	6.091713605	6.334428381	5.94486292	6.296397982	8.069411855	4.463561191	5.1750071	5.509036006	6.712138899	5.503134051	5.843010204	5.030123905	5.54333849	4.755136171	5.300472137	5.619945005	4.119596809	6.3769217	3.787511362	4.331122864	5.180790059	6.798552347	5.364444124	5.652179869	6.358972821	5.531212129	6.15986798	6.438073994	8.382674268	6.750299163	7.573074973	7.105526799	7.036165746	6.956209865	6.610492379	7.580743688	6.38628307	6.834206783	5.115457355	7.409804234	6.582750869	7.327695463	7.123925014	7.740580217
1552487_a_at	2.453855626	2.417306023	3.300306748	2.185994559	2.353467842	2.266420281	2.407328881	2.338450065	2.710305558	2.619138173	2.498850416	2.573198286	2.724590613	2.379407638	2.411707797	2.260820851	2.313787257	2.554503626	2.300375021	2.324473325	2.413922772	2.47838946	2.394555835	2.223059359	2.609100422	2.537520564	2.405453779	2.698283117	2.459354308	2.801366001	2.415537549	2.299823464	2.512073436	2.64298387	2.662349061	2.477710932	2.09210396	2.325070442	2.215671922	2.445029436	2.405453779	2.298213946	2.353467842	2.531210977	2.318669176	2.28237573	2.225138732	2.714833977	2.205210254
1552489_s_at	2.17177658	2.370471181	2.12942093	2.619323132	2.053475805	2.447647308	2.43727597	2.567033652	2.251263021	2.546829285	2.404469214	2.23893442	2.386259615	2.540597494	2.266605518	2.293728557	2.374259533	2.203623898	2.449193984	2.183474513	2.570882106	2.155255457	2.348727288	2.419500214	2.224879827	2.324499691	2.468717677	2.319405967	2.158551202	2.145147788	2.504724604	2.351797555	2.422868506	2.262741097	2.238297242	2.554382353	2.423123358	2.417008848	2.588532413	2.184262677	2.540417025	2.685829897	1.997374448	2.253363681	2.352170128	2.276592831	2.356301465	2.145791993	2.644202455
1552490_at	2.94611774	2.869669481	3.01480576	3.014583014	3.206986016	2.682731459	2.984497009	2.965917714	2.818096183	3.357163679	2.885085654	2.935039314	2.481801493	2.879259609	2.587631909	3.003099373	2.741747121	2.875424092	3.003108617	2.844854878	2.745280514	2.546305861	2.942585421	3.205831165	3.01383685	2.86350075	2.941813592	2.630586465	2.748670133	2.731311958	2.715952808	2.994956825	3.101016263	2.944576953	3.040204973	3.266859311	3.273446454	2.857477543	3.168749619	3.531925255	2.882476755	2.811205107	2.984830081	3.039694631	2.791165763	3.137764245	2.791124323	2.837095106	3.174115848
1552491_at	4.286206445	4.019138216	4.143690977	4.0469846	4.051266884	3.883547758	4.025572645	3.73484061	4.008539648	4.22523377	3.999464398	4.29687597	4.878927645	4.01179392	4.335844926	4.354416705	4.104061896	3.957659401	4.01281187	3.949378719	3.950487505	4.427094091	4.156847013	4.096788603	4.414784402	4.105587179	4.086710223	3.791858414	3.734797724	4.012991204	4.344352096	4.211697964	4.338359232	4.132146007	4.095515035	4.155963607	4.050775804	3.817654255	4.088929169	3.759609866	4.253914972	3.728246369	3.609368264	4.106125531	4.23451716	3.936112473	3.942485467	4.074275649	4.049106972
1552493_s_at	3.294147624	3.291627494	3.387284258	3.174097931	3.109895359	3.083761999	3.380184586	3.352946842	3.342639285	3.666690166	3.054624361	3.221646099	3.796186938	3.304499932	3.17667462	3.362490321	3.222284413	2.774958677	3.401855906	3.332283794	3.425885388	3.500447955	3.467702267	3.487152154	3.40153928	3.050934946	3.471521902	3.036542648	3.289740156	3.468176616	3.481981883	2.888212652	3.295677612	3.618664265	3.356726378	3.365651656	3.230983708	3.332283794	3.477494796	3.196698844	3.453277164	3.155595213	3.159531265	3.241254217	3.283648102	3.280019663	3.076061316	3.204349984	3.331821687
1552494_at	3.813551726	3.750253022	3.535456411	3.740554494	3.795657082	3.590439227	3.84591714	3.477691837	3.411053611	4.108972953	3.568413238	3.40116856	4.10583205	3.539564202	3.661120917	3.531917941	3.372877938	3.739758284	3.771673067	4.057441105	3.948193397	3.889275325	3.723311305	3.489124196	3.763186464	3.900517345	3.4850359	3.574384938	3.775632252	4.052422505	3.458376339	3.991156375	4.278598432	3.354538886	3.59247644	3.628952529	3.921592536	3.75911872	3.846504465	3.619314013	4.08969118	4.113148696	3.25759013	3.782398755	3.958065616	3.557758842	3.905330236	3.775280667	3.602063243
1552496_a_at	3.007893861	3.022822621	2.615091572	2.675690381	3.081019421	2.79323823	2.385953802	2.309500616	3.0363476	2.64210392	2.745800235	2.734426094	2.565600812	2.905466312	2.857793336	2.745730057	3.130856481	3.22336624	3.058955016	2.462277245	2.763520713	2.840326746	2.776617853	2.665174925	2.509793344	2.60545022	2.639240591	2.497056526	2.631165216	2.477734011	2.681510878	2.874767692	2.480898407	2.696611698	2.713625192	2.640466089	2.697449762	2.331292475	3.030300424	2.451436098	2.405711055	2.431213065	5.912698804	2.57723269	2.503215506	2.683597012	2.395696021	2.557205905	2.430389105
1552497_a_at	8.740928436	8.862937119	8.520598204	7.162139647	7.522117451	8.214279218	8.969953266	9.033860047	8.273229774	8.612723348	7.628288683	9.135052091	7.920384068	8.226438971	8.592584013	8.881777477	7.871840332	7.571701596	8.458568273	8.066509116	9.035370224	8.36003345	7.988918944	6.981876184	7.111952484	8.247809375	8.262396408	6.935047872	9.250787738	8.837861894	9.052887608	9.613312261	9.578369462	7.518580958	8.202046232	7.860486744	6.459613825	8.9430144	7.869011093	7.888665158	7.064743631	7.541937838	6.941958386	8.464673467	7.915536801	8.395289403	7.762695851	7.008115567	7.247664228
1552498_at	3.063960842	3.31820571	3.520875729	3.380008628	2.903911733	2.85225469	3.124299337	3.159069717	3.10960981	3.363161357	3.346783162	3.578050095	3.235296272	3.541178731	2.932831551	2.805010907	3.062450611	2.967958303	3.056099004	3.1211936	3.045402053	3.583800636	3.167611625	3.267882938	3.162626768	3.091378169	3.167611625	3.068883873	2.910023659	2.818983507	3.101365121	3.392491819	3.075192427	3.371911489	2.924120394	3.212200383	3.351698186	2.775925053	3.291452656	3.222439141	3.553845195	2.866573373	3.266274445	3.094222743	3.180671504	3.176757449	3.163714659	3.642424232	3.144852658
1552499_a_at	3.179187501	2.986613655	3.467524465	3.196492136	3.161892075	3.431233398	3.608751826	3.729374405	3.374393177	3.844217023	3.391462983	3.233317104	3.508985556	3.16195106	2.937866655	3.324335956	3.535975131	3.366513411	3.243316952	3.199693746	3.15906134	3.176132325	3.537306138	3.041043602	3.194708139	3.386185469	4.000366593	3.736079421	3.147786839	3.114811884	2.953459985	3.222994374	3.354076052	3.457503513	3.307319809	3.283555417	3.269047345	3.090128046	3.431236631	3.202792291	3.077779606	3.804395188	3.022623663	3.228147075	3.529090606	3.874352999	3.691698658	3.000421315	2.860825504
1552501_a_at	4.592120029	4.647681716	5.184210194	4.900080009	4.53248372	4.580080436	4.730547648	5.000022788	4.663678362	4.93914655	4.923413668	4.995790832	5.056829752	4.967559769	5.027796058	4.819486222	4.7867239	4.348437661	5.216016994	4.744422384	4.546142324	5.128638049	4.55838682	5.620093481	4.42384841	4.421271604	5.169741283	4.809950874	4.575645287	4.422116108	4.972633561	4.611412034	4.636453195	5.86200939	4.93563855	5.058462788	4.703756644	5.311563291	4.769114035	4.859825092	4.913359734	4.753693728	5.065072504	4.613694354	4.601503562	4.788757971	4.82347646	4.938371043	4.72692842
1552502_s_at	3.224601668	2.950384243	2.669320617	3.221562918	3.135807494	3.535023336	3.31820571	2.480687204	4.029200755	2.972656466	3.064287215	3.550557546	2.623902656	3.015623433	2.723534259	3.548016197	4.954970181	3.123464749	3.883917791	2.784977593	2.705528116	3.530175886	4.294813981	2.551909691	3.566392417	3.076823478	3.060650494	2.751277315	3.140729187	3.227979033	2.971488449	2.852412331	2.793754962	2.824880623	3.031180216	2.926255164	3.165627809	3.382137749	2.568388511	2.656268568	3.299590001	2.482489785	5.146260064	3.26420999	3.189644965	2.43788947	2.81749717	3.33166763	2.983908403
1552503_at	3.717147847	3.703344052	3.896746333	3.702005848	3.617626579	3.635477244	4.12283428	4.281693968	3.541806636	4.035977647	3.905437977	4.411403839	3.914880554	3.693808279	4.086681098	3.730658291	3.906843207	3.548817432	3.781687872	3.694688281	3.688061287	4.257137033	4.012093139	3.924345688	3.79456011	3.731749854	3.936491151	3.511390888	3.726309946	4.063791958	3.944157365	3.780705029	3.8682848	4.042771406	3.916523063	3.72309795	3.960379929	3.815042459	3.667546021	3.715645466	3.885511822	3.610447744	3.420333255	3.941747573	3.949395991	3.946156487	3.789656881	3.885511822	3.73409291
1552504_a_at	4.617659022	5.239396859	4.939013039	4.876091292	4.73778179	4.65588753	5.121277305	4.757244466	4.696223662	5.156061259	4.938112797	4.556047044	5.068061653	5.140273633	5.033990802	4.967058631	4.410694119	5.287557704	4.673042502	4.725054743	4.663789292	5.252492372	4.862830995	5.558823486	5.238268581	4.730625888	5.614003705	4.884893863	4.716503883	4.473369364	5.076149657	5.196378926	4.840751978	5.482327746	4.454553908	5.230159702	5.117759974	5.097536654	5.020758769	4.974301183	5.42359335	4.810747115	5.204288253	4.563594144	5.045473161	4.619044819	5.338552626	5.738643543	5.076049795
1552506_at	3.588484394	3.702354488	3.789547063	3.504419047	3.608293055	3.398334978	3.7486892	3.841208546	3.229023627	4.075847692	3.928745922	3.620466023	3.64552505	3.326299367	3.457167567	3.30179825	3.401409098	3.769724889	3.545748451	3.690479823	3.936437941	3.595434409	3.486633014	3.78317676	3.670131951	3.761372142	3.37761138	3.281385098	3.619894848	3.596037339	3.361213883	3.76629517	3.575804277	3.661614287	3.70153973	3.457820355	3.817142562	3.232756244	3.521895066	3.68404899	3.513348586	3.949435596	3.273819916	3.984836823	3.740427743	3.810995577	3.72642986	3.504043788	3.336961607
1552507_at	3.428193168	3.049629713	3.615266456	4.228278759	3.41378747	4.474097707	3.309241463	4.283846834	4.033734721	4.308118837	4.220218522	3.049685622	5.431643723	4.307591953	3.428967219	3.427853681	3.132482077	4.085599093	3.55509833	3.114768894	2.990040618	3.374258782	3.528041584	3.369653037	3.310564925	3.997815509	3.889369146	3.00982733	4.858796662	3.798311488	4.225770726	3.385309836	3.447444037	4.479500862	5.076529287	3.468626724	3.586225886	4.063256518	3.442803722	3.267947651	4.000251964	3.240402739	4.344613824	3.57356176	3.826795035	3.250869952	3.533618483	3.592299217	3.657061507
1552508_at	4.557975135	4.200044969	4.467746584	4.840139006	3.903972251	5.108615257	4.419809088	4.237298326	4.716578372	4.780153623	4.379772386	4.105337863	5.401380066	4.514299829	4.409425684	4.022847782	4.207331895	4.465972643	3.897657105	3.85204214	3.944685796	3.750524225	4.117310766	3.807008755	4.462118681	3.919623959	4.588644331	4.139856434	4.16578856	4.780295189	4.287427033	3.545968165	4.155532098	5.096517038	5.193452361	4.172133433	4.426424045	5.535046166	4.381445977	4.154623666	5.020287119	4.278795898	4.820145424	4.448087247	4.086857197	3.563764874	4.372406313	4.62776471	4.01622141
1552509_a_at	3.929177429	3.172194487	3.581578276	3.060772698	2.530140516	3.17517939	3.249121654	3.611404601	3.53773804	3.367884488	2.889361615	3.652347527	3.12728838	2.984612606	5.615967607	3.083932972	3.357567346	3.008174037	3.52769533	2.835413438	3.31133742	3.867828812	3.238534343	3.512069845	4.127620256	3.105844292	3.586706424	3.084894775	3.331608397	3.38250843	4.402146227	3.118532332	3.562736092	3.50675868	3.305381239	3.329235786	3.331523314	3.919050865	2.847442653	3.1640072	3.036494655	3.1402851	2.729180842	3.195801627	2.779509534	3.494865253	3.158899652	3.353323889	2.915503064
1552510_at	7.334310446	7.127241408	7.335862648	6.961105238	6.67509087	6.881421999	7.493026261	7.196130759	7.032746202	7.504434826	7.233288809	7.434413876	7.545743572	7.203514868	6.917280311	7.016881475	7.306229845	7.087748464	7.619939287	7.40788436	7.379174244	7.397641656	7.161858932	7.498741101	7.393315603	7.247833505	7.339212716	7.018292714	7.062990241	6.934737266	7.069778378	7.29736846	7.422662331	7.682382103	7.579851159	7.392335309	7.158645926	7.255721048	7.455519163	7.268903223	7.503234016	7.225728468	7.345573963	7.30016958	7.100411333	7.069419895	7.302881922	7.608658836	7.258513352
1552511_a_at	2.228279438	2.293071819	2.287207843	2.499693211	2.34984063	2.376898456	2.484187133	2.516988427	2.441534353	2.24935392	2.441876762	2.462048021	2.531238217	2.78727127	2.655522377	2.483196016	2.424265432	2.296702205	2.633841255	2.296031336	2.319461716	2.601692615	2.28005746	2.610099988	2.74507892	2.136594339	2.757738106	2.420112255	2.288015404	2.300507181	2.27949633	2.282407135	2.792884922	2.418458143	2.730785855	2.294244084	2.497328424	2.418663395	2.252739341	2.347493889	2.467631834	2.50424611	2.645532087	2.441534353	3.438062754	3.600143487	2.16513947	3.308007984	2.644984895
1552514_at	3.163640035	2.743168798	3.437706898	2.802301603	2.879332336	3.243578646	3.156856404	2.726819367	3.076053278	2.634015165	2.895782207	2.839574843	2.925399607	3.070888347	2.745135492	3.039058385	3.008201218	2.812360247	2.969801282	3.018557582	3.304369327	3.04538049	2.964838029	2.687736992	3.111705427	2.865856225	3.180355056	3.098985164	2.918882886	3.141676407	3.363117139	2.984072151	4.19013917	2.891845705	2.876560137	2.381286372	2.578719148	2.856597339	2.966617173	3.11002474	2.860232393	2.714719338	2.909554766	3.146429416	2.593685599	2.963498884	2.976200995	2.996983613	2.871206332
1552515_at	3.242836604	2.90861631	2.973870825	2.936211159	2.850867502	3.13950201	2.884716754	2.918200704	2.815422318	3.405469661	3.308007984	3.230861026	3.138701675	2.959075699	2.916237716	3.067701225	3.180806748	2.869721377	3.103414055	3.355571299	3.007485559	3.499910324	2.915983683	3.283425271	3.036927541	2.906867826	3.068270311	2.944985754	3.129054607	3.098397758	2.774415187	2.695729641	3.230907789	3.161187014	3.133515297	3.040263591	3.073364167	2.99523225	3.330046529	3.250293827	3.197436221	2.961728863	3.032063766	2.891686277	3.131753064	3.178159103	3.221007744	3.464573576	3.197232693
1552516_a_at	5.018112181	4.074141192	5.055322376	6.322851961	5.656045194	6.407811271	5.584300685	5.509701997	5.671956013	5.283303431	5.491224215	6.050560741	5.785916067	6.343232967	5.517112063	5.633244649	5.550692007	5.92247293	6.044735525	6.253685986	5.640500475	4.197444987	5.693062293	3.753537666	3.645198629	5.969757793	5.426349282	5.853261181	5.855155487	6.331662328	5.882890411	6.169462418	6.377951078	7.016021135	6.854326541	6.069205509	5.751925395	6.296027897	6.535797206	6.416188806	6.64659123	6.488356755	5.8788601	5.920138756	6.199044763	5.55993989	6.431340335	4.676768827	5.706787401
1552518_s_at	4.163924001	3.988323923	4.186171089	4.029620823	3.858277505	3.907017512	4.056863734	3.873671243	3.803819717	3.90793211	4.016167694	3.99826996	3.865927852	3.6651024	3.935329543	4.17267448	3.703831192	3.604971454	3.731464206	3.926024672	4.128338365	4.215810562	4.015435828	4.522854295	3.969760097	3.988411668	3.844518707	4.04064226	4.332422079	4.185882428	3.82804206	4.217022612	4.10939657	3.783155918	3.705010867	4.153086718	3.922651994	4.282630721	4.187756573	4.517761499	3.628897646	4.725721164	4.023188715	4.14509548	4.588598573	5.046299261	4.552230823	4.103222969	4.254948522
1552519_at	4.116390457	4.852285901	6.818209961	3.900015992	4.686289694	4.801634294	5.085546881	4.126071779	5.765293686	4.530358368	4.282385557	4.723545492	5.834120539	4.712027091	7.119797326	4.41320873	5.01390833	4.516551845	5.093845339	4.226093872	5.022942671	4.8850129	4.255776822	4.046980532	4.12945713	4.544367728	4.650755984	4.262723969	4.393739336	6.299210098	5.42690186	4.143907778	4.151036051	4.037349421	4.94690331	4.363133033	4.034071518	5.19888113	4.166362703	4.090098998	4.110643874	4.601152976	6.222159217	4.371617336	3.836952048	4.428786701	4.279012087	5.119302289	3.514128255
1552520_at	3.248498228	2.950301141	2.856266905	3.075077768	2.99066579	3.092524431	3.090858276	2.781733501	2.940006528	2.931164982	3.18762499	2.893538934	3.070121466	2.995370554	3.082963459	3.259990817	2.915368072	3.154939435	3.042521385	2.780480179	3.185849872	2.656656528	3.203425026	2.588532413	3.329091892	3.069255455	3.027352979	3.043014011	2.942475982	2.908417407	2.881018646	3.188514394	2.706845	2.974774592	3.069254123	2.824710426	3.361790152	2.933590629	3.051431012	2.734045705	3.303712715	3.327345576	2.929547783	3.175999145	3.093277951	3.19472589	3.013737108	3.284274131	2.918807585
1552521_a_at	2.239368055	2.213730245	2.386850015	2.408337404	2.415033516	2.452323826	2.256747371	2.245465028	2.537828219	2.392818878	2.878322077	2.288100358	2.490720505	2.146232974	2.234364136	3.160501387	2.366572894	2.307069625	2.357032947	2.29975905	2.31552776	2.910677191	2.391482587	2.257699957	2.453985834	2.307919302	2.430599894	2.189981232	2.296377605	2.416320617	2.148941982	2.353139959	2.217547605	2.166242079	2.179535432	2.156193273	2.391482587	2.577156433	2.362740281	2.370886741	2.343344177	2.059220026	2.242433633	2.495211149	2.287485318	2.170033636	2.074557223	2.928222054	2.368584872
1552522_at	1.98859587	2.147831524	2.21919774	2.038242291	2.059864994	2.023687492	2.395229582	1.908254752	2.095276151	2.255230371	2.259618492	2.579762385	2.474015801	2.22766549	2.063988937	1.967428911	2.015495886	2.019689306	2.14184952	2.070673483	2.519219951	2.243958464	2.340972427	2.513809092	2.387148641	2.081012659	2.549253622	2.176071562	2.074156608	2.180051486	2.086639786	2.313968592	2.25492371	2.109269189	2.158512113	2.360890767	2.217163267	2.017508039	2.547769889	2.088263294	2.100646382	2.227087423	2.249941301	2.334491169	2.187623421	2.109614225	2.010747668	2.355021807	2.047331669
1552523_a_at	3.081960324	3.972236811	3.336772631	3.398598665	3.366397221	3.500937092	3.400268835	3.732214457	3.294629124	3.886164158	3.152275137	3.395094815	3.406363405	3.310997646	3.635339535	3.160978795	3.489278922	3.277352229	3.22687878	3.449152321	3.833679956	3.402728642	3.415534917	3.14029027	3.455713919	3.137526943	3.627929879	3.598281279	3.103134826	3.03446084	3.197295376	3.26001596	3.267278962	3.12496367	3.207303118	3.320119039	3.356308555	3.135207848	3.452141292	3.597933966	3.640502471	3.697773525	3.108074416	3.467431282	3.420463604	3.301217505	3.29181435	3.308007984	3.319188824
1552524_at	4.549954647	4.087143695	4.388370759	4.071830005	3.971934268	4.208706094	4.48244858	4.284529206	4.295113996	4.476592497	4.360691862	4.229971624	4.590853209	4.144638299	4.239620675	4.262565802	4.422667592	4.08692913	4.048884052	4.460574934	4.375357951	4.533226604	3.819672292	4.345619147	4.435725137	4.143559114	4.459367392	4.293301634	4.359543983	4.25202856	3.970026362	4.46496488	4.303973233	4.487044072	4.394755853	4.449361793	4.480306852	4.129320529	4.403162189	4.227206592	4.567612565	3.981018658	4.233271757	4.265163861	4.175744743	4.345619147	4.191864029	4.240987312	4.164412802
1552526_at	3.55449188	3.419306645	3.05656756	3.411496037	3.363345178	2.938811535	3.655190349	3.020261365	3.432098936	3.772676091	3.232200476	3.599090569	3.640238568	3.260747425	4.260171675	3.509688069	3.507883014	3.005967788	3.049186903	3.680133076	3.949511924	3.541362531	3.829036831	3.690407654	3.495161811	3.562543651	3.380001337	3.51203574	3.65870763	3.478092437	3.282246041	3.413008907	3.396535039	3.444806579	3.268062641	3.660362151	3.438041458	3.307596648	3.774508596	3.299686537	3.601515126	3.717373777	3.199800558	3.664034172	3.265597049	3.322361607	3.626845659	3.46224605	3.851232138
1552528_at	5.916582416	5.996831872	6.029122535	6.2684801	5.679783533	5.892379321	6.051893858	5.989210719	5.954715807	6.148352697	6.112849087	6.455795378	6.114265421	5.952632962	5.74880808	6.000206945	5.74755288	6.033002626	6.380225251	5.937940354	5.957086426	6.025626386	5.83026218	6.443946776	6.081566162	5.917801756	5.964016849	5.817716615	5.994381146	5.870966273	5.665047808	6.369808564	6.057716999	5.951080468	5.991717415	6.323534814	6.141245466	6.064321913	6.401947495	5.975072119	6.123420567	6.07675017	6.030923076	6.057952609	6.082092467	5.905248576	6.057038623	6.278862433	6.089018003
1552531_a_at	3.205853534	3.253144089	3.193314011	3.108328754	3.009142642	2.852170013	3.043220421	3.235901341	2.971353265	3.438639646	5.258870867	3.350503547	2.963468466	2.919501226	3.471199438	3.329494953	2.954620059	2.852985	3.261383615	3.219503338	3.868033612	3.127168755	4.69537824	3.517854488	3.019168149	3.144164539	3.506152199	2.785736925	3.12572365	3.033874312	3.29124362	3.273080998	3.353782085	2.862534742	3.181969134	4.782164662	3.236727024	3.028821302	3.47023862	3.247761559	3.106979164	3.150644021	3.764792686	4.03886042	4.340113058	7.766037653	3.230228021	2.949550566	3.048675156
1552532_a_at	2.814464428	2.822197349	2.486956807	2.677546971	4.827472104	2.687557125	2.854254312	2.751720579	4.922280788	2.770003903	2.491171791	2.845769938	2.748931497	2.405224761	2.981009584	2.81297572	2.838778434	2.752201509	2.767706652	2.447641284	2.895457697	2.625290027	5.730229785	2.741419439	3.304191152	2.736976853	2.684100885	2.715039683	2.605517909	2.76640965	2.36146836	2.772401729	2.748931497	2.561343717	2.570196357	2.600937565	2.728491406	2.67559077	2.399247309	3.203144692	2.486245062	2.570616637	2.749650527	3.193980067	2.803821731	2.837550515	2.732513967	2.621126426	3.068283672
1552535_at	4.974683414	4.910646023	4.748606167	4.749672505	4.322505564	4.840762794	4.900279023	4.90036198	4.481275425	4.92232823	4.814160988	5.178929715	4.792696113	4.618604066	4.730290156	4.598655757	4.733344047	4.449637147	4.590937181	4.840762794	5.068321227	5.438530381	4.873916135	5.249755942	4.909447906	4.92232823	4.643604899	4.518897145	4.907944989	4.535098129	5.037165402	4.894335931	4.771536813	4.777925451	4.991039497	5.028309464	4.746705581	4.710497045	4.612524547	4.632002668	5.013919693	4.86745747	4.438122415	4.78862567	4.844137772	4.716603722	5.170706781	5.086202212	4.955071411
1552536_at	6.266901158	6.353828029	7.597568059	6.59224029	6.958567266	6.729665528	6.512966195	7.563526729	6.066673134	5.921036404	7.333817289	7.047997568	6.39630668	5.751771733	7.191402986	7.217458468	7.691436981	7.340066845	7.504753392	7.527004224	6.434932473	7.995637418	6.42636256	8.53254385	8.278768398	7.394786977	6.97119494	7.478563543	7.291006536	6.918896636	7.593812303	6.639655521	5.938172194	5.795506944	6.177368665	6.138350275	4.876817383	5.475253375	6.432478935	5.984160372	5.434637942	6.887569957	5.134038191	7.878247991	6.390849229	6.336251226	6.916014951	6.482030053	6.121761503
1552538_a_at	2.999475001	2.834716325	3.17435571	2.870091827	2.822579732	2.650802723	2.640355698	2.735150544	2.715311744	3.303897045	2.737122412	3.232335992	3.085775591	2.855290389	2.787798907	3.21546861	2.953914319	2.73248676	2.824710426	2.930277674	2.64779237	3.253148651	2.757886284	3.09082984	2.560453426	2.86003464	2.857477543	3.28216657	2.934788585	2.887455309	2.984024898	2.918714942	2.786880723	3.036843124	2.900377709	3.065406565	2.994415999	3.100963574	2.904671897	2.697351874	3.373927982	2.845471563	2.567941166	2.784185032	3.015319801	2.78178768	2.639469803	2.610692677	3.153012278
1552540_s_at	3.734290245	3.899613251	4.200677216	3.819561598	3.455954006	3.880827004	3.92528989	4.109650343	4.034559795	4.220997501	4.212440205	3.711493834	3.660090254	4.277946393	3.835006136	3.906900178	4.222438032	4.514087124	3.314571348	3.722314668	3.85293867	3.703005946	4.540538376	4.28281895	3.705860732	3.83961306	3.991531583	4.347454888	3.821141464	3.76697649	3.667884915	4.187285136	4.284215549	3.85778255	5.36422689	4.214256696	3.98233525	3.999433404	3.927029553	3.944389018	4.353360303	4.221405702	6.015594868	4.300308276	4.45301915	4.950033937	3.765090279	4.082756291	3.922229862
1552541_at	6.253340491	6.400759257	5.305879759	6.318150381	5.8440008	5.973442023	6.53120028	6.032692244	5.993761322	5.946039293	5.896862904	6.363917014	6.495233561	5.456179958	5.959054239	5.47958884	5.974272464	5.376016747	6.416509193	7.013658194	7.883624056	5.89801876	6.078262644	5.611990621	5.960014521	6.179832895	5.829362413	5.560904487	5.633310025	6.105068419	5.381543868	6.295531287	6.430963848	6.771973282	6.760858226	7.02236232	6.359403772	6.569299406	6.524491786	6.310437703	6.709910003	6.563906322	5.779631255	5.715498039	6.064567075	5.832077477	6.220909567	6.231544615	6.191844254
1552542_s_at	7.479975721	7.912400014	6.497097459	6.614943385	6.999325862	7.50710289	7.464664836	7.47982659	6.506360458	6.362573745	6.340510473	7.361875714	7.741122169	5.767194795	6.814124625	6.726806617	6.174418217	6.882302042	6.772948232	8.038337218	10.304747	6.052237121	7.316530144	5.982227616	4.787327435	7.424719824	5.788301847	5.817285404	6.441142343	7.863276661	6.511318313	7.404416314	7.474511962	7.167290695	6.83545863	7.800763221	6.886882818	7.553859128	7.043753095	6.96426279	7.1513736	7.75789999	5.986824571	6.566965693	5.378203567	6.608330999	6.709715284	6.700434484	6.575076238
1552543_a_at	3.330133432	2.952497808	2.862134629	2.840949432	2.739235037	2.967724842	2.890246862	3.181153433	2.664805088	3.237935851	3.22897781	3.08220341	3.083908569	2.780567865	3.105215316	3.11361643	2.752529123	2.72751478	3.037669868	2.692277788	2.895212512	3.330761001	2.99746482	2.947390211	2.781115874	2.933869147	2.835946401	2.745331343	2.937833238	2.819033543	2.821331267	2.863046248	3.050380082	3.042922868	2.996443619	3.263677937	2.982670853	2.996443619	2.767159551	2.899336129	2.950728046	2.892627037	3.077389069	3.1037744	2.697537497	2.974212216	2.996763779	2.731802075	2.98176178
1552544_at	3.013236812	3.137618738	2.769999321	2.707557047	3.049052347	2.951798424	3.14055021	3.124742083	2.564644866	3.26854827	3.053576669	3.107295	3.277696574	2.795626913	2.783132788	2.989420552	3.342176515	2.996443619	2.930185381	3.289069645	3.121057738	3.483829625	3.064114054	2.613041423	3.162626768	3.023483014	2.920118626	2.669413223	3.199605832	2.649566041	3.208870303	3.277570757	3.02226863	2.795905123	3.040105961	2.851803791	2.882696048	2.940980376	3.080794396	2.826531499	2.847715349	2.908822695	2.568656411	3.372078444	3.125174867	2.859495437	3.162191006	3.447919781	3.100791468
1552546_a_at	3.213392906	2.787748348	3.275893308	2.918882886	2.757338545	2.724415976	2.874512787	3.024354686	3.313954967	3.079117923	3.459049526	2.949387582	2.972630593	2.806542474	3.026116977	2.873938212	3.213940837	2.867612876	3.030133452	3.211850224	2.781460212	2.754168205	2.722929118	3.280901992	3.61196782	2.959339553	3.092598429	3.68301056	3.023019068	3.169294397	2.766186249	3.232969341	3.226028048	3.615103654	3.486265419	3.751466697	3.696461075	3.427452976	3.378307435	3.395789108	3.129147123	2.652002743	3.875529028	3.161100211	3.101169892	3.741391265	3.013744149	3.120827261	3.336084039
1552548_at	3.00982733	3.499518358	2.807698755	3.006174816	3.209140263	2.886142539	3.014995942	3.309164479	3.176140509	3.714753848	2.986560906	3.159308421	3.579911314	3.022005144	3.091370956	2.705797435	2.729816494	2.725085786	2.683794941	3.100963574	3.345648349	2.988322189	3.080545204	3.084652136	2.987247919	2.916178429	3.369780615	2.909099948	2.829662309	2.828332323	2.955727835	3.028651701	2.971596116	3.225906992	3.118887636	3.098574549	2.835014298	3.100963574	3.351635999	2.997990728	3.230052571	3.29114597	2.939392317	2.878545766	2.860825504	2.892827742	3.212463733	3.557212622	3.517396687
1552549_a_at	4.99293024	4.758378252	4.861903823	4.640865171	4.49137703	4.575376997	4.556806835	4.521744373	4.611444931	4.94108593	4.401053875	4.547267771	4.916992244	4.618635073	4.240583239	4.435478291	4.261496331	4.326253341	4.721889154	4.290673678	4.175488809	5.198270501	4.510384191	4.739771783	4.606108996	4.689301649	4.882913333	4.19790249	4.485364416	4.376155726	4.71452222	4.801224393	4.943566911	4.443472345	4.88047861	4.984419666	4.624331096	4.859306994	4.915304367	4.784786893	5.183078099	4.71452222	4.638304171	4.379891571	4.385973124	4.757114674	4.242331862	4.838433876	4.866559257
1552552_s_at	2.499693211	2.951956333	3.595623307	2.464574667	2.800677564	2.764168375	2.988224866	2.603924223	3.430990551	3.084900572	2.789455201	3.400735486	2.860253719	2.878545766	2.840196197	2.751328798	2.665270981	2.788683526	2.689672836	4.546709822	3.016075886	2.890560786	2.616730077	2.964422446	3.228409172	3.100574282	3.917155979	2.356955281	3.253523777	4.115278318	3.470600711	5.919104643	5.191468022	2.710340618	2.866963817	2.73012062	3.885001742	2.595016127	2.397882868	2.836166429	2.848978584	3.129322374	3.603695845	2.658901677	2.617397684	2.89640556	2.976851449	2.955682685	2.617397684
1552553_a_at	5.357206221	5.092940334	5.667626385	5.201710314	6.101328185	5.229508785	5.515479238	7.015671095	5.73026428	6.343260874	5.077333934	5.290012618	5.140393855	6.189798262	5.706150954	5.721192069	4.904913981	5.428126406	5.616193189	4.595492756	5.730151794	5.41071757	5.713498485	5.606223955	6.230287614	5.138538778	6.473738792	6.198625741	5.62727749	5.563570218	6.198387863	5.232231463	6.099869494	8.24445161	4.962944106	5.856160271	6.654146608	6.383253449	4.755533002	6.069238318	6.068763999	6.055781188	5.767763267	5.622265977	5.499413369	6.514444669	5.984210525	5.629336989	5.496535476
1552554_a_at	2.580134144	2.950384243	2.861485915	2.579193827	2.557536277	2.898022142	2.884716754	2.833130712	2.649000804	2.805222537	2.556857563	2.647859167	2.738368889	2.808276558	2.896855881	2.575044839	2.575704093	2.524177052	2.592157424	2.984245393	2.897953416	3.04538049	2.7239285	2.735345389	2.610959486	2.92243499	2.586949848	2.676105184	2.748568767	2.935949813	2.495200684	2.649045623	3.027888096	4.896048377	2.975501073	3.134460694	3.786433163	2.967172209	2.743846112	3.294768821	3.58917004	2.988683801	3.325960857	2.46340078	2.932250128	2.976820351	2.974245271	2.869669481	3.273762269
1552555_at	4.537526034	4.442813236	4.525734408	4.517354745	4.302149871	4.283821269	4.716507858	4.636373538	4.344739958	4.805070763	4.48000826	4.516233867	4.61569677	4.48674555	4.492533672	4.505780175	4.31230141	4.421045662	4.731308608	4.713865529	4.092524064	4.694405088	4.471214751	4.581879171	4.724375707	4.61572901	4.609115584	4.350160706	4.198235201	4.439905336	4.379802228	4.372983198	4.485133841	5.043095621	4.683516682	4.622461507	4.494720275	4.402522974	4.480116301	4.402691707	5.262946717	4.516792265	4.448034431	4.518081065	4.583622857	4.505780175	4.74615362	4.477804247	4.599118619
1552557_a_at	3.061657012	2.869669481	2.71390993	2.695400195	3.311617815	2.860817266	2.693642672	3.035123522	3.518900001	2.53840795	2.569423017	2.816800949	2.562736194	2.785838966	2.761832044	2.32132723	2.526269627	2.63522771	2.54283803	2.542852852	2.900504675	2.558721214	3.031305814	2.995727471	2.69005973	2.754883156	2.718486232	2.420626776	2.466788156	2.684332374	2.633375238	2.475213339	2.872154119	2.583052294	2.540827661	2.964743738	2.525018835	2.637173025	2.865324945	2.284766295	2.506052238	2.70377816	2.442002912	2.758079669	2.426980171	2.571539571	2.67839197	3.038270959	2.22265215
1552558_a_at	4.819104833	5.13038101	4.849812177	4.934820205	4.637954615	4.939021368	5.038324609	4.848569353	4.733931545	5.422163974	5.262065325	5.443018961	5.518556756	5.030452181	4.941692935	4.659647992	4.963578315	4.964134879	4.759160823	4.89652056	5.003248122	5.106181749	4.818940141	5.091682222	4.755450668	4.860898996	5.171528431	4.883504977	4.814153324	4.820364623	4.86218469	4.842882	4.796980462	5.335525622	5.040153378	5.491406648	5.093890518	5.067521167	4.991369469	4.987611581	5.147430525	5.212113609	5.235382511	4.786110857	5.134763836	5.010069508	5.176388261	5.29391037	5.238996354
1552559_a_at	3.729717863	3.492777288	3.439386197	3.207952952	3.047940491	3.357200908	3.596052533	3.327161818	3.544345972	3.671604538	3.587740422	3.567678462	3.50068301	3.317233115	3.15872342	3.227198192	3.207260039	3.294227249	3.188340591	3.555012321	3.567097725	3.522596225	3.492777288	3.806848147	3.226843357	3.353288594	3.448050307	3.352305612	3.199698601	3.469426853	3.095594037	3.457381126	3.42323346	3.468666919	3.484785185	3.582238433	3.366215498	3.501984398	3.597051555	3.26622585	3.726296209	3.233299646	3.29427983	3.282742193	3.369460823	3.314603551	3.554008461	3.570894476	3.459658222
1552562_at	4.456109533	4.917446486	4.389135384	4.130958954	4.561147205	4.405888144	4.581159442	4.37280275	4.516090433	4.63822811	3.750710726	4.409337851	5.040845128	4.223249587	4.802402438	3.844277726	3.5490547	4.068511876	3.957689458	4.620549071	4.624078644	4.218327198	4.42785183	4.525268912	4.622068205	4.766782082	4.910259717	4.075240595	4.70185297	4.382490932	4.087208368	4.422165092	4.470303825	4.199746249	4.288586951	4.406889536	4.098665548	4.142635895	4.315201033	4.34978567	4.236601686	4.079135169	4.208879272	3.912476068	4.324617143	4.229712948	3.884214097	4.734451807	4.227167532
1552563_a_at	5.957928414	4.407730666	6.405275305	6.612313088	6.167406134	6.24836627	5.216072531	6.318728815	4.77483134	4.33118222	8.142458052	6.178479438	6.278534621	4.213440961	6.446392433	7.167628446	6.227106808	6.549851396	6.716967658	7.027923757	4.981869453	6.792607307	6.155961064	5.849189999	5.948259314	6.794073604	5.816269619	6.898370961	5.912640357	5.961886168	6.20407575	7.012621017	5.610516397	4.663713387	5.400146296	4.993139796	4.75757343	4.691568976	5.76419579	5.962177041	3.805372114	7.147455535	3.916331705	7.946544335	5.588413536	6.091658227	6.597980623	4.933263291	4.883601281
1552564_at	3.599164692	3.448626311	3.806140337	3.497674486	3.301929054	4.021380924	3.374076576	3.790633487	3.650731807	3.654566854	4.980279096	3.506335132	3.921417441	3.083483789	3.251539139	3.790572797	3.553111429	3.435559638	3.534954423	4.832682744	4.05506336	3.934762507	4.409428416	4.465950532	4.217022532	4.312810958	3.363808543	3.692882605	3.768939167	3.724506015	3.959313005	4.727094672	4.589869011	3.498760216	4.667881604	4.726121917	5.072603612	3.943449937	4.879040158	3.537443568	4.195263872	4.463274007	3.169769968	4.649035697	5.908579893	5.228243894	3.492772306	5.487752985	3.656801299
1552566_at	3.089213814	2.869669481	2.700977031	2.726394195	2.355544594	2.856321191	2.535929965	2.583886101	2.684417576	3.278297464	2.893973378	2.604146942	2.92371016	2.768646055	2.760014074	2.501572603	2.392520347	2.633747952	2.621165872	2.40691138	2.785672511	2.727531715	2.683029202	2.413618101	3.162626768	2.671495877	2.833490315	2.664387394	2.670770828	2.612564267	2.465692956	2.788917168	2.712568651	2.993610185	2.624857027	2.771796451	3.369244647	2.582182178	3.259616002	2.952736757	3.002533372	6.018820355	2.79887748	2.566329189	2.572475444	2.783471491	2.701131398	3.263980365	2.783471491
1552568_at	3.67677868	3.732550765	3.30729406	3.16638281	3.307838646	3.535023336	3.294270032	3.140678074	3.37460627	3.85484358	3.515763932	3.844509856	3.912687917	3.521136301	3.425417189	3.260633363	3.350872367	3.360316544	3.486457969	3.188172877	3.285925497	3.366584587	3.345563182	3.80249184	3.231569484	3.115918693	3.930056842	3.221390655	3.216408587	3.228058861	3.331295932	3.473049456	3.625952321	3.483839693	3.499740631	3.57238916	3.426431887	3.505090439	3.532202368	3.583804508	4.092447343	3.791714251	3.378283056	3.395234132	3.410973666	3.556002048	3.530491184	3.466238931	3.307150073
1552569_a_at	3.337459436	3.58097044	3.310185037	3.187375067	3.260448117	3.294358962	3.444974321	3.372876743	3.179041461	3.522291388	3.227023672	3.517550216	3.511872389	3.269268228	3.336780875	3.365875383	3.278366819	3.207650169	3.295704385	3.17961558	3.42298666	3.296202775	3.563857085	3.578402627	3.810259727	3.112753026	3.285846315	3.587168603	3.069689859	3.477750546	3.248875046	3.277570757	3.54103407	3.438690259	3.521170359	3.823933727	3.633184188	3.415871332	3.743532529	3.220722363	3.744436245	3.496060878	3.214027685	3.272397119	3.790317492	3.302988813	3.505982766	3.400585489	3.514007925
1552570_at	2.949550566	3.037301126	2.947213317	2.833511604	2.659298437	2.947617541	2.981394621	2.75574017	2.65547817	2.902655697	3.037337032	3.134749554	2.897758828	2.948525631	2.99305943	2.650489745	2.91331958	2.909988414	2.897981118	2.862689906	3.067358898	3.019852064	2.835039961	3.176567974	2.875322896	2.891790561	2.875322896	3.075124544	2.744676487	2.786488153	2.779080594	2.545054808	2.856327848	2.97139232	2.975917879	2.891878757	2.569220939	2.862689906	2.910966586	2.888243897	3.098343571	2.764801564	2.740185273	3.171985395	2.528964827	2.783471491	2.821902999	2.862689906	2.784567766
1552572_a_at	2.197217697	2.077822673	2.358794074	2.41030977	2.235657559	2.147175104	2.440474119	2.216667728	2.316277567	2.219061135	2.171023675	2.183212253	2.122196401	2.368371724	2.433180993	2.222308876	2.256106012	2.304209758	2.349695872	2.181464205	2.025204491	2.453443965	2.178194518	2.178080328	2.081167861	2.355387453	2.140558067	2.301358038	2.121883364	2.157949583	2.169857339	2.143136276	2.299918158	2.327209832	2.171023675	2.249800126	2.043951087	2.252372016	2.293281435	2.374888695	2.080645857	2.355060724	2.909360655	2.246976763	2.20478846	2.305807794	2.166894013	2.492534925	2.223307846
1552573_s_at	2.532838109	2.472696457	2.781593306	2.383052199	2.446580502	2.458765746	2.725073192	2.325378024	2.685969167	2.59312196	2.333480771	2.562438894	2.642991704	2.72114955	2.571621048	2.414204601	2.749191566	2.411821571	2.594858559	2.521435522	2.466788156	2.559393585	2.509337466	2.5563187	2.73114146	2.236905063	2.601954488	2.517261388	2.398931208	2.495195093	2.531850067	2.335032001	2.454436726	2.53509309	2.332209398	2.416735217	2.426859172	2.365764425	2.436558162	2.353514874	2.4864814	2.496061162	3.129426923	2.495254053	2.399221991	2.476586517	2.268164431	2.663843466	2.343448094
1552575_a_at	3.119717907	2.976318871	3.217332518	2.726649419	2.817383322	2.953906406	3.076303123	2.955022072	3.021418297	3.299616364	3.506000184	3.100449551	2.776713245	3.016141592	3.13664968	3.614537381	4.991763347	3.335783428	3.989512154	2.806400745	2.659748628	2.978061139	2.878350972	2.827170571	3.177865298	2.902111788	3.550852183	3.115075612	3.045589115	2.799060284	2.504692297	2.734773025	3.067701225	2.851952207	2.953546423	3.049262104	2.579897424	2.753820279	2.846140469	3.034125612	2.872200811	2.818134876	2.814038082	2.967548816	2.984366354	2.809945979	2.873000454	2.918173657	2.777365177
1552576_at	4.200118284	3.859446047	4.440117227	4.126712097	4.237854205	4.288613068	4.330692108	4.51757456	4.175768479	4.542605119	5.072033061	4.533008026	4.780000245	3.864599057	4.639673203	4.400446112	4.286353467	4.374525363	4.405072278	4.657991049	4.294311652	4.502974411	4.376991631	5.100681563	4.817616023	4.542649371	4.320117352	4.510905636	4.497313927	4.444897266	4.571832139	4.138712432	4.222651195	4.525425283	4.49450886	4.414928063	4.408464785	4.218496696	4.419699253	4.093012674	4.182837427	4.607223461	4.124166521	4.821268149	4.081114585	4.210542341	4.43473121	4.422962595	4.342553628
1552578_a_at	2.485674938	2.655188383	2.69181473	2.504995966	2.257721297	2.673569199	2.31516036	2.383239723	2.928086241	2.59552977	2.799805039	3.297180321	2.729605465	2.587182048	2.923633632	2.515424772	2.592303991	2.69181473	3.078031764	2.588447816	2.464846953	4.457295952	2.755233647	2.579624517	2.513123117	4.236412462	2.961121129	2.802463385	2.472521531	2.717817844	2.843621109	2.454953028	3.598166842	2.250912286	2.648945944	2.545108865	2.636385102	2.774362478	2.548840029	3.209614032	2.650254138	2.383409973	2.645537344	2.765345533	3.969189635	3.013407775	3.141461202	4.474955687	2.531059853
1552579_a_at	3.115422653	3.16416711	3.107863049	3.122348594	2.635971944	3.075339445	3.550760739	3.190221948	3.295525415	3.114073437	3.257259752	3.169065291	3.933741303	3.075256239	3.570537663	3.098839676	2.946095894	3.015516456	3.318297829	2.955718611	3.282569275	3.562974283	3.276269352	2.88163818	3.119538089	2.732917061	3.009801049	2.736287704	3.148947632	2.976431513	3.193483802	2.769335557	3.107863049	3.177889907	3.176567974	2.955026631	2.70666615	3.052899612	2.641376978	2.921708649	3.24372683	3.441410997	2.989102635	3.210627759	3.051710807	3.245960848	3.212368941	3.337863101	2.983088163
1552580_at	3.790388657	3.395140692	3.223204762	3.101225969	3.333838493	3.430211977	3.287196566	3.25282201	3.203679357	3.480471272	3.158147456	3.213725387	3.478843896	3.348234107	3.506701978	3.400926264	3.00672431	3.066813209	3.629604964	3.634096752	3.536661247	3.961568498	3.49633425	3.391119325	3.968424615	3.088486601	3.915373486	3.739959663	3.142010285	3.187456309	3.767012538	3.314373661	3.498014334	3.534974575	3.283086042	3.211260681	3.683009635	3.776741362	3.407023359	3.337312375	3.211229148	3.511976313	3.245791439	3.43669944	3.10207236	3.242714097	3.257793551	3.826672888	4.028124664
1552582_at	2.627368619	2.65812323	2.309708174	3.075077768	2.437311444	2.465266478	3.203059761	2.313031191	2.894262832	2.7115538	3.286071067	2.634651983	2.435388463	2.742557688	2.537273192	2.554717317	2.331782551	3.081063556	2.660154929	2.391554787	2.683735927	2.568557843	2.484351621	2.936136114	2.58740553	2.724379552	3.050132583	2.634554527	2.550593487	2.544701443	2.376513736	2.365688957	2.115880172	2.542696556	2.790785548	2.416735217	2.444221405	2.48556737	2.55776691	2.471492182	2.492476587	2.981131585	2.717683461	2.703197422	2.503306261	2.320219784	2.53206423	3.138612	2.562776548
1552583_s_at	3.024543545	3.040936096	3.212815315	3.21709843	2.875181405	3.037138435	3.095888624	2.812471724	3.177081169	2.959941522	3.34698026	3.089684297	3.485317236	3.106793084	2.938514827	2.762386854	2.845709739	2.809205283	2.907543956	3.10436818	3.259920067	3.387597932	2.922973803	2.735351317	2.752083949	2.888033324	3.182550746	3.104411278	3.000319556	2.895177969	3.127157307	2.973601116	2.805881156	3.031423538	3.30076209	3.196304706	3.139412167	2.685503369	3.163833725	2.747305961	3.181034126	3.173521681	3.005899095	3.025147656	2.928002324	2.85226673	3.52585689	3.608315687	3.172939207
1552584_at	7.87651943	8.273592799	8.42764477	8.186175269	7.952162348	7.927042351	7.821281279	8.562324074	8.005813933	9.111959015	7.770382209	8.165519172	7.448813511	7.84494216	7.514072801	8.351530475	8.399550974	8.542636747	7.944434959	7.478265541	8.035924511	7.778329761	7.636896285	7.465686652	7.299000679	8.020426537	8.062092692	8.336839395	8.49472852	8.73421524	8.290359846	8.878447241	8.770844002	8.463219999	8.258164847	8.121814046	7.57387685	7.968737449	8.188370141	7.344622415	8.133031675	7.61450931	7.225617082	7.875461609	7.873826203	7.620215372	7.923978932	6.728048451	8.063548352
1552585_s_at	2.564413198	2.792017094	2.50811898	2.303734581	2.384097732	2.576788951	2.434171021	2.397227052	2.536231851	2.743451757	2.34623542	2.550100681	2.698306318	2.677806863	2.494411779	2.383153926	2.657810403	2.588117478	2.564413198	2.37624433	2.393853052	2.732545915	2.453616961	2.685728331	2.534456411	2.464660851	2.556414876	2.618052376	2.46768877	2.439780986	2.437005358	2.431688111	2.379537788	2.821385111	2.587417519	2.436995563	2.555834793	2.746875533	2.549847785	2.542073632	2.638832553	2.428889715	2.517454341	2.627301213	2.744738381	2.694201411	2.574123403	2.598774152	2.659900064
1552586_at	4.451544321	4.219922725	4.194672619	3.928528067	3.767884316	3.933624611	4.325949073	4.371317142	4.112420184	4.50681968	4.678313434	4.658478084	4.221676785	4.040378883	4.284142667	4.18607721	4.062555252	4.304905829	4.122241941	4.026084472	4.215451105	4.465839442	4.045871989	4.426837621	4.580574762	4.191654264	4.815843876	3.899024067	4.334398538	4.322792963	4.339016699	4.483810425	4.240785753	4.361243226	4.200841961	4.452455001	4.480488057	4.14632582	4.117351594	3.928297101	4.221676785	4.152564136	3.958012121	4.135775371	4.433479582	4.198206554	4.107436012	4.235258966	3.901458331
1552587_at	2.388802433	2.579977424	2.754474604	2.595546228	2.31748863	2.663541587	2.915253391	3.221082076	2.65920257	2.457723698	2.735334554	3.074432015	2.814861247	2.245182539	2.752780624	2.554945653	2.602909299	2.627208778	2.571945049	2.526991608	2.960600661	2.988170483	2.564037318	2.588532413	3.232089524	2.904668074	2.646549181	2.59233503	2.607718193	2.532638517	2.574155053	2.426687155	2.694910791	2.612159312	2.563525337	2.661417293	2.644969369	2.600665999	2.521047493	2.398414193	2.559987387	2.802510875	2.407403194	2.769845871	2.435826172	2.396921028	2.876980089	3.041736729	2.685011848
1552588_a_at	2.714500202	2.787748348	2.777035926	2.599142896	2.71597447	2.33985577	2.696461532	2.768383393	2.403099933	2.496617254	2.807451306	2.635207137	2.867168413	2.590113782	2.811728322	2.760510681	2.655899156	2.809205283	2.46927758	2.526784524	2.532901409	2.820461528	2.498798339	2.597343685	2.804214919	2.625788481	2.73177434	2.656921293	2.41889689	2.850717638	2.580343485	2.528380836	2.512080152	2.644327367	2.630681703	2.733586569	2.532073951	2.62310099	2.544888096	2.648967271	2.696912185	2.65521048	2.587016078	2.693757211	2.776501321	2.666980724	2.577987662	3.205886226	2.590113782
1552590_a_at	2.448203435	2.404386676	2.562551932	2.494340628	2.480342224	2.41537471	2.514794987	2.516544946	2.248365093	2.844482298	2.342635081	2.649923026	2.460290426	2.216492764	2.612533513	2.358799807	2.235106429	2.482992291	2.608238885	2.410333704	2.491251217	2.465477573	2.503830932	2.67789645	2.466451564	2.329675047	2.59301002	2.537122181	2.42339427	2.377731694	2.352084472	2.418062686	2.355430726	2.523412935	2.252610507	2.434042871	2.674648817	2.209974927	2.483970464	2.425902937	2.640669324	2.603743387	2.468616544	2.241747852	2.350801627	2.461535889	2.724943288	2.486617522	2.611292951
1552592_at	2.447679324	2.40487162	2.210101846	2.493121194	2.358827445	2.37701607	2.18906766	2.093337283	2.259263005	2.461620354	2.349802258	2.202339895	2.319537416	2.314883186	2.413952544	2.348549182	2.330162186	2.349249119	2.168660919	2.266857651	2.779980532	2.448040189	2.351192528	2.270712545	2.23736494	2.487918799	2.462996772	2.030992383	2.487408451	2.281389139	2.156570495	2.303084513	2.390973086	2.288333695	2.230888559	2.238967596	2.178345071	2.064381063	2.1264025	2.48591389	2.532143068	2.46200557	2.257580056	2.364450856	2.506199699	2.252150657	2.144747387	2.612857829	2.368167639
1552594_at	3.947996053	4.22721148	4.623851131	4.646232005	4.284546091	4.58803123	4.84503806	4.374957795	4.402187915	4.438906132	4.813877497	5.023732959	4.645160307	5.428153721	4.413208522	4.459833311	4.737161276	6.133845893	4.774543435	4.645570271	4.823324105	4.682443685	4.42985356	4.948985619	5.12651169	4.736031592	4.286932035	4.648483549	4.555767425	4.384843727	4.624140821	4.741623609	4.509253212	4.575251579	4.610706631	4.799480763	4.619671078	4.359672673	4.973169186	4.569971685	4.949071369	4.971260001	4.436162543	4.869545779	4.835990641	4.444969707	4.642282995	4.386776304	4.765865447
1552596_at	5.593568252	5.611663971	5.467077764	5.289374319	5.043440295	5.459057068	5.460641511	5.486205551	5.122201526	5.998725771	5.726315772	5.818742033	5.82136659	5.431423029	5.225768308	5.479244477	5.474648984	5.310830284	5.530564246	5.178285625	5.698027954	5.755518502	5.468564845	5.709630433	5.652063782	5.532856163	5.615064345	5.279839638	5.493205113	5.376392809	5.104318876	5.324799195	5.591847367	5.632721123	5.372121799	5.57639385	5.617280358	5.343884184	5.379540461	5.31039599	5.805365266	5.344193541	5.463260888	5.325327225	5.494679492	5.302938877	5.46559298	5.578557529	5.649705106
1552598_at	4.142286876	4.01375928	4.321645348	3.555216701	3.83479734	3.68060344	3.945388831	3.804074645	3.608315477	4.48743279	4.094629995	4.160377255	4.104061896	3.845647892	3.759086641	3.640248953	3.682847638	3.447455326	3.703344052	3.773333004	3.831954615	4.141209976	3.867416407	4.198175914	3.992466085	3.777784785	4.031111834	3.596052533	3.88253054	3.386224387	3.904903778	3.838316211	3.780672675	3.77520764	3.805055807	3.827783334	3.910375377	3.628771165	3.867416407	3.522448988	4.09418749	3.734569191	3.54470168	4.242322156	4.080855938	3.813233415	3.607175476	3.878046236	3.955685548
1552599_at	2.803404006	2.901362934	2.77363576	2.4264447	2.501386038	2.662482569	2.718398664	3.060594167	2.665098564	2.738158528	2.555192959	2.484001467	2.888247035	2.891622012	2.662966488	2.507180493	2.612595936	2.63323428	2.732869692	2.651227931	2.791255014	2.576965479	2.685011848	2.723416184	2.66090315	2.445560615	2.832998429	2.688643897	2.651853501	2.547163197	2.613547845	2.734773025	2.512650487	2.815478502	2.704562946	2.824710426	2.608459473	2.656946611	2.645201769	2.664706838	2.794177123	2.685011848	2.485179698	2.720161663	2.713539029	2.669870928	2.527742898	2.731002301	2.865393354
1552602_at	4.099139083	4.010078768	4.194959739	4.046321602	3.817076133	3.885934736	4.067236472	3.99618217	3.758803815	4.234690426	4.226652622	4.435030643	3.940547689	3.886794696	3.926757171	3.984505959	4.009135748	3.914165051	3.980090116	3.848257623	4.114050503	4.512136416	4.028264013	4.321411171	4.309848724	3.639622441	4.115950591	3.895257508	3.986219571	3.861122256	3.788321241	4.069909182	4.208253704	4.57625889	3.980326895	4.035445115	4.104514459	4.193016614	4.184254658	3.929412542	4.225587537	4.093640918	3.847175781	3.962506283	4.025406525	4.076880907	4.290621598	4.130154762	4.061021295
1552604_at	3.469110682	3.617251896	3.624516451	3.268062853	3.608293055	3.307181199	3.82713551	3.214407911	3.251443999	3.509572481	3.604087561	3.822302571	3.566655625	3.649848074	3.495742106	3.320158547	3.499218091	3.352544843	4.333068222	3.580310584	4.211778761	3.617742822	3.48313703	3.630974564	3.622436681	3.499311851	3.778745526	3.52547261	3.542157135	3.748080665	3.387780566	3.253191807	3.50714323	3.762619002	3.530928618	3.54257022	3.715041935	2.988221093	3.506485655	3.559542082	3.851724287	3.260013908	3.159343233	3.967246588	3.539153338	3.182825403	3.711088572	3.982230975	3.42078453
1552605_s_at	2.775207091	2.915679996	2.691882375	2.66596283	2.698862985	2.832720859	2.790458913	2.67178484	2.50760097	2.841825065	2.683632908	3.276097104	2.807309537	2.828530722	2.658461852	2.809636741	2.612595936	2.762856094	2.667535296	2.633281881	2.722353883	2.659838319	2.598427602	2.898373762	2.800468635	2.914550095	3.122027381	2.502252604	2.805330404	2.528700983	2.724000744	2.56316479	2.712090093	2.952716784	2.819987117	2.694173888	2.662326181	2.655197278	2.757917824	2.764760525	2.955511337	3.298969496	2.736199032	2.51952052	2.495386966	2.690456085	2.609420345	3.207433802	2.662613736
1552607_at	4.297950211	4.72094853	4.757274234	4.303244205	4.033781538	4.410924882	4.306372439	4.967078648	4.21652013	4.049145918	5.805066858	4.667443198	4.576298081	4.191751849	4.573391843	4.097295967	4.381394009	4.638264513	3.954656192	5.485557929	5.166940565	5.039214188	4.511718218	5.063211187	4.648638053	4.64298916	4.095897936	4.363692975	4.493284445	4.89919937	4.601226243	3.886990486	4.691792615	4.666300554	4.645767325	4.552821409	3.874977387	4.534814102	4.098878531	4.288949166	4.074386888	4.231393539	4.00719857	4.073319103	4.610458844	4.408033475	4.025416692	4.596130864	3.924009308
1552608_at	3.846913183	4.113351262	3.456461299	3.817661486	3.78812057	3.544924082	3.819060139	3.767863348	3.774438536	4.219052302	3.756519321	3.863931029	3.665408362	3.771869435	3.510010143	3.958012448	3.535975131	3.588860703	4.073351363	3.827785421	3.946947819	3.831213733	3.892701632	3.997805739	3.829412931	3.866631435	4.04450522	3.596184043	3.664656643	3.635619693	3.50891696	3.473564058	3.750452036	3.733635869	3.624504414	3.752322048	3.782291021	3.720848536	3.897417054	3.788243712	3.845965245	3.680574435	3.515707955	3.926379464	3.519759097	3.771600567	3.726591666	3.839018454	3.788587244
1552609_s_at	2.813726399	2.745471058	2.905643562	2.888267325	2.932186066	2.970737353	3.012037057	3.027164244	2.740602423	3.056142278	2.854409056	2.870966877	3.225296382	2.731042953	2.774852772	3.013511798	3.113326306	2.793370544	2.922925786	2.767368376	2.829271232	2.952646987	2.796301331	3.126815574	3.030759781	2.97066044	3.174949961	2.773229622	2.858914573	2.947396877	2.888771874	2.967672001	2.9819601	2.930317372	2.917820949	2.979662044	3.015019286	3.006576877	2.930317372	2.942997241	3.171910969	2.806663226	2.890756945	3.126200452	2.753805142	2.986393627	2.887924444	2.959211427	3.114090407
1552610_a_at	8.967498287	9.127256684	7.222029871	8.602327294	8.684526404	8.901023993	9.347770646	8.38937793	8.947337798	8.638553987	8.261659474	9.251767448	7.975050135	9.228869959	8.960967405	8.545252285	8.762174587	8.571462236	8.71267644	9.35046661	9.68548074	7.450503876	9.377658651	6.461398662	5.836163019	8.803691714	7.976573822	7.989743391	8.677399286	9.445231724	8.065647326	9.241454252	9.532026611	9.257865079	9.956455816	9.213969526	9.992292669	9.73529845	10.13758222	9.538799717	9.932103872	8.812128971	8.820572952	8.158873245	9.457473601	9.380517728	9.113608979	8.819318415	8.707221466
1552611_a_at	6.769433177	5.980740821	7.84498905	7.282137802	7.024275739	7.139921756	6.547440971	6.834982135	6.706016094	6.875523647	7.400537918	7.465311222	7.219493409	7.053252124	7.273323132	7.028676488	7.100714084	6.985888591	6.992884123	6.906525683	6.915412878	7.07880169	6.936336922	7.533895375	7.303585281	7.663108194	7.309490272	7.175687592	7.992818276	7.267273148	8.35965448	6.919482953	6.597970417	6.98622964	7.613166872	6.948007743	7.411930219	6.870116169	7.803827819	6.990795927	7.377770127	6.650615523	6.468323259	7.944782279	7.158657198	6.870646781	7.160905669	6.38154243	6.127361437
1552612_at	7.038977675	6.84715581	6.176831901	6.862339545	6.999191444	6.798996157	6.690510163	6.875066195	7.026167942	7.368349043	5.983619412	6.801618664	7.118827641	6.903799799	6.725460827	6.986316171	6.496509438	6.77586556	6.281766908	7.436026146	7.631584312	5.066805726	6.499776465	5.216373305	5.507623125	6.666748492	6.932984925	6.336330462	6.911628401	7.358371541	6.012465931	7.887490649	8.348928204	7.702573189	8.342745173	8.352684242	8.610927513	8.142916497	7.909186621	7.808286798	8.319052705	7.855112188	7.277663426	6.543088765	7.569068087	7.632765753	7.936876018	6.989722115	7.226278319
1552613_s_at	7.328454268	7.319528458	7.225800904	7.35336815	7.623493175	7.259047524	7.170788544	7.060840907	7.412976962	7.693814407	5.972145071	7.162881936	7.444040823	7.370034169	6.977475375	7.617426722	6.646291973	7.031225673	6.649064797	7.585369666	8.152103909	6.380285946	6.877387922	6.325097695	6.515650482	7.064364367	7.801969252	7.251708321	8.005374794	7.628679079	7.339076809	8.26726183	8.6809931	7.307308838	8.490074309	8.574082395	8.880447048	8.424025494	7.997530994	8.327225694	8.248369689	8.147076291	7.061647044	7.012393808	7.917726561	8.05596459	8.147040885	7.242234772	7.50845039
1552615_at	6.828099641	6.75324196	6.649806961	6.673236028	6.108120409	6.430055598	6.638575546	6.544015717	6.712220768	6.737091042	6.843697986	7.172162525	7.356446555	6.337743982	6.839754768	6.476426419	6.867667785	6.639990521	6.824259742	6.851208975	6.329616907	6.347610066	6.188420696	6.59737232	6.69980688	6.228466078	6.627492627	6.624121794	6.315212396	6.361754619	6.269950392	6.356813319	6.433725129	6.801720991	6.909372638	6.626165988	6.525044038	6.71318198	6.487419266	6.435166334	6.63460315	6.143330802	6.465639621	6.716857097	6.531161915	6.472197881	6.418362433	6.938775609	6.44984092
1552616_a_at	3.751910433	3.984779953	3.682941298	3.605761706	3.712937023	3.831289943	3.944985776	4.137990878	3.899138109	4.043089148	3.741450013	4.179206404	4.225954908	3.723613309	4.066658813	3.964113591	4.183517186	3.696011879	4.068178099	4.054629545	4.16326339	4.31739666	4.057861182	4.605257254	4.472406416	3.873455534	4.327513849	3.87409772	4.004565504	3.901979415	3.878288352	3.773032922	4.080522258	3.892925968	3.906979441	4.332825373	3.911723959	4.343072938	3.886155317	4.070143089	4.474097707	3.821387598	4.159188674	3.836034124	4.165803512	3.939779711	3.964618745	4.260942276	4.051661142
1552617_a_at	7.41605334	6.902267909	6.712559267	7.61574202	6.978232977	6.929174379	7.336236669	7.07437388	7.559409754	7.48484115	7.068188444	7.071358278	6.318196533	7.026193106	7.153971592	7.24890952	6.925569981	6.604607067	7.132278193	7.29667454	7.110255982	5.800055332	7.540626351	5.385488142	6.139745986	7.217424071	7.079115173	7.035977897	7.256879541	7.401848872	6.775003185	8.477572152	8.034861678	7.822686905	8.119808951	8.08015359	8.193392326	8.547396699	8.153573002	8.412684199	8.134447522	8.200851234	7.810956254	7.054331876	7.937368453	7.959363903	7.65711765	7.342919732	7.872381184
1552618_at	6.190130689	6.889111348	6.525953292	7.184449577	6.675031091	6.303272663	6.640228769	6.889111348	6.795870792	7.342696892	6.195153545	6.846998123	7.05957705	7.190772207	6.44457939	6.724188329	6.453543222	6.776285124	6.29152264	6.27116261	6.932331897	5.942298627	6.564415118	6.167351852	6.356874719	6.437837636	6.935504772	6.745951527	6.840962471	6.6461567	6.517820094	7.694343913	6.919779842	7.623574737	7.156322932	7.449892871	7.520564591	7.621709332	7.579504276	7.139600266	7.845737487	7.464194329	7.532380072	6.536532928	7.193934382	7.018653129	7.154897355	6.894107626	7.159457009
1552619_a_at	5.296512485	3.225625799	3.822059672	4.57870545	5.021033666	4.994326403	4.40382277	4.246141902	3.945045012	4.013534962	3.715188323	3.816889201	2.986244228	4.418455009	3.502373221	5.760492669	4.134687189	3.949561545	3.755044859	3.604614503	3.967040546	3.58969662	3.277192102	3.220548608	3.368717782	3.578073991	4.445190886	4.539072732	4.716788959	3.718444257	3.588587129	6.812196884	4.609879612	5.59113455	5.242610828	5.353353106	5.926293453	6.543307439	5.177617246	6.093609547	5.675288937	6.202904098	9.699020504	5.000571469	6.53785618	7.321221118	5.493909821	5.863971679	5.729844668
1552620_at	6.180379265	6.327831264	6.316090057	5.599459665	5.420573907	5.870060211	6.28298393	5.801297995	5.87911435	6.216438144	6.11904478	6.394191838	6.272080679	5.971579544	5.706150954	5.650168456	6.168132172	5.808208412	6.218921159	6.016838626	6.104960502	6.078062992	6.030963046	6.250177403	6.419813748	5.572963367	6.282737382	6.033654264	5.914809927	5.761625485	5.881778158	6.070978703	5.779657802	6.260372258	5.735972594	6.255244314	5.726185623	5.823594182	6.086102602	5.904667638	6.018551119	5.977897888	5.602802724	6.106756457	5.698595678	5.741449914	6.064707379	6.30877739	6.038505934
1552621_at	8.930034449	8.629762734	8.136671283	8.026825109	9.779533588	9.52728832	9.712031249	10.0220157	9.099836167	6.99730714	10.82724054	9.593270285	9.343318756	9.482571936	9.8860093	9.177209026	9.616972293	10.32518418	10.43005094	10.64754825	9.810870592	10.19872448	9.879557168	9.951840621	9.973685063	10.54791477	7.801969252	8.872731723	9.106768461	9.021239731	9.603029501	9.849338514	9.511022214	8.498593832	9.85552559	9.781604527	8.198155866	9.045899244	10.03000297	9.618591914	9.521633439	10.09704625	9.203243516	10.63258239	9.616514838	9.368922414	9.898417534	9.848344012	9.775262192
1552622_s_at	8.360200595	7.868550921	7.149978575	7.055358072	9.04905602	8.563929547	8.8102496	9.135958933	8.333706596	6.089474641	10.12849151	8.744540479	8.344432136	8.414936493	8.86237065	8.297384153	8.6502371	9.447791462	9.529418681	9.543878812	8.981190072	9.382145411	9.034587384	9.39083889	8.842397071	9.76017691	6.448470623	7.961813236	8.392097893	8.150967542	8.522392598	8.976300394	8.673927636	7.570477649	9.02551175	9.01168943	7.100509279	8.109291551	9.047264346	8.583045301	8.354581138	9.200831708	8.127967308	9.878680301	8.872321345	8.418400698	9.160278451	9.263376945	9.091729835
1552623_at	8.445651361	8.379690572	7.816359492	7.661221536	6.755010448	7.71945466	7.500250179	7.119979146	7.071300896	6.742471147	7.483721803	7.63292762	8.423020114	6.498742717	7.430850835	8.330567343	7.703209165	7.328928578	8.075794383	7.990532399	8.89335233	8.645567046	7.049403859	8.37382128	8.450746878	7.664376666	6.845566422	7.909785042	7.246922007	7.266675172	7.422786696	8.127797022	7.907192513	6.39680904	6.131427678	6.88830948	6.667332141	7.174381141	7.306699638	7.90946052	6.503209221	7.771176707	6.134853269	7.507137022	7.196148556	7.04219334	7.248516836	6.07939716	7.060792976
1552625_a_at	5.954683944	6.47343567	5.487941737	6.112348158	6.967462484	5.972078729	6.304099545	5.933282739	6.052028032	6.32828966	6.034199602	5.316732369	5.518892904	5.948894489	5.830289139	5.734802304	4.727392216	5.96903797	4.563241542	5.763446463	6.394394978	5.2801538	5.800275275	6.188684871	5.581821166	5.649907654	5.701990056	6.035901255	6.002434318	6.26853123	5.959885342	6.978816088	6.46765156	6.049351325	6.55573554	7.366032774	7.62810825	6.835379371	8.690204651	7.727326757	6.944161767	7.656243141	6.390417537	5.664407008	7.145507901	6.445489425	7.192973844	7.111758383	6.983066682
1552626_a_at	7.195857439	8.313066053	6.691045626	7.307472439	7.861764286	6.493373201	7.713556538	5.434882744	7.088116402	5.999907309	7.731801469	6.805146534	6.451199524	7.716300743	6.881399008	6.98729698	7.164938864	7.48054104	6.921075742	6.333014217	7.105389939	7.460399865	8.005230047	6.917822485	7.227072113	7.059164244	6.901102263	7.88012245	6.991936243	7.253254178	7.147397937	6.35506944	5.388646155	4.991893762	7.477721049	6.610484775	7.061584599	7.806251281	6.809888273	4.739899248	7.189006283	6.66384666	5.74700496	6.789591025	8.708989519	5.979329385	7.615838215	8.096567869	8.365538166
1552627_a_at	4.210999299	4.169813993	3.914958568	4.016657582	3.953560456	4.22287581	3.980015629	3.841783778	5.020953862	3.699583627	3.500310767	3.45832521	3.76699463	4.188905247	3.281522014	3.445661057	3.888783193	4.061151205	3.850680182	4.429549781	4.616335508	3.213289538	4.516919021	3.424544956	3.420607903	4.025278475	3.8527485	3.851152289	3.88611065	4.111994512	3.424215657	4.611557412	5.030474539	4.616691424	4.220681439	5.544905156	5.691969148	4.967030641	4.994450571	3.659911472	4.956703097	4.454052444	6.346997814	3.441946841	4.841279385	4.419720104	4.229069004	3.772490414	4.238523726
1552628_a_at	9.366259968	8.780012009	9.515479794	8.918650658	9.668748657	9.733634021	9.240202168	9.452616082	9.231173571	9.033177655	9.523542541	9.424447571	9.093411622	9.307157216	9.062709408	9.364744782	9.334174127	9.584850808	9.163489271	8.906611082	9.410901471	9.11187649	9.262527002	8.436547862	8.35870334	9.539219567	9.233225293	8.857500397	9.375118904	9.256671694	9.667459286	9.528261534	8.993552674	8.649466198	7.783003788	8.196619808	7.877430096	8.911442732	8.209894369	8.235550819	8.481433154	8.96966214	8.501910813	9.398139938	8.551261969	8.460774042	9.12641102	8.709429646	8.555576813
1552629_a_at	2.998130552	2.94606018	2.746893524	3.035699455	2.889731497	2.815139599	2.884716754	3.15836257	2.911744256	3.181203389	2.860580233	3.426919532	2.948612148	2.621326582	2.976812866	2.926386333	2.977829074	2.968949038	2.749734065	3.141310534	2.858557068	2.948713807	2.465208857	3.080794396	3.091627258	2.969699647	2.891225129	2.799602296	2.891753355	2.926426538	3.082036004	2.944987708	3.047600042	3.158810128	2.920896614	2.890566285	2.93658574	2.686469806	3.12215941	2.971398859	3.256699526	3.037419989	3.041052038	3.212957972	3.225887901	3.15093425	3.275462441	2.949550566	2.904588692
1552630_a_at	4.568163559	4.497840418	4.534267984	4.703051494	4.557996148	4.119215976	4.181396141	4.535828496	4.287942179	4.67420541	4.565718937	4.921295807	4.561625111	4.201431573	4.694712698	4.586209614	4.418981117	4.101799366	4.830928571	4.89291452	4.959310555	4.234831249	4.276317624	4.930830198	4.280519011	4.728048818	4.613080171	4.412437718	4.683484029	4.541838584	4.412513897	4.963754427	4.379431197	5.106888807	4.915008871	5.004563855	5.017445627	4.704501298	5.273174719	4.899378598	5.223571126	4.568705951	4.562694637	4.39554593	4.750261436	4.381846391	4.793692132	4.644202678	4.600504458
1552631_a_at	4.090854344	3.442274585	3.965979587	4.081778609	3.781629451	3.861123922	4.230572719	4.002698557	3.983145799	4.452372585	4.013379248	3.995474695	4.524816432	4.404168631	3.666315465	4.0828492	3.79675319	3.531886519	3.924445956	4.07332053	4.088414247	4.384630681	4.014193629	4.244241205	4.331122864	4.051788664	3.74405807	3.538939689	3.561165193	3.877578339	4.086538717	4.095505348	3.606964636	4.410956141	4.004173197	3.724395774	3.932423547	4.027215057	3.977924416	3.916354392	4.248390458	3.710061797	4.47095163	4.002698557	3.865101181	3.651174064	4.050699548	4.101084494	4.464241755
1552632_a_at	7.226366322	5.296448179	4.458261242	4.532956959	4.471304626	4.783943856	4.405478037	4.292716838	4.673042502	4.673042502	4.316422574	4.078844985	4.844245472	4.691764023	5.152254919	3.893139353	4.568708654	5.172990705	4.541225767	4.550261616	5.044038793	3.418760218	4.571836098	3.725701808	4.933321348	4.722622161	5.001239636	4.590342352	4.549658847	5.288908227	3.868242662	3.622485263	4.750728622	4.200885277	5.978205472	5.075069344	4.647435939	5.192087772	5.036695844	4.637585022	4.677522924	3.804997265	3.928932783	4.1059049	4.024891975	4.673042502	3.847107293	4.522318208	4.298063963
1552633_at	7.629305136	7.537627923	8.293949296	7.846959351	8.575604052	7.862020745	8.039188279	7.550345521	7.973837748	7.588154218	7.650249175	8.608734774	7.67351462	7.042594692	7.69322337	7.882360045	7.459210144	7.98831545	8.142779954	7.906583138	8.353456443	7.613437932	7.224064675	7.588126175	7.396710474	8.554428495	7.965736409	7.577447359	8.605419571	8.274622603	7.762298015	8.512203781	8.11128775	6.189098805	7.072249498	7.429222329	7.747511022	7.727260695	7.526264799	7.793901898	6.247352004	8.569294687	6.45234431	8.708674476	7.374241133	7.922268107	8.225921748	6.60008316	7.269615016
1552634_a_at	7.930191027	7.990384098	8.747969872	7.891814496	8.215096068	7.492755223	8.126089655	7.082093771	8.052330444	8.010460144	6.566311833	8.114764091	7.597629839	7.009059775	7.486037343	7.928252881	7.737434962	7.690805704	7.887268626	8.434242174	9.147082152	8.180270065	6.869529241	8.021941089	8.386997526	8.300223416	8.356466877	8.335682856	8.374072728	8.460506019	7.779814779	9.351302661	8.449815781	6.163756164	7.143901825	7.857557492	8.682999025	8.204325603	7.768628686	8.17785866	6.836138438	8.054975974	6.726897881	8.137706285	7.137422287	8.020956624	7.87192059	6.33562195	7.143686173
1552637_at	3.21753718	3.450329817	2.94617649	2.763802876	2.777479697	3.079990721	2.920225531	3.179337028	3.009690243	3.064750717	3.178266382	3.156797107	3.099710996	3.060821676	3.214434013	3.196632463	3.238941635	2.953695263	3.106900614	3.256680134	3.060821676	3.231352246	2.703439093	3.412294669	3.297305411	3.304055974	2.964986695	3.043683597	2.896703719	2.926981242	3.26389473	2.958121426	2.94063308	2.915409453	2.94509327	3.116974667	3.102965454	3.069549976	3.003558946	3.262283665	3.09186117	2.955191195	3.142802026	3.075077768	2.943575304	3.092462069	3.258340132	3.625773356	2.978768288
1552639_at	4.51006816	4.455561679	4.893428971	5.688849416	5.744617708	4.832026466	4.127880828	4.065333749	5.014685972	5.766407026	4.332449206	4.802573174	4.308892739	4.631656215	4.050554926	4.24934	4.380761738	4.391238769	4.421599591	4.475686837	4.989083817	4.251845987	4.581448906	4.173658045	4.133708543	5.128484362	5.032407487	5.293047072	4.826280786	4.674821247	4.768409166	5.288863752	4.701221864	6.709288938	4.621705919	5.206978542	5.04387535	4.556269557	5.564394154	4.66999363	5.972831911	4.81582839	4.987681929	4.119636467	5.407077752	4.417813181	4.715009073	4.868611154	6.047860754
1552641_s_at	6.206854879	5.809621824	5.678971558	6.147355056	5.843226053	6.141348565	5.760306876	5.975691475	5.907916719	6.303820322	5.491224215	6.065548283	6.012484415	5.775093246	6.003833214	6.540041639	5.587603162	5.815968614	5.760140149	5.813662376	6.329404863	5.279089632	5.917694354	5.454517869	5.640669286	5.893343806	5.343046505	5.908118467	6.093004259	5.934787794	5.127581685	6.352199801	6.290774459	5.947898266	6.163177737	6.054728352	6.623955943	6.526058462	6.722572664	6.771021443	6.295750989	5.417088843	6.295575807	6.20684331	6.731856617	6.117293702	7.678505931	5.704431636	6.253330636
1552643_at	5.416823632	5.95673982	5.423286941	4.742552873	5.707004789	5.396405594	6.068220605	5.367484924	5.773542398	5.796928319	5.066718494	5.695170293	5.67449116	5.594426475	5.809323767	4.873027481	4.834207392	4.88403606	5.455188507	5.835063074	5.729403258	5.182427779	6.193597811	5.439506977	5.069824594	5.790650772	5.739474283	5.7648323	5.778556018	6.052410129	5.753202102	5.088233905	6.849459462	5.517773852	6.325494652	6.432076284	7.569179497	5.354762639	6.755963147	6.109723153	5.138116486	5.132306643	6.193019434	5.585854531	6.578771111	7.380455114	5.395959166	5.911599854	6.234316174
1552644_a_at	5.470335837	5.314184619	5.603601128	5.972584052	5.560586731	5.021922141	5.488031048	5.034845597	5.518093973	5.760357746	4.818515906	4.240241781	5.167828694	5.076556142	5.361359812	5.201261228	4.874119333	5.391536303	4.502110977	5.506094724	7.018362562	5.146233306	5.188406465	5.72309764	5.346480043	5.44933425	5.238261581	5.530612601	5.230804166	5.392251468	5.593540926	5.207456033	5.079851167	5.182808625	4.935273753	5.461519611	5.534297069	5.087843989	5.843872456	5.142631547	5.398862717	5.66825349	5.374049886	5.079181188	5.88132739	6.033410972	5.689880401	5.00412726	5.334117301
1552646_at	4.816444656	4.977144632	4.299703974	4.448072432	4.586369729	4.219938274	4.402586295	4.922532496	4.787221295	5.075741211	4.617869742	4.798425054	4.733842721	4.595685746	4.569785878	4.404659705	4.677811407	4.49052749	3.993488768	5.008156497	5.276272733	5.094694849	4.717411171	4.383047387	4.804254716	4.499266244	4.579940404	4.430245308	4.745575622	5.226263953	4.542654387	4.965464939	4.847475137	4.615556615	4.816764636	4.734272511	4.328246162	4.770777868	4.845772525	4.702833197	4.934848081	4.276999943	4.441342808	4.61721735	4.764735408	4.56263975	4.315459306	4.920715846	4.923774376
1552648_a_at	6.477502584	6.350422777	6.335735241	5.512308251	5.863086434	6.575778842	6.815300188	6.224292909	6.481278502	6.33767306	7.412633214	6.98033739	7.311413274	5.885021116	7.242734652	6.193249544	5.974669175	6.28297139	6.308493984	6.975055408	7.156921685	6.788497257	6.549392027	6.20941583	6.08123859	7.697359162	5.992986903	6.081328229	7.065197983	7.24870311	6.770503603	7.030438648	6.514975528	6.480792547	6.187564153	6.601308816	5.740797075	6.303264031	6.841075569	6.950637129	6.066579378	6.645588115	6.810544279	6.846862579	6.101524838	6.035386759	6.712523513	5.885700329	6.805489458
1552649_a_at	3.548784928	4.331122864	3.570391755	3.748896165	3.50633201	3.656044307	3.347652076	3.608953775	3.424945025	4.634313784	3.35794549	3.629237337	4.240252192	3.952624677	3.99618217	3.424697637	3.589742925	3.868328283	3.651802608	3.65371135	4.203608416	3.415168416	3.271270356	3.271017164	3.287000828	3.785224983	3.860645493	3.968634412	3.73422279	4.051031342	4.049500929	3.402545456	3.764938906	4.993099596	4.301409035	4.617176743	4.546859298	4.402522974	3.787912699	3.94620319	4.627498141	3.910783201	5.195851945	3.43266435	4.933464417	3.722861077	4.188012027	4.366067239	3.986127989
1552651_a_at	3.869605313	4.192977432	3.585234402	3.772848269	3.738635088	4.083430656	4.059749326	3.754273594	3.76561599	4.70569408	3.575690964	3.865341696	4.132135505	4.03286936	3.703461925	3.737076918	3.717306722	4.115245351	3.824081316	3.94760136	3.861985994	3.68997735	3.871342107	4.369232691	3.654088926	4.00540779	4.337902218	4.578216889	3.90044737	4.209993901	4.168215513	3.848614239	3.944185483	5.504413064	4.657456507	4.784360244	4.570194645	4.491514011	4.398240268	4.098461624	4.522550203	4.2639036	4.829488834	3.882910014	4.588239557	3.774791322	4.315862947	4.048983968	4.426043334
1552652_at	4.600974393	4.724364436	4.749992963	4.503899741	4.377722723	4.335860724	4.558146779	4.901418429	4.480226247	4.450459234	5.031881639	4.619946717	4.543762603	4.51777079	4.525348616	4.353766106	4.650482224	4.554488174	4.471962932	5.185577861	4.993001721	5.319513853	4.184329721	5.301594811	5.638777797	4.790210555	4.717425	5.048193615	4.388426551	4.501278768	4.544600559	4.397207101	4.462549423	4.544693389	4.28631094	4.745251284	4.546193995	4.051305934	4.738790615	4.541043523	4.372938519	4.769881678	4.083649374	4.661678576	4.364577707	5.118712807	4.330043701	4.863346797	4.339317642
1552656_s_at	5.762076845	4.64580784	4.574513312	5.643326339	5.489868408	5.996507764	5.571715152	5.289538429	5.751363961	5.660845201	5.471152577	6.054380603	5.95497228	5.49091427	5.596343175	5.112912307	5.36313658	5.378287495	5.656770273	6.083364395	5.869235262	4.846289581	5.770788087	4.635177436	4.75351376	5.594237752	4.516017033	5.184607109	5.420737686	6.197242427	5.117983223	6.916288229	6.382887942	6.262137827	6.595148097	6.839523699	6.15492034	6.805625521	7.010648236	6.591423646	6.997827665	6.882783656	6.494508784	5.588602812	6.540665274	6.2304306	6.122265119	5.022029002	6.294509903
1552657_a_at	4.127710173	4.201565326	4.138667265	3.985310059	4.080013153	3.975651941	4.283036104	4.096705044	4.139613084	4.355034743	4.205554987	4.401885847	4.170937114	4.047742974	4.060832319	4.087702331	3.968758924	4.140245029	4.173162832	4.184665998	4.250482012	4.737505713	3.857954619	4.407359704	4.066862478	3.982370338	4.331306603	3.885022351	4.129862122	3.773411375	3.82804206	4.152654865	4.00166594	4.405347404	4.131985458	4.276131632	4.297438215	3.971897066	4.127710173	4.24055925	4.466155202	4.15657015	3.928543211	4.277747929	4.147613824	4.15689922	4.164582257	4.198374703	3.998194303
1552658_a_at	3.223052835	3.739224652	3.322228776	3.090458038	3.204270872	3.804095191	3.376002912	3.555352365	3.646192899	3.256523042	2.994318126	3.470954988	3.083698747	4.104246629	3.749691197	2.957977158	3.063642645	4.648319571	3.136260421	3.470954988	3.164864457	3.202563741	3.368268159	3.367884488	3.041092747	3.302603308	3.343988037	3.10648014	3.181315446	3.153597699	3.436141211	2.879133153	3.409036045	4.682906417	3.439777225	3.195059763	2.890998857	3.32839089	3.016767628	3.21436593	3.285805728	3.109313005	3.384550633	3.088114818	3.120490739	3.174552292	3.253837267	3.380237552	3.986127989
1552660_a_at	4.319284544	3.627116548	3.168381477	4.040428737	3.526853534	4.327093458	4.159555328	3.674606666	4.066298412	4.051157941	3.85286982	3.88959298	3.48172737	4.105876085	3.90275007	3.284876456	3.994821806	3.535023336	3.490875542	4.443942401	3.826959998	2.534291949	4.305456518	3.203973403	3.429482762	3.342162493	3.845244074	3.78906159	3.665884997	4.345619147	3.146517007	4.564423733	5.485185596	5.41961372	5.508498552	5.911157522	5.053692669	4.972426477	5.430333002	5.807613566	5.118862576	5.375122785	6.509086102	3.100612467	5.052837064	4.289321932	4.709215467	4.151099832	5.049529512
1552661_at	2.16605497	2.183656952	2.355510423	2.167416567	2.00263014	2.098089204	2.097210395	2.346352741	2.293572866	2.158654754	2.313530531	2.088039807	2.350813139	2.02681352	2.200027353	2.01483333	2.242853021	2.044231402	2.343496414	2.137615607	2.035880044	2.272379106	2.27092203	2.46713627	2.223032811	2.324499691	2.373207629	2.076015979	2.118711271	2.045177073	2.395156418	2.11811953	2.230214192	2.292936064	2.150825708	2.15516416	2.196793418	2.251502316	2.093976087	2.262512455	2.10831046	2.114252917	2.396000657	2.216348524	2.403210877	2.147936284	2.166070257	2.28875444	2.093116796
1552662_a_at	3.543813477	3.586318216	3.599306787	3.623620289	4.036856127	3.452254595	3.933944475	3.551063625	3.273794848	3.792407823	3.483418151	3.507069155	3.925630147	3.336152196	3.162700043	3.284761161	3.316265554	3.114133854	3.499676168	3.5526474	3.71147486	3.233967282	3.525535914	3.371956504	3.82443563	3.402562264	3.44808886	3.283117303	3.54568433	3.38617014	3.20802125	3.47076534	3.585860587	3.751164834	3.777773664	3.758219653	3.681089125	3.405924381	3.942499745	3.5526474	3.450603879	3.283664905	3.456891734	3.478824287	3.509000209	3.464320719	3.456944647	3.909251873	3.373436071
1552663_a_at	5.895869638	5.607410202	5.138538778	6.082551609	4.855949949	5.731859676	6.008011984	5.509368395	5.176205743	5.696757771	5.838687347	5.939685609	5.466720596	5.509289965	5.649656957	5.427036437	5.748005971	5.744165356	5.958157659	6.2322254	5.746409259	5.707373924	5.708547392	5.533723511	5.055817339	5.665965277	5.579462748	5.285657691	5.038502581	5.649796325	4.779266956	5.894408968	6.425025806	6.153032179	5.844574683	6.011913829	6.170840107	6.01542227	6.419463459	6.063802777	5.753356548	6.242059084	5.56349497	5.36422689	5.922702065	5.601708157	5.887169976	5.830330925	5.865687198
1552664_at	5.252555849	4.864481038	5.733543659	5.875986137	5.718533101	6.002901087	5.519610467	5.781266454	5.529650517	6.002488274	5.534237154	5.411630374	5.776825342	5.627492151	5.508390014	5.442602192	5.356255033	5.221600828	4.941303117	5.147071843	4.42601068	6.363260784	4.908118871	5.998746826	4.230430728	5.033728759	5.980509265	5.85679398	5.400965337	5.588470845	5.578338316	6.321199117	5.570140554	6.263546065	5.625612054	5.3596201	5.455690502	5.506943965	4.968474933	5.596481782	5.91307293	5.907276449	5.800380713	5.409176334	5.752276142	5.214287084	5.879378761	5.074646827	5.28144716
1552665_at	4.037339382	3.280007664	3.360704355	3.476938852	3.485200308	3.837310034	3.407594551	3.178686487	3.51878607	3.915483729	3.653621904	3.588208661	3.833942531	3.102210182	3.845750317	3.192376846	3.334376788	3.675235901	3.560955571	3.432185721	3.760690477	3.722032309	3.378222443	3.510089668	3.423099646	3.417796463	3.590766428	3.412846596	3.485238196	3.632164299	3.471313082	3.617816745	3.818116511	3.715883844	3.898081324	3.82008745	3.934080361	3.991239698	3.776135022	3.211718353	3.852883579	3.333198006	3.795670683	3.624143453	5.526815869	4.032074647	3.543524739	3.769483689	3.438163195
1552666_a_at	2.234506144	2.380547605	2.490493631	2.295693698	2.253780468	2.169587449	2.52054567	2.334353916	2.464192021	2.599966824	2.317429546	2.606477469	2.342542655	2.352854305	2.487697419	2.511154837	2.187240336	2.213165346	2.244300131	2.363211529	2.706523852	2.58084394	2.307554199	2.524769819	2.425141725	2.399179222	2.392701135	2.537571351	2.38208443	2.404690665	2.327832434	2.511381043	2.14747513	2.373512887	2.467565401	2.220293092	2.305603178	2.18648106	2.332683716	2.44905313	2.440546677	2.543069642	2.295085456	2.872506088	2.257717691	2.579904316	2.377445187	2.420928266	2.115929701
1552667_a_at	6.465551421	7.663619734	6.225049063	6.59386776	6.432182142	6.47391156	6.769010479	6.884506379	5.623977576	5.914619396	6.212727954	6.765050278	6.459387968	5.880283128	6.862767543	6.586423435	6.203725914	6.254881799	6.976370301	7.533547793	7.490441144	7.327045662	6.515543521	6.300330189	6.346295671	7.024152105	6.519231313	6.264256845	7.171139585	7.247902751	6.892310092	8.014796746	7.698001041	7.160874723	6.938584717	6.870276286	7.583382548	7.003450143	7.327284457	7.728823654	7.389656964	7.58943278	6.177857044	6.445253897	5.777022854	6.965723446	7.233459556	5.372235939	6.336757547
1552669_at	3.089313495	3.014782564	3.078133301	2.913581356	2.879332336	3.131108972	3.06216949	3.175020546	2.846976764	2.942908099	3.15259322	3.05324528	3.139228458	2.943408979	3.032413891	2.779366729	3.15259322	2.809205283	2.949259227	3.110950028	3.132467058	3.070719439	2.869051806	2.998230452	3.32654766	3.027049363	3.184603611	2.627120638	2.860631837	2.927086813	2.842857249	2.844293272	3.067701225	2.993233456	3.182842273	3.014149558	2.860221614	2.823345577	3.122734376	2.935637171	3.170892947	3.210601477	2.643164923	2.967661937	3.16674443	2.705286229	3.168998742	3.046328753	3.144852658
1552670_a_at	4.599998888	4.493836466	4.629884939	4.600550613	4.012828072	4.54545144	4.239765748	4.519448353	5.001495146	4.232166807	4.477298388	4.383299617	5.351400604	5.028391153	4.497543737	4.46921483	4.285416575	4.731321767	4.903526941	4.474944623	4.488684681	4.178845148	4.849964629	4.363909942	4.331122864	4.720388977	4.303738707	4.135089412	4.252905909	4.591533141	4.518950428	4.34456386	4.327794284	5.649170737	4.858485947	5.129526337	4.543329835	4.720011524	4.433806021	4.368722439	4.525435325	4.085946931	5.926700187	4.694127275	4.903179704	4.682824112	4.506279604	4.582531663	4.79063899
1552671_a_at	4.42696332	3.971512609	4.217798655	4.261496331	3.880945611	3.68234349	3.596052533	3.932858734	3.710094711	3.961347743	5.054103713	4.542891939	4.344287746	3.499170634	4.000120594	4.150690612	3.90458834	3.968282192	3.718205167	4.978653437	4.782559003	3.8771618	5.162154052	3.855557409	3.749866016	3.961572356	4.323389637	4.161906108	4.227197657	4.40484017	4.190041599	5.666988637	4.542830012	3.866431208	4.489071729	5.898239168	6.576436466	5.328060871	5.153315035	4.216991739	5.210946825	5.326510758	5.750297155	4.158180974	4.130223459	5.78151391	4.721758107	3.809012613	4.066516745
1552672_a_at	3.875095103	3.5901362	3.570313703	3.3677261	3.178451067	3.606609258	3.775340099	3.599767401	3.591375415	3.824888983	3.647270958	3.377391231	3.769954708	3.789875057	3.484000859	3.460889094	3.261094648	3.393701907	3.229312585	3.568663139	3.434953832	4.039323215	3.354510567	3.717633913	3.883093487	3.25597769	3.731678526	3.240702117	3.389741805	3.366049147	3.304981715	3.513316827	3.332984906	3.595348232	3.787645923	3.581955668	3.371644616	3.606183157	3.440018964	3.531018752	3.586390083	3.824680843	3.671439846	3.683474318	3.586390083	3.282276097	3.36426193	3.842381581	3.244409313
1552673_at	2.520831342	2.989835726	2.860625796	2.449811868	2.294366646	2.323616192	2.597351221	2.695631973	2.452345736	2.830977917	2.673171252	3.104870697	2.775422954	2.405743894	2.817650114	2.564642276	4.384781752	2.393363342	2.914031082	2.689111141	2.449013659	2.665575221	2.179224261	2.239476939	2.749576478	2.313722342	3.486224896	2.523003754	2.545135244	2.382881714	2.711280916	2.240982506	2.322184207	2.550003581	2.637427411	2.380115392	2.183882849	2.230614871	2.515993733	2.448582846	2.357173327	2.837590212	2.499693211	2.700704581	2.291763196	2.480212013	2.294553221	3.216454256	2.38473794
1552674_at	2.332895101	2.841570061	2.47889703	2.290066925	2.452250406	2.415853246	2.87410704	2.415555183	2.413607214	2.66986714	2.391115201	3.100968863	2.602156921	2.504011114	2.751610093	2.536341532	2.628931477	2.571105578	2.536043213	2.648635047	2.5284691	2.860405092	2.493562425	2.744625076	2.489065765	2.404441806	2.940317707	2.471593791	2.413142053	2.603210896	2.770594134	2.476089029	2.513925465	2.608180287	2.502890085	2.340772148	2.657467989	2.330330314	2.462163457	2.458283983	2.695863278	2.58612379	2.456251082	2.515994564	2.519219951	2.57868669	2.443884353	2.66341363	2.450738009
1552675_at	2.381152625	2.90838019	2.360632978	2.695400195	2.218969972	2.472122028	2.614777966	2.295561062	2.514297251	2.58856916	2.410955684	2.397651725	2.627358218	2.393231955	2.329013736	2.607132553	2.415150811	2.384649873	2.707908925	2.712910105	2.406232871	2.551299684	2.24318831	2.671348601	2.714922977	2.350843286	2.857477543	2.157774503	2.357074535	2.377581001	2.831710916	2.522876817	2.352316371	2.647431489	2.450613368	2.533369591	2.541239996	2.457092894	2.652121788	2.570663214	2.484687653	2.708385864	2.300364509	2.6486696	2.544010275	2.459092621	2.290162944	2.625171696	2.295680418
1552676_at	5.133210761	5.304795357	5.111804267	5.137694073	4.814964659	4.568896936	5.047202929	4.519461666	4.716696768	5.353581154	4.984170342	5.133210761	5.231955777	5.064646517	4.867413214	4.896685859	4.95726895	4.75803049	5.13643561	4.797983509	5.378404551	5.198511771	5.145185503	4.890526755	5.037241939	4.867282857	5.312535558	4.749065688	4.82906246	4.905702616	4.434876595	5.525905768	4.913099986	4.877184093	5.518941166	5.543791929	5.202586419	5.102529569	5.265848438	5.230715898	5.358564473	5.133210761	4.957429121	4.955067573	4.940153006	5.224608404	5.04991777	5.022515262	5.286598845
1552677_a_at	4.739969003	4.572770571	4.711622284	4.27533025	4.846306514	4.773495729	4.26693134	4.610172073	4.702592888	4.431627081	5.356882368	4.955156028	4.252355667	4.825857598	4.637997736	4.655788867	4.275341455	4.880114787	4.532903951	5.170590538	4.698283913	4.651291768	4.733466238	5.29300908	4.617735596	4.853134372	3.635651734	4.418477063	5.12300273	5.073717199	5.093462014	4.698404805	5.278677929	5.055440828	5.572022811	4.794317999	4.174830499	5.039104853	4.709558133	4.835295082	4.876879839	4.815214259	4.521100784	4.987480193	4.384454493	4.755946938	5.279904656	4.809871805	4.81179695
1552678_a_at	5.180467565	5.092940334	4.733324798	6.248917013	5.561604104	5.134733751	5.020676221	5.413684708	5.221453197	5.516596965	4.689095726	5.15545386	5.876716688	4.901866031	4.940331285	5.568418272	4.625543212	4.750281586	4.846746794	5.569009183	5.598068253	4.680620716	5.323237502	4.898233848	4.736890832	5.022283408	5.584089482	4.948729833	4.920442752	5.336114221	4.49030902	6.461761518	5.539253922	5.768156697	5.210917858	6.08940829	5.304490478	6.312415436	5.956154712	6.596662411	5.297727376	6.124449167	5.699304491	5.194198985	6.345777362	6.204631666	6.146557829	6.955862145	6.153659038
1552680_a_at	4.951996465	3.973455104	4.862750653	5.818223408	5.463367875	4.971598005	4.628379477	4.302851369	4.063319493	4.859649896	4.564548842	4.478260998	3.50842582	4.671383224	3.829528335	6.281672095	5.159460066	4.555779865	4.799408061	4.216208871	4.058821912	5.404217995	4.433712349	5.899016143	5.06407463	4.932751891	5.297203987	4.808216829	6.124932377	4.00086584	5.258226578	6.773911531	4.425696033	4.149560955	5.10658778	4.262769358	4.935592496	5.457308819	5.105699454	6.145410219	4.927998831	6.681397532	4.981964322	6.973768264	6.756573363	5.844994241	6.292462249	4.659982236	5.406223468
1552682_a_at	3.724616173	3.470370054	3.580005416	4.317006207	4.261712741	3.662516306	3.429516811	3.478735708	3.406618902	3.685183091	3.538194882	3.156797107	3.143327375	3.524007552	3.003266014	5.024820798	3.692314794	3.341231413	3.139242055	3.179394946	3.660090254	4.31651754	3.786577448	3.569669262	4.711298641	3.5044426	4.344925866	3.753513751	4.510214771	3.432216796	3.526091635	6.457805625	3.596603652	3.532761836	4.150899408	3.775325499	4.057527793	4.98123176	3.695374078	5.231106942	4.106208541	5.115952118	4.29267944	4.810317082	5.573442228	4.921868856	4.108945241	3.944468462	3.896802936
1552684_a_at	3.071889948	3.238499864	3.121106047	3.289507238	3.342031823	3.169182206	3.31820571	3.339436504	3.216328009	3.816350113	2.834238437	3.194047046	2.898505334	3.298498936	2.708535184	2.899895519	2.713525008	3.008349595	2.789240992	3.279367294	2.982529592	2.645039648	3.611171864	2.96193606	2.475058149	3.165268907	2.997477364	2.746927731	3.269811069	3.60958356	3.047536787	4.143623806	4.212973947	3.487624721	3.828804611	4.391429083	4.882674843	3.935930484	4.124504272	3.320637754	3.818780297	3.297305411	3.171134954	2.890250673	3.604688769	4.758961658	3.638491653	3.393057114	3.211753687
1552685_a_at	3.493366416	4.019801872	3.525931328	3.405411737	4.072118662	3.32296012	3.737890752	3.728935026	3.895066472	3.811946244	3.657063697	3.734569191	3.613428903	3.916790512	3.281135087	3.15484115	3.653144567	3.739758284	3.616136466	3.595113829	3.998159551	3.977912765	3.90747371	3.786757804	3.698845696	3.772567036	3.502051065	3.431359728	3.479101807	3.550769357	3.729277548	3.815135132	3.580241301	3.578370001	3.430113793	3.338106666	3.629219163	3.654209601	3.211561632	3.520932043	3.887865766	3.615447807	5.607455016	3.352472712	3.558958373	3.746351146	3.673262411	3.797564205	3.295885295
1552686_at	3.773531043	3.93193557	3.663781987	3.574145483	3.383655192	3.667655064	3.787561241	3.857593965	3.789325171	4.295785177	3.526171526	3.618234204	3.788848904	3.582629215	3.695856375	3.713915191	3.895157941	3.434646798	3.7939917	3.779659811	3.507244692	3.898851779	3.495339341	3.740041967	3.555145806	3.456174922	3.90453256	3.51203574	3.502348468	3.68814398	3.679136379	3.545521398	3.493023595	3.998906223	3.775253232	3.683448452	3.584643302	3.468335153	3.868516934	3.363880179	3.83996928	3.468470234	3.498089402	3.65015586	3.703133438	3.247479755	3.595288743	4.016811919	3.693977039
1552687_a_at	2.892717012	3.049920533	3.511054506	3.376741808	3.161527655	2.932575187	3.178919242	2.955022072	3.17317215	3.065333043	3.354308319	3.266049476	3.327591675	3.063336006	3.121814258	2.919546479	2.850624566	3.083431972	3.09264686	3.295282781	3.39952208	3.308421978	3.266788568	2.847148209	3.032777654	3.144852658	3.080794396	2.895963466	3.211467915	3.094287588	2.99828717	2.990639124	3.226516572	3.08767061	3.170871368	2.91683158	3.143722323	3.000652762	3.319830169	3.145678514	3.126029776	3.222753194	2.936518601	3.288739337	3.191710274	3.559847694	3.030826248	3.46597211	3.115522581
1552689_at	4.833048177	5.34322591	4.842315594	5.037854119	5.192371419	5.005905095	5.132360726	4.9141549	4.788170872	5.267052512	4.772526135	4.91651149	5.342502806	5.156719333	5.072471886	4.84056677	5.00287219	4.958720438	5.239984971	4.875513366	5.356015316	5.073232358	5.03090387	5.260859011	4.714544717	4.909696214	5.089921853	5.453850867	5.300164362	4.81550974	4.976249058	5.170862425	5.248851767	4.885768363	4.970808253	4.992285817	5.022417064	5.424913275	5.248423598	5.053694944	5.343452943	4.99774896	4.692162211	4.936047684	5.322483781	4.966508057	5.11493519	5.285374306	5.286996551
1552690_a_at	3.838555859	4.283550135	4.029663466	4.214116203	3.665625192	3.655171814	4.014786666	4.033127908	4.153825155	3.99536469	4.292250656	4.213666688	4.2599837	4.253231594	4.270488699	3.641628073	3.830323062	3.973633945	4.388719829	4.640643645	4.486735737	4.292156198	4.041486315	4.084374571	4.202940268	4.170006416	4.215287007	4.554273317	3.805337348	4.25251303	4.006028082	4.625848649	4.457262492	4.575251579	4.45838719	4.295968773	4.424534456	4.363406524	4.623169882	4.199266971	4.705623122	4.37182945	4.039898884	4.138209911	4.51544547	4.226870953	4.677124736	4.064011145	3.819751206
1552691_at	7.267620066	6.639803056	6.893843779	7.607562318	6.939967478	5.792014869	7.802063072	7.763029163	6.773513487	6.528730541	7.875930943	8.425307033	7.463413133	6.760479896	7.350741213	8.197750672	6.732358818	6.955181869	7.425541172	7.928784145	6.36648317	7.133056255	8.262571764	6.908728239	7.621116844	6.985067725	6.965553785	7.672280497	6.768328491	7.299768031	7.202772194	8.817519647	7.959647499	7.278908204	6.943101488	7.141903219	7.547067017	7.358248044	6.331404841	7.786249357	7.247543175	6.771804372	6.345948113	8.377567631	6.683731261	7.165895308	7.131514865	6.032171515	6.689538696
1552693_at	2.47874507	2.649734364	2.686958437	2.993374511	2.412059262	2.316309167	2.740063189	2.698498081	2.685011848	2.850910444	2.465516128	3.373523621	2.597040438	2.674903119	2.542683076	2.782965636	2.577000272	2.381808207	2.885797702	2.875656046	2.971710919	3.016477316	2.568515949	2.894378059	2.847816576	2.473473266	2.855815781	2.760960873	2.652330707	2.609070551	2.663980974	2.73808942	2.756043504	2.909169488	2.723046531	2.900883726	2.561086364	2.816822781	2.624360498	2.681929678	2.54588209	2.993691956	2.552282476	2.842278943	2.718147186	2.703077799	2.778627951	2.701729091	2.804302319
1552694_at	2.638191358	2.51644022	2.512776296	4.113924647	3.012802572	2.779798642	2.635434898	2.354018144	2.40497646	2.374097242	2.41419313	2.612390111	2.641236991	2.531070079	2.577033316	2.295631974	2.781390671	2.570494301	2.280380352	2.296031336	2.519959802	2.376900551	2.317968106	2.707543573	2.929364221	2.194442624	3.161261637	2.225884148	2.428302406	2.382096464	2.693255017	2.781170261	2.538162364	2.538012827	2.189654884	3.10755353	2.787050312	2.356846814	4.931383344	2.690017486	2.843851164	4.820549597	2.833612409	2.387780956	2.524894617	3.195757071	4.681051455	2.657118233	2.92793905
1552695_a_at	4.464279538	3.239142283	3.859723809	5.480991499	4.702729417	3.822496762	3.596449234	3.930252972	3.774736336	4.986480816	3.592317325	3.682538651	4.87275808	3.947545013	3.832114071	3.59412203	3.778957306	4.533443856	3.534572891	3.407533679	3.56407061	3.796779859	3.458474964	4.168551656	4.052758812	3.380643149	5.442475361	3.654669573	3.669339536	3.645259303	3.830771906	4.242301441	3.491040567	3.95225923	3.298811117	4.474669916	4.130813803	3.444463432	6.341619728	3.748602362	4.318258395	6.204644316	4.299755286	3.705323683	3.87867604	4.867302381	6.62959504	4.039275054	4.811743289
1552696_at	3.67473144	4.185094026	3.484746404	6.286116158	4.129630717	3.774846028	3.560141369	3.683953344	3.657842977	5.273200384	3.477369329	3.752268785	3.911999795	4.12356386	4.106752469	3.540566595	3.705265112	3.685054337	4.087992823	3.4100309	4.410201879	3.326875887	3.975429353	3.83788828	3.59615329	3.685948305	3.699769571	3.61516598	3.942899362	3.773123941	3.649422493	5.592577359	4.734766996	4.125840852	4.611632983	4.338339992	5.968363515	4.446204971	4.235849527	5.347742696	4.637321376	4.006465376	5.459506474	3.746868995	6.215008416	4.35347324	5.984406878	3.785967561	5.733325916
1552698_at	4.387750251	5.02186802	5.112149447	4.863975914	4.577088434	4.68087329	5.051722522	4.624196466	4.841477333	5.419280678	4.952926407	4.799083381	5.642317208	4.931366905	4.870624215	4.707277736	4.609445077	4.892204041	4.972353413	4.837541877	5.652324716	4.711089338	4.786885039	5.04288509	5.037941888	5.057365273	4.518591302	4.63380603	4.89039877	4.938295736	5.177737698	5.209230954	5.429552904	4.446004316	4.958122987	5.016267146	5.131187624	4.945968237	4.661450482	4.633536231	5.590061153	4.945374772	4.738419393	4.784771019	4.762795048	4.956106427	4.546796396	4.517455204	4.945374772
1552701_a_at	8.507806359	8.993610845	8.194456962	8.856191965	8.283834967	8.185461122	8.412112846	9.827581132	9.008640712	9.733924538	7.205129597	8.674590148	9.307225116	8.973316391	8.313269505	8.722925831	7.996570412	8.569127641	8.219038631	6.988705547	7.759702162	7.192682187	7.807878205	6.482541062	7.880216411	8.462079032	9.674299869	8.501629327	8.751754978	9.056785473	8.807386267	7.408015963	8.312921481	10.24503781	7.63095762	8.251220276	9.464431437	9.437943198	7.612250859	8.915784278	8.470518791	8.805684372	8.244332687	8.529454073	8.287880817	8.880775523	8.409291443	8.077873596	7.965804616
1552703_s_at	8.334616454	8.293080125	7.536284401	8.413874243	7.800960907	7.652179314	8.283066353	9.114121674	8.809701194	9.236389569	6.830137661	8.518674847	8.338889984	8.181799919	8.248555666	8.025254285	7.314248346	7.900031839	7.259346995	7.456353067	7.669556943	7.451354501	7.687774819	5.878861623	7.173892502	8.2499312	8.534532067	8.002697663	8.192617825	8.858288923	8.127105819	6.965551239	8.365935644	9.654148702	7.450338864	7.965879334	9.081970269	8.668965595	7.448485198	8.450013695	8.013538425	8.213039148	7.793463205	7.540473789	7.670657354	8.398553395	7.801375462	7.562759011	7.847325686
1552705_at	3.660779833	2.946202525	2.849196195	3.142660041	2.792537359	3.393372587	3.147242979	3.617519042	3.483441563	2.865777797	3.358687876	3.021455555	2.717400959	3.10895765	3.060700537	3.232498466	3.181238882	3.670292295	3.179410345	3.206837014	3.009652922	3.400288895	3.620060321	3.230028787	3.334582138	3.148772991	3.967248396	2.853994285	3.595643994	3.087925616	3.721887741	3.399753388	3.541453489	2.805935271	2.874306762	2.755697776	3.516289941	4.167509048	2.923601208	3.234841285	2.825281336	3.153740545	2.982125489	3.56024612	3.538230186	3.453249072	3.21855082	3.056815132	2.959555186
1552708_a_at	2.3424312	2.488842906	2.860802015	2.421411181	2.503131817	2.562435921	2.805358478	3.011914626	2.73808942	2.592895331	2.713870797	2.702481052	2.694359295	2.484234593	2.47953617	2.776654396	2.36303338	2.578529332	2.673793634	2.365142197	2.555669296	2.454476253	2.423102632	2.249606764	2.925632119	2.429634216	2.605688641	2.836590569	3.06698369	2.436665226	2.330643944	2.490731511	2.853316063	2.661961474	2.634847993	3.175473264	2.972232055	2.909715585	2.309261695	2.876625199	2.634847993	2.587386342	2.400219981	2.381807363	2.751650102	3.121772973	2.571202296	2.610844145	2.624354477
1552711_a_at	6.105744123	6.215513735	6.310768779	5.614522514	5.677067852	6.367042671	5.830914297	5.888344404	6.491361656	5.904533089	5.794891783	5.706139356	6.568899397	5.992978813	5.491173107	5.687222395	5.741449914	6.173886468	5.992042913	6.135203337	6.251824406	5.912830915	6.044079274	5.535642326	5.518903633	6.03448675	5.817397032	5.838466602	5.889074288	6.251041971	5.839912021	6.346026383	5.84966267	5.621138262	5.763531961	5.51037042	5.891657713	6.191546095	6.995296494	6.480509443	5.612184859	5.795772538	7.327868755	5.682725979	6.28746994	6.035386759	6.400038575	5.850256817	6.454229886
1552712_a_at	4.009165708	3.995206837	4.553727617	4.245274739	4.070417324	4.255264341	4.539162237	4.231423275	4.176906071	3.964295598	4.171517379	4.858901145	3.660090254	4.128629908	4.816521032	4.243903413	4.409347418	4.301293611	4.5256172	4.291854037	3.918386683	4.751182684	4.149457893	4.663561744	4.252467163	4.233765991	4.293110141	4.204203377	4.275832275	4.18340215	4.315523588	3.891449874	4.103718658	4.565158873	4.126089233	3.980868498	3.634618725	3.972096512	3.794649617	3.911874082	4.066264414	3.780133436	6.848945285	4.710035553	4.103557574	3.814458896	3.761422376	4.490538142	4.374187977
1552713_a_at	3.436399118	2.939664082	3.143327375	2.822488583	2.687464694	2.9574227	3.166869535	3.192554495	2.989041518	3.331743799	2.967217929	3.266287375	3.192674401	3.022005144	3.193342679	2.876216588	3.038959908	3.288187953	3.008937685	3.196758905	3.195680405	3.195125335	3.306387821	2.917921168	3.253396677	3.10533447	3.272872256	3.056398544	3.11758241	2.89570895	2.872559161	3.111396598	3.101492358	2.936024739	3.019452545	3.08394264	3.35441202	3.139572727	3.047325296	3.038959908	2.814528819	2.907749393	3.054670056	3.191237377	2.89530959	3.138645536	3.057976339	3.33111924	3.159506738
1552714_at	2.81298664	2.764263782	2.541625949	2.724784871	2.40603395	2.478711403	2.97306531	2.58243886	2.658546436	2.855072578	2.562680243	2.796434267	2.848818411	2.713598656	2.708481963	2.53235399	2.477415006	2.43394989	2.37158431	2.821408259	2.978860533	2.69181473	2.613449233	2.612048334	2.201006877	2.786845005	3.283421973	2.671851637	2.38623261	2.552995888	2.686057109	2.528346414	2.921632313	2.783796774	2.838963508	2.569880732	2.555924432	2.50878551	2.569255953	2.814487273	2.951001262	2.68941228	2.841833697	2.688207445	3.619848124	2.539245625	2.868515301	3.56987375	2.681027061
1552715_a_at	2.526923154	2.292402879	2.833855394	2.23708669	2.40021954	2.696831561	2.648455044	2.423477082	2.587917291	2.430011552	2.672141755	2.492824148	2.685793787	2.823427833	2.569545361	2.505856539	2.650332874	2.3639501	2.510603643	2.228926438	2.437584516	2.419705671	2.399830027	2.539704298	2.383307859	2.324499691	2.300375772	2.524570905	2.523368432	2.440324351	2.542429235	2.727618071	2.722748786	2.511695468	2.202300166	2.338592668	2.367148344	2.397114812	2.657429422	2.352895396	2.414735006	2.378300644	2.610970641	2.568947915	2.373632036	2.555168093	2.52839561	2.595742027	2.423710262
1552716_at	3.05437262	3.632246332	4.01519262	3.311157836	4.037913251	4.830505502	3.24557286	3.490094009	4.226898913	3.391114456	3.224378445	3.677889405	3.348948799	4.266092113	3.827008162	3.540113606	3.850015753	4.384066848	3.401584558	3.36039066	3.656638595	3.981809431	3.824617353	3.361165019	3.837437456	4.109939992	3.558960822	3.530129284	3.193150344	3.629747544	3.639781929	3.18307897	3.125491574	3.461227004	3.870259922	3.753556718	3.501639443	3.415004195	3.347631875	3.020240058	3.129147123	3.25301592	3.267963845	3.791985704	3.131067726	3.144494348	3.448011741	3.400735486	3.231122812
1552717_s_at	5.360340017	5.359437677	4.967652865	5.252104881	5.165176572	5.403066192	5.622080048	5.113462595	5.306825432	4.628750091	5.023978113	5.377808611	4.881673886	5.204395028	5.081299246	5.06482613	4.975524981	5.166169703	5.423653371	5.600567056	5.223523121	5.168129364	5.000066263	5.456808339	4.88391827	5.173995494	4.889625873	4.946059527	4.949252629	4.939902366	5.01945909	5.789195974	5.568020944	5.834366658	6.208037469	5.883230962	5.915893802	5.301310327	5.525485926	5.656734198	5.677447047	5.528710356	5.62273978	4.863007173	5.537485544	5.176113627	5.150717565	5.469238821	5.311713599
1552718_at	4.649921137	4.427842154	4.682016162	4.024251373	4.527485969	3.956402973	4.330130797	4.328418755	4.366175408	4.624002804	4.433497735	4.335928712	4.690361501	4.701951817	4.180142571	4.427842154	4.301380967	4.198938061	4.141288714	4.194434496	3.83579824	4.537646248	4.240141268	4.37197383	4.237699341	4.02932498	4.414792943	4.178569116	4.516905961	3.979115687	4.233113307	4.34445259	4.594988669	4.578142504	4.427842154	4.079304234	4.575566232	4.405922232	4.076340881	4.311221572	4.445725411	4.254153277	4.340470908	4.518806246	4.500053388	4.310864907	4.406237382	4.589721532	4.528812806
1552719_at	5.365950075	5.494552126	6.246016224	5.21680413	6.009720489	6.05330275	5.782705545	6.058192439	5.289701647	4.85755262	6.295414482	5.794586568	5.096708427	5.14231755	5.776940905	6.137905051	5.940268694	6.336578666	6.510324997	6.928090143	5.613720454	7.147166265	5.781153483	7.031479375	6.757371166	6.641528172	5.810903131	6.093498271	5.742005819	5.732382314	6.08276056	6.137328732	5.78108153	5.844669051	6.107982698	5.578096427	4.389148571	5.22560483	5.408008169	5.398576462	5.50341038	6.070222407	5.354325792	6.67454866	5.825373246	4.877080167	5.740952126	5.268418821	5.543355373
1552721_a_at	2.276837327	2.857283475	2.520366106	2.602469252	2.733908601	2.756444861	2.841041263	3.027164244	2.997532522	2.670778155	2.713461668	3.156797107	2.706726176	2.523666172	2.710498518	2.424597159	2.685011848	2.572016594	2.64778123	2.587157461	2.603495495	2.825795668	2.740445796	2.730376869	2.81114084	2.696477241	2.904029043	2.820516833	2.478020515	2.733254084	2.458617336	2.394336495	2.390078899	2.54963391	2.52614261	2.416735217	3.408575433	2.410093154	2.427427482	2.542073632	2.813672664	2.589525156	2.710674476	2.499409693	2.981346513	2.40500367	2.497887901	2.726999358	2.62621701
1552722_at	2.234147584	2.373301168	2.226632065	2.145390633	2.21542426	2.178424759	2.270394281	2.188209124	2.306918593	2.378544245	2.415254865	2.362071176	2.331957407	2.352854305	2.460482674	2.243352856	2.126256011	2.166696639	2.361772294	2.483321225	2.318184102	2.368657383	2.332912083	2.289555908	2.25459319	2.308958102	2.259445866	2.27928745	2.276837327	2.229396465	2.235022608	2.609397945	2.07887445	2.259180956	2.255012578	2.27237174	2.218073102	2.220184988	2.195586675	2.279008546	2.330499087	2.116426086	2.103733307	2.503102322	2.155386283	2.156492691	2.328854882	2.257790836	2.270394281
1552724_at	4.11372222	4.340038424	3.993218119	3.927431684	4.024502174	3.875772663	4.19859195	3.947010162	4.053953197	4.008792354	4.12381758	4.535048192	4.496986448	3.896862185	4.399281884	3.967624331	3.805661355	4.323450374	4.033661989	4.916509754	4.458595608	4.516120582	3.967829669	4.200092697	4.688006142	4.574493067	4.500544636	3.710367021	4.253915557	4.138237507	3.933993408	4.085588602	4.786064069	4.362093051	4.436436865	4.042750322	3.931940727	4.177344586	4.151709041	4.216579988	4.109686299	4.213753569	3.977650579	3.825522828	4.268688119	4.098048897	4.318517296	4.434035227	4.233285987
1552725_s_at	3.706474643	3.908438536	3.420405188	3.443767651	3.77873892	3.510916374	4.056863734	3.656536549	3.72538906	3.752190581	3.862386444	3.468248198	4.351717987	4.049056042	4.092980097	3.350717501	3.386594939	3.493621981	3.805834753	3.667321713	3.947097141	3.667892683	3.874174301	3.520208176	3.220963994	4.059079863	3.425329244	3.609215694	3.882053262	3.787561241	3.532596032	3.611274303	3.429277812	3.681731264	4.095515035	3.828785952	3.901213378	3.839434147	3.800414304	3.787561241	4.288506824	3.572947926	3.751013629	3.38026005	3.835002151	3.765397263	3.865712456	3.563504287	3.963544949
1552726_at	3.20424381	2.82991315	3.890518548	3.11724257	3.398963562	3.169182206	3.249673122	2.863866137	3.617624551	3.253140794	3.318027102	2.775751371	3.267745064	3.247468847	3.390665931	3.10022156	3.078999099	2.815508367	3.019948131	2.865857471	3.083331651	3.125070429	2.876465318	3.607890087	3.066222176	3.519221546	3.235761576	2.962794069	3.641944573	3.533747053	3.290011468	3.080130519	3.333823576	3.26756696	3.639994148	3.235761576	3.656449333	3.405924381	3.286298268	3.004820605	3.047527779	3.136927878	3.178026215	3.399704686	3.053466653	2.882112183	2.957389642	3.059680554	3.088738571
1552727_s_at	2.505708187	2.655187938	3.011418411	2.692139645	2.953622381	3.343518212	3.275111762	2.933182469	2.911459919	2.741501306	2.830274005	3.089361417	2.651165	2.878545766	2.490829351	2.661239893	2.955667174	2.783189788	3.002882506	2.714876598	2.761502913	2.86696384	2.806646317	2.913074696	2.852285225	2.964343274	2.59682127	2.707524325	3.905532011	2.79483761	3.062772785	2.920467797	2.875656046	2.820119782	3.354741768	2.733176713	2.678752478	2.925998076	2.749253879	2.563832385	2.591870248	2.564511357	3.011190683	3.057670575	2.590472276	2.877137153	2.806462353	2.90404179	2.69306113
1552729_at	5.487661755	5.844046266	5.882563271	5.097122885	5.74493684	5.616243045	5.752394832	6.544128673	5.637467329	5.663818954	5.522588596	6.342762375	7.721101955	5.603364707	7.012960298	5.883948311	5.352704218	5.521837177	5.970513333	5.691580534	7.19482573	7.199252833	5.567846266	6.934137357	6.377653358	6.497021159	5.51230473	4.899393831	5.691581521	5.814954711	5.44742478	5.850614274	5.679697981	4.304437145	5.272911007	5.159844155	5.337215348	5.392576219	5.673661295	6.470085761	5.138116486	6.009950128	4.714135277	6.309221436	5.567674229	5.848001146	5.988429717	6.239670878	5.603130789
1552730_at	3.540356531	4.073742457	3.620909766	3.952134206	3.624117917	3.588344855	3.718738466	3.803972064	3.815506226	3.860322297	3.828857748	3.841489149	3.980583879	3.531684988	3.459490898	3.515288235	4.024527522	3.73672921	4.038645569	3.793663319	3.749217852	4.04149845	3.713024274	3.618413207	3.814827356	4.045665593	3.79023809	3.903111921	3.622189552	3.528661185	3.577085412	3.94260328	3.589288611	3.981111387	3.817952619	3.940573952	3.878905658	3.783546516	4.209211621	4.03423419	4.00625532	3.87079211	3.888586837	3.505324263	4.051391655	3.682724577	3.841335056	4.014507657	3.763633179
1552731_at	2.894369695	2.843253769	2.410522608	2.795078555	2.404938357	2.640968437	2.73291264	2.732448998	2.697311429	2.891665164	2.73291264	2.523663906	3.242876541	2.462760207	2.6799528	2.605294979	2.625808983	2.481159219	2.548760537	2.854851912	2.758751404	2.867684186	2.592102736	2.603222695	2.270394281	2.920539767	2.900495982	2.5528784	2.825892456	2.497872286	2.642887026	3.007847567	2.915256123	2.735110555	2.751785603	2.605002883	2.837437388	2.689870343	2.824341973	2.687179064	2.751068571	3.037253348	2.674569982	2.737275535	2.606073391	2.720441516	2.721339361	2.686257723	2.785826282
1552732_at	2.340409962	2.38918216	2.203941036	2.603099461	2.240461013	2.33736833	2.308100499	2.379469438	2.342815514	2.321881997	2.454307	2.35374288	2.545104115	2.355132214	2.28939687	2.220769777	2.304558209	2.410618942	2.293759237	2.265599305	2.430437855	2.138579279	2.408413411	2.427657753	2.331518729	2.254716478	2.574119648	2.272415516	2.396529388	2.413054763	2.483329677	2.18342753	2.458529486	2.355058066	2.618359389	2.094758825	2.409902818	2.31004266	2.384705031	2.25639618	2.232125996	2.390309177	2.41418298	2.386932323	2.346033832	2.410644702	2.443407789	2.44454942	2.593507162
1552733_at	6.889971935	7.033442959	6.463278166	5.325249282	5.863778122	7.059195575	6.177852401	6.772115885	6.795558456	5.863042929	6.227863718	6.394380132	5.772929164	5.648045216	6.680434307	5.969886631	6.202143704	6.617435452	5.946005116	7.708538552	6.956455036	6.665500764	7.172370662	5.736277472	6.581930191	6.307965219	5.5278628	6.182521508	6.487685856	6.799651567	6.34835407	6.036532518	7.113267393	5.187462285	5.95941712	5.327217662	5.292501683	5.746154087	4.984116018	5.219969627	5.108399035	5.469269326	4.983393906	5.923978227	5.466413421	5.650801616	5.472381198	5.777074248	5.471824148
1552734_at	3.234771668	3.012692686	3.132576303	2.940572151	3.378606336	3.255674263	3.166777195	2.819604699	3.256661981	2.89056166	3.164275861	3.29424003	3.111324016	2.808276558	3.19862508	2.826393288	3.399775432	3.067098836	2.993354505	3.318749024	3.88045751	2.811673579	3.162913473	2.190124272	3.125628195	3.549237167	3.00841583	2.586111112	2.966769525	3.468757788	3.184855996	3.285406669	3.028189759	3.2543274	3.19862508	3.339412746	3.042172433	2.804241973	3.163865075	3.249442586	2.961957485	3.37558836	3.708022679	3.235164264	3.559640846	2.957034237	2.932976502	3.084963965	2.778446486
1552735_at	6.506099231	4.560596985	5.193465251	4.299626755	5.286524413	5.126399218	4.481727699	5.060680915	5.377106452	4.075893177	8.927135595	5.131140341	4.180523755	4.778409522	5.430839471	4.779953491	5.275813877	5.034228013	6.366143654	4.074010072	3.981646275	9.15091644	9.486777544	6.23380206	4.525199818	4.928625521	4.669733432	5.80339621	4.77005459	4.529581925	5.755521998	7.304824444	4.508268607	4.482137196	7.051043962	5.673822177	4.359556697	5.784941287	6.542472026	4.676347685	4.393622298	3.991479511	5.374879116	5.598749804	8.109501267	6.068465546	4.226513008	6.731573051	7.390719296
1552736_a_at	2.820150652	3.999916183	3.307851156	3.343759204	2.850269447	2.649735638	3.14055021	3.665907558	3.360285485	3.195309449	2.95814622	3.475426823	3.162433002	2.932011945	3.091370956	2.456861348	3.535562713	3.023172593	2.662638386	2.843653298	3.010190374	3.781018355	2.747517351	2.741419439	3.19576051	2.676370419	3.47595839	2.954883398	4.077442227	4.997192415	2.988128595	2.437138567	6.609012315	2.894798931	2.819949067	2.675721083	2.57224804	2.78854252	2.626409517	2.62720004	2.560357119	3.008904151	3.004495874	3.064163562	2.886892384	2.480920242	2.626409517	3.212090417	2.737773758
1552737_s_at	3.272303467	4.191299358	2.831985595	3.490893154	3.173616929	3.159633169	3.765061446	3.131264486	3.541681781	3.31425495	3.204237494	3.777256746	3.096284231	4.029073343	3.405430857	3.448122389	3.867416407	3.474917765	4.587894663	4.075831338	4.361296872	2.517295075	3.653127818	2.461333017	2.95252024	3.226053568	2.836238055	3.023180142	3.82913093	4.496956928	3.22869911	4.194193953	4.649186268	4.699736267	4.727132603	4.29202468	5.07364962	4.28220877	4.845772525	4.435969076	5.571659432	3.673826671	4.323838107	3.391342031	3.535855981	4.053623401	3.798320662	3.384327083	3.323488013
1552738_a_at	3.228291797	2.99964308	2.799418674	2.942131298	2.818005258	3.067537579	2.65183399	2.927178766	2.831891887	2.988237971	2.788273549	3.007317417	3.054522152	3.164685203	2.657021849	2.815072264	3.186787865	2.75490485	2.843565713	2.692703105	3.25520765	2.390274937	2.802008326	2.616022689	2.81073627	2.648691555	3.272562553	3.122304782	3.301183786	2.670130509	2.52874569	2.84324344	3.041876813	2.867145794	2.937574988	2.957421235	2.771665856	3.132556614	2.807269111	2.736091018	3.380442269	3.093690303	3.164685203	3.211064571	3.862113737	3.356556288	2.783250952	2.977633377	3.161689735
1552739_s_at	5.171663095	4.32678749	4.372275392	4.949768223	4.068511876	5.608828157	4.702633699	4.760660917	5.35879321	4.731181108	4.177189207	4.360914238	4.298885585	4.857417538	5.029846612	4.031251189	4.884231553	4.345783816	4.62179202	4.779310824	4.74950097	3.995647197	4.885591665	4.682259874	3.826675183	4.564484501	3.758685646	4.967227118	4.421228043	4.684551853	4.283717092	4.727939448	4.521467392	4.570596145	4.497411941	4.151829434	4.587750844	4.735865592	4.21810619	4.585159575	4.891213179	4.432355008	5.031943949	4.155531441	5.293669596	5.016837806	4.428518671	4.230957566	5.103436398
1552740_at	2.636698023	2.653215235	2.624535609	2.236249433	2.680225689	2.601312879	3.026646577	2.56056499	3.005584935	2.688803674	3.187248665	3.016991044	2.978164485	2.733586569	2.767845161	2.957628375	2.706002742	2.523435419	2.833431462	2.958683499	2.687212868	2.586631009	2.922576395	3.065983946	2.727899455	2.798698515	2.304526522	2.670590827	2.545198743	2.744701942	2.468585519	2.786949481	2.953209474	2.283147669	2.519924071	2.149186689	3.0823429	2.504165603	3.027645599	2.465208365	2.955617627	3.102443903	3.065427424	2.888960824	2.573037933	2.475355224	2.677633502	2.907196661	2.690647535
1552742_at	2.568426783	5.914124393	3.637713548	2.403514701	2.726134482	3.052859949	3.230290439	2.794847354	3.546988709	3.00334261	7.01175408	3.7609265	2.887602327	2.789456519	2.925084233	2.856446158	3.111630603	2.76185232	2.721484968	4.591565086	6.741882271	4.573973748	6.925551542	3.413869954	3.45876297	3.185631601	2.872878447	5.188975352	3.747150271	3.801845328	3.439060429	2.947029104	5.993834632	2.498556617	4.686789045	3.053148779	2.737892365	2.631047988	2.758859436	2.808872918	2.680454148	2.57656699	2.692126719	3.622621208	4.155565916	3.266516632	2.896040146	2.73046976	2.744794361
1552743_at	2.841648975	3.027990767	2.521052959	2.428308685	2.490387388	2.751484389	2.822819461	2.407016347	2.685011848	2.912255299	2.686019487	2.565590926	2.659518382	2.692826401	2.777352154	2.81251488	2.489899383	2.631487388	2.653562921	2.515971907	2.719707261	3.174378563	2.628816202	2.876714625	3.066928268	2.528525628	3.013426355	2.315919642	2.512836745	2.6341388	2.572739886	2.832501249	2.566608978	2.828238642	2.757518414	2.741517623	2.881447638	2.592811628	2.781033489	2.830755759	2.59799957	2.59881544	2.568101973	2.593683407	2.61694426	2.579483189	2.823464948	2.958016687	2.548090252
1552745_at	3.050598719	2.655161512	3.2014465	3.187642312	2.667762243	2.880663279	3.306569662	2.950102762	2.715279176	2.692470765	2.785499679	3.242380275	3.14175153	2.933625354	2.91827651	2.619058267	2.964908927	2.917536766	2.801351664	2.993673026	3.220847162	2.727848332	2.570696833	2.978357905	3.021174354	2.951083256	3.618840855	2.773229622	2.676104996	2.663646821	2.910060603	2.677806863	2.933625354	3.154266107	2.88588441	2.784724682	3.124294784	2.589792771	2.861653346	2.893747804	2.81068108	2.815022183	2.794750127	2.72932011	3.011963585	2.892827742	2.944018326	3.595600836	2.897506062
1552747_a_at	2.544237343	2.473300966	2.524107898	2.444092154	2.106076696	2.17916319	2.507191993	2.211117545	2.345815444	2.332157475	2.372106037	2.416012895	2.097118087	2.032439693	2.308860511	2.347316253	2.282095034	2.339425526	2.220954143	2.406508645	2.526753652	2.451175029	2.143063655	2.426679575	2.51945077	2.350488713	2.634052343	2.532681132	2.256949879	2.087391808	2.213978628	2.312447929	2.401257554	2.45398423	2.414060167	2.315036925	2.276435174	1.922751165	2.267097986	2.42238522	2.346295745	2.349510541	2.291212515	2.159563972	2.350488713	2.414573547	2.6156606	2.446917288	2.36335302
1552749_a_at	6.54908975	6.628643571	6.384766732	6.270600167	5.981770551	6.326834218	6.476775779	6.155619013	6.373002891	6.712505148	6.680962056	6.707939355	6.446902557	6.22210345	6.20185992	6.21947566	6.477945408	5.993950198	6.398722324	6.341963143	6.591209759	6.786905158	6.563965399	6.894652235	6.277057706	6.344093418	6.595384097	6.190496773	6.335906551	6.075727203	6.022791738	6.607988716	6.298178957	6.470911857	6.055406792	6.621615311	6.612286855	6.380715018	6.456602663	6.233640871	6.583979938	6.368078338	6.312604648	6.601152787	6.237637651	6.238602728	6.580862046	6.571218577	6.43391364
1552750_at	2.766814386	2.958190035	2.712498148	2.800133154	2.731260009	2.714973567	2.69611774	2.517278003	2.751930872	3.18248795	2.746565709	2.94818646	3.250996093	2.878545766	2.689788878	2.728997476	2.5982666	2.476016818	2.763666527	2.793820729	2.88496567	2.642964347	2.609942378	2.900977857	2.627163255	2.589131486	3.006843197	2.790701496	3.083672518	2.631310316	2.559688564	3.106523789	2.71848883	2.885984636	3.104083019	3.052655668	3.198448326	2.822808708	2.925696921	2.989537355	2.816355312	2.927919167	2.720946063	2.704569892	2.860825504	2.961759585	2.889372226	2.950868521	2.860825504
1552751_a_at	3.842002345	4.118652326	3.839051127	3.875227211	3.60781029	3.913512407	3.874175292	3.970449634	3.917768944	4.412513897	3.982677753	4.641264695	4.456042133	4.01179392	3.9014212	3.866250418	3.883121402	3.642878231	4.206819232	3.689689099	4.240057578	3.92316604	4.000641476	3.815944267	4.411609613	3.990669331	3.940430422	3.941690674	3.863259323	3.767659265	4.048334797	4.065570127	3.992865309	3.899555689	4.01193381	4.003078501	4.192449496	4.272170479	3.972510384	4.0799841	4.388112091	3.828848447	3.863955369	4.045417112	3.924098743	4.07750638	3.839583137	4.103437071	4.093189599
1552752_a_at	3.086820161	3.201438187	2.923782657	2.76859469	2.821731476	2.99178046	3.213099748	3.175361513	2.850160208	2.810013944	2.97660015	2.948868614	2.896153358	2.869450731	2.911807686	2.867886876	3.097673954	2.9245946	2.89084796	2.97915528	2.885544167	3.174994752	3.017989588	3.045665737	3.217524234	3.054873381	3.063851092	2.882512076	3.114871387	2.809395371	2.936907761	2.992647363	2.945619371	2.679272733	2.972292988	2.814050083	2.663994414	2.631995193	2.51640598	2.910852772	2.850010625	2.903662745	2.678227599	3.307857638	2.767215068	2.774542327	3.232580882	2.965925154	3.031313906
1552754_a_at	2.436957341	3.19926514	2.309736146	2.844776259	2.436957341	2.655845627	3.479222977	2.544969388	2.325781993	2.161158117	2.350697076	2.953064476	3.143327375	2.480626197	2.90663241	2.463199116	2.713881078	2.255432072	2.147041806	2.586441222	2.715798421	2.374838792	2.247905492	2.585193297	2.424278931	2.514766674	3.017597557	2.467321153	2.409519708	2.362792573	2.847492564	2.504188449	2.317771689	2.591563518	2.592497294	2.169929329	2.56032731	2.227887908	2.396614273	2.318579277	2.460052486	2.479054809	2.092619869	2.215603641	2.138105574	2.26654849	2.414838349	2.698949924	2.325472253
1552755_at	4.015699481	3.51203574	3.754272255	5.180615959	3.84221785	3.64028427	3.746569827	3.957517464	3.658020178	3.936399131	4.080274471	4.098169099	3.465966051	3.566286224	3.75167727	4.585289118	4.120281166	3.558991495	3.404689191	3.450585649	4.380129269	3.817617931	3.938658207	3.742646485	3.495499535	3.299925791	3.713341768	3.938915264	4.065333749	3.695737105	3.635043049	4.303526994	4.366890295	4.029965063	4.570265158	3.744680644	3.932867449	3.970381527	3.904461036	3.349462608	4.038228883	3.575010709	3.148303764	4.461045063	4.198654844	3.916652543	3.547648011	4.250474345	3.526481864
1552757_s_at	3.196151568	2.910217396	3.008861513	3.099710505	2.411713804	2.867869535	2.867096643	2.929250246	2.63560227	2.91294803	3.116615494	3.317572704	2.910217396	2.859163819	2.905106217	2.759653502	3.027647686	2.940141657	2.758079669	2.981345984	3.43604984	3.086596894	3.066723705	2.708358597	2.696686888	2.8824599	3.244563186	2.919445547	3.024748365	3.076152023	2.774415187	3.214158395	2.907792685	3.055328663	3.324608785	2.745996955	2.919050338	2.653480242	2.936299068	2.873118667	3.164375379	2.891420277	2.838567907	3.052430681	2.90790747	3.103735651	3.065406565	3.611956068	2.980443891
1552758_at	3.373024874	2.869669481	3.053009218	2.685992069	2.784369634	2.577243381	2.988288997	2.605804721	2.710227036	2.869009167	2.986646206	3.07516647	3.087922172	2.744043718	2.674660581	3.197157596	2.746848104	2.89610788	2.758079669	2.722128348	3.175076437	3.148390521	3.061548323	2.954735837	2.862273551	2.636281369	2.532927905	2.765167595	2.827656001	2.828680034	2.872152604	2.909820541	2.798195938	2.755914689	3.128253321	3.041826451	2.943466651	2.805935271	2.749266203	2.871894173	2.87681561	2.694563299	2.627347324	2.930356462	2.705759951	2.941830842	2.788352665	2.858872556	2.895782207
1552760_at	3.887949708	3.612739418	2.905723775	2.92246826	3.239133863	2.86932956	3.64921105	3.436352877	3.466344996	2.756154062	3.063947419	2.796434267	2.607718193	2.957376941	3.493382915	3.644176953	2.851398528	3.100468979	3.954581026	3.333768119	3.311225594	2.924776619	2.728845942	2.892192017	2.831672032	3.167850818	2.64440001	2.851226323	2.793654779	3.422482486	3.322193552	2.688870203	3.100468979	2.708773017	4.123049859	2.649394314	3.691083726	2.793792772	2.476663813	3.602681358	2.529308336	2.521542007	2.93848296	3.119522164	2.672703112	2.928810562	2.477443462	2.843094327	2.587410053
1552761_at	4.742741469	4.350030671	4.729439266	4.416376316	4.215372889	4.003249175	4.728736721	4.176934583	4.77272619	4.72214281	4.764872115	4.989790398	5.092189036	4.223397243	4.33417234	4.187013427	4.67196851	4.498808604	4.61721966	4.833132534	5.106388144	4.584489599	4.598021531	4.593266311	4.690548046	4.622264288	4.399836069	4.523696673	4.462133153	4.157201143	4.411325133	4.294584402	4.312117821	4.529444212	4.396090047	4.77232141	4.221180987	4.267451704	4.657343487	4.27149479	4.636994847	4.42146104	4.378972231	4.552112881	4.418882229	4.237196943	4.724124718	4.366477132	4.790193104
1552763_at	2.039513283	2.499386929	2.39665043	2.477456863	2.38552343	2.439241455	2.46766666	2.318749245	2.271133256	2.377383398	2.095043776	2.346117015	2.344415314	2.405427933	2.62374868	2.341554418	2.298267508	2.161746171	2.240135232	2.613811312	2.226521919	2.462442906	2.404227941	2.315158458	2.632759634	2.140811842	2.403082444	2.481767945	2.549180283	2.300163208	2.382310069	2.38009631	2.157088226	2.429564432	2.379537788	2.323495601	2.278612491	2.179530809	2.36376037	2.137993185	2.234774628	2.260396885	2.299671191	2.320999878	2.346117015	2.331047628	2.492445409	2.388407125	2.305303717
1552765_x_at	2.488102531	2.623139764	2.344278154	2.466194329	2.37756441	2.830656095	2.820600796	2.452758161	2.150455466	2.509050034	2.409440321	2.413661539	2.296031336	2.584016557	2.628886134	2.515110893	2.50760082	2.417648007	2.500489327	2.672401039	2.676331117	2.462590472	2.601885303	2.877247381	2.704132344	2.301142168	2.924512115	2.81552009	2.290608588	2.487468808	2.716185844	2.437435838	2.548829803	2.540367937	2.38745334	2.518502781	2.572583676	2.765449075	2.868067598	2.641053489	2.407161285	2.891693242	2.696270402	2.654215551	3.096727022	2.857612155	2.503175135	2.552559875	2.848739176
1552766_at	2.377585849	2.352257187	2.359733257	2.428308685	2.428293685	2.546599237	2.588007329	2.322277399	2.497650624	2.570994304	2.223580217	2.292201685	2.542073632	2.483736467	2.410643818	2.326717947	2.202826109	2.495397173	2.689672836	2.250508038	2.396183336	2.476072134	2.47370062	2.420928266	2.275784998	2.339512992	2.788862208	2.290436969	2.415720857	2.363603228	2.210018113	2.469206866	2.504920107	2.394027133	2.374564526	2.420928266	2.437093952	2.411145474	2.234306996	2.140405093	2.412741425	2.498328781	7.153537848	2.385919672	2.738718142	2.482569632	2.420928266	2.52214713	2.405268515
1552767_a_at	2.69738638	2.450025774	2.619144292	3.396801403	3.2501559	4.064398272	2.748626256	2.806667066	2.882314247	2.733860555	3.007574756	2.763281275	2.978164485	4.060325672	2.671398813	2.372808367	2.505768151	3.625304824	2.667286932	2.603081851	2.309564293	2.576414244	2.734517446	3.176567974	2.938588399	2.759942779	2.490670909	2.478023024	2.611078647	2.386329204	2.373238806	2.36971124	2.447324501	2.379465422	2.659963718	2.513612973	2.501894736	2.900205204	2.456251082	2.527986039	2.349866303	2.691602724	8.910791388	2.995655901	2.860825504	2.704617481	2.988522004	2.548578522	2.617956726
1552768_at	4.383432745	4.333593601	4.656506235	4.226195169	4.553439159	4.472631257	4.753169191	5.124512122	4.726392751	4.779319864	5.036900952	5.103345392	4.596264864	4.513568019	4.549295852	4.663077046	4.36045971	4.422472286	4.46022935	4.357994256	4.812967009	5.195388888	4.834611886	4.826484681	4.961756561	4.70057534	4.903849009	4.605613359	4.397266418	4.711056524	4.154846443	4.440897501	4.971355999	4.406826851	4.118565629	3.988949777	4.360729575	4.471984806	4.304178103	4.092682209	4.483702543	4.729163978	4.231405913	4.593654359	4.306261812	4.262677133	4.60105664	4.808011381	4.472867697
1552769_at	2.989936756	3.530706961	3.439898145	3.143669701	3.281859805	2.848245151	3.227047083	3.157190013	2.937111847	3.469290328	3.046153803	3.360078503	3.225580262	3.100468979	3.223044823	3.31388501	3.319953715	3.052554758	3.410470306	3.24114468	3.464293365	3.363943908	3.320920823	3.638483669	3.231218701	3.09594956	3.087041183	3.227864153	2.921267797	3.107606232	3.241952703	3.214552423	3.155607398	3.162767759	3.040389818	3.273633705	2.952454258	3.100963574	3.304528473	3.21861454	3.01891039	3.148692651	3.201663167	3.213444591	3.201043727	3.252370111	3.090588473	3.376599917	3.258847355
1552770_s_at	5.219482158	5.515700266	5.241149207	5.355605432	5.105708734	5.072289231	5.396037234	5.510380891	5.10326905	4.902148912	5.326221918	5.437943677	6.124091709	5.174145878	5.14685828	4.653346812	4.88496343	5.603489377	5.852331995	6.169848035	5.179372793	6.300330189	5.484272762	6.956250884	6.010912265	5.514164659	5.095625112	4.890311548	5.279280061	5.151721396	5.505196264	5.094373857	5.364283466	4.848307454	5.224044566	5.855567237	4.78961943	5.275109683	5.505051146	5.184380835	4.301171591	4.737210783	4.239141837	6.102154703	5.435173404	6.26079425	5.405523796	4.553014486	5.170319972
1552771_a_at	2.658403664	2.476490631	2.80237794	3.007176195	2.646793066	2.7035446	2.857165868	2.370167261	2.587917291	2.746841255	2.664866851	2.780251036	2.62638878	2.539754683	2.894670587	2.672990658	2.716626972	2.625212503	2.853594096	2.559027047	2.640908133	3.069195309	2.817172979	2.883086884	3.099597899	2.852150419	2.9662785	2.725664349	2.732229068	2.433602804	2.53038706	2.695053566	2.716912365	2.562292708	2.542664559	2.729530045	2.982242626	2.837577317	2.450477251	2.814363331	2.644683067	2.670598222	2.605351263	2.979162269	2.822287978	2.741892681	2.693920492	2.706133611	2.870883379
1552772_at	3.157025232	3.147907852	3.063126049	3.694483511	3.655673178	3.017852175	3.361012059	4.014698827	2.80734965	4.513264033	2.943321431	2.983255279	3.161844032	3.719432812	3.670064719	3.329691372	2.960540744	3.275508898	3.273420089	2.78796116	3.365730856	3.215752868	3.176567974	3.104481455	3.25871453	3.073390037	4.226508864	3.256975083	2.970247115	3.211601469	3.447306814	3.141533509	3.022806448	4.312414655	3.012271469	3.367800835	3.185074489	3.169754143	3.719721878	3.40824982	4.334814645	3.076282603	3.271246173	3.14051081	3.879156917	3.225147812	3.454058642	4.561394055	5.315732667
1552773_at	3.411832107	3.158937765	3.463855122	4.13061517	3.970394315	3.431603026	3.742717572	3.857593965	3.297461053	4.596184822	3.021805351	3.613263325	3.614590387	4.210533393	3.374324578	3.166533437	3.288284273	3.398598665	3.25221327	3.366287092	3.271870353	3.218026638	3.082646303	3.484808814	2.9957774	2.990421407	3.975665014	3.51898962	3.412881011	3.331744037	3.468281636	2.871290988	2.984539578	3.991275771	2.962327658	3.312626364	3.450583792	3.083488377	3.741473384	3.628685973	4.316020814	3.377068943	3.349815201	3.028334343	4.270761189	3.433768005	3.483979584	5.032945044	5.317817399
1552774_a_at	3.02093408	3.123927603	3.221525919	3.644772393	3.140689693	4.121047375	3.310705664	3.2567442	3.729611178	3.328513585	4.883610862	3.482147595	3.164657935	3.323117672	3.140024229	3.451239312	3.783122404	3.513478583	3.12388852	3.062193556	2.968582444	2.908197384	3.277524881	2.974092601	4.093931065	3.519221546	3.165115521	3.00982733	3.147841383	3.130780193	3.078577764	2.967672001	3.368624981	3.528887563	3.244778027	3.731548532	2.924882469	3.115140658	3.327255138	3.585244253	3.344373881	3.131335543	3.143639857	4.002698557	3.446504665	5.064900544	3.152932434	3.395361699	3.556015904
1552775_at	4.714574784	4.887980249	5.159638592	4.666097919	4.599034532	4.563549851	4.821355524	5.052136816	4.701597419	4.882221832	5.133438069	4.9894208	4.655766506	4.712027091	4.666214872	4.790749814	4.530536229	4.480693298	4.688515685	4.673676909	5.168456891	5.405115661	4.968971849	4.821140243	5.140673866	4.565210412	4.966428687	4.40467038	4.204401487	4.701749602	4.896183077	4.894611973	4.556184469	4.751896932	5.02875505	4.763094661	4.836471295	4.04922079	4.740737377	4.62669383	4.892635714	4.705872701	4.575251579	4.944178241	4.781746364	4.788772684	4.915962127	4.959090383	4.536444803
1552777_a_at	3.036894605	2.88400917	3.041922355	2.63769859	2.741992101	2.926455044	3.401566843	2.743512507	2.797029398	3.316580644	2.908573341	3.296582128	3.089590599	3.014300362	2.995017646	2.736119473	2.708411421	2.72846727	3.098999468	3.001764718	3.489100196	3.068211167	3.161831029	3.544775336	3.566392417	2.856015151	3.049420087	3.310383339	2.944953759	2.556652829	2.948700038	3.077150488	2.916255261	2.993665249	3.112926884	3.365434962	2.759793375	2.795771986	2.806943237	2.902375535	3.266505952	3.377574643	3.376867731	3.128554209	3.064745702	2.978186435	3.065406565	3.308007984	3.053054964
1552779_a_at	2.808990571	2.932505617	2.762568798	2.660586018	2.573921449	2.637600661	2.590870572	2.628536174	2.534956869	2.693411158	2.637911596	2.948320873	2.670321503	2.777921335	2.624830218	2.827646629	2.772895342	3.047883887	2.577449663	3.533390089	2.612773772	3.05646927	2.678998193	2.932484166	3.025067424	3.46173729	2.942084794	2.888003751	2.880324474	2.821209475	2.569113573	2.645407725	2.627482393	2.618450933	2.996443619	2.474674433	3.226701003	2.466590667	2.462163813	2.668619205	2.783870958	2.566271098	2.678440214	2.830246112	2.85403383	2.552995388	2.586453906	2.477296621	2.56004915
1552782_at	2.424627277	3.127085192	2.925775758	2.346702605	2.788776909	3.072749513	2.616379551	2.598118976	2.507953127	2.27133455	2.668098916	3.288344355	3.022765335	2.504088182	3.007384507	2.649620766	2.895782207	3.439882333	2.648266033	4.393868811	2.571066271	3.141552088	2.561438245	2.745469524	3.613212907	4.528792227	2.721423356	2.631817101	2.648836844	2.685011848	3.10644994	2.22967836	2.542598074	2.576554401	2.511685974	2.388041852	2.731435814	2.357593698	2.303455367	2.309332945	2.621025789	2.556267811	2.676779362	2.580174023	3.241296045	3.027533472	2.456876063	2.520631114	2.769223309
1552783_at	2.658339845	2.555189532	2.89837838	3.317812567	2.635550904	2.377668509	2.708807489	2.820797826	2.444194346	2.953026327	2.854421737	2.40303035	2.583999664	2.30289424	2.688419228	2.756384913	3.022664875	2.652605288	2.817210943	3.240961564	2.358238053	3.221168519	2.815861072	5.100681563	3.097393879	2.61136714	3.125035956	3.068291963	2.814663051	2.560602452	2.753043544	2.566101419	2.598944722	2.387888079	2.283677246	2.512993998	2.361090129	2.583999664	2.562973525	2.413814962	2.489659448	2.714132509	2.543357137	3.144852658	2.707757756	2.580881617	2.36439386	2.42833344	2.598024459
1552785_at	2.701226533	3.017693259	2.947213317	2.371286333	2.581944772	2.957835592	3.131817116	2.577013973	2.831662973	2.554967224	2.711467914	2.876476388	2.875588555	2.605843829	2.852398512	2.833942008	2.624798251	2.703813025	2.701875151	3.333995195	3.028010627	2.884521633	3.02638699	2.817998219	2.863363494	2.791606928	2.877956017	2.84645132	2.904786349	2.729891603	2.962851561	2.554029686	2.83691274	2.862534742	2.832663843	2.776093543	3.025936628	2.874108443	2.600298684	2.83691274	2.679243322	2.496061162	2.428937531	2.745993921	2.790910891	3.276965863	2.780585909	2.714924849	2.705167932
1552787_at	6.034565079	2.227289663	7.048317449	4.460923233	6.083324267	6.385080591	4.018662157	6.787541524	6.032177226	5.436884573	5.204727328	3.482331005	3.278255996	4.311753864	5.684584395	4.781656402	3.892635971	7.200999531	5.319822853	4.974050293	5.053912008	5.779881612	4.418077697	5.286048793	5.642431537	5.186046022	5.295371994	5.085574069	4.046527267	6.572068385	6.62553582	4.575251579	3.778699731	4.865347564	4.490581154	4.856763012	3.387357589	5.476670693	4.296709198	4.669988407	2.925789418	6.723715211	2.777460991	7.112651775	5.592127031	5.52390584	6.846914307	4.549282359	6.140232572
1552788_a_at	6.200716829	4.902281475	6.787144867	5.041060934	6.143510111	6.86221171	5.124422437	6.855231955	5.57491755	5.881711202	5.574439255	4.955774517	4.942489522	5.334241747	6.29030106	4.97079907	4.760273348	6.892654465	5.791591393	5.439262481	5.818283378	6.223095394	5.297348538	5.78078667	6.058556471	5.978367399	5.884621169	5.496653061	5.242014083	6.150703858	6.703068921	5.187867137	5.344129767	6.028616271	5.010547353	5.375560143	4.958535133	5.727435574	5.044800994	5.19205518	4.976781209	6.789725453	4.908299337	6.696297132	6.244021607	5.735667824	7.627542095	5.4990269	6.584189192
1552789_at	5.819341459	6.242126166	4.831251723	5.048839641	5.44172623	5.806185143	6.095377616	5.487874714	6.436834901	4.955668844	6.091099674	5.438987373	3.756720149	5.430101875	5.99886791	5.537666158	5.684622646	5.471557658	5.389236171	6.932789848	5.695053043	4.192920755	6.848142195	3.131537609	4.604791785	6.186356141	4.37207842	5.077253265	5.759206706	6.668113655	5.220776433	5.495827595	6.800483146	4.154718296	5.380945879	5.473884669	4.968336707	5.908935638	4.968336707	5.394398326	5.625123276	4.506420765	5.167419892	5.457723151	4.739430145	5.263638378	5.077584542	2.968414581	4.057255227
1552790_a_at	7.817483359	8.265580901	7.727268582	7.19512383	7.002488439	7.824145624	8.141655431	7.35326778	8.169679944	6.369678586	8.311691621	7.204322145	6.274963544	7.402309363	7.855997775	7.587815189	7.702047592	7.382995128	7.549718327	8.538131216	7.553800616	7.183089395	8.687088967	6.559191766	7.305289797	8.094120644	6.961976683	7.2035571	7.837321611	8.346737697	7.381795081	7.016689614	8.422196548	5.665497742	6.918754404	7.024436894	6.121762625	7.483069278	6.133035418	6.707183616	7.599169832	6.029300834	6.729668602	7.449712543	6.153032179	7.090721786	6.573703141	5.207238384	5.597538663
1552791_a_at	2.512755622	2.737863576	2.415473544	2.149716456	2.404870636	2.368369436	2.298110519	2.426647183	2.465117152	2.28453787	2.203675618	2.595181559	2.604098207	2.184626783	2.500952123	2.422073943	2.548503846	2.177316459	2.326719512	2.244842052	2.510130384	2.461334332	2.27894123	2.35844667	2.376159651	2.024909743	2.606389007	2.322610727	2.537828219	2.341593936	2.463203996	2.217254011	2.319382153	2.504313136	2.375917802	2.192612199	2.518507109	2.285296178	2.52010937	2.226964342	2.18340743	2.377242782	2.271472014	2.297540131	2.227572441	2.422375378	2.346352935	2.365641627	2.476322288
1552792_at	2.749211936	3.015243909	2.791836943	3.379947742	2.920633418	2.761270876	2.993204146	3.115752704	2.815110522	2.87081003	2.611493474	2.272580805	2.773946624	2.664236897	2.80385029	2.536172795	2.356444792	2.659442489	2.444848403	2.796423791	2.649318625	2.580813186	2.962719477	2.459641259	2.567735088	2.778313829	3.413368476	2.815699665	2.406936	2.599775689	2.952111904	3.369498785	2.988263174	2.756352669	3.256527274	3.930583802	3.800047934	3.134612628	3.733234575	3.144740666	3.084690919	4.228974616	3.17326928	2.686819602	4.288815799	3.319709676	3.597995392	3.72239789	3.260061578
1552793_at	4.332510815	4.566014556	4.198171322	3.90355502	3.974254224	4.841279385	4.477008499	4.159067144	3.913508216	4.296799177	4.393717852	4.087579622	5.111457672	4.296799177	4.578411134	3.710094711	3.841260815	4.388895141	4.553531077	3.850922983	4.546819822	5.076817562	3.90355502	3.958501221	5.490966042	5.79564891	4.068934594	4.268528578	4.228926363	4.250306761	4.263524995	3.656134968	4.899152694	4.342609403	3.969051412	4.206237276	4.214081011	3.953789609	4.385555134	4.161212243	4.34526875	4.181675673	4.708903904	4.362574278	3.954276434	3.83481954	3.996172734	4.458956536	4.296799177
1552794_a_at	2.940932775	2.886448285	2.770577029	2.879396244	2.944741781	2.835172098	3.073116008	2.904240686	3.271693442	3.227036495	2.939758359	2.983457046	2.955053887	2.755740917	2.889846845	3.164913794	2.958539682	3.074107283	3.03294301	4.259786731	3.30142126	3.500045075	3.493878684	2.746385652	2.789088971	3.211738201	2.900041346	3.193214429	3.445691246	3.083349383	3.87348762	2.928559991	3.431009529	2.717661596	3.195861368	3.458504527	3.324705048	3.943070624	3.502588649	3.467955053	3.408318669	2.957548295	3.04363254	3.539849997	3.697319981	4.218901586	3.198792774	2.574977996	3.135548409
1552796_a_at	2.997121643	3.237295391	3.281250398	2.850958079	2.98327746	2.88254769	3.093302765	3.039096743	2.979689993	3.270055091	3.086015078	3.111858498	3.326358361	2.72511362	2.993008543	3.128053689	2.747204796	3.095852713	3.007934051	3.260657088	3.093449359	3.502780144	2.951519614	3.124440242	3.664175239	2.81767212	3.180061761	2.828082176	2.825772507	2.861331769	3.011555911	3.080794396	3.178426221	3.175214698	3.290429809	3.021530857	3.024567242	2.981669806	3.195928871	2.925995413	3.05535175	3.175214698	2.74419537	2.884670116	2.808620561	2.97898125	3.10603866	3.077462028	3.048675156
1552797_s_at	2.962063009	2.703208361	2.926888883	2.655183902	5.085852788	4.352066213	2.9379195	2.848109942	5.802422866	3.301407631	2.808486812	5.031155804	2.601084124	3.799923907	2.682570903	4.36634059	4.922991167	3.184930256	5.253859477	2.605408572	3.062307357	3.197603936	4.969929514	2.78298641	3.162626768	3.975736269	2.866536116	3.251082379	2.659236638	2.56024339	2.703820494	2.755545213	2.627459601	2.756481263	2.503989345	2.373934179	2.661131795	2.440784749	2.588532413	2.615732283	2.683928467	2.827156815	8.810493142	2.993580775	2.690052819	2.374332679	2.693688759	2.883298063	2.617789835
1552798_a_at	5.388981026	5.621793541	5.232038766	5.592782238	6.016505125	5.613638659	5.599117004	5.949937253	5.613256456	6.476281984	5.596565841	5.193727222	5.682487377	6.505947988	6.031811649	4.588388521	5.126689979	5.932743383	5.365370508	5.194100964	4.041638861	4.795456586	5.547572227	5.231103421	5.23361061	5.387984134	6.50768525	6.085723842	5.577025817	5.644902937	5.896654719	5.240586166	5.555473051	8.963884575	6.458183239	7.482632177	7.530424676	6.657794092	6.210213486	6.562407142	7.210172065	5.903013822	6.426660781	4.884346893	6.532130659	5.705120803	5.759257657	5.957164802	6.411104646
1552799_at	3.555557018	3.338303384	3.045527314	3.232057625	2.914097502	3.236497423	3.627960926	3.265192277	3.306575561	3.77173037	3.811629548	3.589935104	3.849183063	3.430638589	3.006370508	3.077688696	3.289843269	3.340690225	3.484601455	3.47539283	3.33280287	3.580124379	3.392806984	3.132550341	3.430060296	3.094458495	3.068524573	2.884100357	3.146667384	3.387366284	3.014826164	3.402545456	3.409324295	3.490806053	3.380850764	3.258317736	3.371644616	3.249869248	3.541263372	3.260731903	3.400543146	3.362001403	3.02266404	3.338336174	3.594557916	3.288238041	3.262445321	3.205275793	3.3601151
1552800_at	5.989224281	5.87918549	6.196004907	5.718816579	5.746140884	5.579318502	6.002513412	5.635671932	5.699346596	6.007289149	5.94353123	6.309975189	6.207657043	5.81340492	5.773798637	5.592437299	5.352235365	5.433272112	5.719532932	5.865173871	5.892342621	5.783354329	5.87501319	6.225770705	5.843762012	5.787938839	5.84454591	5.314949142	5.631355558	5.612650473	5.722417931	5.927698526	5.739037089	6.09428524	6.104950259	5.921986815	5.962238419	5.663729126	5.837751827	5.825042237	6.418643494	5.925822816	5.81604418	5.734699041	5.819894567	5.781525922	5.892342621	6.348554837	5.932587412
1552801_at	3.476851837	3.460116226	3.43351334	3.109229427	3.493635049	3.447452672	3.482102282	3.428660681	3.192506751	3.516323677	3.493635049	3.479320791	3.674030312	3.421050232	3.282104365	3.660002586	3.546804893	3.571206694	3.48776894	3.512741343	3.603779792	3.650988036	3.617177058	4.181714256	3.88366999	3.523751015	3.586706424	3.251082379	3.246300221	3.33099931	3.505982766	3.347635224	3.261661337	3.384883258	3.166207611	3.24181701	3.296661762	3.180884207	3.452141292	3.462526966	3.448823299	3.462627079	3.495099966	3.528084675	3.258659909	3.723817165	3.364181302	3.493635049	3.174125507
1552803_a_at	3.024739063	2.782010581	2.693980701	2.636717868	2.461927803	2.818895874	2.687653482	2.477321541	2.969164479	3.098286917	2.923735891	3.013748525	2.714838429	2.777032737	2.621711943	2.753165696	2.674895074	2.740936263	2.665080293	2.724616214	2.794448174	2.589739447	2.580626968	2.80802176	2.664281555	2.697897762	2.670980985	2.621439878	2.732189207	2.600336146	2.733151165	2.708493532	2.697313753	2.640651935	2.595588908	2.912486564	3.101323303	2.756734559	2.86611043	2.773235098	2.714566651	2.739901602	2.86932508	2.700945149	2.670826375	2.680896628	2.840812057	2.851317871	2.79754747
1552804_a_at	4.967650415	4.602289108	4.07387216	4.751308777	4.313168127	4.784415688	4.188589593	4.399652007	4.605112292	4.827874206	4.433497735	4.405688369	4.538635248	4.802425401	4.687883309	4.452124061	4.443105219	4.169618336	4.563241542	4.763380956	5.046690183	4.262601739	4.714329747	4.177604755	4.490722246	4.69423707	4.40894097	4.346022291	4.745996009	4.685419815	4.214959588	4.682051397	5.001537453	4.836142909	4.885813254	4.877831768	4.88856036	4.583094397	4.997913484	4.955778916	5.000276617	4.94849943	5.020447536	4.680332363	4.922610467	4.548531842	4.848307454	4.516629046	4.674882836
1552806_a_at	5.808560734	6.933090088	5.234821737	7.184556701	7.180374633	5.853815952	6.280742856	5.844928762	5.467932226	6.931172695	4.904852098	6.696900632	6.057025857	6.60704174	6.459097081	6.040005673	5.291849208	5.043922387	7.115785667	6.410507334	7.878670374	6.651602777	5.200982772	4.799526874	5.671734648	6.230049992	5.291512191	5.077849349	5.151574397	5.69817465	5.735693504	5.070924441	5.995734509	8.159436494	6.119826613	8.056204332	6.672251027	6.075061881	7.152316403	7.115996617	9.128409753	7.774105856	5.850824082	4.806538778	6.166220176	6.134380528	7.925697774	6.297155434	5.861910972
1552807_a_at	9.030071894	10.52831714	9.644976951	10.85453842	11.02384393	8.944784538	9.798246962	9.816085539	8.530805201	10.52270976	8.375713012	10.37537582	9.449680056	9.906687368	10.1595823	9.774516045	9.220632447	8.84941457	10.14968021	9.548402121	10.89644976	11.45309739	8.265814056	9.883652147	11.07437164	9.922181005	10.12038191	9.509130672	8.617759547	9.016788005	10.0615922	8.173018158	8.550988581	10.60542754	8.692540256	10.50709303	8.85126733	9.162895353	9.555677014	9.473769325	11.31321718	10.92097921	8.200171421	8.634397546	9.151207076	9.088693704	10.79567183	10.05353963	8.970920884
1552808_at	2.3678594	2.832797807	2.439297621	2.496470334	2.240162611	2.439241455	2.399002824	2.404118177	2.337053876	2.213877043	2.253986932	2.549574039	2.62496868	2.216455988	2.507662647	2.416144822	2.603715806	2.475646473	2.309279096	2.536098092	2.52259991	2.719183061	2.263715801	2.71812186	2.265097238	2.399270176	2.438191256	2.564945085	2.406426774	2.209421922	2.358877146	2.336465516	2.318731096	2.287221427	2.337152262	2.28578277	2.43371337	2.130474813	2.080861825	2.315158458	2.339977983	2.396425452	2.257679628	2.433943289	2.430619436	2.269071272	2.394882661	2.456482001	2.451677974
1552809_at	3.263023621	3.691805219	3.408040005	3.40505112	3.211328985	3.078726549	3.196752823	3.408133458	3.362210767	3.059107307	3.695977372	4.013177267	3.421064557	3.086840277	3.63429347	3.433778888	3.221895861	3.390368757	3.7020173	3.353220367	3.238150995	3.472191788	3.528911753	4.188912439	3.66681134	3.127428609	3.223095541	3.445505937	3.230870241	3.31998045	3.623729094	3.20043738	3.391882252	3.360080083	3.277337414	3.043131319	3.156816703	2.874553389	2.865923364	2.997090662	3.330700326	3.085765228	3.374869334	4.035137733	3.189143046	3.287941216	3.471843065	3.871130818	3.18219615
1552811_at	5.165373942	5.014356278	4.903352703	5.032717662	5.123731003	4.932852384	5.14909402	5.142970042	5.054813257	5.426299105	5.198747221	5.176501383	5.499730827	5.250161305	5.040149847	4.927093684	4.931359655	5.008592247	5.318044591	5.267028457	5.236231915	5.100683212	5.331978366	5.423624122	4.87492201	4.859447895	5.159304289	4.854758617	4.840164744	5.115170447	5.165373942	5.530546144	5.304576109	5.428897626	5.331437302	5.456998893	5.419708923	5.364578887	5.469346831	5.353869621	5.506678383	5.458840256	5.376031725	5.037981152	5.26904133	5.129402576	5.441533414	5.235818043	5.146073012
1552812_a_at	4.742376858	4.400303065	4.121225175	4.608195976	4.412025681	4.508692912	4.144422025	4.432611382	4.229863569	4.702756498	4.278759798	4.310306267	3.933741303	3.864599057	3.799752182	5.20955729	4.096179618	3.985662912	4.411535528	4.851951037	4.897283196	4.39121841	4.386284215	4.437906014	4.308012785	4.653165306	4.550130008	4.550439425	4.674420077	4.59651518	4.646075827	5.186074779	5.294994937	4.918765383	5.334805295	5.672403875	5.627617207	5.473612212	5.256688477	5.371472111	5.28988081	5.371869059	5.082750532	4.676339177	5.399715356	5.520862307	5.100806052	4.327265581	4.571657006
1552813_at	4.07151761	3.956450037	4.107918769	3.844718935	3.30068074	4.011176983	4.034903413	3.617310673	3.972888851	4.071275509	3.578749672	4.14438276	4.081146816	3.918342512	3.880867724	3.630180783	3.731701882	3.670292295	4.141034728	4.063647222	4.398622592	3.973603576	3.859032499	3.678694936	3.864832977	3.867785355	4.511987519	3.868651791	4.211949217	3.91530164	3.977747652	3.901892027	4.109686299	4.058759632	4.249238795	3.917879916	4.066164062	3.919980924	4.022491564	3.712234628	3.870536704	3.500610049	3.938338865	3.527619468	4.392529509	4.0126235	4.305726699	4.406062976	3.944587806
1552814_a_at	3.63013569	3.16630691	3.303759045	3.084354766	3.422041912	3.294743088	3.356701202	3.577467178	2.968866455	3.402676247	3.422503234	3.656270926	3.470175175	3.176567974	3.76771759	3.280792341	3.716306298	3.242621328	3.463147575	3.62730772	3.393608983	3.748223101	3.278681466	3.367279463	3.424152316	3.361664022	3.311743225	3.208314037	3.048714309	3.365314394	3.263874254	3.348621166	3.331689492	3.354936422	3.209421999	3.422041912	3.488146463	3.417340972	3.58724593	3.404741377	3.459671586	3.422041912	3.161261637	3.552444459	3.27168294	3.257033859	3.52345214	3.427659145	3.4976381
1552816_at	2.491041073	2.631513979	2.432993999	2.267182534	2.200493222	2.3706045	2.879229059	2.482824367	2.441706634	2.439155968	2.480201522	2.443394562	2.772518826	2.306853552	2.816074079	2.497938112	2.590201544	2.450708089	2.334068964	2.401436396	2.593935962	2.664918259	2.734792541	2.530215253	3.078450567	2.538703437	2.713018568	2.455063697	2.501694344	2.325624871	2.351520637	2.394336495	2.483498364	2.566626761	2.40900126	2.412873744	2.519032386	2.398604207	2.450510199	2.370755837	2.620106508	2.481039751	2.432829659	2.369551001	2.369906307	2.48339566	2.392398264	2.905749576	2.646310925
1552818_a_at	2.783344005	1.986826864	2.458957681	2.51137791	2.926989408	2.500872414	2.546765824	2.498111419	2.550761639	2.678594715	2.305991098	2.83939771	2.536820434	2.408618459	2.385027599	2.329570399	2.432840328	2.310884171	2.660924366	2.475735394	2.785167898	2.40551739	2.671970921	2.588532413	2.424597159	2.547870995	2.420473972	2.557371614	2.639814726	2.120530176	2.17460392	2.734773025	2.639814726	2.704930057	2.440620448	2.591237899	2.557710473	2.540202607	2.4885205	2.512218049	2.806435861	2.503498042	2.664974348	2.526345741	2.786887779	2.584990446	2.395051014	2.63323428	2.473519823
1552819_at	3.271842656	3.394422899	3.592923913	3.641440035	3.290520176	3.64338612	3.596052533	3.609624771	3.571947202	4.113593044	3.874370251	3.631357257	3.933741303	3.364603307	3.583125762	3.753587058	3.308838481	3.146631596	3.746835282	3.685146759	3.846630289	4.0779104	3.734569191	3.824416774	3.82894587	3.586228255	4.174807276	3.339591889	3.540148122	3.248122936	3.527461634	3.463722164	3.32629919	3.685459333	3.597208137	3.394591747	3.437928325	3.570031068	3.340902527	3.597339778	2.83508526	3.536660203	3.210674813	3.614065437	3.238100856	3.724799871	3.405796076	3.399830213	3.054546799
1552822_at	2.963852744	3.06356223	2.726641843	2.528401957	3.082002964	3.214174927	2.369883598	2.84662386	2.428988501	3.404640227	2.627088335	2.560789464	2.591176778	2.593246313	2.846109882	2.958241057	2.810749831	2.626581903	2.352023362	2.913950552	3.761753686	2.933516733	2.425101595	3.139015104	2.550206496	2.855132608	2.885468771	3.341405204	2.70176075	2.921172471	2.717679017	2.575457409	2.717647818	2.366986166	2.77710405	2.603206612	2.758526209	2.309496826	2.07274958	2.793555262	2.473694218	3.484926379	2.452203224	3.010431441	3.015420911	2.794193037	2.876264626	2.473694218	2.350648716
1552825_at	2.844285148	2.946055267	2.661054004	2.710927411	2.170570797	2.52160175	2.621022027	2.684293319	2.684058017	2.656722671	2.599885291	2.67212275	2.667703062	3.109469544	2.869970841	2.667703062	2.574497835	2.579483189	2.95176693	2.858232285	2.550477487	2.725022328	2.613624842	2.794320337	2.820552199	2.696171417	2.745821343	2.672285837	2.590197504	2.712363681	2.746443753	2.665784174	2.819135296	2.762413349	2.46566421	2.786793294	2.808626132	2.334095796	2.714734753	2.508242048	2.810625795	2.922469843	2.364412563	2.592748459	2.866786082	2.645566517	2.347542418	2.811794001	2.323264273
1552826_at	2.416853075	2.492272936	2.505603579	2.354463036	2.24626918	2.512204571	2.278526402	2.366750412	2.406744117	2.390085115	2.237214341	2.297867902	2.033041786	2.403445634	2.210201084	2.36559558	2.321163202	2.095155597	2.322456395	2.16228818	2.415477214	2.69806952	2.162559884	2.275535369	2.620492564	2.199349752	2.339228346	2.250416359	2.297965332	2.252302756	2.056426414	2.333859074	2.555877071	2.392117726	2.413387548	2.294343209	2.329799545	2.363323594	2.271476053	2.351320145	2.374790376	2.361557383	2.251701748	2.310597182	2.409157768	2.351320145	2.40553195	2.436047084	2.152190403
1552827_s_at	3.169460133	3.087717671	2.866457888	2.970531648	3.179954858	3.311364731	2.968098346	2.900714991	2.932609838	3.464294355	2.978287903	3.48135854	3.172534517	2.960918818	3.24647776	2.964919005	3.052238957	2.875894755	3.180576039	3.14635432	3.091237254	3.366010772	3.16097802	2.638651316	3.09224254	3.186131344	3.220692026	2.877801808	3.111379909	2.801366001	3.037523205	3.342164746	3.231567455	3.007426946	2.785066144	3.422041912	3.195632711	3.046025629	3.09224254	3.298469491	3.297037679	3.082998905	3.006717146	2.859700174	3.023167313	2.746338671	3.234612202	3.347081509	2.980648089
1552828_at	3.397903818	3.227137269	3.385141347	3.253498806	3.057753374	3.680202334	3.557515048	3.582098266	3.473058672	3.81623774	3.576271646	3.866239529	3.280279915	3.33329462	3.452510054	3.035969251	3.148297226	3.318775686	3.55114017	3.948395751	3.60395173	3.582098266	3.448672808	3.877957843	4.014745669	3.629684003	3.544072543	3.425116249	3.350382556	3.586706424	3.672050309	3.494239977	3.582098266	4.124008795	3.674416908	3.81623774	3.743399265	3.466590101	3.582098266	3.799837499	3.807640201	4.437340892	3.441241206	3.579935635	3.763845957	3.556920275	3.630937068	4.03893229	3.427700525
1552829_at	6.823521366	5.34150851	6.296327674	6.047396071	7.005152013	7.374847641	6.410767308	7.034043444	6.604217573	5.553460834	7.382304955	7.20598752	6.833658539	5.850375465	6.601928393	6.576124738	7.264612429	6.693559077	8.123243542	6.857954521	6.565356578	7.183353933	5.89582191	6.976353552	7.536921247	6.780637719	7.070729734	7.612386212	7.461026667	6.71482127	7.297558997	7.22892174	5.786299791	6.995038481	6.033840979	6.11667774	6.215334619	6.482443342	5.935619017	6.516780196	6.448733287	6.35824008	6.488415427	7.534891745	6.515968503	6.023572286	7.361710066	6.636630094	5.694251859
1552830_at	2.659380286	3.132451794	2.878904542	2.71364294	2.382640585	2.80290121	2.724713869	2.820461528	2.590775035	2.929530021	2.938863658	2.815231697	2.75635038	2.516886237	2.474015801	2.66052232	2.586095328	2.689719032	2.602682836	2.96091702	3.067694485	2.865781933	2.754914059	3.283441424	2.996267628	2.909383175	2.660268255	2.855356348	2.526200708	2.784807784	2.555883484	2.444312974	2.758115973	3.165730185	2.757442099	2.810638064	2.912486053	2.897194147	3.148760241	2.759411953	2.88394287	2.84339078	2.802789364	2.829907971	2.640754682	2.654562297	2.825302321	3.065904894	2.655026184
1552833_at	3.581889285	3.639010226	3.168014773	3.394853524	3.778223052	3.206413565	3.215036843	3.430635893	3.375672541	3.650731807	3.341200788	3.317388411	3.465988829	3.424588206	3.303353974	3.73918295	3.460062891	2.864542951	4.239308087	3.973264463	3.720460855	3.635339535	3.251669728	3.690264385	3.348695363	3.347651407	3.776236882	3.545202878	3.367450376	3.408572193	3.146642432	3.593514919	3.494997975	3.844206518	3.664732262	3.608293055	3.868980664	3.50301429	3.957760333	3.330472509	4.048983968	3.855780967	3.588358616	3.352472712	3.524056669	3.289624092	3.810098966	3.825033993	3.634325052
1552834_at	5.372254776	4.908498188	5.475320188	5.048157541	5.088262502	4.949040707	5.028667527	5.207088825	5.008902259	4.955147304	5.551479501	5.559596505	5.354129852	5.120702905	5.026805729	7.440283597	6.17423713	5.224431485	6.826476297	5.313747159	5.278410073	5.216984845	5.143290367	5.163167421	5.503238725	5.158304544	5.424487767	5.399504613	5.168915996	4.96006966	5.2106096	5.233669888	5.117613562	5.240548908	4.914543211	5.004635006	5.134255272	4.989801412	5.047448287	5.216304745	5.377360802	5.143970205	5.245663449	5.023341079	4.914034696	5.263504566	5.289670582	5.423261753	5.110417156
1552835_at	3.531138302	3.327751675	3.761406507	3.173611354	3.619099391	3.181154211	2.884716754	3.287602656	3.234465545	3.61580363	3.272542875	3.439155053	3.543223147	3.792548254	3.037247078	3.098559115	3.307773626	3.433748597	3.323117672	3.15341646	3.833321615	3.515009323	2.927279826	3.102017751	3.665634147	3.103142211	3.161261637	3.233062967	3.431998641	3.099864775	3.625720422	3.315737424	3.023828601	2.950559752	3.299069438	3.469187145	3.057170388	3.407314819	3.080794396	3.400170765	3.629219163	3.881889767	3.203137238	2.988782953	3.253862369	3.643777999	3.263657995	3.52534048	3.289477139
1552836_at	4.982619252	5.096392568	4.757797143	4.412584725	4.248351184	4.452882067	4.617716916	4.767104971	4.235539614	4.679191861	4.479244384	4.613830596	4.833564528	4.242010408	4.531550419	4.49758666	4.377110578	4.486187065	4.3166399	4.542001054	4.890625093	4.613307421	4.635842824	4.501668478	4.571262258	4.720326759	4.578728808	4.265963697	4.454647541	4.398032609	3.933993408	4.297388904	4.668059081	4.872641971	4.75261991	4.825673161	5.130833962	4.347010915	5.599967951	4.515975781	5.036327491	4.902308783	4.703204514	4.560959902	4.892806402	4.583862733	4.452568857	4.696959337	4.467480296
1552837_at	2.193843326	2.234648138	2.348886444	2.045578657	2.285368781	2.094768093	2.309728069	2.296837792	2.220201567	2.370334912	2.128533281	2.281046163	2.538648332	2.089775431	2.287712237	2.309428384	2.153284824	2.08788287	2.43165782	2.154698358	2.252164772	2.596097203	2.130661179	2.17083048	2.238385097	2.262460323	2.727812807	2.073558496	2.350632085	2.283390028	2.129912221	2.128443999	2.320424911	2.274365818	2.093846317	2.053106152	2.196793418	2.022056805	2.14979058	2.081639661	2.02925402	2.184003056	2.083173733	2.349879851	2.245604591	2.228787655	2.52506299	2.457899113	2.25616213
1552839_at	2.780912312	3.085960804	2.751240618	2.657789173	2.769511063	2.954639698	3.106254818	2.895070735	2.744105546	3.052325803	2.829066863	3.153956562	3.167302216	2.845042872	2.962299097	2.881179474	3.086202407	2.790477558	2.953388307	2.838662775	2.860426593	2.838487025	2.784666313	2.827556998	2.895223161	2.757519728	3.218665295	2.713904575	2.89991862	2.870611051	2.654705672	2.892122428	2.94828347	3.143327375	2.704253474	3.284219753	2.911002747	2.689852653	2.878439799	2.555859622	3.078275836	2.93156854	2.727774651	2.80741845	3.024883617	3.009286648	2.911002747	3.063493105	3.149479456
1552841_s_at	2.733965366	2.659017813	2.702235619	2.840196197	2.664225205	2.501723482	3.054873381	3.115846205	2.576678173	3.096248491	2.936088194	2.957618523	3.162476713	2.668115725	2.91690763	3.164144959	2.597997079	2.784052297	3.030899958	2.642601874	2.822137862	3.202739078	2.950776125	3.033558291	2.696686888	2.503343311	3.018416329	2.726279948	2.915505759	2.508664165	2.935910858	2.715661284	2.831579272	3.031195437	2.868036668	2.870422434	3.02572258	2.49985248	2.707024658	2.696751907	3.436334927	2.986631242	2.667272142	2.870422434	2.776501321	2.593425735	3.043697538	2.969521874	2.899102099
1552842_at	3.047206892	3.051494738	3.066800856	3.313417102	2.881076443	3.045547952	3.166709107	3.154427502	2.821121689	3.247752645	2.798397727	2.863365139	3.377707519	2.93156546	3.016951023	3.226613235	3.504186668	3.308721974	3.444912651	3.485973345	2.832983441	3.218384107	3.128268704	3.29081298	3.321963182	2.867757369	2.977635093	3.099336834	3.073820747	2.997480733	2.943217413	3.376848332	3.072021046	3.297516954	2.998069026	3.339058998	3.297775339	3.146999182	3.155772551	3.199440512	3.467232927	3.08090537	3.294191444	3.056716794	3.555177512	2.980880897	2.960557746	3.212578842	2.986770389
1552843_at	2.877812915	2.860621075	3.054963284	2.557078039	2.762636769	2.891492196	2.867660867	3.20257119	2.597276994	2.966741425	2.522988445	2.635218052	2.553134806	2.644743374	2.806979303	2.362322235	2.887363988	2.847059615	2.66599923	2.868304481	2.824693785	3.161349527	2.630979458	2.972246116	2.588754459	3.109298665	2.713018568	2.358629911	2.721005841	2.731661192	2.911896104	2.81802914	3.297521283	2.593756717	2.743072874	2.734807751	2.577885733	3.205080795	2.590726256	2.688266029	2.755893539	2.8765836	2.660266696	2.772305635	2.444190004	2.480920242	2.52579777	2.536070056	2.367768537
1552845_at	6.587450544	6.558678417	6.637109697	5.481970458	6.197623597	6.480939241	6.624214446	7.070967824	5.903758002	5.798367036	7.440123327	6.477899925	7.486696456	5.88335791	6.755583873	6.375908907	6.049031772	6.460984187	6.279395732	7.402068145	6.715353408	7.114782292	6.548795947	7.22684495	7.227685917	7.203919539	6.313661205	6.122115537	6.046382086	6.120896949	6.414206531	7.429464054	6.722088105	6.339344628	6.807313919	6.838540701	6.432219632	5.850744022	6.700316113	6.851139249	5.934334907	6.628030138	6.053126134	7.009971256	6.707401687	6.696870707	7.286554806	7.018540763	6.57823097
1552846_s_at	7.236965429	6.78813173	6.134403058	6.575844867	7.094640753	6.495136632	6.946799167	7.128735733	6.405447511	7.825768398	6.378351985	6.480778997	8.092175221	7.723707682	7.167225205	6.635594412	5.685170494	7.000062091	6.386686745	6.168643217	5.829025791	6.6711821	6.282253416	6.989226089	6.704010257	5.95859558	9.104400211	7.04392141	7.363127636	7.487052765	7.094013798	7.700041159	6.602307557	9.231483474	7.040376533	8.945187551	9.309799994	8.201333638	8.223668696	8.49608294	7.796360073	6.629070812	7.175392843	7.136364648	6.901089759	8.128107945	8.247401246	6.81147244	7.336882935
1552848_a_at	3.129361384	3.389402717	3.005775519	3.599962578	3.341711153	3.307085753	3.402129502	4.159807819	3.650667053	3.272820465	4.35159557	3.836746225	3.083294148	3.16743377	3.592092418	3.307085753	3.729642568	3.881079701	4.138301664	3.835666917	3.439109089	3.264803348	3.905235959	3.424765734	3.70027011	3.224122341	3.328604711	3.181243227	3.197910894	2.967099346	3.011270275	2.908244343	2.811654541	2.902568992	3.069735106	3.307085753	3.703233032	2.57731709	4.866293201	3.474006578	3.265846818	3.560694437	2.739449822	3.131434009	3.032466455	2.918668633	2.928202232	3.676321239	3.117757938
1552849_at	2.313721116	2.28557501	2.54366441	2.424061694	2.350955545	2.312062176	2.388185548	2.385740144	2.420767159	2.91294803	2.440256872	2.730887889	2.650019588	2.611124686	2.407688187	2.421426763	2.692953768	2.592476553	2.375240035	2.467066905	2.441706634	2.690747753	2.424070109	2.267006745	2.49973681	2.392034211	2.779224501	2.611198904	2.283292618	2.413054763	2.357914981	2.48427702	2.515310006	2.903320405	2.421792078	2.527898402	2.669940777	2.708333748	2.350108727	2.297651966	2.856083153	2.518052683	2.456251082	2.594372582	2.354820448	2.340628232	2.37426446	2.435221987	2.516606707
1552851_at	2.492214906	2.393163152	2.415743199	2.519325722	2.493864448	2.48577186	2.705516369	2.340716636	2.447440482	2.536432023	2.381039557	2.795412297	2.630411095	2.568231884	2.288282094	2.404283796	2.763881425	2.528814082	2.485184633	2.666323423	2.929050627	2.482189942	2.683952226	2.530536037	2.81080217	2.493095784	2.509489044	2.66470971	2.296646075	2.471483591	2.396327599	2.58407702	2.327664587	2.639785894	2.48577186	2.336365222	2.432875298	2.33396558	2.54045198	2.587266509	2.29301964	2.35389847	2.386102881	2.475964021	2.594395449	2.146336084	2.615447198	2.408158182	2.492239952
1552852_a_at	2.629096375	2.526361061	2.678114682	2.405609744	2.445903686	2.364269044	2.509747604	2.370093389	2.661010992	2.831783427	2.490708838	2.637302455	2.325131581	2.430702513	2.577766303	2.242205144	2.235841583	2.387137967	2.532098832	2.672688484	2.545230293	2.376076709	2.498700461	2.34886763	2.467186717	2.620793833	2.543585598	2.646910329	2.338838446	2.57219393	2.397062394	2.488427377	2.811643331	2.774739767	2.613517259	2.499315047	2.47605663	2.509800877	2.427266646	2.573657144	2.441187509	2.608135323	2.561265295	2.437984464	2.474015801	2.441284142	2.400069619	2.838003745	2.349535555
1552853_at	2.935602742	2.830004625	2.810369375	2.723199825	2.879332336	2.906298054	3.083277813	2.978493595	3.025469266	3.374323922	3.041801176	2.815765815	3.242236008	2.976707336	2.995687485	2.842020895	2.904281266	2.889703657	3.083966264	2.994153345	3.122066636	3.199877417	2.922463205	2.877903982	3.245449546	2.885695349	2.930960749	2.904534915	2.802423163	2.92557868	2.914987089	3.314051093	3.078187889	3.064345468	2.882866873	3.260830852	3.588466441	2.98657509	3.6070578	3.297259381	3.491712418	2.958134204	3.214960394	3.075077768	3.629866542	3.038732006	3.421912425	3.212578842	3.388733066
1552854_a_at	3.249662961	3.523040817	3.433768005	3.267706341	3.096626746	3.163808652	3.284984103	3.396800672	3.196185783	3.577034387	3.387267615	3.734569191	3.384746341	3.364633278	3.266925708	3.217020219	3.295728311	3.289639792	3.375069747	3.32722619	3.627606108	3.333748981	3.318957006	3.652132983	3.40132811	3.383745135	3.398899026	3.069961368	3.199427296	3.378262518	3.347365006	3.401023289	3.525261188	3.420268214	3.275049988	3.407869713	3.341858817	3.153445917	3.3085273	3.430820698	3.457039913	3.581775392	3.201064938	3.567412065	3.38999208	3.326712052	3.379991958	3.42723491	3.300788803
1552856_at	2.718671683	2.802850125	3.030078558	2.783170777	2.890321469	2.762598027	2.894298044	3.150234863	3.010079097	3.183588833	2.949550566	2.949550566	3.05811556	2.684063832	2.686464686	2.815159508	2.752529123	2.876599934	2.913211427	2.992446321	3.186802196	3.272405296	2.949550566	3.326678575	3.204687719	2.909471869	2.939610341	2.873518363	2.578676781	2.996693279	2.749241162	2.815869594	3.146225262	3.082258707	3.076441956	2.815487666	3.189608147	3.028457205	2.559839255	2.901356003	3.073640448	2.949550566	2.633197228	2.707531921	2.94607182	2.857217572	2.939738359	3.068802361	3.026124389
1552857_a_at	2.982232567	2.326306545	2.973699481	2.993787856	2.467595585	2.76589254	2.635144339	2.828826666	2.74140358	2.983478896	3.068885647	2.56506227	2.956033074	2.686452486	2.439816653	2.492878654	2.816948631	2.883802361	3.106964207	3.149844046	2.875656046	3.287973748	2.535285155	3.197206813	2.820714976	3.005253892	2.969182333	2.815299695	2.896153358	2.925330122	2.70812836	2.983841738	2.78320307	3.056733303	2.798779567	2.966654674	3.355924299	2.670987054	2.989999084	2.975894529	2.791012007	2.814444879	2.683447398	2.935214005	3.062663225	3.32546683	2.961573096	2.869669481	2.782139029
1552858_at	2.034039855	2.255006545	2.283173269	2.161783373	2.050962273	2.098614186	2.330088861	2.195763581	1.988927863	2.21736738	2.232980296	2.332683716	2.046981934	2.13662882	2.285786298	2.408539185	2.255614511	2.111983007	2.334322866	2.197754914	2.297140121	2.456256863	2.134126354	2.448863763	2.279572661	2.324499691	1.993666955	2.014776003	2.30065349	2.126032203	2.148941982	2.161368694	2.179605326	2.261506055	2.009895125	2.238967596	2.181636369	2.151694831	2.228405124	2.329881838	2.062720261	2.223089956	2.095617312	2.238080883	2.122776518	2.211304396	2.278692414	2.234774628	2.090213074
1552860_at	3.361527192	3.281235292	2.972131676	3.266651808	2.769963882	2.865862733	3.055066795	2.8587924	2.957815009	3.257549722	3.093083311	3.238894609	3.639929509	2.910125486	2.907298798	3.122079797	2.785858041	2.850846747	3.01966637	3.554323546	3.288357456	3.051608579	3.113847184	3.491154283	3.017360578	3.160603674	3.586706424	3.250005236	3.104320327	3.160119989	2.85663139	3.039380497	3.175467155	3.179775161	3.190515436	3.057029049	3.368168192	2.978884519	2.884440411	3.170134598	3.305749433	3.382962644	3.17317215	3.584791335	3.325581004	3.128834998	3.277703066	3.101988104	3.097206784
1552862_at	5.139928755	4.597939012	4.959257349	4.791641763	4.35377098	5.008363129	4.509115653	4.921346941	4.75192338	4.405418147	5.207220696	4.421865919	4.987835353	4.087254579	4.822043506	5.274195582	4.554179878	4.838189461	4.068696919	5.109236911	4.70770092	5.443787384	4.636673463	4.893840666	4.796866623	5.277924912	4.449122385	4.911112498	4.596617331	4.415629	4.53841465	5.300647136	4.472063205	4.818713493	4.642055193	4.371339197	4.153456361	4.907363672	5.207342525	4.647681716	4.518105384	6.106307501	4.830108535	4.891921338	4.982913021	5.335821608	5.076249228	5.091860429	4.796715957
1552863_a_at	5.962271644	5.962132306	5.777615683	5.465043813	5.235465354	5.766142626	5.971163869	5.753310898	5.721826026	6.078277977	6.000509277	6.099631471	6.000165847	5.603107481	6.144207548	5.678717933	5.51795721	5.628698791	5.930188465	5.763510504	5.91450435	5.968649092	5.639736044	6.014285155	5.812791362	5.805933107	6.168808486	5.413979803	5.729546834	5.52305281	5.528710356	6.106897291	5.744512068	5.980897616	5.888317379	5.754427073	5.868141167	5.810486241	5.717985078	5.63243886	6.316807901	5.889775698	5.670930683	5.731874191	5.730792289	5.807821413	5.739037089	6.324430273	5.854091296
1552865_a_at	4.346380393	4.471073058	4.079743115	4.561870514	3.762960988	4.035091773	4.445044315	4.180031592	4.115015568	4.619275943	4.696401685	4.596368301	4.227096664	4.132753693	4.202627734	4.164924079	4.269303493	4.286472922	3.977577773	4.008964744	4.279364692	4.386789121	4.071386506	4.481417983	4.315494116	3.943698728	4.781646907	3.927994572	4.007669448	4.324539786	4.178842735	4.339798972	3.820594597	4.453382732	4.394574168	4.270977199	3.860564773	4.187918534	4.073135087	3.914000969	4.57782861	3.923543562	3.910947017	4.484387311	4.111573677	4.242664146	4.443829398	4.595651675	4.023288905
1552867_at	6.641005324	6.297967983	7.192172239	6.448748624	6.905134727	6.659675684	6.739634952	7.27545805	6.391862986	4.981279211	7.300395488	5.884122472	6.553319816	6.284122765	6.597193599	6.114105653	5.837815663	7.25468151	7.032527972	6.683856322	6.119975903	7.922355194	6.285186242	8.62686423	8.410026538	6.870702863	6.159159653	6.37990548	6.746348407	6.196237738	7.283387695	6.931810788	5.900453874	4.590834484	5.128440949	5.243198108	3.922379028	5.408971914	5.408574881	6.03795565	4.913096525	6.272446659	4.283411782	7.496939644	5.982802607	6.140455817	6.237093537	4.631296869	6.175605742
1552868_at	4.832505832	5.12540487	5.138538778	4.97326492	4.466261232	5.236599234	4.942463875	4.87448194	4.892826658	5.373013229	5.180904672	4.787772256	5.419257484	4.962567273	5.024125903	5.215132834	4.822876505	5.085443084	5.303633592	5.041605133	5.397123404	5.404967172	4.998095177	5.219179658	5.237018099	5.308745754	5.467100161	5.198880158	5.016751385	4.827047173	5.290991158	5.047530357	4.988488523	5.450315486	5.35862654	5.3493456	5.261400383	4.820145148	5.131044954	4.756753799	5.425074463	5.464320251	4.986225998	4.864221588	5.264314296	4.840709496	5.20880317	5.299682501	5.328902637
1552870_s_at	2.377327694	2.512978666	2.321281766	2.75513006	2.578783555	2.50113687	2.288111929	2.6296778	2.47202683	2.248059639	2.578978687	2.491488018	2.445216483	2.435926952	2.414907745	2.880286137	3.665672493	2.350181007	3.285694097	2.32256105	2.282767555	2.567750242	2.528127461	2.741419439	2.608081527	2.420168124	2.122567604	2.415579879	2.434506879	2.285145091	2.244610415	2.599856883	2.62095469	2.449841261	2.50856648	2.28578277	2.254392942	2.310428467	2.332683716	2.572696006	2.520875044	2.362504438	2.227101316	2.218600709	2.379976625	2.295856426	2.527475698	2.27578524	2.702704319
1552872_at	4.464023194	4.401843739	4.394153252	4.315313684	4.124526192	4.320855007	4.268203397	4.48154148	4.241719592	4.473034003	4.566250139	4.46331804	4.546701665	4.347186222	4.33417234	3.957834819	4.784251752	4.513636425	4.446884511	4.494188071	5.025747988	4.849634083	4.536292058	4.873472712	5.152969501	4.529408653	4.115271022	4.226116221	4.175462617	4.138779033	4.513646171	4.399603484	4.374483934	4.34781882	4.506892588	4.46331804	4.324452657	4.100490392	4.371755281	4.651377743	4.238772794	3.989402727	4.258610573	4.560165373	4.058350909	4.531554064	4.444383067	4.519099776	4.500340332
1552873_s_at	4.721952143	5.00776709	4.697404512	4.905531633	4.659460761	4.888374622	5.199928698	4.845466684	4.644927875	5.232333368	5.129901501	5.10058445	5.279917337	5.019239564	4.644969971	4.960711421	5.030852534	4.496096175	5.180850909	5.236277129	5.122534433	5.706669718	5.0471126	5.249607476	5.669288095	5.190839399	5.169003344	5.087154167	4.784463744	4.638974887	4.979937743	5.07041642	5.025073315	5.353715473	5.361368621	5.338473679	4.97014702	5.015447001	4.790591233	5.004178594	5.292479578	5.007986601	4.808026364	5.405916043	5.085306	5.224608404	4.945832779	4.802372971	5.255499513
1552875_a_at	3.532680127	3.572158433	3.174431889	3.297214837	3.244235214	3.482649123	3.166135128	3.289094398	3.672017265	4.238972804	2.884872357	3.600546275	3.511185073	3.071507528	3.723284604	3.042951534	3.043719695	4.005135802	2.965670361	3.172893704	3.787004877	3.487883784	3.266335519	5.098142908	3.708920809	3.085268611	3.609339087	2.883690627	3.270008636	3.517746327	3.568550813	3.274886378	3.41670706	3.866748662	3.590019787	4.11633944	5.003535293	3.689317146	3.597051555	4.106922116	4.872980678	3.804997265	2.870183159	3.061766511	3.511185073	3.280376389	3.614966078	3.110904997	4.332185668
1552876_at	2.816565261	3.112524006	2.841233838	2.53658402	2.37028411	2.641084825	2.474374826	2.527115798	2.762202312	3.099327483	2.659749618	2.706646981	2.790875481	2.679549834	2.83231034	2.438215635	2.564975023	2.69216956	2.519309001	2.620806994	2.591019297	2.5457298	2.562302912	2.735537321	2.756136501	2.723673838	2.803340465	2.424273916	2.738012593	2.48098072	2.540674157	2.499642893	2.76224598	2.655861031	2.690503936	2.533167472	2.866015654	2.635548866	2.40196372	2.455519425	2.493272766	2.776416929	2.576642116	2.73552454	2.626877525	2.579750185	2.722886976	3.00844201	2.314589537
1552877_s_at	3.7249816	3.351554771	3.959165459	3.386717286	3.339167203	3.573300205	3.533004047	3.633643368	3.256055987	3.881709803	3.470674878	3.30135415	3.634075127	3.52125341	3.726766325	3.549326087	3.046309753	3.32481012	3.55509833	3.559202253	3.457438842	3.3662748	3.30275099	3.973268991	3.648766622	3.364777101	3.385974614	3.360049734	3.447852938	3.619486001	3.721887741	3.375068773	3.626707902	3.704379244	3.735038944	3.751286521	3.600084454	3.570165674	3.507303987	3.50540963	3.573300205	3.568224497	3.52652305	3.603374312	3.603931961	3.548113911	3.428414697	3.522003476	3.427700525
1552878_at	2.332180934	2.297824872	2.355837392	2.27674077	2.145148279	2.279210438	2.157698339	2.223307846	2.030895291	2.565603587	2.085219483	2.396854869	2.369772416	2.276943074	2.169733019	2.036504994	2.318634815	2.166696639	2.416080937	2.476483993	2.140036772	2.380948441	2.204180877	2.315158458	2.233295552	2.162251023	2.392324687	2.352282672	2.317943881	2.228095714	2.264750688	2.19928139	2.221641125	2.305158336	2.218542161	2.291681786	2.592544831	2.35397579	2.418623638	2.656809338	3.351434664	2.295777523	2.328647174	2.159694689	2.57148149	2.254700782	2.213387089	2.315158458	2.326254291
1552879_a_at	2.949754101	2.834062495	2.672493253	2.563952651	2.581944772	2.444371085	2.773816054	2.790040832	2.589167465	2.705780046	2.682301582	3.041359826	2.572905047	2.605843829	2.750329886	2.585756334	2.628800184	2.603355025	2.891413002	2.579974283	2.758374219	2.953128669	2.761028885	2.779152058	2.862055888	2.711656835	2.810751068	2.704929835	2.663284111	2.874852115	2.597876572	2.734773025	2.645902285	2.796637972	2.747528163	2.851465521	2.803489442	2.805935271	2.521047493	2.763382261	4.320957538	2.58141252	2.824782246	2.818005258	2.776501321	3.095903124	2.720457268	3.292455914	2.689023401
1552880_at	2.524168664	2.596705186	2.979928931	3.149482615	2.733066085	2.683259694	2.582616613	2.832216227	2.451880701	2.752013339	3.109573194	2.685011848	2.690595661	2.73374223	2.694550503	2.967837773	3.440856705	2.63872497	2.655817762	2.631496202	2.541974731	3.026113228	2.799090188	2.833063815	3.531851289	2.688184309	2.544418819	2.478466312	2.705371856	2.383849902	2.872152604	2.728235884	2.544774964	2.749932498	2.806615919	2.80153467	2.849936644	2.98703201	2.72352754	2.802547324	2.736507676	2.833063815	2.731587277	2.341430847	2.771514953	2.936741275	2.97720199	2.410163442	3.059250488
1552882_a_at	3.060618019	3.294641062	3.19876345	3.378598707	3.131142165	2.998841876	3.258990991	3.175020546	3.245644915	3.555107238	3.540983267	3.370920634	3.464083861	3.459283317	3.375679406	3.212051909	3.372768155	3.716805163	3.382630313	3.895094575	3.479266414	3.394540564	3.18108902	3.269680244	3.930536764	3.166208077	3.237981882	3.309865097	3.233069577	3.472858824	3.326212966	3.417376036	3.407552187	3.244744617	3.197003674	3.55617644	3.182204312	3.178542549	3.386320197	3.583838098	3.359691485	3.829764486	3.334028735	3.424113264	3.56805322	3.082469314	3.676784356	3.012360967	3.27644455
1552884_at	4.104061896	4.007515025	3.958136284	4.113484525	3.75019554	3.767109177	4.089086171	3.944437736	3.97095604	4.578820442	4.12583804	4.149871478	4.085317409	3.562100472	4.224294966	4.146090514	3.878343585	3.72882206	3.780368184	3.84225604	4.063868371	3.851116361	4.384024934	4.506751079	4.549015817	3.601761573	4.28994105	3.552560052	3.909115221	3.737220846	3.856958271	4.196781796	4.131785297	4.104061896	3.93918694	4.460923233	3.875191949	4.38006709	3.890877207	4.167946286	4.401828518	3.624167106	4.106517413	4.037513493	3.790997435	4.095506969	3.533034555	3.932173966	3.790297008
1552885_a_at	4.93300208	4.80407534	5.325064721	4.825361087	4.91162752	5.053702784	5.086512975	4.938306058	5.082759981	5.26901347	5.18466412	5.222312761	5.192377096	5.013804647	5.252428278	5.116834192	5.344833803	4.817052244	5.258312874	5.186678041	5.251797238	5.229126989	5.145293364	5.257321672	5.381014982	4.859425136	5.014323202	5.077764113	4.92360802	4.986508575	5.008000718	5.129012753	4.979312587	5.136538985	5.155708356	5.09127631	5.092940334	4.957943285	4.709558133	5.150301406	5.428987133	4.929808696	4.868328473	5.416603835	4.993934458	4.658509709	5.053530176	5.457501883	5.06333335
1552887_at	3.923982301	3.826244228	3.986150591	3.739074807	3.54251948	3.994362584	4.021819633	3.568643433	3.813353421	4.265234444	4.214603504	4.034096328	4.009110043	4.042350643	4.166645559	3.776790285	3.562671554	3.738639527	4.395425733	4.007046004	3.929165214	3.963012981	4.042350643	4.429783233	3.778357301	3.739099778	4.229698762	3.685820118	3.817432888	3.918785062	3.643928014	4.102465625	4.105098645	3.700901497	3.893430769	4.06106746	4.318903899	3.966746242	4.177003775	4.237339242	4.021819633	3.810245976	3.899418158	3.959996521	4.060258223	3.920086271	3.816614754	4.251900987	3.814308299
1552889_a_at	6.742875867	6.948251124	7.076082687	6.498254979	6.450866682	6.789591025	6.946536511	6.647963077	6.466391175	7.14772835	6.955863464	7.296801689	7.167254382	6.819681406	7.030591177	6.669812604	6.906386031	6.792160641	6.924490872	6.789591025	6.847305668	7.203162738	6.772974527	7.479178323	6.919565095	6.428383179	7.105831812	6.417728815	6.595016539	6.537870669	6.795361172	6.874419097	6.308169921	6.782223945	7.133359207	6.672459732	6.822563135	6.630984184	6.789591025	6.763912183	7.292581371	6.803029056	6.613392316	6.793989478	6.643528525	6.789591025	6.531940791	7.223050963	6.744864917
1552890_a_at	2.824021908	3.120305795	2.733949306	3.317374624	3.305945426	2.775962887	3.372656922	3.553845195	2.79100125	2.952488147	2.971250422	3.076979844	2.944486292	3.183935052	3.1311259	3.102662826	3.611261365	2.922059468	3.199495531	2.795620049	3.750223833	2.820461528	2.988883424	2.911340991	2.842542488	3.028314588	2.709702478	2.711547112	2.985650347	2.832115373	2.838428881	4.322169437	3.113388203	3.217985933	3.159704156	3.255012428	3.252264452	3.008938213	2.949956665	3.058062097	3.299068675	3.288868224	2.968799032	2.758691166	3.166715358	2.699244564	3.161819784	3.105581293	3.036425973
1552892_at	6.063250075	6.50300268	6.329309965	5.975169566	5.848812816	6.089149011	6.063788318	6.328752791	5.361428976	5.648977538	6.384660402	6.556342936	6.811207581	5.358242525	6.519417767	6.329309965	5.84200923	5.500647548	6.623939101	6.543372286	7.227747785	6.41001777	6.372973971	5.889237813	6.732761487	6.190316755	5.814545456	6.20850382	5.799612483	6.190726118	5.93397453	6.743368408	6.408642682	5.42047945	6.705594183	6.329309965	5.785456176	5.944236652	5.863090445	6.316502547	5.511743044	5.8366993	5.250048813	6.065964386	6.248619787	6.455077754	5.587206816	5.848189775	6.084664277
1552893_at	4.509191121	4.759842576	4.736503879	4.413530614	4.469806932	4.653376962	4.741804789	4.821592864	4.458483605	5.048174242	4.524923076	5.029007945	4.977144632	4.754529851	4.646973335	4.665192677	4.475832958	4.388174583	4.917446486	4.751661007	4.970417718	4.58021524	4.701687825	4.951000074	5.175514798	4.292355358	4.763427415	4.627822997	4.796735711	4.444514284	4.725941337	4.699738995	4.798564281	4.514527402	4.856778184	5.060688933	4.827807129	4.705037069	5.110520004	4.780237163	5.037354698	4.746822309	4.81929835	5.023649364	4.473929786	4.795962933	4.832911107	5.074646827	4.663690992
1552895_a_at	3.043291685	3.51203574	2.860256019	3.275126597	2.992297701	2.99561916	3.747659038	3.140178925	3.186729334	3.195741272	2.934412084	3.068941426	3.255711032	2.897566607	3.108559873	2.99326584	3.092606754	2.97584074	3.137608919	3.087835815	3.068941426	3.407143265	2.828895484	3.397676513	3.410483437	3.173729441	3.131561533	3.242970808	2.879537114	3.062779327	3.044776084	2.88194564	2.867105047	3.30073938	3.012583789	3.508846646	3.512165921	3.017550179	3.196224696	2.83691274	3.222508876	3.150644021	2.839548944	3.340355078	2.936119236	2.921508446	3.068941426	3.459161305	2.811969764
1552897_a_at	2.624904524	2.679916277	2.897363135	2.471593765	2.191107133	2.642738627	2.69945831	2.352511231	2.349866303	2.618835579	2.581200449	2.644948666	2.614863231	2.603409949	2.872921426	2.528073598	2.534354066	2.597167638	2.512006438	2.534354066	2.247178467	2.795669639	2.561390563	2.492753555	2.533000326	2.619138173	2.516931552	2.359203541	2.420555627	2.534354066	2.612476701	2.401839877	2.177344142	2.604245053	2.483940603	2.461502517	2.207435786	2.48591389	2.534972122	2.378369646	2.311050326	2.344911419	2.475444512	2.548829541	2.278962664	2.425509221	2.305558331	2.749223566	2.527985948
1552898_a_at	2.676347238	3.01728803	2.574996975	2.781130967	2.687227566	2.600160122	3.041099117	2.857745689	2.637667524	3.242223433	2.726706328	3.152626386	3.066598891	2.458903671	2.908606945	2.774486889	3.224534668	3.022510198	2.85664817	2.663195046	3.351956592	3.186245743	2.825047818	2.869124512	3.370778971	2.841629785	2.872356335	2.617733609	2.801424655	2.778019636	2.874255077	2.748215689	2.89246788	2.751109226	3.046958143	2.782088625	2.999737535	2.728497333	2.780151674	2.765270451	2.793089216	2.718552775	2.678742695	2.714640466	2.723624227	2.993758536	2.91565468	3.111044093	2.848077519
1552899_at	2.221278322	2.413439751	2.128812031	2.208518156	2.360500646	2.237014539	2.499767463	2.353218602	2.410812556	2.619138173	2.316829872	2.685076554	2.118359225	2.148391357	2.362782679	2.079921096	2.106253431	2.055338926	2.504316757	2.063438503	2.580631969	2.335007244	2.578097056	2.089121649	2.079709469	2.058069708	2.060403308	2.453587372	2.218525777	2.72901044	2.512523148	2.589639847	2.822163884	2.457762309	2.230888559	2.622228856	3.196396002	2.647948325	2.554068646	2.192870314	2.628485998	2.290779391	2.29710163	2.180962533	2.555605099	2.458928324	2.132878782	2.027626449	2.356197537
1552900_a_at	2.643010842	2.859204754	3.035395965	2.638191358	2.499846134	2.522431515	2.763344466	2.626832551	2.539560809	2.585752518	2.628599613	2.789980618	2.669930166	2.925169834	2.73786632	2.694690558	2.752529123	2.43800711	2.773792764	2.528966432	2.754951629	2.668010295	2.638191358	2.63704065	2.569747194	2.582714944	2.927361064	2.540913951	2.550091704	2.4341692	2.59806568	2.382816161	2.53778587	2.622359758	2.73122093	2.650662706	2.443825151	2.418100393	2.501470024	2.595303212	2.677213233	2.767371633	2.408958431	2.636707381	2.660720637	2.526011253	2.530671873	2.748297193	2.545190037
1552902_a_at	3.588595368	3.019016679	3.661058846	3.451439017	3.59184035	4.004252921	3.687883919	3.443435877	3.41939688	3.986127989	3.819562894	3.873421753	3.450850752	3.160752341	3.712646471	3.212511734	3.541770378	3.284617917	3.579586881	3.450585649	3.734706522	3.989200049	3.503250151	3.97185392	3.77814617	3.307247314	3.59184035	3.105920548	3.411413007	3.35218906	2.926715138	3.424265081	3.479262254	3.788273701	3.47312683	3.954622815	4.31978502	3.818578029	3.179639554	3.522448988	3.677693841	3.509164855	4.81246948	4.131128588	3.639390373	3.470542713	3.480731102	3.524293805	3.509268471
1552903_at	3.264397755	3.50585815	3.959816622	3.565419766	3.265445111	3.312139946	3.562071974	3.345457127	3.345846342	3.427230424	3.218996306	3.871009378	3.382674247	3.133647352	3.322575728	3.579581033	3.542820228	3.000329793	3.3871956	3.245213618	3.403321578	3.353100189	3.407963374	3.644583943	4.007197802	3.258484222	3.788212379	3.402768566	3.622837582	3.437745695	3.321391542	3.34111442	3.528484827	3.52701148	3.497510547	3.367884488	3.321520404	3.493857236	3.461063961	3.436159495	3.768705839	3.327862164	3.236612038	3.851136706	3.683074936	3.350318585	3.394434138	3.371127096	3.302103479
1552904_at	2.270100626	2.263900047	2.522543555	2.233537899	2.200493222	2.139756015	2.50294164	2.225233076	2.131552079	2.020348072	2.309179332	2.340919189	2.151750139	2.155709113	2.269675976	2.108394732	2.468828874	2.120958128	2.191963898	2.109293877	2.339480417	2.493054808	2.289321919	2.660361456	2.30526789	2.069115337	2.27825102	2.310253569	2.097769858	2.251359852	2.350488713	2.089540549	2.137872632	2.198896473	2.083959842	2.410667695	2.248803518	2.0772136	2.45582121	2.292213957	2.29301964	2.538401457	2.008364835	2.315272484	2.402625445	2.350155507	2.197739393	2.172383115	2.53790663
1552906_at	2.392034211	2.525548369	2.530818128	2.434814999	2.358827445	2.332009244	2.551178247	2.618738805	2.194985088	2.133372704	2.450470969	2.464339799	2.417065008	2.353060791	2.61652919	2.303222224	2.548503846	2.359627866	2.442150158	2.37393064	2.531018508	2.265545583	2.509761211	2.593674753	2.630225275	2.426136643	2.517363705	2.231386662	2.223825512	2.225994933	2.392034211	2.519583618	2.502356595	2.372673517	2.220055159	2.311434354	2.209307549	2.260679682	2.446391641	2.224824889	2.293748523	2.688773817	2.34777172	2.409958444	2.203646146	2.179026952	2.463003508	2.746942206	2.304974274
1552908_at	2.613997636	2.555189532	2.912229804	2.643843904	2.621525721	2.351426686	2.919060557	2.61236999	2.659578719	2.248259505	2.564413198	2.991598652	2.463177387	2.605843829	3.044660191	3.006399305	3.071155518	2.688128776	2.478373335	2.448789099	2.585627316	2.730149549	2.564413198	2.664999352	3.161492587	2.483325349	2.851833659	2.942946697	2.467661999	2.502209975	2.774415187	2.657037284	2.527260021	2.125785283	2.477333651	2.368375626	2.550569015	2.409357228	2.23443513	2.501823242	2.405902762	2.417399945	2.688128776	2.839688021	2.61190019	2.432377279	2.293212106	2.497527998	2.329800808
1552910_at	3.01106067	3.066703909	3.04940524	2.826148224	3.040960594	2.90257873	3.119603472	6.036944758	2.892981862	3.511145954	2.936833932	3.34006711	3.356613509	2.910651838	3.323732924	3.116271559	3.168047039	2.900919982	4.460558235	2.985308598	2.570687383	3.26787679	3.006589421	3.111466125	2.883140027	2.766562928	4.820563616	3.047659847	2.778966414	2.656450814	2.704845789	2.734773025	2.721192342	3.689976582	3.066432741	3.373441177	2.935874375	2.790190257	2.919237695	2.920519592	2.901057266	3.304275183	3.323051	2.953544807	2.58869976	3.415719718	3.339588414	3.265351256	2.708193769
1552911_at	3.337944004	3.203519007	2.950512565	3.005979436	3.38306512	2.782776302	2.759412928	4.691128726	3.041386066	3.356891395	2.893814812	3.014797371	2.976704901	2.736693621	2.839367056	2.875895825	2.844312119	2.538873797	3.773461433	2.935803808	3.047125596	3.200699987	2.966825567	3.176567974	3.055342859	2.949335227	3.211605829	2.945982162	2.516605554	2.792641829	2.863348268	3.036462834	3.040833896	3.556092192	3.129523262	3.173392934	2.797767269	2.916615266	3.215914272	3.072896168	3.276598461	2.898562798	3.115400132	2.597900891	3.072309593	2.93813916	3.292572052	2.869669481	2.769223309
1552912_a_at	3.469110682	2.521578276	2.984194487	2.403862057	2.600167646	2.429570793	2.515271231	2.702597803	2.967750339	2.518745312	2.625833612	2.688297278	2.435350669	2.431892205	3.32689539	2.447532055	3.366039145	2.719829868	2.932922162	2.382326008	2.63758582	2.322716459	2.748712386	2.163281886	2.84291644	2.502444403	2.825625877	2.608332801	2.520086653	3.38617014	3.273755092	2.578989435	2.388329379	2.496061162	2.424661041	2.347811442	2.71998545	2.655948956	2.507890512	2.49903657	2.566048428	2.424970566	2.462197916	2.664524859	3.147292566	2.33810799	3.452159727	2.659417646	2.743021495
1552913_at	2.157062696	2.308281152	2.475769508	2.316166964	2.272006334	2.212185925	2.195811665	2.288061841	2.246009138	2.250007217	2.246009138	2.385514087	2.376378496	2.141031478	2.153653453	2.177110871	2.283173269	2.217547605	2.272700074	2.201332584	2.246009138	2.432955719	2.196382255	2.329819071	2.47309141	2.406694824	2.541967514	2.303995715	2.126106919	2.137342004	2.308994801	2.195134459	2.090626053	2.143434995	2.135507791	2.106796779	2.166797687	2.072331725	2.285072316	2.386549542	2.245408239	2.343989791	2.232981204	2.392219795	2.176933911	2.218345939	2.18713832	2.082431419	2.356367366
1552914_a_at	3.857820165	3.864498061	4.09098926	4.016888448	3.807829964	4.004397824	4.144700228	4.259083736	3.756562995	4.476219357	3.812689033	3.892697214	4.264681904	4.271378175	4.046054317	3.608666854	3.78383851	3.753764686	4.174081008	3.976414449	4.453357117	3.597424048	3.897268782	4.210816637	4.381070517	4.098718519	3.582266157	3.749359319	3.831241966	3.645454618	3.698367799	3.755872417	4.138650864	4.776750292	4.132098983	4.199836957	4.221461183	3.856426689	4.107764298	4.247041847	4.392547544	3.951332367	5.854533483	3.772688619	4.161415499	3.784077988	3.937506747	3.824352842	4.099536019
1552915_at	3.574592404	3.479182879	3.275353872	3.476938852	3.038322804	3.135884053	3.514685985	2.985007876	3.333727113	4.055143018	3.339664898	3.915186389	3.713213737	3.171036969	3.225261775	3.252663936	3.36598964	3.202283432	3.378593298	3.316941091	3.532674023	3.382783885	3.394346617	3.970273277	3.514935082	3.013082031	3.725227667	3.096959194	3.188304643	3.324321003	3.70648456	3.436257822	3.099598934	3.229251534	3.461215604	3.666435666	3.49543108	3.360970708	3.452141292	3.241659456	3.483890726	3.626325214	3.509325643	3.339163264	3.270907818	3.232312182	3.35151908	3.460345925	3.306831755
1552917_at	3.449615141	3.550448203	3.354024262	3.391434361	3.286135274	3.141168318	3.012050156	3.487330326	3.761631492	3.555454023	3.427980224	3.863949538	3.788123151	3.440506719	3.416728258	3.031558449	3.449615141	3.18133851	3.226872855	2.996026827	3.479193244	3.281290085	3.2249771	3.844294205	3.346643412	3.161963076	3.437771382	3.345372505	3.33818555	3.53570046	3.608937449	3.37926604	3.209832943	3.274047843	3.646316747	3.498189862	3.975633482	3.329917645	3.568439849	3.346899823	3.615635799	3.31540141	3.593155142	3.400891214	2.920305853	3.35943549	3.407328068	3.47259976	3.448511657
1552919_at	2.631460196	2.355390143	2.286339083	2.413073557	2.445671168	2.439241455	2.758520237	2.505831976	2.596769205	2.470348548	2.343266548	2.369841354	2.694800127	2.598993219	2.595211634	2.352816081	2.495525764	2.295535497	2.491041073	2.801072465	2.509700952	2.812031335	2.559380622	2.620219719	2.616270488	2.49843266	2.29735794	2.479206815	2.537828219	2.568010859	2.491041073	2.73595515	2.438827996	2.44225966	2.557142358	2.55038112	2.935747547	2.858646867	2.392034211	2.658078074	2.412379198	2.850262495	2.804951895	2.38068384	2.52335024	2.232308799	2.572769858	2.191490034	2.580667167
1552921_a_at	5.448536893	5.2817107	4.2647098	5.354084895	5.550269205	5.239706774	4.953291424	4.893389922	5.017096547	5.452917435	5.294629067	4.844083079	4.469987457	4.681541614	4.804883926	5.229671702	4.668059081	4.695742344	4.286558408	5.497492835	6.080660712	4.573118592	5.19356773	4.18508934	4.763763646	4.989882508	5.153916665	4.643900405	5.342117636	5.317278761	4.649195168	6.366862469	5.964638029	5.391751097	5.62066379	6.557965467	6.978142307	6.521579552	7.169279698	6.41921719	6.649336566	7.182448219	6.9364538	5.141968869	6.650818867	7.158939064	6.067018182	7.140024835	6.017882949
1552922_at	2.343156846	2.487083689	2.292483636	2.324474238	2.358827445	2.481600131	2.508850018	2.668679661	2.520322259	2.536775311	2.440797209	2.400916675	2.785538972	2.355787458	2.648201127	2.425969574	2.435264824	2.636948403	2.560157848	2.476282101	2.4642847	2.555356856	2.417316198	2.199349752	2.529239503	2.303992096	2.600561161	2.219122622	2.443981906	2.435264824	2.52859854	2.381319738	2.542112666	2.256314657	2.461256044	2.424478942	2.643880703	2.568506995	2.521047493	2.31594674	2.362793096	2.60631513	2.274915813	2.443377576	2.667242623	2.477304219	2.296021514	2.600087077	2.542511832
1552923_a_at	3.413552408	3.393651604	3.277343577	2.86191453	3.036086014	3.239656684	3.307064545	3.204955076	3.304214266	3.509572481	3.353763	3.704917623	3.608751985	3.249988025	3.186371985	3.290526145	3.260189951	3.359028212	3.042012186	4.633455125	3.277299427	3.542276881	3.058235357	3.54567532	3.752925221	3.111879519	3.738533577	3.400537878	3.130283158	2.902502224	3.211455597	3.076334876	3.507096387	3.220055493	3.419497652	3.303846928	3.448372733	3.036430518	3.629932124	3.677702528	3.142386875	3.289619311	3.347950049	3.377142094	3.073647562	3.480551383	3.542223632	3.300688689	3.336084039
1552924_a_at	4.723646314	4.481896609	4.520450904	4.221323862	3.927865064	4.28523771	4.127395791	4.502100411	3.969008946	4.665523561	4.065800237	4.232195128	4.579442182	4.384537236	4.503142024	4.169360759	4.474097707	4.178457361	4.23360983	8.333746969	4.337454713	4.24958975	4.189810238	4.288497779	4.28767101	4.298461183	4.257130926	4.659777657	4.747180782	4.168242721	4.031045584	4.228593849	6.686078446	4.500209131	5.289302192	4.513040236	4.082048791	4.5086702	4.413453099	5.964692108	4.202683734	4.634266315	5.308995562	4.079801513	3.883293114	4.00673112	4.444008181	4.63100308	4.148521598
1552925_at	3.347950049	4.052220039	3.360032332	3.452141292	3.278072067	3.307959851	3.74064644	3.151004671	3.285050755	3.434497289	3.51102067	3.549453728	3.637217588	3.489160372	3.274342557	3.149742957	3.17120632	3.02395329	3.093798081	3.440466972	3.460103326	3.45707467	3.299537211	3.416026214	3.753942556	3.415866819	3.546291052	3.341405204	3.244228614	3.31597941	3.329447733	3.469110682	3.321916867	3.445511571	3.254721167	3.365730975	3.719150686	3.491015161	3.61236502	3.512694686	3.551925538	3.442897657	3.121366229	3.666393556	3.059250561	3.59184035	3.282234491	3.343080012	3.366971397
1552927_at	2.586096236	2.762868559	2.800348052	3.094868184	3.045780741	2.937193462	2.650710989	2.749016801	3.150061135	2.906239672	2.769606844	2.86211365	2.887526075	2.601660755	3.075230383	2.760510681	2.921854845	3.19779112	2.936606234	3.16246588	3.166968224	2.895333831	2.884709702	2.548983291	2.91751481	2.705452071	2.477686942	2.616096723	2.626470866	3.172210672	3.083674096	3.001894705	3.376960134	3.164559838	3.49992329	5.277287602	3.349761896	3.175567963	3.427427867	3.584329777	3.094873457	3.083369713	3.975413628	2.661557177	3.078882745	3.152619612	2.796108476	3.116330878	3.047909925
1552928_s_at	3.00982733	2.869669481	2.611940157	2.807186353	3.009142642	2.784940129	3.145215609	2.925747607	3.025498303	3.166777832	2.868338267	2.578816137	2.771785776	2.839843607	3.123070219	3.311281773	3.187737667	2.609141245	2.564413198	3.0681574	4.040626065	2.820472478	3.402809015	2.555469932	3.341878569	2.884104975	2.701783027	2.692017323	2.905488168	3.586706424	2.599693816	3.281033226	3.185827788	3.40837138	4.278096869	5.087217481	3.743552294	3.103705245	3.965526028	3.192812058	3.32710637	3.703423299	4.471267931	2.632261144	2.925151284	3.540484072	3.46681527	3.497455011	3.336084039
1552929_at	2.587445794	2.670930988	2.584539835	2.694674016	2.519167022	2.664111647	2.59227878	2.618302769	2.666576826	3.099538519	2.592100177	2.937574988	2.680896628	2.694674016	2.792689602	2.528692294	2.745366636	2.678875719	2.502482293	2.632858868	2.608820525	2.599371105	2.882760177	2.518023553	2.734742231	2.451564155	2.806290545	2.483113661	2.730704858	2.5956167	2.669162514	2.959643217	2.694674016	2.572876523	2.712906419	2.624466088	2.859913797	2.69576837	2.598683616	2.7395633	2.53980553	2.57109596	2.519955647	3.048698405	2.535437961	2.694243984	2.523435419	2.708320016	2.588223212
1552930_at	5.063472901	5.613866563	5.333219896	5.321271455	5.375141817	5.223005154	5.524091075	5.498161449	5.358567711	5.353619282	5.573722532	6.15930073	5.666046483	5.391793427	5.824110383	5.675613615	6.121625454	5.633686196	6.038236387	5.326092849	4.996979967	5.448176653	5.622365607	5.435571071	5.620446314	4.951619184	5.502910771	5.695196013	5.580453287	5.509042802	5.560765962	5.452664784	5.260279822	5.289601434	5.564423132	5.399120162	5.081974253	5.584487875	6.070608252	5.585102376	5.538936299	5.396320105	5.434328505	5.509042802	5.100366247	5.117372706	5.973751477	5.317878798	5.498255133
1552931_a_at	4.269437457	5.124717705	4.512530868	4.640865171	4.342618379	4.545707203	4.385049114	4.099987242	4.207304832	4.063242189	4.159682875	4.441554265	3.871267224	4.542178896	4.53340752	4.175648541	4.55591819	4.424180744	4.262815869	5.833513254	5.27095716	3.722227636	5.49995129	4.584073618	4.314887243	4.162646044	3.384336996	4.457132052	4.147078789	5.075364935	4.111407793	3.942737126	5.308823716	5.353581154	4.838860646	4.612930308	5.68678962	4.395179738	4.907405661	4.498461485	5.630996276	3.972891552	4.986108055	3.708581439	4.684280009	4.094928565	4.436488182	4.121900863	4.801244609
1552932_at	3.161528339	2.764710553	3.006522514	2.978115711	2.586810325	3.080752538	3.299068326	2.846796368	2.74734924	3.307874447	2.995020701	3.286500865	3.171353364	3.249988025	2.806177308	2.913175096	3.000483866	2.91979761	2.986062549	3.209840577	3.333577237	3.193522065	2.756947456	3.061657012	3.066226281	2.978747241	3.080794396	3.069104359	3.141346072	2.744601981	3.230951451	3.133468182	2.952281872	2.899189115	2.779216592	3.24309669	3.0823429	2.930413181	2.890002727	3.061657012	3.251931934	3.182354356	2.8421182	3.219952463	2.92463905	2.764334107	3.20691955	2.969390962	2.84168812
1552933_at	2.544237343	2.377291725	2.537184706	2.443224416	2.434584094	2.259797326	2.426401421	2.424676041	2.4181265	2.477416743	2.46461593	2.68559001	2.666486581	2.549604643	2.349350949	2.474669711	2.462279564	2.616414622	2.502482293	2.516950852	2.516950852	2.799004446	2.31542384	2.493231599	2.585701711	2.392034211	2.615546245	2.157216598	2.590291511	2.368924645	2.446537889	2.536852277	2.601263572	2.642870825	2.58467392	2.539858994	2.788602223	2.531210977	2.352697823	2.742123447	2.83557617	2.667224728	2.382792814	2.361928167	2.426732792	2.23356384	2.485138879	2.808531104	2.417556407
1552935_at	4.252751679	4.282292766	4.124436286	3.897345021	3.951104392	3.991308504	4.058791794	4.203603714	4.037928092	4.855964093	4.463165321	4.221813896	4.015558286	3.874551572	4.568600323	4.190905612	4.193412262	3.841239755	4.015005641	3.840429594	3.84920717	4.227276311	4.091571007	4.431592997	4.303788937	4.041031661	4.187591116	3.933336745	4.040200218	3.861475177	3.947708039	3.70578279	3.901961076	4.248753937	4.269515647	3.880847563	3.954079989	4.098168816	3.927751455	3.664354056	4.184582246	3.984444328	3.881391919	4.298005896	4.091317191	4.253566641	3.806774622	3.952183412	4.060887655
1552937_s_at	6.019619048	6.570937861	6.228246468	6.301243925	5.788130208	5.947083208	6.229482036	6.010592375	5.559000821	6.408883991	6.14224193	5.62060429	5.745222305	5.730070607	5.534486542	6.369806271	5.865972299	6.264782789	6.044176013	5.615467146	6.087396563	6.083378234	5.84508573	6.074392383	6.597435753	5.834220432	6.140258514	6.52127428	6.222565752	5.747113594	6.132942448	6.514227704	6.405216837	5.703763668	5.82797452	6.294161641	6.223497742	6.112349452	6.937717953	6.444530774	6.465504336	5.747028171	6.147007687	6.259575161	6.175390089	6.434187257	6.749869589	5.898317021	6.340236483
1552938_at	2.739534956	2.487464647	2.637639982	2.529652282	2.464367259	2.721158059	3.03542883	2.551826738	2.470038832	2.926454863	2.886354065	2.685369114	2.514009117	2.415537549	2.624834396	2.506764185	2.463025545	2.77659587	2.542910403	2.617471812	2.849180265	2.537160875	2.419311704	2.788020965	2.909600915	2.553142354	2.598490774	2.751139693	2.440182043	2.755485363	2.378949387	2.826519817	2.555375735	2.563396773	2.433552995	2.558188308	2.642583594	2.350786527	2.55759468	2.489794342	3.018090417	2.59740476	2.62948051	2.609439189	2.505998522	2.782240226	2.753465386	3.161979082	2.549789309
1552939_at	2.280024136	2.210728139	2.540743668	2.313970989	2.325759366	2.50113687	2.527606433	2.223307846	2.275541344	2.414046042	2.406944947	2.134126354	2.239115762	2.332645149	2.361771656	2.277820379	2.325759366	2.579483189	2.245888115	2.55015647	2.418465536	2.450714512	2.317968106	2.397249035	2.39890616	2.458732035	2.461620354	1.918349991	2.21198517	2.32264986	2.424597159	2.287246196	2.383392974	2.419018562	2.356296689	2.17179993	2.144472239	2.154599439	2.309442618	2.138657991	2.234774628	2.490081326	2.427114118	2.346108025	2.243563109	2.269008443	2.416705389	2.454280562	2.175800933
1552940_at	2.98656658	3.332918606	3.508426846	2.570913405	3.006411645	2.83196707	2.968905566	2.857477543	2.582412365	2.970493013	2.791254866	3.098767643	2.837945193	2.9127033	2.792417141	2.941134914	2.722027863	2.76434072	2.820883632	2.651969645	2.967399943	3.156036965	3.204352073	3.306696258	3.156831776	3.106684797	2.894094878	2.725808835	3.000319556	2.755619313	2.677106298	2.741097089	2.785075825	2.789865163	2.821293974	2.807731811	2.710623505	2.586430561	2.535743577	2.811431201	2.968655478	2.814462502	2.40396998	3.173849574	2.752260428	2.977793072	2.986764247	2.993550258	2.748713351
1552942_at	3.66362148	3.995218917	4.239223873	3.796618545	3.899667114	3.711177595	4.097369033	4.034971644	3.782381312	4.157832854	4.041329548	4.448807662	4.579678717	3.768056691	4.03947926	4.057448618	3.784993728	4.262338253	4.116720982	3.763142574	4.396628963	4.228497482	3.964474415	4.021647858	4.097945827	4.068511876	4.441306067	4.073178093	3.907342985	3.705065319	4.066425743	4.084860664	3.811507804	3.876800445	4.347314527	4.313336023	3.84420135	3.72308946	3.862940609	3.972465541	4.354580941	4.179456203	3.815756879	4.3136403	3.921070479	4.200677366	4.01696895	4.081528296	3.973181
1552943_at	2.486920254	3.009875733	2.757422772	2.494023479	2.35034841	2.524638212	2.770373798	2.48686316	2.39413158	2.599205849	2.577402413	2.629219922	2.589108264	2.64332908	2.412473682	2.627909177	2.905672864	2.57518883	2.758079669	2.358977129	2.527103391	2.470770081	2.539084405	2.354387196	3.056025538	2.674018147	3.132104337	2.488730039	2.766174339	2.495480736	2.686160858	2.394336495	2.499693211	2.517774036	2.147877697	2.198896473	2.380076286	2.231217684	2.400302149	2.293711167	2.287707691	2.640427811	2.134040478	2.380076286	2.287571838	2.35357929	2.342257065	2.532328262	2.587188393
1552944_a_at	7.077277265	6.893035205	7.073390077	7.017728731	6.800269452	6.994649798	7.092461896	7.196964426	6.930015717	7.452223444	7.083086484	7.415418508	7.247287715	7.029990576	7.116937479	6.967086072	6.84239563	6.831982645	7.142051814	6.818307009	6.984610894	7.211261232	7.112964182	6.946494119	7.242452728	7.040796858	7.187214149	7.040423751	7.004397758	6.883286924	6.864804589	7.169227565	7.010352188	7.39201578	7.303293288	7.409008327	7.274618936	7.189863026	7.176259578	6.967833626	7.412774985	7.016812303	7.246823414	7.238831513	7.055113526	6.897921638	7.05399611	7.152537218	7.002922542
1552946_at	3.183198736	3.31820571	2.638052218	2.599537869	2.64300461	3.622185496	2.939538317	3.095328862	2.438613335	2.895435224	2.398465794	2.891563471	2.757088114	3.276258095	2.940131506	2.789308768	2.818671398	3.265148858	2.839757699	2.5881309	2.423357625	2.912350819	3.307693828	5.053660718	2.940466338	3.083306095	3.471824972	2.545659998	3.168640074	2.918726845	3.082440925	2.249181521	2.437470322	2.933254255	2.698870096	2.913970564	2.836297918	2.760510681	3.043685331	3.66824448	2.658410755	2.874503369	6.902295016	3.093297573	2.562366645	3.07070437	2.574662725	3.212145657	2.908475336
1552947_x_at	3.128371482	3.441577808	3.076719759	3.24170682	2.895037871	3.600587179	3.423300086	3.149163066	3.054440066	3.286913051	3.27877898	3.472802947	3.017224018	3.100468979	2.66775684	3.077279343	2.700717384	2.810798698	3.149163066	2.69063186	3.267004868	3.527741275	3.532588383	4.51910436	3.304626173	3.158628607	3.065987415	2.619064246	3.113468929	2.952837683	2.793130377	2.992960985	2.763887073	2.896797765	2.851621959	3.348608577	3.370097603	2.938496699	2.807767579	3.246464858	2.85213599	3.134321585	6.60953603	3.282742193	2.843859433	3.022291872	3.088525827	3.357992166	3.134216786
1552948_at	3.582078307	3.547156706	3.803310464	3.578035858	3.242328516	3.408326203	3.77973752	3.374016052	3.514563487	3.691190378	3.127918394	3.734569191	3.461858397	3.562100472	3.444414701	3.472541098	3.620966355	3.5702603	3.43531297	3.194883952	3.761753686	3.405373825	3.378987593	3.882695744	3.273697591	3.40693574	3.308349296	3.530803951	3.791364386	3.290050713	3.140651705	3.510275508	3.484295203	3.315587434	3.325186991	3.711457121	4.020148746	3.199833989	3.319190958	3.74776009	3.608898328	3.625104311	3.301280631	3.633073954	3.248769751	3.527745122	3.484855128	3.555814883	3.336891882
1552950_at	2.540638967	2.319391538	2.309708174	2.430120211	2.422066769	2.480874241	2.695611795	2.444384761	2.53355772	2.819655083	2.349353396	2.496364812	2.321635042	2.983337555	2.18708123	2.384566554	2.582169455	2.802154049	2.508087727	2.360153598	2.51639446	2.477802882	2.288191545	2.378397782	2.342612842	2.481909668	2.626837179	2.292520165	2.58633708	2.527091006	2.500573246	2.457575818	2.332533942	2.532116785	2.521157294	2.479974541	2.638758858	2.541915303	2.360131742	2.333363923	2.455851543	2.424244229	2.396529885	2.478776873	2.357127946	2.545828111	2.583761037	2.219248026	2.519219951
1552952_at	2.685011848	2.38909587	2.908753261	2.544504484	2.676958406	2.885474947	2.422389117	2.637723127	2.685011848	2.472755487	3.056396303	2.795006168	2.837310292	2.297140121	2.394999828	2.642388979	2.662759792	2.510073973	2.82491367	3.012804977	2.822453702	2.820461528	2.737796966	2.906663374	3.615436372	2.590538275	3.282727347	2.519636996	2.770320024	2.631310316	2.819819401	2.879412329	2.606303318	2.748133371	2.502473464	2.575277598	2.4626032	2.531210977	2.702285644	2.735845485	2.496946984	2.814299322	2.616147204	2.723158125	2.55489086	2.470844138	2.685011848	2.678218462	2.681483982
1552953_a_at	3.237496576	3.433081441	3.086647824	2.558518977	2.943276691	2.926461225	3.628309315	3.286983992	3.292790997	3.674452863	3.18183399	3.292024307	3.639381191	3.030586196	3.088695472	2.910179421	2.826151364	3.065374694	2.926467261	3.263260479	3.327605361	2.966014104	3.18443461	3.5711102	3.465056763	3.243147758	3.041723542	3.089682682	3.044899269	3.117152262	3.489783574	3.652126028	3.117152262	3.250930281	3.221147688	3.066847503	3.218743631	3.135518893	3.196739499	3.554552105	3.221352163	2.823890886	3.192952444	2.931340115	3.128827302	3.048710021	2.92353918	3.179876755	3.024739916
1552954_at	3.441540897	3.428211963	3.250265213	3.512322171	3.073515653	3.340036996	3.630461472	3.320340393	3.542998112	4.583670984	3.052042173	3.306147919	3.225883863	2.99391259	3.429916721	3.56970932	4.510959312	3.241498896	3.500369756	3.558128302	3.38486243	3.108468239	3.289757648	3.01749467	3.557803332	3.054873381	3.454101935	3.470503209	2.964269845	3.229070371	3.166923525	3.36678847	3.37502986	3.040336452	3.267068328	3.517481073	3.398213593	3.372675055	3.179068349	3.618586194	3.629219163	3.432067757	2.962206105	2.939931863	3.491997344	3.022389432	3.283142314	3.106889868	3.317027293
1552955_at	3.067745643	3.563394305	3.116321559	3.256845141	3.263744359	3.408318669	3.591583197	3.465034865	3.234457224	3.432778034	3.661189592	3.546351967	3.60605925	3.219236965	3.125164923	3.232133753	3.052238957	3.274985455	3.315292226	3.552620604	3.550375287	3.748754166	3.325986345	3.002547626	3.788246157	3.418684015	3.446324121	3.360067183	3.544502275	3.408318669	3.56786331	3.113977649	3.531750444	3.483482684	3.396479701	3.182304933	3.432259849	3.290221001	3.222468926	3.205670388	3.480527331	3.433619689	3.252729516	3.21353668	3.259468982	3.372574324	3.278123006	3.332329463	3.193714225
1552957_at	2.313214532	3.04538049	2.548503846	2.605676559	2.467595585	2.835404247	2.707975462	2.697043735	2.632365958	2.552566668	2.575595046	2.404886295	2.525857034	2.781539309	2.749819574	2.463322432	2.366796714	2.835812735	2.407456591	2.548503846	2.369322337	2.586963053	2.213942275	2.264817129	2.546198054	2.437403039	2.323515937	2.930953996	2.578341143	2.627364836	2.781128324	2.554101827	2.388090781	2.396900657	2.57100507	2.548503846	2.361090129	2.462103518	2.436890579	2.542073632	2.405846592	2.291392444	2.230035009	2.583123103	2.521711472	2.246139521	2.593157418	2.80892976	2.399003325
1552960_at	2.921600813	2.517849868	2.710493312	2.65765659	2.747492088	2.772852849	2.747261267	2.878992772	2.838676121	3.132841729	3.044147877	2.649550711	2.678565146	2.962433528	2.919259235	3.038302662	3.099619393	2.658056078	3.012382257	3.187926644	2.737096164	3.181518429	2.787240783	3.081785041	2.921121053	2.88198025	3.081734403	2.875319012	3.024560406	2.867106158	2.685011848	2.909820541	2.811450953	2.963056452	3.208227198	3.094826741	3.53853359	2.804025837	2.774529469	2.862394204	3.408318669	3.159462579	2.868293661	3.115760091	2.839426372	3.101256524	2.86089221	2.841288161	3.242714097
1552961_at	2.92191535	2.880875355	3.335681045	3.24170682	2.773647704	2.800683591	3.093979562	2.816636521	2.630769843	2.938920737	3.160276401	2.60696614	3.306533582	2.842114222	3.29746611	2.729679341	3.156483339	2.741129823	3.251082379	3.171317508	3.169778659	3.35352006	2.938920737	3.552782451	2.901240652	2.934624922	2.881366281	3.041588578	3.155153278	2.810737816	3.077019016	2.686984905	2.673740715	2.583868713	2.62634022	2.918671829	3.249782191	2.525395572	3.251724623	3.131738491	2.832436456	2.984070576	2.807594026	3.359343864	3.098688007	3.440746189	3.102106627	3.14900029	3.021255286
1552964_at	4.088500117	3.739490995	3.7710023	3.713729138	4.025742709	3.652503741	4.266652603	3.493471085	3.999122345	3.836842829	3.84135007	4.152591145	4.117569865	3.7623858	3.178659161	4.285534467	3.590535881	3.825244225	3.971951963	3.850271703	4.127914271	3.829951508	4.064519301	3.975103218	4.107797736	3.912008379	4.107843307	3.548354286	3.928082281	3.857593965	3.848102692	4.27584573	3.726386038	4.015187134	4.146826852	4.261233013	4.083471205	3.638129615	3.769239014	3.796285298	4.053164374	4.146826852	3.693020792	4.133957167	4.103727637	3.839439433	4.021281614	4.178924028	3.829884291
1552965_a_at	3.319749493	3.47997756	3.609281106	3.06265296	3.091304938	3.234227542	3.615417703	3.538467534	3.090275454	3.370713818	3.44423404	3.300871621	3.516503848	3.44423404	3.183661293	3.431360877	3.431360877	3.18573551	3.24713029	3.603035897	3.332872267	3.507493811	3.32172934	3.639429569	3.877760631	3.106706489	3.323931875	3.551791236	3.107731724	3.262013661	3.093403504	3.402545456	3.400550823	3.812698989	3.205585295	3.713763553	3.367853847	3.366792112	3.595296131	3.404664764	3.527231585	3.584182577	3.166464957	3.347725692	3.622574745	3.500130313	3.205749177	3.270461552	2.873904331
1552967_at	3.088792484	3.393913697	3.324413513	3.269406121	3.070063424	3.208903522	3.4367138	3.286076735	3.113546627	3.216514015	3.414394529	3.524391747	3.21857033	3.16150659	3.295706585	3.068308149	3.113859061	3.105126941	3.400428834	3.599338559	3.701918207	3.305359412	3.046643005	3.121888746	3.728474265	3.037338762	3.288736976	3.003994066	3.331608397	2.860357477	3.326383082	3.342164746	3.336618957	3.317751946	3.22116073	3.339764266	3.276219345	2.981949664	3.227840196	3.084203239	3.318715121	3.779545187	3.011529335	3.300928836	3.202595933	3.404290877	3.091207398	3.267415204	3.272405296
1552969_a_at	3.090825381	2.670865598	2.812321774	2.833368546	2.60443347	2.804646574	2.901167966	2.645035369	2.754540632	2.91294803	2.766903813	2.855986508	2.596649162	2.82472777	2.941535446	2.820461528	2.910858668	2.786996223	2.862513531	2.703468035	2.734496615	2.730691409	2.36263702	3.214979159	2.822386483	2.767995376	2.659404723	2.645943137	2.546272104	2.831778815	2.550195195	3.130254154	2.855471408	2.775678839	2.850537213	3.146404616	3.383883969	2.938475594	3.496174137	2.949495172	2.979896617	3.050069656	3.22648201	2.925063599	2.515597678	2.71118562	2.818020427	2.936421473	2.856338308
1552970_s_at	3.145279471	2.555189532	2.903914581	2.740264258	2.580299904	2.707263916	3.08191425	2.774788678	2.906770783	3.044053276	2.623870265	2.705256137	2.835039913	2.560427524	3.033365363	2.638838564	3.007000657	2.553012416	2.352982528	2.708465476	3.080298735	3.017050059	3.033111671	3.340251882	2.725222967	2.747693295	3.092825251	2.808975798	2.438457724	2.66303368	2.832231992	2.963879805	3.164072316	3.143327375	2.996443619	2.791388723	3.612373244	2.949550566	3.613415298	2.918882886	2.740611352	3.348277395	3.401473073	2.68475114	2.624911387	3.136705228	3.035493509	2.552194823	2.644569532
1552971_at	2.689672836	2.628503018	2.729382194	2.690231269	2.358827445	2.377668509	2.826626788	2.55677435	2.826216954	2.375421449	2.758963012	2.741413979	2.495284112	2.188642879	2.433203488	2.906374621	2.360812343	2.566791649	2.816537642	2.387118844	2.906845337	2.371010575	2.562771527	2.784423053	2.358993111	2.395240392	2.773413986	2.626558017	2.685011848	2.65040599	2.525960608	2.38483106	2.520961522	2.214123159	2.583953595	2.438969152	2.354779652	2.430141499	2.430352311	2.438219649	2.443076072	2.677662923	2.423083709	3.010431441	2.562622193	2.389585538	2.482795634	2.654502591	2.866920326
1552972_at	2.154413277	2.176136962	2.081399385	2.367407832	2.305599796	2.113840709	2.300712143	2.226657143	2.040624707	2.164051369	2.346117015	2.136185279	2.108568473	2.237946906	2.185184109	2.374369813	2.269418777	2.002405841	2.323741772	2.240394768	2.176042793	2.218478113	2.14851834	2.245355254	2.249152349	2.289480129	2.49026773	2.374778706	2.219291786	2.17362921	2.233010619	2.38336338	2.071621095	2.137995621	2.052311214	2.178066744	2.4092356	2.13796367	2.301013454	2.004007419	2.130042819	2.085146843	2.653590303	2.091961279	2.069542386	2.041754643	2.042511146	2.094266904	2.096749685
1552973_at	3.688495979	3.96802508	3.691887643	3.669481816	3.221184279	3.690328054	3.653163301	3.668695948	3.591260886	3.694534117	3.579588532	4.069801872	3.807463573	3.329490271	3.263303671	3.567678462	3.738663148	3.663849967	3.69051043	3.752779215	3.514557373	4.115927179	3.634584006	3.738663148	3.835073775	3.545651347	3.768228996	3.525650366	3.716151407	3.53372245	4.015588318	3.402545456	3.920528709	3.429957488	3.659073574	3.672321764	3.857419373	3.556460579	3.640853865	3.442400975	3.777616842	3.523705083	3.304616075	3.501870013	3.580011577	3.697424213	3.697424213	4.013204014	3.804997265
1552974_at	2.212545629	2.186285213	2.19788834	2.240866657	2.20136988	2.191446929	2.058309511	2.125102178	1.993355894	2.4149227	2.041619547	2.234035935	2.08324145	2.183606675	2.073781173	2.121438001	2.316842746	2.138702466	2.280659716	2.401970996	2.037324092	2.370222562	2.178194518	2.485110439	2.298680929	2.410101172	2.137554271	2.313436503	2.100968006	1.891753511	2.363247047	1.967613192	2.258283136	2.286051128	2.128708929	2.239844254	2.123010947	2.125139111	2.016811982	2.104795023	2.186653829	2.385641924	2.088053849	2.158710331	2.083554863	2.271906478	1.987749921	2.276038947	2.36335302
1552975_x_at	2.240115551	2.187886298	2.204375956	2.192810154	2.339730252	2.156802418	2.187547941	2.210376398	2.077642061	2.288751537	2.165083921	2.275932402	2.229959895	2.054165911	2.497098003	2.385597934	2.17110194	2.235092849	2.234958913	2.28821618	2.16494289	2.227306603	2.051827304	2.36263881	2.268267048	2.247901305	2.314877136	2.166353525	2.157949583	2.16391755	2.266564882	2.139851889	2.249049864	2.362185531	2.344700773	2.17510677	2.049106931	2.061295596	2.242724367	2.22819733	2.116393684	2.314791495	2.20889119	2.5335857	2.229930552	2.181341757	2.189854055	2.426896232	2.238447649
1552976_at	4.163993176	4.339102508	3.985284174	4.140076205	3.732398246	3.987290889	4.355007742	4.108225422	4.059450981	4.24767494	4.352703961	4.471067771	4.3052731	3.868087996	4.037745664	4.209812956	4.074305664	3.995605642	4.445507163	4.473765153	4.254364646	4.535977065	4.468156805	4.429228124	4.137529501	4.188218398	3.87566812	3.962957899	4.253525594	4.032255986	4.073772522	3.858194071	4.226226421	4.503709204	4.32850059	4.45351933	4.27945692	3.924406025	4.159480288	4.221202013	4.306241049	4.013790534	3.906251133	4.163993176	4.178296701	3.99667873	4.276868028	4.470083706	4.303984071
1552977_a_at	7.285745416	8.553914892	6.833911775	7.817329472	7.084683963	7.22385635	8.234905766	7.597213726	7.284547644	7.192169691	7.067578586	7.921227916	8.357395714	7.350947199	7.587100721	7.499578726	6.991001492	6.609824096	8.322162965	8.181263801	8.626161323	7.120016828	7.452410283	6.438465455	6.770390029	7.38380951	7.175118635	8.131625015	7.43864604	7.852746167	7.564659807	8.622166544	8.772325977	8.484642805	7.92888433	8.987427664	8.279354239	7.803128507	8.183092019	8.354071001	9.105924894	7.947576864	8.16096252	6.819000547	7.508122455	7.040885293	7.381733301	7.217125209	7.19109526
1552978_a_at	5.297123905	4.009946389	5.035667348	4.930880708	5.058608202	6.137536704	4.805251119	5.161635107	5.859449438	5.488799286	5.024104581	5.023502168	4.993919573	5.903840297	5.274374645	4.777268555	4.711797538	4.901422832	5.31456466	5.188236418	5.219885635	3.283653199	5.536232475	3.053868522	3.402985111	5.633053943	4.519693131	4.275074353	4.918368633	5.478456403	5.398471846	5.099096647	5.545650024	6.299139514	5.4834998	6.004468794	5.924266623	5.621849193	5.890290179	6.409393032	5.507645146	5.758968576	6.680781967	4.217929878	6.441116681	6.157601436	5.83658575	5.587871472	5.761593285
1552979_at	2.509294065	2.295483927	2.308991331	2.487839	2.404972323	2.562031279	2.522958125	2.385740144	2.443570023	2.567466976	2.174552761	2.443854024	2.356785368	2.54393702	2.413798566	2.379282116	2.636646753	2.514332073	2.691536224	2.551544786	2.632308954	2.553906502	2.284859217	2.38969149	2.496149148	2.393897599	2.385587176	2.578867506	2.307027146	2.365867714	2.178790307	2.493305336	2.269294618	2.301483865	2.58348056	2.632341541	2.754143465	2.577065628	2.564682763	2.604678341	2.29301964	2.448874112	2.131339749	2.303594995	2.773188165	2.364663826	2.610231465	2.564517917	2.499262937
1552980_at	4.407335771	4.42153245	4.122129667	4.444885555	3.633491722	4.059759355	4.492709185	3.957921961	4.196833151	4.88888367	4.098463552	4.42203108	4.349298086	4.225966805	3.98430886	3.640248953	4.187529395	4.073601169	3.53228459	4.078834781	4.214034684	3.667678154	4.085938912	3.174877205	3.340672552	4.235189152	4.216501121	4.468044354	4.363662192	4.17267448	3.448699736	3.980259585	4.05034165	4.037071797	3.385547805	3.575987102	4.403744835	4.674682576	3.939915655	4.2965283	4.027293687	4.725087122	4.156709741	3.84401533	4.390639363	4.372451421	4.801516035	4.207253276	3.778170448
1552982_a_at	3.558885977	3.225163415	3.206397285	3.160039267	3.074513628	2.980636764	3.025867693	3.113582243	3.250524202	3.349345994	3.118669868	3.466268546	3.340500373	3.328518271	3.258662397	3.086215902	3.043330407	3.043562119	3.411970689	2.928382477	3.75488079	3.356900568	3.260609263	3.475227366	3.61598797	3.144852658	3.575193034	2.834123569	3.060408392	3.087882748	3.094899103	3.331042008	3.152130225	3.352326406	3.467296476	3.136450039	3.122553549	3.004053481	3.194635793	3.258721397	3.223017813	3.388812428	3.250524202	3.108382772	2.993158748	3.356008841	3.36411967	4.10722475	2.970943632
1552985_at	3.502348468	3.321953206	3.726816157	3.645812808	3.276910854	2.928528633	3.61094928	3.78368284	3.148252095	3.550371977	3.461681366	3.874978371	4.010292762	3.461634347	3.180473015	3.637539084	3.414678465	3.281509991	3.30103274	3.478383666	3.502348468	3.301301648	3.308345641	3.933130854	3.873680761	3.470734956	3.663998475	3.195720974	3.367171113	3.375761357	3.37882138	3.495753963	3.562851418	3.54722995	3.273644339	3.422041912	3.590366308	2.893968961	3.649917546	3.400221596	3.721107525	3.405575449	3.272060369	3.731065888	2.979441341	3.460709946	3.865125089	3.78532955	3.090688207
1552986_at	4.753730669	5.001025355	6.472064573	5.520372081	5.915702424	5.68764151	5.294833704	6.611354765	5.812893154	4.526687581	6.152772288	4.433759483	6.255869977	5.250783559	5.756727224	6.386839418	5.41242675	6.615333662	6.334657847	6.440543536	4.947651804	7.107648762	5.311666462	7.287513492	7.862570853	6.265497991	5.014675756	6.148258106	5.444827133	5.733264497	6.561021978	5.716445061	5.379627842	4.298486252	4.871427088	4.433759483	4.485943779	4.767944684	5.310713649	5.053853109	4.914983184	5.829278492	4.359217604	7.350555018	5.298625197	5.492120287	5.454065075	6.028804524	5.437990546
1552987_a_at	2.347059434	2.542340657	2.574758494	2.428308685	2.259119363	2.197691721	2.23315828	2.182771544	2.231355953	2.428250927	2.298145407	2.780093564	2.224780993	2.297140121	2.259952784	2.11243934	2.345130148	2.157690139	2.627347324	2.265068271	2.500332776	2.320556659	2.223146876	2.357302474	2.509270999	2.254257326	2.386274389	2.290817536	2.284636476	2.306014091	2.325516503	2.397392258	2.577452949	2.150751002	2.267764341	2.353330116	2.576338641	2.470360241	2.165851362	2.261501605	2.591883729	2.420884549	2.271464609	2.462170119	2.511576791	2.407537636	2.559101118	2.368919536	2.205015117
1552988_at	2.176842453	2.240734283	2.142681011	2.588046914	2.338990787	2.564413198	2.372225261	2.572099525	2.210480222	2.416959937	2.161672382	2.361078707	1.996967083	2.206246052	2.270603861	2.415033516	2.314010663	2.314534916	2.529054605	2.296872246	2.182436255	2.533063595	2.441089264	2.293056038	2.512242256	2.34690736	2.748786423	2.552586296	2.402645663	2.574278726	2.633452814	2.631225351	2.593399497	2.192007734	2.648514322	2.663753791	3.445782319	2.378552426	2.390839449	2.85268217	2.29301964	2.301707051	2.364702688	2.412930461	2.917516466	2.356050058	2.415033516	2.773215082	2.444135376
1552990_at	2.834393532	2.802170685	2.879319337	3.075077768	3.221543729	2.83046927	2.711613901	2.894013294	2.742253936	2.91294803	2.785499679	2.94033216	2.96686548	3.00778284	2.861848676	2.721039109	2.63968415	2.919717322	2.710907334	2.801548274	2.525208311	2.727516461	2.642918872	3.035450294	3.135911247	2.738422302	2.798116634	2.590238452	2.7604038	2.463175761	2.680464689	2.50269095	3.03493874	2.873373975	2.621443494	2.895183818	2.562362278	2.831680619	2.721657165	2.821802427	2.684688125	2.814943154	2.705976191	2.917893267	2.654657429	2.70461428	3.209313045	2.639864722	2.967345596
1552991_at	3.193048148	2.795482341	2.887020454	3.042846172	2.801552365	2.805120814	3.191877326	3.04476236	2.912861351	3.502059546	3.225169891	3.033628458	3.100468979	3.019550194	3.267343932	3.197570811	2.751482393	2.909954268	3.267090715	3.312272052	3.20488945	3.333635886	3.162484932	3.469110682	3.967064411	2.989950757	3.129967287	3.084427409	3.285567037	3.017829165	3.006562111	2.8127701	3.320391696	3.083205737	2.913302782	2.919650926	2.653001357	3.192454119	3.137121359	3.200262943	3.175751944	3.624616984	2.912061101	3.462089323	3.100468979	3.100468979	3.263936244	3.434811007	3.048675156
1552993_at	2.413302661	2.280536183	2.575650733	2.515835294	2.517612096	2.520392082	2.749729645	2.408237194	2.32156182	2.513809092	2.380328608	2.560385732	2.409003681	2.500902202	2.541450138	2.676409733	2.500496677	2.522098726	2.480920242	2.352494286	2.577851753	2.350564661	2.39173875	2.552900094	2.396569596	2.283692381	2.899209171	2.285061708	2.428467104	2.460188927	2.667382864	2.274024316	2.458371994	2.433335441	2.398880428	2.445026255	2.402084635	2.444219086	2.771029604	2.452039598	2.239243328	2.595918589	2.339636175	2.421849862	2.73874879	2.301563483	2.175146937	2.714782499	2.488505392
1552995_at	5.149617966	5.124948315	5.471750728	4.518962238	4.662208133	4.681636578	5.253522088	5.011677539	4.974750644	5.326020858	5.117288659	4.939442238	4.929237056	4.909221168	4.872151135	4.832067834	4.900511311	4.572535454	5.349178257	5.241925933	5.30838241	5.518234274	5.142299314	5.488031048	5.155123289	4.863516201	5.153916665	4.899630186	4.870025342	4.629716067	4.733702965	5.02774853	5.182214812	5.559866442	5.173755786	5.126445826	4.935963173	4.929408087	5.075764018	4.9562658	5.368782725	5.042828674	5.182544724	4.989247566	4.81169186	5.157984571	5.204535889	5.030110291	5.124623818
1552997_a_at	3.813674967	3.665944669	3.932193407	4.079247922	3.494340605	3.543933746	3.935145134	3.94832788	3.616941519	4.133734702	3.711430639	4.081836371	4.323547037	3.55608884	3.728481814	3.857701423	3.352594058	3.707113197	3.850680182	4.055875708	4.350700166	4.052946396	3.625737745	3.866159244	4.631477965	3.745931396	4.242650382	4.031042475	3.795707498	3.759036781	4.039936987	4.090809368	4.209280398	3.953449283	3.768934704	3.824272572	4.093406963	3.606183157	3.946631782	3.666133551	3.916344345	4.108080492	3.585179275	3.796266508	3.953449283	3.634803279	3.875767105	4.185705693	4.199066519
1552998_at	2.597638858	2.756879112	2.996583102	2.871163763	2.291888541	2.480104685	2.478333552	2.911145072	2.490370756	3.344760275	2.739710312	2.825917329	2.834277263	2.945214898	2.610315382	2.73037756	2.804166802	2.635560593	2.711367779	2.813828969	2.790553245	2.820461528	2.857294524	2.599401259	3.040276006	2.515675538	2.857934987	2.402451131	2.49332922	2.820320907	2.815278417	2.907619518	2.614648035	2.496061162	2.805623755	2.804166802	3.054375028	2.56369285	2.72352754	2.493800436	2.977198457	2.435075978	2.64332158	2.599877282	2.593170755	2.762769467	2.85032575	2.743150477	2.802180149
1552999_a_at	3.661284418	3.121455935	3.573188392	3.254729334	3.073937692	3.603916711	3.382922945	3.094395066	3.529239784	3.280202574	3.488686426	3.347222761	3.841542144	3.216935253	3.15129085	3.346697193	3.474000934	3.139647639	3.152110223	3.284858298	3.429990837	3.301260575	3.305258654	3.523627844	3.315938323	3.075699307	3.054176623	3.347833267	3.324745697	3.238256016	3.130819123	3.354734512	3.141953259	3.1476534	3.144245778	3.308735546	3.327458931	3.243675339	3.078015721	3.508615117	3.306512014	3.513504616	4.959431233	3.074962166	3.26093848	3.242691917	3.625606327	4.029856998	3.335022153
1553002_at	2.539716546	2.715795415	2.63151183	2.713795472	2.457424067	2.627934552	2.738816344	2.449923399	2.587917291	2.619138173	2.617071897	2.366907083	2.579419128	2.627934552	2.64896211	2.560710357	2.507587923	2.648835146	2.461503694	2.740251319	2.961516966	2.819643524	2.452741807	2.989200408	3.007815609	2.628566137	2.873264147	2.399297423	2.899555919	2.51845809	2.572774553	2.666111702	2.428405466	2.52812058	2.764760525	2.478211693	2.689271522	2.471018787	2.542112002	2.715078665	2.510111881	2.592622858	2.423031828	2.549111009	2.946686424	2.22549479	2.609296339	2.680100772	2.525787763
1553003_at	3.016728515	3.002218991	3.27413288	2.801146266	2.92103608	3.169182206	3.203525498	2.848353032	2.878804203	2.907092511	3.219568458	3.632563562	3.231447071	2.914300966	2.791023142	3.061657012	2.99792214	2.68468752	2.758900576	2.994217026	3.262283665	2.567709587	3.348972743	2.968548175	2.921159406	2.832751862	3.005109148	2.880613227	2.935471952	2.862951763	2.855838208	2.907984739	3.099942987	3.311894979	2.950610138	3.014149558	2.822457489	2.907162092	3.109528046	3.082029526	2.823465852	3.072069097	2.841554201	3.103689592	2.703800837	3.245559202	2.602308119	3.13150724	3.094963073
1553004_at	3.312222131	3.123498982	3.165821684	2.95618927	3.032858217	2.877845453	3.262099425	3.322313574	2.838676121	3.352625487	3.316284863	3.630137489	3.24170682	2.820145937	3.023381722	3.255412264	3.079887569	2.966151297	3.083505101	3.28246562	3.274635423	2.985540879	3.426864416	3.274607966	3.700082901	3.426359663	3.389270778	3.149758991	3.24170682	3.377134641	3.25830038	3.179484131	3.430094685	3.130049788	3.179021781	3.290408618	3.096896562	2.955979817	3.052228999	3.266417951	3.359740756	3.08389282	3.24170682	3.597140494	3.743226514	3.314623463	2.996763779	3.550464094	5.395330667
1553006_at	2.949550566	2.997739274	2.926781352	2.700941035	2.679859161	2.546827853	3.04409411	2.971464086	2.533768241	2.875713914	2.89190046	3.478865788	2.986011147	3.013270597	2.925084233	2.948909923	2.924542349	2.9183265	3.165506437	2.92886229	3.25664896	3.272405296	3.006939122	3.668699803	3.396335952	2.788283458	3.059110832	2.732264821	3.067055438	2.757697295	2.950282907	2.694672964	2.843549978	3.053264494	2.863454979	2.650791216	2.837156969	2.884065573	2.452863661	2.816749741	2.783471491	2.667253261	2.672316585	3.468010891	2.57930023	2.712895679	2.972087199	3.081546908	2.847353611
1553007_a_at	2.738506182	2.748859877	2.665374347	2.676284831	2.613424197	2.986457363	2.637957986	2.93742744	2.513014398	3.068986625	2.676284831	2.478777004	2.630302041	3.374341899	2.833519227	2.574330625	2.767581473	2.737466247	2.727662148	2.849807807	2.787527691	2.820461528	2.599778567	2.648240078	2.992428816	3.245167481	2.905284315	2.853961328	2.606839909	2.861766715	3.194017605	2.636983242	2.896262985	2.551333628	2.753793447	3.100416625	2.702631551	2.756325993	3.228351689	2.759891713	2.923443754	2.800928055	2.860825504	2.887055035	3.247560231	2.676284831	2.860825504	3.109751011	2.860825504
1553009_s_at	2.849006721	2.869669481	3.161574561	3.870186652	3.017400562	3.104569278	3.17195209	3.292321153	3.332577697	3.604965807	2.875349206	3.881477054	2.971718746	3.217769585	3.160120359	2.926911417	2.51946672	2.956492896	3.05228727	3.099281738	3.275301256	3.21078105	2.779545145	3.192576975	3.063960288	2.981385272	3.659159164	2.849052836	2.74645804	2.670725198	3.045115737	3.108155557	3.032289288	3.20243425	2.929342765	3.143941536	3.105210442	3.010672496	2.987847112	3.379584271	2.943574705	2.872711001	3.031163611	2.76462704	3.306515644	3.144896053	3.28087153	3.525463887	3.095090239
1553011_at	4.391657687	4.58223209	4.63853739	4.385859162	4.101869698	4.169199155	4.724655653	4.696875422	4.399359612	4.693501232	4.569200049	5.106465388	4.276779331	4.208824205	4.237102368	4.313752725	4.739096426	4.799099699	4.768085602	4.36947488	4.87061828	4.765213779	4.480439075	5.164522694	5.2438727	4.366504394	4.688553884	4.529203714	4.558316321	4.552572628	4.561508208	4.590188595	4.751969589	4.779774661	4.694037055	4.838969576	4.378514374	4.662811697	4.704188973	4.384525062	4.563305257	4.308840709	4.584078336	4.989247566	4.582249947	4.483160186	4.349259961	4.840685003	4.569018912
1553013_at	3.76926916	3.396471821	3.143292468	3.43291722	3.268963126	3.069088408	3.469497589	3.705821099	3.563194055	3.721128371	3.922281496	3.55933521	3.542181163	3.293421936	3.503491133	3.282919919	3.447918702	3.405345227	3.280057593	3.338811323	3.742563845	3.898976403	3.327246374	3.861380836	3.471410434	3.630682799	3.823951787	3.836496437	3.213855991	3.321068354	3.266706032	3.6893631	3.170047188	3.228993844	3.439734799	3.55096237	3.161311505	3.39156855	3.45927187	3.531615998	3.242132147	3.808285575	3.319511186	3.512775996	3.239088732	3.445220023	3.537833068	4.060681539	3.322439486
1553015_a_at	5.790742251	5.838482131	5.95254605	6.568599338	5.952524621	5.752593886	5.532536276	5.837914921	5.553980477	6.284220691	5.840142443	5.610851358	5.744156105	5.2442261	5.467902584	6.404430503	5.794513329	5.392965363	5.573340142	5.485517453	5.985961052	6.182071437	5.153969204	6.863118483	5.750219604	5.785999996	6.516745199	6.328494488	6.113887505	5.596032242	5.341268792	6.701681062	6.112738784	6.063248858	6.117274042	6.526341208	6.592989249	6.330676199	6.883178827	6.841773679	6.730686093	6.994183425	6.807142633	6.152508725	6.162192888	6.691689056	7.196455516	6.265447242	6.352862848
1553016_at	4.068720571	3.924372416	3.939524191	3.938537757	3.307629192	3.949475236	4.122848232	4.077833601	4.007353513	4.142457435	4.089023017	3.979076021	4.334799093	3.976972012	4.017132873	4.058221049	4.037063355	3.609761121	3.985997454	3.931172611	4.1656592	3.934880239	4.093931065	4.05724517	4.161351302	3.769182104	3.914920852	3.791891681	4.138383658	3.91183222	3.771907254	4.206145159	4.093660167	4.434663201	4.192767611	4.343166956	4.40834235	4.144827808	4.226714239	3.961444301	4.40093663	4.506420765	3.840730839	4.141551509	4.072825939	4.094236679	4.088489969	4.095576548	4.194131574
1553019_at	5.441105418	5.403275449	5.396589764	5.548654172	5.349213382	5.260670759	5.360796256	5.522774823	5.533097766	5.36483658	5.443630266	5.798400428	5.463802869	5.332993492	5.39909005	5.655726087	5.194096815	5.155428054	5.572255746	5.485517453	5.41327861	5.381149513	5.514815197	5.412280444	5.654021188	5.409932444	5.19795222	5.155709785	5.008446038	5.40823373	5.070788712	5.409239693	5.613989194	5.523910592	5.262401808	5.462647236	5.396589764	5.116111939	5.396589764	5.205283909	5.225039183	5.495141045	5.185256825	5.396589764	5.378665357	5.193035536	5.442435524	5.638945854	5.396589764
1553020_at	3.066315455	3.006872368	3.135106105	3.083793053	2.79361609	2.645418877	3.39295466	2.968883663	2.999954776	3.063076071	3.007125984	3.218247305	3.027888626	3.091636866	2.714457733	2.952056632	3.066656311	2.761958814	2.776084517	3.302681772	3.222506822	3.317934012	2.954792148	3.493199955	3.104346187	3.060742369	3.372932955	3.142215102	2.780442642	2.626731267	2.741499974	2.97770272	3.0575002	2.913111739	2.968710315	2.693426153	2.758711097	2.533221241	2.653065541	3.155844393	2.861925457	3.107224845	2.659176048	3.282742193	2.887860293	2.66009728	2.815075481	3.335415295	2.860825504
1553021_s_at	4.365478926	3.735832307	4.226236719	4.322078347	4.046243436	3.972087469	4.249181563	3.705853825	4.149484863	4.030533616	4.017230296	4.365478926	4.560877194	4.219672001	4.35644583	3.724037478	3.566032723	3.763926006	4.210736909	5.274304239	4.623826511	4.244176003	3.907305459	4.060944801	3.421674336	4.324551552	4.088011492	3.770529405	4.004960605	4.659518379	3.97868902	4.368616332	4.763916022	5.059060011	5.210489451	4.818953066	4.538056947	4.534849152	4.596322026	4.284455728	4.737827563	4.791479316	4.366043694	4.277903502	4.555209172	4.365478926	4.070439409	3.787561241	4.317333325
1553022_at	2.638191358	2.246086963	2.513810734	2.52946907	2.267305855	2.19551965	2.344125541	2.457451157	2.249404927	2.3639501	2.390309177	2.504107469	2.447014746	2.047404651	2.196476326	2.32132723	2.194531079	2.461508794	2.39770902	2.16182047	2.366929437	2.317479682	2.47534364	2.486808037	2.57985981	2.300927928	2.453325324	2.402527504	2.615746907	2.182574629	2.292562725	2.37134258	2.379956949	2.242239781	2.223759976	2.383294822	2.362933332	2.236374241	2.285432473	2.431250138	2.322865247	2.424082249	2.34899916	2.422213181	2.42505361	2.507284567	2.432497546	2.412502919	2.36335302
1553023_a_at	3.538470736	3.523415085	3.6825699	3.413162784	4.007650525	3.359200423	3.665186748	3.553216219	3.479799073	3.667610401	3.277570548	3.901457427	3.495941374	3.250452403	3.188946924	3.471608029	3.598893107	3.386768665	3.453033604	3.695171947	3.570508841	3.700934453	3.665201523	3.483029316	4.304789	3.50764982	3.244563186	3.545776749	3.502348468	3.539577854	3.398765126	3.52956025	3.414409416	3.779204203	3.38516969	3.422041912	3.528960987	3.005727144	3.159785932	3.450463942	3.297913677	3.553415418	4.830003912	3.650571059	3.323573419	3.747354047	3.284625513	3.980084259	3.643479566
[truncated: 54,131 more rows]
[truncated: 48 more columns]
