# Supplementary material for: Identification of hub genes associated with the pathogenesis of diffuse large B-cell lymphoma subtype one characterized by host response via integrated bioinformatic analyses
Source: PeerJ. 2020 Nov 20;8:e10269. doi: 10.7717/peerj.10269 (PMC7682441; doi:10.7717/peerj.10269)
Supplement: Supplemental Information 3 [file peerj-08-10269-s003.gz]

Archive with 1 entries (1 files):
- peerj-08-10269-s003
