# Supplementary material for: Identification of hub genes associated with the pathogenesis of diffuse large B-cell lymphoma subtype one characterized by host response via integrated bioinformatic analyses
Source: PeerJ. 2020 Nov 20;8:e10269. doi: 10.7717/peerj.10269 (PMC7682441; doi:10.7717/peerj.10269)
Supplement: Supplemental Information 5 [file peerj-08-10269-s005.gz › peerj-08-10269-s005]

!Series_title	"DLBCL cell-of-origin by gene expression in FFPET"
!Series_geo_accession	"GSE53786"
!Series_status	"Public on Jan 14 2014"
!Series_submission_date	"Jan 02 2014"
!Series_last_update_date	"Mar 25 2019"
!Series_pubmed_id	"24398326"
!Series_summary	"The assignment of diffuse large B-cell lymphoma into cell-of-origin (COO) groups is becoming increasingly important with the emergence of novel therapies that have selective biological activity in germinal center B-cell-like (GCB) or activated B-cell-like (ABC) groups. The LLMPP's Lymph2Cx assay is a parsimonious digital gene-expression (NanoString) based test for COO assignment in formalin-fixed paraffin-embedded tissue (FFPET) routinely produced in standard diagnostic processes. The 20-gene assay was trained using 51 FFPET biopsies; the locked assay was then validated using an independent cohort of 68 FFPET biopsies. Comparisons were made with COO assignment using the original COO model on matched frozen tissue. In the validation cohort the assay was accurate, with only one case with definitive COO being incorrectly assigned, and robust, with >95% concordance of COO assignment between 2 independent laboratories. These qualities, along with the rapid turn-around-time, make Lymph2Cx attractive for implementation in clinical trials and, ultimately, patient management."
!Series_overall_design	"The retrospective study included RNA extracted from 119 clinical samples."
!Series_type	"Expression profiling by array"
!Series_sample_id	"GSM274896 GSM274898 GSM274899 GSM274901 GSM274904 GSM274909 GSM274914 GSM274917 GSM274919 GSM274931 GSM274932 GSM274936 GSM274937 GSM274942 GSM274946 GSM274962 GSM274966 GSM274967 GSM274971 GSM274972 GSM274977 GSM274985 GSM275001 GSM275002 GSM275006 GSM275013 GSM275016 GSM275019 GSM275021 GSM275029 GSM275039 GSM275041 GSM275047 GSM275055 GSM275056 GSM275058 GSM275060 GSM275062 GSM275064 GSM275065 GSM275071 GSM275072 GSM275073 GSM275074 GSM275076 GSM275077 GSM275078 GSM275081 GSM275088 GSM275093 GSM275094 GSM275096 GSM275097 GSM275098 GSM275100 GSM275101 GSM275108 GSM275111 GSM275112 GSM275117 GSM275122 GSM275124 GSM275125 GSM275135 GSM275137 GSM275138 GSM275139 GSM275140 GSM275142 GSM275144 GSM275148 GSM275149 GSM275152 GSM275153 GSM275154 GSM275160 GSM275165 GSM275168 GSM275171 GSM275172 GSM275173 GSM275174 GSM275175 GSM275176 GSM275177 GSM275180 GSM275185 GSM275188 GSM275192 GSM275194 GSM275206 GSM275208 GSM275209 GSM275218 GSM275225 GSM275258 GSM275259 GSM275266 GSM275267 GSM275269 GSM275270 GSM275275 GSM275285 GSM275288 GSM275289 GSM275292 GSM275293 GSM275295 GSM275296 GSM275297 GSM275299 GSM275301 GSM275303 GSM275305 GSM1300747 GSM1300748 GSM1300749 GSM1300750 GSM1300751 "
!Series_contact_name	"Louis,M.,Staudt"
!Series_contact_email	"lstaudt@mail.nih.gov"
!Series_contact_phone	"301-402-1892"
!Series_contact_laboratory	"Louis M Staudt"
!Series_contact_department	"Lymphoid Malignancies Branch"
!Series_contact_institute	"National Cancer Institute"
!Series_contact_address	"9000 Rockville Pike, Bldg 10, Rm 4N114"
!Series_contact_city	"Bethesda"
!Series_contact_state	"MD"
!Series_contact_zip/postal_code	"20892"
!Series_contact_country	"USA"
!Series_supplementary_file	"ftp://ftp.ncbi.nlm.nih.gov/geo/series/GSE53nnn/GSE53786/suppl/GSE53786_RAW.tar"
!Series_platform_id	"GPL570"
!Series_platform_taxid	"9606"
!Series_sample_taxid	"9606"
!Series_relation	"BioProject: https://www.ncbi.nlm.nih.gov/bioproject/PRJNA232939"

!Sample_title	"553 - mAdbID:65793"	"704 - mAdbID:65795"	"694 - mAdbID:65796"	"547 - mAdbID:65798"	"747 - mAdbID:65802"	"572 - mAdbID:65819"	"872 - mAdbID:66062"	"1023 - mAdbID:66065"	"1027 - mAdbID:66069"	"492 - mAdbID:66106"	"1039 - mAdbID:66113"	"1005 - mAdbID:66132"	"1008 - mAdbID:66133"	"668 - mAdbID:66147"	"810 - mAdbID:66151"	"517 - mAdbID:66191"	"623 - mAdbID:66196"	"835 - mAdbID:66198"	"627 - mAdbID:66232"	"660 - mAdbID:66233"	"550 - mAdbID:66345"	"702 - mAdbID:66362"	"644 - mAdbID:67452"	"652 - mAdbID:67454"	"847 - mAdbID:67461"	"642 - mAdbID:67505"	"1051 - mAdbID:67508"	"1058 - mAdbID:67511"	"1059 - mAdbID:67513"	"709 - mAdbID:70377"	"816 - mAdbID:70387"	"819 - mAdbID:70389"	"306 - mAdbID:73837"	"625 - mAdbID:73845"	"664 - mAdbID:73846"	"671 - mAdbID:73848"	"684 - mAdbID:74475"	"751 - mAdbID:74477"	"831 - mAdbID:74479"	"834 - mAdbID:74480"	"1004 - mAdbID:74486"	"1007 - mAdbID:74487"	"1018 - mAdbID:74488"	"1054 - mAdbID:74489"	"1179 - mAdbID:87725"	"1181 - mAdbID:87727"	"1184 - mAdbID:87730"	"1187 - mAdbID:87733"	"1255 - mAdbID:87760"	"1279 - mAdbID:87766"	"1284 - mAdbID:87771"	"1291 - mAdbID:87775"	"104 - mAdbID:87866"	"106 - mAdbID:87867"	"114 - mAdbID:87874"	"115 - mAdbID:87875"	"1169 - mAdbID:88287"	"1101 - mAdbID:88298"	"1746 - mAdbID:88329"	"1228 - mAdbID:88344"	"1236 - mAdbID:88384"	"1240 - mAdbID:88386"	"1241 - mAdbID:88387"	"1553 - mAdbID:88420"	"1645 - mAdbID:88423"	"1647 - mAdbID:88424"	"1651 - mAdbID:88425"	"1702 - mAdbID:88427"	"1704 - mAdbID:88429"	"1707 - mAdbID:88433"	"66 - mAdbID:88444"	"96 - mAdbID:88445"	"1099 - mAdbID:88452"	"1613 - mAdbID:88482"	"1620 - mAdbID:88488"	"61 - mAdbID:88511"	"1652 - mAdbID:88534"	"26 - mAdbID:89388"	"95 - mAdbID:89496"	"98 - mAdbID:89499"	"99 - mAdbID:89500"	"103 - mAdbID:89504"	"107 - mAdbID:89508"	"108 - mAdbID:89509"	"109 - mAdbID:89510"	"1626 - mAdbID:89726"	"1292 - mAdbID:89749"	"1192 - mAdbID:90127"	"22 - mAdbID:91239"	"2006 - mAdbID:91248"	"5 - mAdbID:92487"	"3 - mAdbID:92490"	"28 - mAdbID:92491"	"2645 - mAdbID:92501"	"2603 - mAdbID:92509"	"23 - mAdbID:92562"	"2070 - mAdbID:92563"	"1861 - mAdbID:92578"	"1747 - mAdbID:92581"	"1288 - mAdbID:92604"	"1231 - mAdbID:92606"	"1168 - mAdbID:92621"	"1612 - mAdbID:92681"	"2479 - mAdbID:93169"	"2415 - mAdbID:93170"	"2610 - mAdbID:93173"	"2321 - mAdbID:93175"	"2311 - mAdbID:93177"	"2309 - mAdbID:93178"	"2306 - mAdbID:93181"	"2283 - mAdbID:93185"	"2271 - mAdbID:93187"	"2611 - mAdbID:93649"	"2601 - mAdbID:93668"	"1208 - mAdbID:87747"	"1866 - mAdbID:92573"	"1865 - mAdbID:92574"	"1862 - mAdbID:92577"	"1120 - mAdbID:98343"
!Sample_geo_accession	"GSM274896"	"GSM274898"	"GSM274899"	"GSM274901"	"GSM274904"	"GSM274909"	"GSM274914"	"GSM274917"	"GSM274919"	"GSM274931"	"GSM274932"	"GSM274936"	"GSM274937"	"GSM274942"	"GSM274946"	"GSM274962"	"GSM274966"	"GSM274967"	"GSM274971"	"GSM274972"	"GSM274977"	"GSM274985"	"GSM275001"	"GSM275002"	"GSM275006"	"GSM275013"	"GSM275016"	"GSM275019"	"GSM275021"	"GSM275029"	"GSM275039"	"GSM275041"	"GSM275047"	"GSM275055"	"GSM275056"	"GSM275058"	"GSM275060"	"GSM275062"	"GSM275064"	"GSM275065"	"GSM275071"	"GSM275072"	"GSM275073"	"GSM275074"	"GSM275076"	"GSM275077"	"GSM275078"	"GSM275081"	"GSM275088"	"GSM275093"	"GSM275094"	"GSM275096"	"GSM275097"	"GSM275098"	"GSM275100"	"GSM275101"	"GSM275108"	"GSM275111"	"GSM275112"	"GSM275117"	"GSM275122"	"GSM275124"	"GSM275125"	"GSM275135"	"GSM275137"	"GSM275138"	"GSM275139"	"GSM275140"	"GSM275142"	"GSM275144"	"GSM275148"	"GSM275149"	"GSM275152"	"GSM275153"	"GSM275154"	"GSM275160"	"GSM275165"	"GSM275168"	"GSM275171"	"GSM275172"	"GSM275173"	"GSM275174"	"GSM275175"	"GSM275176"	"GSM275177"	"GSM275180"	"GSM275185"	"GSM275188"	"GSM275192"	"GSM275194"	"GSM275206"	"GSM275208"	"GSM275209"	"GSM275218"	"GSM275225"	"GSM275258"	"GSM275259"	"GSM275266"	"GSM275267"	"GSM275269"	"GSM275270"	"GSM275275"	"GSM275285"	"GSM275288"	"GSM275289"	"GSM275292"	"GSM275293"	"GSM275295"	"GSM275296"	"GSM275297"	"GSM275299"	"GSM275301"	"GSM275303"	"GSM275305"	"GSM1300747"	"GSM1300748"	"GSM1300749"	"GSM1300750"	"GSM1300751"
!Sample_status	"Public on Sep 04 2008"	"Public on Sep 04 2008"	"Public on Sep 04 2008"	"Public on Sep 04 2008"	"Public on Sep 04 2008"	"Public on Sep 04 2008"	"Public on Sep 04 2008"	"Public on Sep 04 2008"	"Public on Sep 04 2008"	"Public on Sep 04 2008"	"Public on Sep 04 2008"	"Public on Sep 04 2008"	"Public on Sep 04 2008"	"Public on Sep 04 2008"	"Public on Sep 04 2008"	"Public on Sep 04 2008"	"Public on Nov 28 2008"	"Public on Sep 04 2008"	"Public on Sep 04 2008"	"Public on Sep 04 2008"	"Public on Sep 04 2008"	"Public on Sep 04 2008"	"Public on Sep 04 2008"	"Public on Sep 04 2008"	"Public on Sep 04 2008"	"Public on Sep 04 2008"	"Public on Sep 04 2008"	"Public on Nov 28 2008"	"Public on Sep 04 2008"	"Public on Sep 04 2008"	"Public on Sep 04 2008"	"Public on Sep 04 2008"	"Public on Nov 28 2008"	"Public on Sep 04 2008"	"Public on Sep 04 2008"	"Public on Sep 04 2008"	"Public on Sep 04 2008"	"Public on Sep 04 2008"	"Public on Sep 04 2008"	"Public on Sep 04 2008"	"Public on Sep 04 2008"	"Public on Sep 04 2008"	"Public on Sep 04 2008"	"Public on Sep 04 2008"	"Public on Nov 28 2008"	"Public on Nov 28 2008"	"Public on Nov 28 2008"	"Public on Nov 28 2008"	"Public on Nov 28 2008"	"Public on Nov 28 2008"	"Public on Nov 28 2008"	"Public on Nov 28 2008"	"Public on Nov 28 2008"	"Public on Nov 28 2008"	"Public on Nov 28 2008"	"Public on Nov 28 2008"	"Public on Nov 28 2008"	"Public on Nov 28 2008"	"Public on Nov 28 2008"	"Public on Nov 28 2008"	"Public on Nov 28 2008"	"Public on Nov 28 2008"	"Public on Nov 28 2008"	"Public on Nov 28 2008"	"Public on Nov 28 2008"	"Public on Nov 28 2008"	"Public on Nov 28 2008"	"Public on Nov 28 2008"	"Public on Nov 28 2008"	"Public on Nov 28 2008"	"Public on Nov 28 2008"	"Public on Nov 28 2008"	"Public on Nov 28 2008"	"Public on Nov 28 2008"	"Public on Nov 28 2008"	"Public on Nov 28 2008"	"Public on Nov 28 2008"	"Public on Nov 28 2008"	"Public on Nov 28 2008"	"Public on Nov 28 2008"	"Public on Nov 28 2008"	"Public on Nov 28 2008"	"Public on Nov 28 2008"	"Public on Nov 28 2008"	"Public on Nov 28 2008"	"Public on Nov 28 2008"	"Public on Nov 28 2008"	"Public on Nov 28 2008"	"Public on Nov 28 2008"	"Public on Nov 28 2008"	"Public on Nov 28 2008"	"Public on Nov 28 2008"	"Public on Nov 28 2008"	"Public on Nov 28 2008"	"Public on Nov 28 2008"	"Public on Nov 28 2008"	"Public on Nov 28 2008"	"Public on Nov 28 2008"	"Public on Nov 28 2008"	"Public on Nov 28 2008"	"Public on Nov 28 2008"	"Public on Nov 28 2008"	"Public on Nov 28 2008"	"Public on Nov 28 2008"	"Public on Nov 28 2008"	"Public on Nov 28 2008"	"Public on Nov 28 2008"	"Public on Nov 28 2008"	"Public on Nov 28 2008"	"Public on Nov 28 2008"	"Public on Nov 28 2008"	"Public on Nov 28 2008"	"Public on Nov 28 2008"	"Public on Nov 28 2008"	"Public on Jan 14 2014"	"Public on Jan 14 2014"	"Public on Jan 14 2014"	"Public on Jan 14 2014"	"Public on Jan 14 2014"
!Sample_submission_date	"Mar 14 2008"	"Mar 14 2008"	"Mar 14 2008"	"Mar 14 2008"	"Mar 14 2008"	"Mar 14 2008"	"Mar 14 2008"	"Mar 14 2008"	"Mar 14 2008"	"Mar 14 2008"	"Mar 14 2008"	"Mar 14 2008"	"Mar 14 2008"	"Mar 14 2008"	"Mar 14 2008"	"Mar 14 2008"	"Mar 14 2008"	"Mar 14 2008"	"Mar 14 2008"	"Mar 14 2008"	"Mar 14 2008"	"Mar 14 2008"	"Mar 14 2008"	"Mar 14 2008"	"Mar 14 2008"	"Mar 14 2008"	"Mar 14 2008"	"Mar 14 2008"	"Mar 14 2008"	"Mar 14 2008"	"Mar 14 2008"	"Mar 14 2008"	"Mar 14 2008"	"Mar 14 2008"	"Mar 14 2008"	"Mar 14 2008"	"Mar 14 2008"	"Mar 14 2008"	"Mar 14 2008"	"Mar 14 2008"	"Mar 14 2008"	"Mar 14 2008"	"Mar 14 2008"	"Mar 14 2008"	"Mar 14 2008"	"Mar 14 2008"	"Mar 14 2008"	"Mar 14 2008"	"Mar 14 2008"	"Mar 14 2008"	"Mar 14 2008"	"Mar 14 2008"	"Mar 14 2008"	"Mar 14 2008"	"Mar 14 2008"	"Mar 14 2008"	"Mar 14 2008"	"Mar 14 2008"	"Mar 14 2008"	"Mar 14 2008"	"Mar 14 2008"	"Mar 14 2008"	"Mar 14 2008"	"Mar 14 2008"	"Mar 14 2008"	"Mar 14 2008"	"Mar 14 2008"	"Mar 14 2008"	"Mar 14 2008"	"Mar 14 2008"	"Mar 14 2008"	"Mar 14 2008"	"Mar 14 2008"	"Mar 14 2008"	"Mar 14 2008"	"Mar 14 2008"	"Mar 14 2008"	"Mar 14 2008"	"Mar 14 2008"	"Mar 14 2008"	"Mar 14 2008"	"Mar 14 2008"	"Mar 14 2008"	"Mar 14 2008"	"Mar 14 2008"	"Mar 14 2008"	"Mar 14 2008"	"Mar 14 2008"	"Mar 14 2008"	"Mar 14 2008"	"Mar 14 2008"	"Mar 14 2008"	"Mar 14 2008"	"Mar 14 2008"	"Mar 14 2008"	"Mar 14 2008"	"Mar 14 2008"	"Mar 14 2008"	"Mar 14 2008"	"Mar 14 2008"	"Mar 14 2008"	"Mar 14 2008"	"Mar 14 2008"	"Mar 14 2008"	"Mar 14 2008"	"Mar 14 2008"	"Mar 14 2008"	"Mar 14 2008"	"Mar 14 2008"	"Mar 14 2008"	"Mar 14 2008"	"Mar 14 2008"	"Mar 14 2008"	"Mar 14 2008"	"Jan 02 2014"	"Jan 02 2014"	"Jan 02 2014"	"Jan 02 2014"	"Jan 02 2014"
!Sample_last_update_date	"Aug 28 2018"	"Aug 28 2018"	"Aug 28 2018"	"Aug 28 2018"	"Aug 28 2018"	"Aug 28 2018"	"Aug 28 2018"	"Aug 28 2018"	"Aug 28 2018"	"Aug 28 2018"	"Aug 28 2018"	"Aug 28 2018"	"Aug 28 2018"	"Aug 28 2018"	"Aug 28 2018"	"Aug 28 2018"	"Aug 28 2018"	"Aug 28 2018"	"Aug 28 2018"	"Aug 28 2018"	"Aug 28 2018"	"Aug 28 2018"	"Aug 28 2018"	"Aug 28 2018"	"Aug 28 2018"	"Aug 28 2018"	"Aug 28 2018"	"Aug 28 2018"	"Aug 28 2018"	"Aug 28 2018"	"Aug 28 2018"	"Aug 28 2018"	"Aug 28 2018"	"Aug 28 2018"	"Aug 28 2018"	"Aug 28 2018"	"Aug 28 2018"	"Aug 28 2018"	"Aug 28 2018"	"Aug 28 2018"	"Aug 28 2018"	"Aug 28 2018"	"Aug 28 2018"	"Aug 28 2018"	"Aug 28 2018"	"Aug 28 2018"	"Aug 28 2018"	"Aug 28 2018"	"Aug 28 2018"	"Aug 28 2018"	"Aug 28 2018"	"Aug 28 2018"	"Aug 28 2018"	"Aug 28 2018"	"Aug 28 2018"	"Aug 28 2018"	"Aug 28 2018"	"Aug 28 2018"	"Aug 28 2018"	"Aug 28 2018"	"Aug 28 2018"	"Aug 28 2018"	"Aug 28 2018"	"Aug 28 2018"	"Aug 28 2018"	"Aug 28 2018"	"Aug 28 2018"	"Aug 28 2018"	"Aug 28 2018"	"Aug 28 2018"	"Aug 28 2018"	"Aug 28 2018"	"Aug 28 2018"	"Aug 28 2018"	"Aug 28 2018"	"Aug 28 2018"	"Aug 28 2018"	"Aug 28 2018"	"Aug 28 2018"	"Aug 28 2018"	"Aug 28 2018"	"Aug 28 2018"	"Aug 28 2018"	"Aug 28 2018"	"Aug 28 2018"	"Aug 28 2018"	"Aug 28 2018"	"Aug 28 2018"	"Aug 28 2018"	"Aug 28 2018"	"Aug 28 2018"	"Aug 28 2018"	"Aug 28 2018"	"Aug 28 2018"	"Aug 28 2018"	"Aug 28 2018"	"Aug 28 2018"	"Aug 28 2018"	"Aug 28 2018"	"Aug 28 2018"	"Aug 28 2018"	"Aug 28 2018"	"Aug 28 2018"	"Aug 28 2018"	"Aug 28 2018"	"Aug 28 2018"	"Aug 28 2018"	"Aug 28 2018"	"Aug 28 2018"	"Aug 28 2018"	"Aug 28 2018"	"Aug 28 2018"	"Aug 28 2018"	"Aug 28 2018"	"Jan 14 2014"	"Jan 14 2014"	"Jan 14 2014"	"Jan 14 2014"	"Jan 14 2014"
!Sample_type	"RNA"	"RNA"	"RNA"	"RNA"	"RNA"	"RNA"	"RNA"	"RNA"	"RNA"	"RNA"	"RNA"	"RNA"	"RNA"	"RNA"	"RNA"	"RNA"	"RNA"	"RNA"	"RNA"	"RNA"	"RNA"	"RNA"	"RNA"	"RNA"	"RNA"	"RNA"	"RNA"	"RNA"	"RNA"	"RNA"	"RNA"	"RNA"	"RNA"	"RNA"	"RNA"	"RNA"	"RNA"	"RNA"	"RNA"	"RNA"	"RNA"	"RNA"	"RNA"	"RNA"	"RNA"	"RNA"	"RNA"	"RNA"	"RNA"	"RNA"	"RNA"	"RNA"	"RNA"	"RNA"	"RNA"	"RNA"	"RNA"	"RNA"	"RNA"	"RNA"	"RNA"	"RNA"	"RNA"	"RNA"	"RNA"	"RNA"	"RNA"	"RNA"	"RNA"	"RNA"	"RNA"	"RNA"	"RNA"	"RNA"	"RNA"	"RNA"	"RNA"	"RNA"	"RNA"	"RNA"	"RNA"	"RNA"	"RNA"	"RNA"	"RNA"	"RNA"	"RNA"	"RNA"	"RNA"	"RNA"	"RNA"	"RNA"	"RNA"	"RNA"	"RNA"	"RNA"	"RNA"	"RNA"	"RNA"	"RNA"	"RNA"	"RNA"	"RNA"	"RNA"	"RNA"	"RNA"	"RNA"	"RNA"	"RNA"	"RNA"	"RNA"	"RNA"	"RNA"	"RNA"	"RNA"	"RNA"	"RNA"	"RNA"	"RNA"
!Sample_channel_count	"1"	"1"	"1"	"1"	"1"	"1"	"1"	"1"	"1"	"1"	"1"	"1"	"1"	"1"	"1"	"1"	"1"	"1"	"1"	"1"	"1"	"1"	"1"	"1"	"1"	"1"	"1"	"1"	"1"	"1"	"1"	"1"	"1"	"1"	"1"	"1"	"1"	"1"	"1"	"1"	"1"	"1"	"1"	"1"	"1"	"1"	"1"	"1"	"1"	"1"	"1"	"1"	"1"	"1"	"1"	"1"	"1"	"1"	"1"	"1"	"1"	"1"	"1"	"1"	"1"	"1"	"1"	"1"	"1"	"1"	"1"	"1"	"1"	"1"	"1"	"1"	"1"	"1"	"1"	"1"	"1"	"1"	"1"	"1"	"1"	"1"	"1"	"1"	"1"	"1"	"1"	"1"	"1"	"1"	"1"	"1"	"1"	"1"	"1"	"1"	"1"	"1"	"1"	"1"	"1"	"1"	"1"	"1"	"1"	"1"	"1"	"1"	"1"	"1"	"1"	"1"	"1"	"1"	"1"
!Sample_source_name_ch1	"553"	"704"	"694"	"547"	"747"	"572"	"872"	"1023"	"1027"	"492"	"1039"	"1005"	"1008"	"668"	"810"	"517"	"623"	"835"	"627"	"660"	"550"	"702"	"644"	"652"	"847"	"642"	"1051"	"1058"	"1059"	"709"	"816"	"819"	"306"	"625"	"664"	"671"	"684"	"751"	"831"	"834"	"1004"	"1007"	"1018"	"1054"	"1179"	"1181"	"1184"	"1187"	"1255"	"1279"	"1284"	"1291"	"104"	"106"	"114"	"115"	"1169"	"1101"	"1746"	"1228"	"1236"	"1240"	"1241"	"1553"	"1645"	"1647"	"1651"	"1702"	"1704"	"1707"	"66"	"96"	"1099"	"1613"	"1620"	"61"	"1652"	"26"	"95"	"98"	"99"	"103"	"107"	"108"	"109"	"1626"	"1292"	"1192"	"22"	"2006"	"5"	"3"	"28"	"2645"	"2603"	"23"	"2070"	"1861"	"1747"	"1288"	"1231"	"1168"	"1612"	"2479"	"2415"	"2610"	"2321"	"2311"	"2309"	"2306"	"2283"	"2271"	"2611"	"2601"	"1208"	"1866"	"1865"	"1862"	"1120"
!Sample_organism_ch1	"Homo sapiens"	"Homo sapiens"	"Homo sapiens"	"Homo sapiens"	"Homo sapiens"	"Homo sapiens"	"Homo sapiens"	"Homo sapiens"	"Homo sapiens"	"Homo sapiens"	"Homo sapiens"	"Homo sapiens"	"Homo sapiens"	"Homo sapiens"	"Homo sapiens"	"Homo sapiens"	"Homo sapiens"	"Homo sapiens"	"Homo sapiens"	"Homo sapiens"	"Homo sapiens"	"Homo sapiens"	"Homo sapiens"	"Homo sapiens"	"Homo sapiens"	"Homo sapiens"	"Homo sapiens"	"Homo sapiens"	"Homo sapiens"	"Homo sapiens"	"Homo sapiens"	"Homo sapiens"	"Homo sapiens"	"Homo sapiens"	"Homo sapiens"	"Homo sapiens"	"Homo sapiens"	"Homo sapiens"	"Homo sapiens"	"Homo sapiens"	"Homo sapiens"	"Homo sapiens"	"Homo sapiens"	"Homo sapiens"	"Homo sapiens"	"Homo sapiens"	"Homo sapiens"	"Homo sapiens"	"Homo sapiens"	"Homo sapiens"	"Homo sapiens"	"Homo sapiens"	"Homo sapiens"	"Homo sapiens"	"Homo sapiens"	"Homo sapiens"	"Homo sapiens"	"Homo sapiens"	"Homo sapiens"	"Homo sapiens"	"Homo sapiens"	"Homo sapiens"	"Homo sapiens"	"Homo sapiens"	"Homo sapiens"	"Homo sapiens"	"Homo sapiens"	"Homo sapiens"	"Homo sapiens"	"Homo sapiens"	"Homo sapiens"	"Homo sapiens"	"Homo sapiens"	"Homo sapiens"	"Homo sapiens"	"Homo sapiens"	"Homo sapiens"	"Homo sapiens"	"Homo sapiens"	"Homo sapiens"	"Homo sapiens"	"Homo sapiens"	"Homo sapiens"	"Homo sapiens"	"Homo sapiens"	"Homo sapiens"	"Homo sapiens"	"Homo sapiens"	"Homo sapiens"	"Homo sapiens"	"Homo sapiens"	"Homo sapiens"	"Homo sapiens"	"Homo sapiens"	"Homo sapiens"	"Homo sapiens"	"Homo sapiens"	"Homo sapiens"	"Homo sapiens"	"Homo sapiens"	"Homo sapiens"	"Homo sapiens"	"Homo sapiens"	"Homo sapiens"	"Homo sapiens"	"Homo sapiens"	"Homo sapiens"	"Homo sapiens"	"Homo sapiens"	"Homo sapiens"	"Homo sapiens"	"Homo sapiens"	"Homo sapiens"	"Homo sapiens"	"Homo sapiens"	"Homo sapiens"	"Homo sapiens"	"Homo sapiens"	"Homo sapiens"
!Sample_characteristics_ch1	"Gender: male"	"Gender: female"	"Gender: male"	"Gender: female"	"Gender: male"	"Gender: female"	"Gender: male"	"Gender: female"	"Gender: female"	"Gender: male"	"Gender: male"	"Gender: male"	"Gender: male"	"Gender: male"	"Gender: female"	"Gender: male"	"Gender: NA"	"Gender: female"	"Gender: male"	"Gender: female"	"Gender: male"	"Gender: female"	"Gender: male"	"Gender: female"	"Gender: female"	"Gender: female"	"Gender: female"	"Gender: NA"	"Gender: male"	"Gender: female"	"Gender: male"	"Gender: male"	"Gender: NA"	"Gender: male"	"Gender: male"	"Gender: male"	"Gender: male"	"Gender: male"	"Gender: male"	"Gender: male"	"Gender: female"	"Gender: female"	"Gender: male"	"Gender: female"	"Gender: male"	"Gender: female"	"Gender: male"	"Gender: male"	"Gender: female"	"Gender: female"	"Gender: male"	"Gender: male"	"Gender: male"	"Gender: male"	"Gender: male"	"Gender: female"	"Gender: male"	"Gender: male"	"Gender: male"	"Gender: male"	"Gender: female"	"Gender: male"	"Gender: female"	"Gender: female"	"Gender: female"	"Gender: female"	"Gender: male"	"Gender: female"	"Gender: male"	"Gender: male"	"Gender: male"	"Gender: male"	"Gender: male"	"Gender: male"	"Gender: male"	"Gender: male"	"Gender: female"	"Gender: female"	"Gender: male"	"Gender: male"	"Gender: male"	"Gender: female"	"Gender: female"	"Gender: male"	"Gender: male"	"Gender: male"	"Gender: male"	"Gender: female"	"Gender: male"	"Gender: male"	"Gender: male"	"Gender: male"	"Gender: female"	"Gender: female"	"Gender: male"	"Gender: female"	"Gender: male"	"Gender: female"	"Gender: male"	"Gender: female"	"Gender: female"	"Gender: male"	"Gender: female"	"Gender: male"	"Gender: female"	"Gender: male"	"Gender: female"	"Gender: female"	"Gender: female"	"Gender: male"	"Gender: female"	"Gender: male"	"Gender: male"	"Gender: female"	"gender: female"	"gender: male"	"gender: female"	"gender: male"	"gender: female"
!Sample_characteristics_ch1	"Age: 75"	"Age: 56"	"Age: 46"	"Age: 18"	"Age: 66"	"Age: 56"	"Age: 56"	"Age: 65"	"Age: 57"	"Age: 60"	"Age: 49"	"Age: 54"	"Age: 67"	"Age: 42"	"Age: 61"	"Age: 79"	"Age: 81"	"Age: 68"	"Age: 76"	"Age: 84"	"Age: 44"	"Age: 70"	"Age: 74"	"Age: 72"	"Age: 80"	"Age: 76"	"Age: 66"	"Age: 70"	"Age: 67"	"Age: 64"	"Age: 46"	"Age: 75"	"Age: 75"	"Age: 45"	"Age: 58"	"Age: 67"	"Age: 56"	"Age: 43"	"Age: 61"	"Age: 77"	"Age: 55"	"Age: 70"	"Age: 59"	"Age: 79"	"Age: 73"	"Age: 71"	"Age: 71"	"Age: 63"	"Age: 49"	"Age: 63"	"Age: 48"	"Age: 72"	"Age: 74"	"Age: 60"	"Age: 52"	"Age: 17"	"Age: 54"	"Age: 17"	"Age: 41"	"Age: 61"	"Age: 52"	"Age: 62"	"Age: 84"	"Age: 54"	"Age: 57"	"Age: 55"	"Age: 68"	"Age: 75"	"Age: 64"	"Age: 46"	"Age: 49"	"Age: 78"	"Age: 59"	"Age: 53"	"Age: 36"	"Age: 57"	"Age: 86"	"Age: 35"	"Age: 79"	"Age: 68"	"Age: 21"	"Age: 72"	"Age: 53"	"Age: 74"	"Age: 49"	"Age: 77"	"Age: 85"	"Age: 86"	"Age: 76"	"Age: 73"	"Age: 82"	"Age: 80"	"Age: 69"	"Age: 75"	"Age: 57"	"Age: 77"	"Age: 59"	"Age: 47"	"Age: 51"	"Age: 50"	"Age: 54"	"Age: 74"	"Age: 57"	"Age: 69"	"Age: 51"	"Age: 83"	"Age: 46"	"Age: 49"	"Age: 68"	"Age: 45"	"Age: 63"	"Age: 66"	"Age: 66"	"Age: 42"	"age: 65"	"age: 59"	"age: 58"	"age: 47"	"age: 74"
!Sample_characteristics_ch1	"Tissue: lymph node"	"Tissue: lymph node"	"Tissue: lymph node"	"Tissue: lymph node"	"Tissue: lymph node"	"Tissue: lymph node"	"Tissue: lymph node"	"Tissue: lymph node"	"Tissue: lymph node"	"Tissue: lymph node"	"Tissue: lymph node"	"Tissue: lymph node"	"Tissue: lymph node"	"Tissue: lymph node"	"Tissue: lymph node"	"Tissue: lymph node"	"Tissue: lymph node"	"Tissue: lymph node"	"Tissue: lymph node"	"Tissue: lymph node"	"Tissue: lymph node"	"Tissue: lymph node"	"Tissue: lymph node"	"Tissue: lymph node"	"Tissue: lymph node"	"Tissue: lymph node"	"Tissue: lymph node"	"Tissue: lymph node"	"Tissue: lymph node"	"Tissue: lymph node"	"Tissue: lymph node"	"Tissue: lymph node"	"Tissue: lymph node"	"Tissue: lymph node"	"Tissue: lymph node"	"Tissue: lymph node"	"Tissue: lymph node"	"Tissue: lymph node"	"Tissue: lymph node"	"Tissue: lymph node"	"Tissue: lymph node"	"Tissue: lymph node"	"Tissue: lymph node"	"Tissue: lymph node"	"Tissue: lymph node"	"Tissue: lymph node"	"Tissue: lymph node"	"Tissue: lymph node"	"Tissue: lymph node"	"Tissue: lymph node"	"Tissue: lymph node"	"Tissue: lymph node"	"Tissue: lymph node"	"Tissue: lymph node"	"Tissue: lymph node"	"Tissue: lymph node"	"Tissue: lymph node"	"Tissue: lymph node"	"Tissue: lymph node"	"Tissue: lymph node"	"Tissue: lymph node"	"Tissue: lymph node"	"Tissue: lymph node"	"Tissue: lymph node"	"Tissue: lymph node"	"Tissue: lymph node"	"Tissue: lymph node"	"Tissue: lymph node"	"Tissue: lymph node"	"Tissue: lymph node"	"Tissue: lymph node"	"Tissue: lymph node"	"Tissue: lymph node"	"Tissue: lymph node"	"Tissue: lymph node"	"Tissue: lymph node"	"Tissue: lymph node"	"Tissue: lymph node"	"Tissue: lymph node"	"Tissue: lymph node"	"Tissue: lymph node"	"Tissue: lymph node"	"Tissue: lymph node"	"Tissue: lymph node"	"Tissue: lymph node"	"Tissue: lymph node"	"Tissue: lymph node"	"Tissue: lymph node"	"Tissue: lymph node"	"Tissue: lymph node"	"Tissue: lymph node"	"Tissue: lymph node"	"Tissue: lymph node"	"Tissue: lymph node"	"Tissue: lymph node"	"Tissue: lymph node"	"Tissue: lymph node"	"Tissue: lymph node"	"Tissue: lymph node"	"Tissue: lymph node"	"Tissue: lymph node"	"Tissue: lymph node"	"Tissue: lymph node"	"Tissue: lymph node"	"Tissue: lymph node"	"Tissue: lymph node"	"Tissue: lymph node"	"Tissue: lymph node"	"Tissue: lymph node"	"Tissue: lymph node"	"Tissue: lymph node"	"Tissue: lymph node"	"Tissue: lymph node"	"Tissue: lymph node"	"tissue: lymph node"	"tissue: lymph node"	"tissue: lymph node"	"tissue: lymph node"	"tissue: lymph node"
!Sample_characteristics_ch1	"Disease state: Lymphoma"	"Disease state: Lymphoma"	"Disease state: Lymphoma"	"Disease state: Lymphoma"	"Disease state: Lymphoma"	"Disease state: Lymphoma"	"Disease state: Lymphoma"	"Disease state: Lymphoma"	"Disease state: Lymphoma"	"Disease state: Lymphoma"	"Disease state: Lymphoma"	"Disease state: Lymphoma"	"Disease state: Lymphoma"	"Disease state: Lymphoma"	"Disease state: Lymphoma"	"Disease state: Lymphoma"	"Disease state: Lymphoma"	"Disease state: Lymphoma"	"Disease state: Lymphoma"	"Disease state: Lymphoma"	"Disease state: Lymphoma"	"Disease state: Lymphoma"	"Disease state: Lymphoma"	"Disease state: Lymphoma"	"Disease state: Lymphoma"	"Disease state: Lymphoma"	"Disease state: Lymphoma"	"Disease state: Lymphoma"	"Disease state: Lymphoma"	"Disease state: Lymphoma"	"Disease state: Lymphoma"	"Disease state: Lymphoma"	"Disease state: Lymphoma"	"Disease state: Lymphoma"	"Disease state: Lymphoma"	"Disease state: Lymphoma"	"Disease state: Lymphoma"	"Disease state: Lymphoma"	"Disease state: Lymphoma"	"Disease state: Lymphoma"	"Disease state: Lymphoma"	"Disease state: Lymphoma"	"Disease state: Lymphoma"	"Disease state: Lymphoma"	"Disease state: Lymphoma"	"Disease state: Lymphoma"	"Disease state: Lymphoma"	"Disease state: Lymphoma"	"Disease state: Lymphoma"	"Disease state: Lymphoma"	"Disease state: Lymphoma"	"Disease state: Lymphoma"	"Disease state: Lymphoma"	"Disease state: Lymphoma"	"Disease state: Lymphoma"	"Disease state: Lymphoma"	"Disease state: Lymphoma"	"Disease state: Lymphoma"	"Disease state: Lymphoma"	"Disease state: Lymphoma"	"Disease state: Lymphoma"	"Disease state: Lymphoma"	"Disease state: Lymphoma"	"Disease state: Lymphoma"	"Disease state: Lymphoma"	"Disease state: Lymphoma"	"Disease state: Lymphoma"	"Disease state: Lymphoma"	"Disease state: Lymphoma"	"Disease state: Lymphoma"	"Disease state: Lymphoma"	"Disease state: Lymphoma"	"Disease state: Lymphoma"	"Disease state: Lymphoma"	"Disease state: Lymphoma"	"Disease state: Lymphoma"	"Disease state: Lymphoma"	"Disease state: Lymphoma"	"Disease state: Lymphoma"	"Disease state: Lymphoma"	"Disease state: Lymphoma"	"Disease state: Lymphoma"	"Disease state: Lymphoma"	"Disease state: Lymphoma"	"Disease state: Lymphoma"	"Disease state: Lymphoma"	"Disease state: Lymphoma"	"Disease state: Lymphoma"	"Disease state: Lymphoma"	"Disease state: Lymphoma"	"Disease state: Lymphoma"	"Disease state: Lymphoma"	"Disease state: Lymphoma"	"Disease state: Lymphoma"	"Disease state: Lymphoma"	"Disease state: Lymphoma"	"Disease state: Lymphoma"	"Disease state: Lymphoma"	"Disease state: Lymphoma"	"Disease state: Lymphoma"	"Disease state: Lymphoma"	"Disease state: Lymphoma"	"Disease state: Lymphoma"	"Disease state: Lymphoma"	"Disease state: Lymphoma"	"Disease state: Lymphoma"	"Disease state: Lymphoma"	"Disease state: Lymphoma"	"Disease state: Lymphoma"	"Disease state: Lymphoma"	"Disease state: Lymphoma"	"Disease state: Lymphoma"	"Disease state: Lymphoma"	"Disease state: Lymphoma"	"disease state: Lymphoma"	"disease state: Lymphoma"	"disease state: Lymphoma"	"disease state: Lymphoma"	"disease state: Lymphoma"
!Sample_characteristics_ch1	"Individual: 553"	"Individual: 704"	"Individual: 694"	"Individual: 547"	"Individual: 747"	"Individual: 572"	"Individual: 872"	"Individual: 1023"	"Individual: 1027"	"Individual: 492"	"Individual: 1039"	"Individual: 1005"	"Individual: 1008"	"Individual: 668"	"Individual: 810"	"Individual: 517"	"Individual: 623"	"Individual: 835"	"Individual: 627"	"Individual: 660"	"Individual: 550"	"Individual: 702"	"Individual: 644"	"Individual: 652"	"Individual: 847"	"Individual: 642"	"Individual: 1051"	"Individual: 1058"	"Individual: 1059"	"Individual: 709"	"Individual: 816"	"Individual: 819"	"Individual: 306"	"Individual: 625"	"Individual: 664"	"Individual: 671"	"Individual: 684"	"Individual: 751"	"Individual: 831"	"Individual: 834"	"Individual: 1004"	"Individual: 1007"	"Individual: 1018"	"Individual: 1054"	"Individual: 1179"	"Individual: 1181"	"Individual: 1184"	"Individual: 1187"	"Individual: 1255"	"Individual: 1279"	"Individual: 1284"	"Individual: 1291"	"Individual: 104"	"Individual: 106"	"Individual: 114"	"Individual: 115"	"Individual: 1169"	"Individual: 1101"	"Individual: 1746"	"Individual: 1228"	"Individual: 1236"	"Individual: 1240"	"Individual: 1241"	"Individual: 1553"	"Individual: 1645"	"Individual: 1647"	"Individual: 1651"	"Individual: 1702"	"Individual: 1704"	"Individual: 1707"	"Individual: 66"	"Individual: 96"	"Individual: 1099"	"Individual: 1613"	"Individual: 1620"	"Individual: 61"	"Individual: 1652"	"Individual: 26"	"Individual: 95"	"Individual: 98"	"Individual: 99"	"Individual: 103"	"Individual: 107"	"Individual: 108"	"Individual: 109"	"Individual: 1626"	"Individual: 1292"	"Individual: 1192"	"Individual: 22"	"Individual: 2006"	"Individual: 5"	"Individual: 3"	"Individual: 28"	"Individual: 2645"	"Individual: 2603"	"Individual: 23"	"Individual: 2070"	"Individual: 1861"	"Individual: 1747"	"Individual: 1288"	"Individual: 1231"	"Individual: 1168"	"Individual: 1612"	"Individual: 2479"	"Individual: 2415"	"Individual: 2610"	"Individual: 2321"	"Individual: 2311"	"Individual: 2309"	"Individual: 2306"	"Individual: 2283"	"Individual: 2271"	"Individual: 2611"	"Individual: 2601"	"individual: 1208"	"individual: 1866"	"individual: 1865"	"individual: 1862"	"individual: 1120"
!Sample_characteristics_ch1	"Clinical info: Submitting diagnosis: DLBCL"	"Clinical info: Submitting diagnosis: DLBCL"	"Clinical info: Submitting diagnosis: DLBCL"	"Clinical info: Submitting diagnosis: DLBCL"	"Clinical info: Submitting diagnosis: DLBCL"	"Clinical info: Submitting diagnosis: DLBCL"	"Clinical info: Submitting diagnosis: DLBCL"	"Clinical info: Submitting diagnosis: DLBCL"	"Clinical info: Submitting diagnosis: DLBCL"	"Clinical info: Submitting diagnosis: DLBCL"	"Clinical info: Submitting diagnosis: DLBCL"	"Clinical info: Submitting diagnosis: DLBCL"	"Clinical info: Submitting diagnosis: DLBCL"	"Clinical info: Submitting diagnosis: DLBCL"	"Clinical info: Submitting diagnosis: DLBCL"	"Clinical info: Submitting diagnosis: DLBCL"	"Clinical info: Submitting diagnosis: DLBCL"	"Clinical info: Submitting diagnosis: DLBCL"	"Clinical info: Submitting diagnosis: DLBCL"	"Clinical info: Submitting diagnosis: DLBCL"	"Clinical info: Submitting diagnosis: DLBCL"	"Clinical info: Submitting diagnosis: DLBCL"	"Clinical info: Submitting diagnosis: DLBCL"	"Clinical info: Submitting diagnosis: DLBCL"	"Clinical info: Submitting diagnosis: DLBCL"	"Clinical info: Submitting diagnosis: DLBCL"	"Clinical info: Submitting diagnosis: DLBCL"	"Clinical info: Submitting diagnosis: DLBCL"	"Clinical info: Submitting diagnosis: DLBCL"	"Clinical info: Submitting diagnosis: DLBCL"	"Clinical info: Submitting diagnosis: DLBCL"	"Clinical info: Submitting diagnosis: DLBCL"	"Clinical info: Submitting diagnosis: DLBCL"	"Clinical info: Submitting diagnosis: DLBCL"	"Clinical info: Submitting diagnosis: DLBCL"	"Clinical info: Submitting diagnosis: DLBCL"	"Clinical info: Submitting diagnosis: DLBCL"	"Clinical info: Submitting diagnosis: DLBCL"	"Clinical info: Submitting diagnosis: DLBCL"	"Clinical info: Submitting diagnosis: DLBCL"	"Clinical info: Submitting diagnosis: DLBCL"	"Clinical info: Submitting diagnosis: DLBCL"	"Clinical info: Submitting diagnosis: DLBCL"	"Clinical info: Submitting diagnosis: DLBCL"	"Clinical info: Submitting diagnosis: DLBCL"	"Clinical info: Submitting diagnosis: DLBCL"	"Clinical info: Submitting diagnosis: DLBCL"	"Clinical info: Submitting diagnosis: DLBCL"	"Clinical info: Submitting diagnosis: DLBCL"	"Clinical info: Submitting diagnosis: DLBCL"	"Clinical info: Submitting diagnosis: DLBCL"	"Clinical info: Submitting diagnosis: DLBCL"	"Clinical info: Submitting diagnosis: DLBCL"	"Clinical info: Submitting diagnosis: DLBCL"	"Clinical info: Submitting diagnosis: DLBCL"	"Clinical info: Submitting diagnosis: DLBCL"	"Clinical info: Submitting diagnosis: DLBCL"	"Clinical info: Submitting diagnosis: DLBCL"	"Clinical info: Submitting diagnosis: DLBCL"	"Clinical info: Submitting diagnosis: DLBCL"	"Clinical info: Submitting diagnosis: DLBCL"	"Clinical info: Submitting diagnosis: DLBCL"	"Clinical info: Submitting diagnosis: DLBCL"	"Clinical info: Submitting diagnosis: DLBCL"	"Clinical info: Submitting diagnosis: DLBCL"	"Clinical info: Submitting diagnosis: DLBCL"	"Clinical info: Submitting diagnosis: DLBCL"	"Clinical info: Submitting diagnosis: DLBCL"	"Clinical info: Submitting diagnosis: DLBCL"	"Clinical info: Submitting diagnosis: DLBCL"	"Clinical info: Submitting diagnosis: DLBCL"	"Clinical info: Submitting diagnosis: DLBCL"	"Clinical info: Submitting diagnosis: DLBCL"	"Clinical info: Submitting diagnosis: DLBCL"	"Clinical info: Submitting diagnosis: DLBCL"	"Clinical info: Submitting diagnosis: DLBCL"	"Clinical info: Submitting diagnosis: DLBCL"	"Clinical info: Submitting diagnosis: DLBCL"	"Clinical info: Submitting diagnosis: DLBCL"	"Clinical info: Submitting diagnosis: DLBCL"	"Clinical info: Submitting diagnosis: DLBCL"	"Clinical info: Submitting diagnosis: DLBCL"	"Clinical info: Submitting diagnosis: DLBCL"	"Clinical info: Submitting diagnosis: DLBCL"	"Clinical info: Submitting diagnosis: DLBCL"	"Clinical info: Submitting diagnosis: DLBCL"	"Clinical info: Submitting diagnosis: DLBCL"	"Clinical info: Submitting diagnosis: DLBCL"	"Clinical info: Submitting diagnosis: DLBCL"	"Clinical info: Submitting diagnosis: DLBCL"	"Clinical info: Submitting diagnosis: DLBCL"	"Clinical info: Submitting diagnosis: DLBCL"	"Clinical info: Submitting diagnosis: DLBCL"	"Clinical info: Submitting diagnosis: DLBCL"	"Clinical info: Submitting diagnosis: DLBCL"	"Clinical info: Submitting diagnosis: DLBCL"	"Clinical info: Submitting diagnosis: DLBCL"	"Clinical info: Submitting diagnosis: DLBCL"	"Clinical info: Submitting diagnosis: DLBCL"	"Clinical info: Submitting diagnosis: DLBCL"	"Clinical info: Submitting diagnosis: DLBCL"	"Clinical info: Submitting diagnosis: DLBCL"	"Clinical info: Submitting diagnosis: DLBCL"	"Clinical info: Submitting diagnosis: DLBCL"	"Clinical info: Submitting diagnosis: DLBCL"	"Clinical info: Submitting diagnosis: DLBCL"	"Clinical info: Submitting diagnosis: DLBCL"	"Clinical info: Submitting diagnosis: DLBCL"	"Clinical info: Submitting diagnosis: DLBCL"	"Clinical info: Submitting diagnosis: DLBCL"	"Clinical info: Submitting diagnosis: DLBCL"	"Clinical info: Submitting diagnosis: DLBCL"	"Clinical info: Submitting diagnosis: DLBCL"	"Clinical info: Submitting diagnosis: DLBCL"	"clinical info: Submitting diagnosis: DLBCL"	"clinical info: Submitting diagnosis: DLBCL"	"clinical info: Submitting diagnosis: DLBCL"	"clinical info: Submitting diagnosis: DLBCL"	"clinical info: Submitting diagnosis: DLBCL"
!Sample_characteristics_ch1	"Clinical info: Final microarray diagnosis: GCB DLBCL"	"Clinical info: Final microarray diagnosis: ABC DLBCL"	"Clinical info: Final microarray diagnosis: ABC DLBCL"	"Clinical info: Final microarray diagnosis: ABC DLBCL"	"Clinical info: Final microarray diagnosis: GCB DLBCL"	"Clinical info: Final microarray diagnosis: GCB DLBCL"	"Clinical info: Final microarray diagnosis: ABC DLBCL"	"Clinical info: Final microarray diagnosis: ABC DLBCL"	"Clinical info: Final microarray diagnosis: ABC DLBCL"	"Clinical info: Final microarray diagnosis: GCB DLBCL"	"Clinical info: Final microarray diagnosis: GCB DLBCL"	"Clinical info: Final microarray diagnosis: GCB DLBCL"	"Clinical info: Final microarray diagnosis: GCB DLBCL"	"Clinical info: Final microarray diagnosis: ABC DLBCL"	"Clinical info: Final microarray diagnosis: GCB DLBCL"	"Clinical info: Final microarray diagnosis: GCB DLBCL"	"Clinical info: Final microarray diagnosis: GCB DLBCL"	"Clinical info: Final microarray diagnosis: ABC DLBCL"	"Clinical info: Final microarray diagnosis: GCB DLBCL"	"Clinical info: Final microarray diagnosis: ABC DLBCL"	"Clinical info: Final microarray diagnosis: GCB DLBCL"	"Clinical info: Final microarray diagnosis: ABC DLBCL"	"Clinical info: Final microarray diagnosis: ABC DLBCL"	"Clinical info: Final microarray diagnosis: ABC DLBCL"	"Clinical info: Final microarray diagnosis: GCB DLBCL"	"Clinical info: Final microarray diagnosis: ABC DLBCL"	"Clinical info: Final microarray diagnosis: GCB DLBCL"	"Clinical info: Final microarray diagnosis: GCB DLBCL"	"Clinical info: Final microarray diagnosis: ABC DLBCL"	"Clinical info: Final microarray diagnosis: ABC DLBCL"	"Clinical info: Final microarray diagnosis: ABC DLBCL"	"Clinical info: Final microarray diagnosis: GCB DLBCL"	"Clinical info: Final microarray diagnosis: Unclassified DLBCL"	"Clinical info: Final microarray diagnosis: Unclassified DLBCL"	"Clinical info: Final microarray diagnosis: Unclassified DLBCL"	"Clinical info: Final microarray diagnosis: Unclassified DLBCL"	"Clinical info: Final microarray diagnosis: Unclassified DLBCL"	"Clinical info: Final microarray diagnosis: Unclassified DLBCL"	"Clinical info: Final microarray diagnosis: Unclassified DLBCL"	"Clinical info: Final microarray diagnosis: Unclassified DLBCL"	"Clinical info: Final microarray diagnosis: Unclassified DLBCL"	"Clinical info: Final microarray diagnosis: Unclassified DLBCL"	"Clinical info: Final microarray diagnosis: Unclassified DLBCL"	"Clinical info: Final microarray diagnosis: Unclassified DLBCL"	"Clinical info: Final microarray diagnosis: ABC DLBCL"	"Clinical info: Final microarray diagnosis: GCB DLBCL"	"Clinical info: Final microarray diagnosis: GCB DLBCL"	"Clinical info: Final microarray diagnosis: GCB DLBCL"	"Clinical info: Final microarray diagnosis: ABC DLBCL"	"Clinical info: Final microarray diagnosis: ABC DLBCL"	"Clinical info: Final microarray diagnosis: GCB DLBCL"	"Clinical info: Final microarray diagnosis: GCB DLBCL"	"Clinical info: Final microarray diagnosis: ABC DLBCL"	"Clinical info: Final microarray diagnosis: Unclassified DLBCL"	"Clinical info: Final microarray diagnosis: ABC DLBCL"	"Clinical info: Final microarray diagnosis: Unclassified DLBCL"	"Clinical info: Final microarray diagnosis: GCB DLBCL"	"Clinical info: Final microarray diagnosis: Unclassified DLBCL"	"Clinical info: Final microarray diagnosis: ABC DLBCL"	"Clinical info: Final microarray diagnosis: GCB DLBCL"	"Clinical info: Final microarray diagnosis: ABC DLBCL"	"Clinical info: Final microarray diagnosis: Unclassified DLBCL"	"Clinical info: Final microarray diagnosis: ABC DLBCL"	"Clinical info: Final microarray diagnosis: ABC DLBCL"	"Clinical info: Final microarray diagnosis: GCB DLBCL"	"Clinical info: Final microarray diagnosis: GCB DLBCL"	"Clinical info: Final microarray diagnosis: ABC DLBCL"	"Clinical info: Final microarray diagnosis: ABC DLBCL"	"Clinical info: Final microarray diagnosis: ABC DLBCL"	"Clinical info: Final microarray diagnosis: GCB DLBCL"	"Clinical info: Final microarray diagnosis: GCB DLBCL"	"Clinical info: Final microarray diagnosis: GCB DLBCL"	"Clinical info: Final microarray diagnosis: ABC DLBCL"	"Clinical info: Final microarray diagnosis: GCB DLBCL"	"Clinical info: Final microarray diagnosis: GCB DLBCL"	"Clinical info: Final microarray diagnosis: ABC DLBCL"	"Clinical info: Final microarray diagnosis: ABC DLBCL"	"Clinical info: Final microarray diagnosis: Unclassified DLBCL"	"Clinical info: Final microarray diagnosis: Unclassified DLBCL"	"Clinical info: Final microarray diagnosis: ABC DLBCL"	"Clinical info: Final microarray diagnosis: Unclassified DLBCL"	"Clinical info: Final microarray diagnosis: ABC DLBCL"	"Clinical info: Final microarray diagnosis: GCB DLBCL"	"Clinical info: Final microarray diagnosis: Unclassified DLBCL"	"Clinical info: Final microarray diagnosis: ABC DLBCL"	"Clinical info: Final microarray diagnosis: GCB DLBCL"	"Clinical info: Final microarray diagnosis: ABC DLBCL"	"Clinical info: Final microarray diagnosis: ABC DLBCL"	"Clinical info: Final microarray diagnosis: ABC DLBCL"	"Clinical info: Final microarray diagnosis: GCB DLBCL"	"Clinical info: Final microarray diagnosis: ABC DLBCL"	"Clinical info: Final microarray diagnosis: GCB DLBCL"	"Clinical info: Final microarray diagnosis: GCB DLBCL"	"Clinical info: Final microarray diagnosis: GCB DLBCL"	"Clinical info: Final microarray diagnosis: Unclassified DLBCL"	"Clinical info: Final microarray diagnosis: GCB DLBCL"	"Clinical info: Final microarray diagnosis: GCB DLBCL"	"Clinical info: Final microarray diagnosis: GCB DLBCL"	"Clinical info: Final microarray diagnosis: ABC DLBCL"	"Clinical info: Final microarray diagnosis: ABC DLBCL"	"Clinical info: Final microarray diagnosis: GCB DLBCL"	"Clinical info: Final microarray diagnosis: ABC DLBCL"	"Clinical info: Final microarray diagnosis: GCB DLBCL"	"Clinical info: Final microarray diagnosis: GCB DLBCL"	"Clinical info: Final microarray diagnosis: ABC DLBCL"	"Clinical info: Final microarray diagnosis: GCB DLBCL"	"Clinical info: Final microarray diagnosis: ABC DLBCL"	"Clinical info: Final microarray diagnosis: GCB DLBCL"	"Clinical info: Final microarray diagnosis: GCB DLBCL"	"Clinical info: Final microarray diagnosis: ABC DLBCL"	"Clinical info: Final microarray diagnosis: ABC DLBCL"	"Clinical info: Final microarray diagnosis: Unclassified DLBCL"	"Clinical info: Final microarray diagnosis: GCB DLBCL"	"Clinical info: Final microarray diagnosis: ABC DLBCL"	"clinical info: Final microarray diagnosis: DLBCL"	"clinical info: Final microarray diagnosis: DLBCL"	"clinical info: Final microarray diagnosis: DLBCL"	"clinical info: Final microarray diagnosis: DLBCL"	"clinical info: Final microarray diagnosis: DLBCL"
!Sample_characteristics_ch1	"Clinical info: Follow up status: DEAD"	"Clinical info: Follow up status: ALIVE"	"Clinical info: Follow up status: ALIVE"	"Clinical info: Follow up status: DEAD"	"Clinical info: Follow up status: ALIVE"	"Clinical info: Follow up status: ALIVE"	"Clinical info: Follow up status: ALIVE"	"Clinical info: Follow up status: DEAD"	"Clinical info: Follow up status: DEAD"	"Clinical info: Follow up status: ALIVE"	"Clinical info: Follow up status: DEAD"	"Clinical info: Follow up status: ALIVE"	"Clinical info: Follow up status: ALIVE"	"Clinical info: Follow up status: ALIVE"	"Clinical info: Follow up status: ALIVE"	"Clinical info: Follow up status: DEAD"	"Clinical info: Follow up status: ALIVE"	"Clinical info: Follow up status: DEAD"	"Clinical info: Follow up status: DEAD"	"Clinical info: Follow up status: DEAD"	"Clinical info: Follow up status: ALIVE"	"Clinical info: Follow up status: DEAD"	"Clinical info: Follow up status: DEAD"	"Clinical info: Follow up status: DEAD"	"Clinical info: Follow up status: ALIVE"	"Clinical info: Follow up status: DEAD"	"Clinical info: Follow up status: DEAD"	"Clinical info: Follow up status: DEAD"	"Clinical info: Follow up status: DEAD"	"Clinical info: Follow up status: DEAD"	"Clinical info: Follow up status: DEAD"	"Clinical info: Follow up status: DEAD"	"Clinical info: Follow up status: ALIVE"	"Clinical info: Follow up status: ALIVE"	"Clinical info: Follow up status: DEAD"	"Clinical info: Follow up status: ALIVE"	"Clinical info: Follow up status: DEAD"	"Clinical info: Follow up status: ALIVE"	"Clinical info: Follow up status: DEAD"	"Clinical info: Follow up status: DEAD"	"Clinical info: Follow up status: ALIVE"	"Clinical info: Follow up status: DEAD"	"Clinical info: Follow up status: DEAD"	"Clinical info: Follow up status: ALIVE"	"Clinical info: Follow up status: ALIVE"	"Clinical info: Follow up status: ALIVE"	"Clinical info: Follow up status: ALIVE"	"Clinical info: Follow up status: ALIVE"	"Clinical info: Follow up status: ALIVE"	"Clinical info: Follow up status: ALIVE"	"Clinical info: Follow up status: ALIVE"	"Clinical info: Follow up status: DEAD"	"Clinical info: Follow up status: ALIVE"	"Clinical info: Follow up status: ALIVE"	"Clinical info: Follow up status: ALIVE"	"Clinical info: Follow up status: ALIVE"	"Clinical info: Follow up status: DEAD"	"Clinical info: Follow up status: ALIVE"	"Clinical info: Follow up status: ALIVE"	"Clinical info: Follow up status: ALIVE"	"Clinical info: Follow up status: ALIVE"	"Clinical info: Follow up status: ALIVE"	"Clinical info: Follow up status: DEAD"	"Clinical info: Follow up status: ALIVE"	"Clinical info: Follow up status: ALIVE"	"Clinical info: Follow up status: ALIVE"	"Clinical info: Follow up status: ALIVE"	"Clinical info: Follow up status: ALIVE"	"Clinical info: Follow up status: ALIVE"	"Clinical info: Follow up status: ALIVE"	"Clinical info: Follow up status: ALIVE"	"Clinical info: Follow up status: ALIVE"	"Clinical info: Follow up status: ALIVE"	"Clinical info: Follow up status: ALIVE"	"Clinical info: Follow up status: ALIVE"	"Clinical info: Follow up status: DEAD"	"Clinical info: Follow up status: ALIVE"	"Clinical info: Follow up status: ALIVE"	"Clinical info: Follow up status: DEAD"	"Clinical info: Follow up status: DEAD"	"Clinical info: Follow up status: DEAD"	"Clinical info: Follow up status: DEAD"	"Clinical info: Follow up status: ALIVE"	"Clinical info: Follow up status: ALIVE"	"Clinical info: Follow up status: DEAD"	"Clinical info: Follow up status: ALIVE"	"Clinical info: Follow up status: DEAD"	"Clinical info: Follow up status: DEAD"	"Clinical info: Follow up status: ALIVE"	"Clinical info: Follow up status: ALIVE"	"Clinical info: Follow up status: DEAD"	"Clinical info: Follow up status: ALIVE"	"Clinical info: Follow up status: ALIVE"	"Clinical info: Follow up status: ALIVE"	"Clinical info: Follow up status: ALIVE"	"Clinical info: Follow up status: ALIVE"	"Clinical info: Follow up status: ALIVE"	"Clinical info: Follow up status: DEAD"	"Clinical info: Follow up status: ALIVE"	"Clinical info: Follow up status: ALIVE"	"Clinical info: Follow up status: ALIVE"	"Clinical info: Follow up status: DEAD"	"Clinical info: Follow up status: ALIVE"	"Clinical info: Follow up status: ALIVE"	"Clinical info: Follow up status: ALIVE"	"Clinical info: Follow up status: ALIVE"	"Clinical info: Follow up status: ALIVE"	"Clinical info: Follow up status: ALIVE"	"Clinical info: Follow up status: ALIVE"	"Clinical info: Follow up status: ALIVE"	"Clinical info: Follow up status: ALIVE"	"Clinical info: Follow up status: ALIVE"	"Clinical info: Follow up status: ALIVE"	"Clinical info: Follow up status: DEAD"	"clinical info: Follow up status: Dead"	"clinical info: Follow up status: Dead"	"clinical info: Follow up status: Dead"	"clinical info: Follow up status: Alive"	"clinical info: Follow up status: Dead"
!Sample_characteristics_ch1	"Clinical info: Follow up years: 0.82"	"Clinical info: Follow up years: 9.67"	"Clinical info: Follow up years: 4.83"	"Clinical info: Follow up years: 0.05"	"Clinical info: Follow up years: 15.41"	"Clinical info: Follow up years: 14.24"	"Clinical info: Follow up years: 5"	"Clinical info: Follow up years: 5.57"	"Clinical info: Follow up years: 0.25"	"Clinical info: Follow up years: 11.29"	"Clinical info: Follow up years: 2.05"	"Clinical info: Follow up years: 5.77"	"Clinical info: Follow up years: 6.46"	"Clinical info: Follow up years: 6.44"	"Clinical info: Follow up years: 11.72"	"Clinical info: Follow up years: 3.03"	"Clinical info: Follow up years: 2.43"	"Clinical info: Follow up years: 1.22"	"Clinical info: Follow up years: 1.27"	"Clinical info: Follow up years: 0.2"	"Clinical info: Follow up years: 21.78"	"Clinical info: Follow up years: 4.13"	"Clinical info: Follow up years: 0.31"	"Clinical info: Follow up years: 0.01"	"Clinical info: Follow up years: 4.16"	"Clinical info: Follow up years: 0.34"	"Clinical info: Follow up years: 0.12"	"Clinical info: Follow up years: 0.42"	"Clinical info: Follow up years: 2"	"Clinical info: Follow up years: 0.47"	"Clinical info: Follow up years: 1.86"	"Clinical info: Follow up years: 0.72"	"Clinical info: Follow up years: 2.69"	"Clinical info: Follow up years: 5.24"	"Clinical info: Follow up years: 0.62"	"Clinical info: Follow up years: 3.35"	"Clinical info: Follow up years: 1.92"	"Clinical info: Follow up years: 9.99"	"Clinical info: Follow up years: 11.02"	"Clinical info: Follow up years: 1.64"	"Clinical info: Follow up years: 6.72"	"Clinical info: Follow up years: 2.26"	"Clinical info: Follow up years: 0.03"	"Clinical info: Follow up years: 12.34"	"Clinical info: Follow up years: 2.52"	"Clinical info: Follow up years: 1.71"	"Clinical info: Follow up years: 4.74"	"Clinical info: Follow up years: 5.23"	"Clinical info: Follow up years: 5.17"	"Clinical info: Follow up years: 4.86"	"Clinical info: Follow up years: 3.50"	"Clinical info: Follow up years: 0.03"	"Clinical info: Follow up years: 3.75"	"Clinical info: Follow up years: 2.95"	"Clinical info: Follow up years: 1.98"	"Clinical info: Follow up years: 1.92"	"Clinical info: Follow up years: 1.70"	"Clinical info: Follow up years: 5.63"	"Clinical info: Follow up years: 1.91"	"Clinical info: Follow up years: 2.78"	"Clinical info: Follow up years: 2.56"	"Clinical info: Follow up years: 1.48"	"Clinical info: Follow up years: 1.41"	"Clinical info: Follow up years: 2.93"	"Clinical info: Follow up years: 2.85"	"Clinical info: Follow up years: 2.79"	"Clinical info: Follow up years: 1.66"	"Clinical info: Follow up years: 1.04"	"Clinical info: Follow up years: 3.14"	"Clinical info: Follow up years: 2.80"	"Clinical info: Follow up years: 4.03"	"Clinical info: Follow up years: 5.37"	"Clinical info: Follow up years: 3.07"	"Clinical info: Follow up years: 5.80"	"Clinical info: Follow up years: 2.16"	"Clinical info: Follow up years: 0.89"	"Clinical info: Follow up years: 1.63"	"Clinical info: Follow up years: 4.01"	"Clinical info: Follow up years: 0.61"	"Clinical info: Follow up years: 0.94"	"Clinical info: Follow up years: 0.40"	"Clinical info: Follow up years: 0.03"	"Clinical info: Follow up years: 2.94"	"Clinical info: Follow up years: 2.72"	"Clinical info: Follow up years: 0.15"	"Clinical info: Follow up years: 1.76"	"Clinical info: Follow up years: 0.09"	"Clinical info: Follow up years: 0.15"	"Clinical info: Follow up years: 2.38"	"Clinical info: Follow up years: 1.22"	"Clinical info: Follow up years: 1.27"	"Clinical info: Follow up years: 2.66"	"Clinical info: Follow up years: 3.96"	"Clinical info: Follow up years: 0.19"	"Clinical info: Follow up years: 4.42"	"Clinical info: Follow up years: 2.51"	"Clinical info: Follow up years: 0.30"	"Clinical info: Follow up years: 0.55"	"Clinical info: Follow up years: 1.47"	"Clinical info: Follow up years: 1.53"	"Clinical info: Follow up years: 1.41"	"Clinical info: Follow up years: 0.41"	"Clinical info: Follow up years: 5.37"	"Clinical info: Follow up years: 0.50"	"Clinical info: Follow up years: 0.62"	"Clinical info: Follow up years: 0.74"	"Clinical info: Follow up years: 0.81"	"Clinical info: Follow up years: 0.80"	"Clinical info: Follow up years: 0.42"	"Clinical info: Follow up years: 0.67"	"Clinical info: Follow up years: 1.18"	"Clinical info: Follow up years: 1.60"	"Clinical info: Follow up years: 0.65"	"Clinical info: Follow up years: 1.21"	"clinical info: Follow up years: 2.37"	"clinical info: Follow up years: 0.92"	"clinical info: Follow up years: 1.17"	"clinical info: Follow up years: 1.12"	"clinical info: Follow up years: 3.67"
!Sample_characteristics_ch1	"Clinical info: Chemotherapy: CHOP-Like Regimen"	"Clinical info: Chemotherapy: CHOP-Like Regimen"	"Clinical info: Chemotherapy: CHOP-Like Regimen"	"Clinical info: Chemotherapy: CHOP-Like Regimen"	"Clinical info: Chemotherapy: CHOP-Like Regimen"	"Clinical info: Chemotherapy: CHOP-Like Regimen"	"Clinical info: Chemotherapy: CHOP-Like Regimen"	"Clinical info: Chemotherapy: CHOP-Like Regimen"	"Clinical info: Chemotherapy: CHOP-Like Regimen"	"Clinical info: Chemotherapy: CHOP-Like Regimen"	"Clinical info: Chemotherapy: CHOP-Like Regimen"	"Clinical info: Chemotherapy: CHOP-Like Regimen"	"Clinical info: Chemotherapy: CHOP-Like Regimen"	"Clinical info: Chemotherapy: CHOP-Like Regimen"	"Clinical info: Chemotherapy: CHOP-Like Regimen"	"Clinical info: Chemotherapy: CHOP-Like Regimen"	"Clinical info: Chemotherapy: CHOP-Like Regimen"	"Clinical info: Chemotherapy: CHOP-Like Regimen"	"Clinical info: Chemotherapy: CHOP-Like Regimen"	"Clinical info: Chemotherapy: CHOP-Like Regimen"	"Clinical info: Chemotherapy: CHOP-Like Regimen"	"Clinical info: Chemotherapy: CHOP-Like Regimen"	"Clinical info: Chemotherapy: CHOP-Like Regimen"	"Clinical info: Chemotherapy: CHOP-Like Regimen"	"Clinical info: Chemotherapy: CHOP-Like Regimen"	"Clinical info: Chemotherapy: CHOP-Like Regimen"	"Clinical info: Chemotherapy: CHOP-Like Regimen"	"Clinical info: Chemotherapy: CHOP-Like Regimen"	"Clinical info: Chemotherapy: CHOP-Like Regimen"	"Clinical info: Chemotherapy: CHOP-Like Regimen"	"Clinical info: Chemotherapy: CHOP-Like Regimen"	"Clinical info: Chemotherapy: CHOP-Like Regimen"	"Clinical info: Chemotherapy: CHOP-Like Regimen"	"Clinical info: Chemotherapy: CHOP-Like Regimen"	"Clinical info: Chemotherapy: CHOP-Like Regimen"	"Clinical info: Chemotherapy: CHOP-Like Regimen"	"Clinical info: Chemotherapy: CHOP-Like Regimen"	"Clinical info: Chemotherapy: CHOP-Like Regimen"	"Clinical info: Chemotherapy: CHOP-Like Regimen"	"Clinical info: Chemotherapy: CHOP-Like Regimen"	"Clinical info: Chemotherapy: CHOP-Like Regimen"	"Clinical info: Chemotherapy: CHOP-Like Regimen"	"Clinical info: Chemotherapy: CHOP-Like Regimen"	"Clinical info: Chemotherapy: CHOP-Like Regimen"	"Clinical info: Chemotherapy: R-CHOP-Like Regimen"	"Clinical info: Chemotherapy: R-CHOP-Like Regimen"	"Clinical info: Chemotherapy: R-CHOP-Like Regimen"	"Clinical info: Chemotherapy: R-CHOP-Like Regimen"	"Clinical info: Chemotherapy: R-CHOP-Like Regimen"	"Clinical info: Chemotherapy: R-CHOP-Like Regimen"	"Clinical info: Chemotherapy: R-CHOP-Like Regimen"	"Clinical info: Chemotherapy: R-CHOP-Like Regimen"	"Clinical info: Chemotherapy: R-CHOP-Like Regimen"	"Clinical info: Chemotherapy: R-CHOP-Like Regimen"	"Clinical info: Chemotherapy: R-CHOP-Like Regimen"	"Clinical info: Chemotherapy: R-CHOP-Like Regimen"	"Clinical info: Chemotherapy: R-CHOP-Like Regimen"	"Clinical info: Chemotherapy: R-CHOP-Like Regimen"	"Clinical info: Chemotherapy: R-CHOP-Like Regimen"	"Clinical info: Chemotherapy: R-CHOP-Like Regimen"	"Clinical info: Chemotherapy: R-CHOP-Like Regimen"	"Clinical info: Chemotherapy: R-CHOP-Like Regimen"	"Clinical info: Chemotherapy: R-CHOP-Like Regimen"	"Clinical info: Chemotherapy: R-CHOP-Like Regimen"	"Clinical info: Chemotherapy: R-CHOP-Like Regimen"	"Clinical info: Chemotherapy: R-CHOP-Like Regimen"	"Clinical info: Chemotherapy: R-CHOP-Like Regimen"	"Clinical info: Chemotherapy: R-CHOP-Like Regimen"	"Clinical info: Chemotherapy: R-CHOP-Like Regimen"	"Clinical info: Chemotherapy: R-CHOP-Like Regimen"	"Clinical info: Chemotherapy: R-CHOP-Like Regimen"	"Clinical info: Chemotherapy: R-CHOP-Like Regimen"	"Clinical info: Chemotherapy: R-CHOP-Like Regimen"	"Clinical info: Chemotherapy: R-CHOP-Like Regimen"	"Clinical info: Chemotherapy: R-CHOP-Like Regimen"	"Clinical info: Chemotherapy: R-CHOP-Like Regimen"	"Clinical info: Chemotherapy: R-CHOP-Like Regimen"	"Clinical info: Chemotherapy: R-CHOP-Like Regimen"	"Clinical info: Chemotherapy: R-CHOP-Like Regimen"	"Clinical info: Chemotherapy: R-CHOP-Like Regimen"	"Clinical info: Chemotherapy: R-CHOP-Like Regimen"	"Clinical info: Chemotherapy: R-CHOP-Like Regimen"	"Clinical info: Chemotherapy: R-CHOP-Like Regimen"	"Clinical info: Chemotherapy: R-CHOP-Like Regimen"	"Clinical info: Chemotherapy: R-CHOP-Like Regimen"	"Clinical info: Chemotherapy: R-CHOP-Like Regimen"	"Clinical info: Chemotherapy: R-CHOP-Like Regimen"	"Clinical info: Chemotherapy: R-CHOP-Like Regimen"	"Clinical info: Chemotherapy: R-CHOP-Like Regimen"	"Clinical info: Chemotherapy: R-CHOP-Like Regimen"	"Clinical info: Chemotherapy: R-CHOP-Like Regimen"	"Clinical info: Chemotherapy: R-CHOP-Like Regimen"	"Clinical info: Chemotherapy: R-CHOP-Like Regimen"	"Clinical info: Chemotherapy: R-CHOP-Like Regimen"	"Clinical info: Chemotherapy: R-CHOP-Like Regimen"	"Clinical info: Chemotherapy: R-CHOP-Like Regimen"	"Clinical info: Chemotherapy: R-CHOP-Like Regimen"	"Clinical info: Chemotherapy: R-CHOP-Like Regimen"	"Clinical info: Chemotherapy: R-CHOP-Like Regimen"	"Clinical info: Chemotherapy: R-CHOP-Like Regimen"	"Clinical info: Chemotherapy: R-CHOP-Like Regimen"	"Clinical info: Chemotherapy: R-CHOP-Like Regimen"	"Clinical info: Chemotherapy: R-CHOP-Like Regimen"	"Clinical info: Chemotherapy: R-CHOP-Like Regimen"	"Clinical info: Chemotherapy: R-CHOP-Like Regimen"	"Clinical info: Chemotherapy: R-CHOP-Like Regimen"	"Clinical info: Chemotherapy: R-CHOP-Like Regimen"	"Clinical info: Chemotherapy: R-CHOP-Like Regimen"	"Clinical info: Chemotherapy: R-CHOP-Like Regimen"	"Clinical info: Chemotherapy: R-CHOP-Like Regimen"	"Clinical info: Chemotherapy: R-CHOP-Like Regimen"	"Clinical info: Chemotherapy: R-CHOP-Like Regimen"	"Clinical info: Chemotherapy: R-CHOP-Like Regimen"	"Clinical info: Chemotherapy: R-CHOP-Like Regimen"	"clinical info: ECOG performance status: 1"	"clinical info: Chemotherapy: Other"	"clinical info: Chemotherapy: ESHAP"	"clinical info: Chemotherapy: CHOP-21-R"	"clinical info: Chemotherapy: R-CHOP-A"
!Sample_characteristics_ch1	"Clinical info: ECOG performance status: 0"	"Clinical info: ECOG performance status: 1"	"Clinical info: ECOG performance status: 1"	"Clinical info: ECOG performance status: 1"	"Clinical info: ECOG performance status: 1"	"Clinical info: ECOG performance status: 0"	"Clinical info: ECOG performance status: 1"	"Clinical info: ECOG performance status: 1"	"Clinical info: ECOG performance status: 2"	"Clinical info: ECOG performance status: 0"	"Clinical info: ECOG performance status: 2"	"Clinical info: ECOG performance status: 1"	"Clinical info: ECOG performance status: 1"	"Clinical info: ECOG performance status: 1"	"Clinical info: ECOG performance status: 0"	"Clinical info: ECOG performance status: 1"	"Clinical info: ECOG performance status: 1"	"Clinical info: ECOG performance status: 2"	"Clinical info: ECOG performance status: 1"	"Clinical info: ECOG performance status: 1"	"Clinical info: ECOG performance status: 0"	"Clinical info: ECOG performance status: 1"	"Clinical info: ECOG performance status: 2"	"Clinical info: ECOG performance status: 2"	"Clinical info: ECOG performance status: 1"	"Clinical info: ECOG performance status: 2"	"Clinical info: ECOG performance status: 2"	"Clinical info: ECOG performance status: 1"	"Clinical info: ECOG performance status: 2"	"Clinical info: ECOG performance status: 1"	"Clinical info: ECOG performance status: 3"	"Clinical info: ECOG performance status: 2"	"Clinical info: ECOG performance status: 2"	"Clinical info: ECOG performance status: 0"	"Clinical info: ECOG performance status: 2"	"Clinical info: ECOG performance status: 1"	"Clinical info: ECOG performance status: 2"	"Clinical info: ECOG performance status: 0"	"Clinical info: ECOG performance status: 1"	"Clinical info: ECOG performance status: NA"	"Clinical info: ECOG performance status: 1"	"Clinical info: ECOG performance status: 2"	"Clinical info: ECOG performance status: 2"	"Clinical info: ECOG performance status: 1"	"Clinical info: ECOG performance status: 0"	"Clinical info: ECOG performance status: 1"	"Clinical info: ECOG performance status: 0"	"Clinical info: ECOG performance status: 0"	"Clinical info: ECOG performance status: 0"	"Clinical info: ECOG performance status: 1"	"Clinical info: ECOG performance status: NA"	"Clinical info: ECOG performance status: NA"	"Clinical info: ECOG performance status: 3"	"Clinical info: ECOG performance status: 0"	"Clinical info: ECOG performance status: 2"	"Clinical info: ECOG performance status: 1"	"Clinical info: ECOG performance status: 3"	"Clinical info: ECOG performance status: 2"	"Clinical info: ECOG performance status: 1"	"Clinical info: ECOG performance status: 1"	"Clinical info: ECOG performance status: 2"	"Clinical info: ECOG performance status: 1"	"Clinical info: ECOG performance status: 1"	"Clinical info: ECOG performance status: 4"	"Clinical info: ECOG performance status: 2"	"Clinical info: ECOG performance status: 0"	"Clinical info: ECOG performance status: 0"	"Clinical info: ECOG performance status: 1"	"Clinical info: ECOG performance status: 1"	"Clinical info: ECOG performance status: 1"	"Clinical info: ECOG performance status: 0"	"Clinical info: ECOG performance status: 1"	"Clinical info: ECOG performance status: 2"	"Clinical info: ECOG performance status: 1"	"Clinical info: ECOG performance status: 1"	"Clinical info: ECOG performance status: 0"	"Clinical info: ECOG performance status: NA"	"Clinical info: ECOG performance status: 1"	"Clinical info: ECOG performance status: 3"	"Clinical info: ECOG performance status: 0"	"Clinical info: ECOG performance status: 1"	"Clinical info: ECOG performance status: 2"	"Clinical info: ECOG performance status: 1"	"Clinical info: ECOG performance status: 0"	"Clinical info: ECOG performance status: 3"	"Clinical info: ECOG performance status: 1"	"Clinical info: ECOG performance status: 2"	"Clinical info: ECOG performance status: NA"	"Clinical info: ECOG performance status: 2"	"Clinical info: ECOG performance status: 1"	"Clinical info: ECOG performance status: 1"	"Clinical info: ECOG performance status: 1"	"Clinical info: ECOG performance status: 3"	"Clinical info: ECOG performance status: NA"	"Clinical info: ECOG performance status: 2"	"Clinical info: ECOG performance status: 1"	"Clinical info: ECOG performance status: NA"	"Clinical info: ECOG performance status: 3"	"Clinical info: ECOG performance status: 0"	"Clinical info: ECOG performance status: NA"	"Clinical info: ECOG performance status: 0"	"Clinical info: ECOG performance status: 3"	"Clinical info: ECOG performance status: 1"	"Clinical info: ECOG performance status: 0"	"Clinical info: ECOG performance status: 2"	"Clinical info: ECOG performance status: 1"	"Clinical info: ECOG performance status: 0"	"Clinical info: ECOG performance status: 2"	"Clinical info: ECOG performance status: 3"	"Clinical info: ECOG performance status: 1"	"Clinical info: ECOG performance status: 0"	"Clinical info: ECOG performance status: 0"	"Clinical info: ECOG performance status: 1"	"Clinical info: ECOG performance status: 1"	"clinical info: Stage: 3"	"clinical info: Stage: 3"	"clinical info: Stage: 4"	"clinical info: Stage: 1"	"clinical info: ECOG performance status: 1"
!Sample_characteristics_ch1	"Clinical info: Stage: 3"	"Clinical info: Stage: 3"	"Clinical info: Stage: 2"	"Clinical info: Stage: 4"	"Clinical info: Stage: 1"	"Clinical info: Stage: 2"	"Clinical info: Stage: 2"	"Clinical info: Stage: 3"	"Clinical info: Stage: 4"	"Clinical info: Stage: 1"	"Clinical info: Stage: 4"	"Clinical info: Stage: 1"	"Clinical info: Stage: 4"	"Clinical info: Stage: 2"	"Clinical info: Stage: 3"	"Clinical info: Stage: 2"	"Clinical info: Stage: 3"	"Clinical info: Stage: 4"	"Clinical info: Stage: 2"	"Clinical info: Stage: 1"	"Clinical info: Stage: 2"	"Clinical info: Stage: 2"	"Clinical info: Stage: 3"	"Clinical info: Stage: 4"	"Clinical info: Stage: 3"	"Clinical info: Stage: 2"	"Clinical info: Stage: 4"	"Clinical info: Stage: 2"	"Clinical info: Stage: 4"	"Clinical info: Stage: 4"	"Clinical info: Stage: 3"	"Clinical info: Stage: 4"	"Clinical info: Stage: 3"	"Clinical info: Stage: 2"	"Clinical info: Stage: 2"	"Clinical info: Stage: 1"	"Clinical info: Stage: 2"	"Clinical info: Stage: 3"	"Clinical info: Stage: 4"	"Clinical info: Stage: 4"	"Clinical info: Stage: 3"	"Clinical info: Stage: 4"	"Clinical info: Stage: 4"	"Clinical info: Stage: 1"	"Clinical info: Stage: 4"	"Clinical info: Stage: 2"	"Clinical info: Stage: 3"	"Clinical info: Stage: 2"	"Clinical info: Stage: 4"	"Clinical info: Stage: 4"	"Clinical info: Stage: 4"	"Clinical info: Stage: NA"	"Clinical info: Stage: 2"	"Clinical info: Stage: 2"	"Clinical info: Stage: 2"	"Clinical info: Stage: 1"	"Clinical info: Stage: 4"	"Clinical info: Stage: 2"	"Clinical info: Stage: 3"	"Clinical info: Stage: 3"	"Clinical info: Stage: 2"	"Clinical info: Stage: 1"	"Clinical info: Stage: 2"	"Clinical info: Stage: 4"	"Clinical info: Stage: 3"	"Clinical info: Stage: 1"	"Clinical info: Stage: 1"	"Clinical info: Stage: 3"	"Clinical info: Stage: 4"	"Clinical info: Stage: 1"	"Clinical info: Stage: 1"	"Clinical info: Stage: 4"	"Clinical info: Stage: 2"	"Clinical info: Stage: 2"	"Clinical info: Stage: 2"	"Clinical info: Stage: 4"	"Clinical info: Stage: 3"	"Clinical info: Stage: 2"	"Clinical info: Stage: 4"	"Clinical info: Stage: 4"	"Clinical info: Stage: 4"	"Clinical info: Stage: 2"	"Clinical info: Stage: 2"	"Clinical info: Stage: 3"	"Clinical info: Stage: 3"	"Clinical info: Stage: 4"	"Clinical info: Stage: 2"	"Clinical info: Stage: NA"	"Clinical info: Stage: 3"	"Clinical info: Stage: 4"	"Clinical info: Stage: 3"	"Clinical info: Stage: 2"	"Clinical info: Stage: 3"	"Clinical info: Stage: NA"	"Clinical info: Stage: 2"	"Clinical info: Stage: 3"	"Clinical info: Stage: 2"	"Clinical info: Stage: 4"	"Clinical info: Stage: 3"	"Clinical info: Stage: 4"	"Clinical info: Stage: 1"	"Clinical info: Stage: 4"	"Clinical info: Stage: 1"	"Clinical info: Stage: 1"	"Clinical info: Stage: 3"	"Clinical info: Stage: 2"	"Clinical info: Stage: 3"	"Clinical info: Stage: 3"	"Clinical info: Stage: 3"	"Clinical info: Stage: 2"	"Clinical info: Stage: 1"	"Clinical info: Stage: 2"	"Clinical info: Stage: 2"	"Clinical info: Stage: 3"	"clinical info: LDH ratio: 2.37"	"clinical info: LDH ratio: 1.82"	"clinical info: LDH ratio: 4.6"	""	"clinical info: Stage: 4"
!Sample_characteristics_ch1	"Clinical info: LDH ratio: 1.12"	"Clinical info: LDH ratio: 1.380952381"	"Clinical info: LDH ratio: 0.68"	"Clinical info: LDH ratio: NA"	"Clinical info: LDH ratio: NA"	"Clinical info: LDH ratio: 0.88"	"Clinical info: LDH ratio: 1.7"	"Clinical info: LDH ratio: 0.863636364"	"Clinical info: LDH ratio: 2.186363636"	"Clinical info: LDH ratio: 0.671428571"	"Clinical info: LDH ratio: 5.704545455"	"Clinical info: LDH ratio: 0.61"	"Clinical info: LDH ratio: 0.48"	"Clinical info: LDH ratio: 1.68"	"Clinical info: LDH ratio: 0.56"	"Clinical info: LDH ratio: NA"	"Clinical info: LDH ratio: 0.46"	"Clinical info: LDH ratio: 1.9"	"Clinical info: LDH ratio: 0.49"	"Clinical info: LDH ratio: 1"	"Clinical info: LDH ratio: NA"	"Clinical info: LDH ratio: 0.9"	"Clinical info: LDH ratio: 1.64"	"Clinical info: LDH ratio: NA"	"Clinical info: LDH ratio: 0.8"	"Clinical info: LDH ratio: 1.32"	"Clinical info: LDH ratio: 10.34"	"Clinical info: LDH ratio: 1.61"	"Clinical info: LDH ratio: 0.92"	"Clinical info: LDH ratio: 1.44"	"Clinical info: LDH ratio: 10.2"	"Clinical info: LDH ratio: 2.8"	"Clinical info: LDH ratio: NA"	"Clinical info: LDH ratio: 0.88"	"Clinical info: LDH ratio: 1.05"	"Clinical info: LDH ratio: 0.74"	"Clinical info: LDH ratio: 1.19"	"Clinical info: LDH ratio: 0.72"	"Clinical info: LDH ratio: 1.41"	"Clinical info: LDH ratio: 0.8"	"Clinical info: LDH ratio: 0.62"	"Clinical info: LDH ratio: 1.01"	"Clinical info: LDH ratio: 5.68"	"Clinical info: LDH ratio: 0.52"	"Clinical info: LDH ratio: 0.92"	"Clinical info: LDH ratio: 0.63"	"Clinical info: LDH ratio: 0.74"	"Clinical info: LDH ratio: 0.92"	"Clinical info: LDH ratio: 1.28"	"Clinical info: LDH ratio: 1.32"	"Clinical info: LDH ratio: 0.84"	"Clinical info: LDH ratio: NA"	"Clinical info: LDH ratio: 0"	"Clinical info: LDH ratio: 0.76"	"Clinical info: LDH ratio: 0.78"	"Clinical info: LDH ratio: 0"	"Clinical info: LDH ratio: 1.5"	"Clinical info: LDH ratio: 1.88"	"Clinical info: LDH ratio: 1.57"	"Clinical info: LDH ratio: 1.53"	"Clinical info: LDH ratio: 2.3"	"Clinical info: LDH ratio: 0.2"	"Clinical info: LDH ratio: 1.15"	"Clinical info: LDH ratio: 2.16"	"Clinical info: LDH ratio: 1.2"	"Clinical info: LDH ratio: NA"	"Clinical info: LDH ratio: NA"	"Clinical info: LDH ratio: 0.38"	"Clinical info: LDH ratio: 0.87"	"Clinical info: LDH ratio: 0.94"	"Clinical info: LDH ratio: 0.72"	"Clinical info: LDH ratio: 0"	"Clinical info: LDH ratio: 1.29"	"Clinical info: LDH ratio: NA"	"Clinical info: LDH ratio: 0.67"	"Clinical info: LDH ratio: 2"	"Clinical info: LDH ratio: 1.23"	"Clinical info: LDH ratio: 1.13"	"Clinical info: LDH ratio: 1.08"	"Clinical info: LDH ratio: 1.75"	"Clinical info: LDH ratio: 3.08"	"Clinical info: LDH ratio: 0.9"	"Clinical info: LDH ratio: 0.79"	"Clinical info: LDH ratio: 0.76"	"Clinical info: LDH ratio: 0"	"Clinical info: LDH ratio: 1.43"	"Clinical info: LDH ratio: 1.01"	"Clinical info: LDH ratio: NA"	"Clinical info: LDH ratio: 0.77"	"Clinical info: LDH ratio: 4.2"	"Clinical info: LDH ratio: 0.88"	"Clinical info: LDH ratio: 1.08"	"Clinical info: LDH ratio: 0.66"	"Clinical info: LDH ratio: NA"	"Clinical info: LDH ratio: NA"	"Clinical info: LDH ratio: 0.91"	"Clinical info: LDH ratio: 2.42"	"Clinical info: LDH ratio: NA"	"Clinical info: LDH ratio: 1.05"	"Clinical info: LDH ratio: 1.51"	"Clinical info: LDH ratio: 0.77"	"Clinical info: LDH ratio: 0.71"	"Clinical info: LDH ratio: 0.81"	"Clinical info: LDH ratio: 0.7"	"Clinical info: LDH ratio: 7.62"	"Clinical info: LDH ratio: 2.44"	"Clinical info: LDH ratio: NA"	"Clinical info: LDH ratio: 14.84"	"Clinical info: LDH ratio: 1.88"	"Clinical info: LDH ratio: 2.73"	"Clinical info: LDH ratio: NA"	"Clinical info: LDH ratio: 0.93"	"Clinical info: LDH ratio: NA"	"Clinical info: LDH ratio: 2.85"	""	""	"clinical info: Number of extranodal sites: 1"	""	"clinical info: LDH ratio: 4.03"
!Sample_characteristics_ch1	"Clinical info: Number of extranodal sites: 0"	"Clinical info: Number of extranodal sites: 0"	"Clinical info: Number of extranodal sites: 0"	"Clinical info: Number of extranodal sites: 1"	"Clinical info: Number of extranodal sites: 0"	"Clinical info: Number of extranodal sites: 0"	"Clinical info: Number of extranodal sites: 0"	"Clinical info: Number of extranodal sites: 0"	"Clinical info: Number of extranodal sites: 0"	"Clinical info: Number of extranodal sites: 0"	"Clinical info: Number of extranodal sites: 0"	"Clinical info: Number of extranodal sites: 0"	"Clinical info: Number of extranodal sites: 0"	"Clinical info: Number of extranodal sites: 0"	"Clinical info: Number of extranodal sites: 0"	"Clinical info: Number of extranodal sites: 0"	"Clinical info: Number of extranodal sites: 0"	"Clinical info: Number of extranodal sites: 1"	"Clinical info: Number of extranodal sites: 0"	"Clinical info: Number of extranodal sites: 0"	"Clinical info: Number of extranodal sites: 0"	"Clinical info: Number of extranodal sites: 0"	"Clinical info: Number of extranodal sites: 0"	"Clinical info: Number of extranodal sites: 0"	"Clinical info: Number of extranodal sites: 0"	"Clinical info: Number of extranodal sites: 0"	"Clinical info: Number of extranodal sites: 0"	"Clinical info: Number of extranodal sites: 0"	"Clinical info: Number of extranodal sites: 1"	"Clinical info: Number of extranodal sites: 0"	"Clinical info: Number of extranodal sites: 0"	"Clinical info: Number of extranodal sites: 1"	"Clinical info: Number of extranodal sites: 0"	"Clinical info: Number of extranodal sites: 0"	"Clinical info: Number of extranodal sites: 0"	"Clinical info: Number of extranodal sites: 0"	"Clinical info: Number of extranodal sites: 0"	"Clinical info: Number of extranodal sites: 0"	"Clinical info: Number of extranodal sites: 0"	"Clinical info: Number of extranodal sites: 0"	"Clinical info: Number of extranodal sites: 0"	"Clinical info: Number of extranodal sites: 0"	"Clinical info: Number of extranodal sites: 1"	"Clinical info: Number of extranodal sites: 0"	"Clinical info: Number of extranodal sites: 1"	"Clinical info: Number of extranodal sites: 0"	"Clinical info: Number of extranodal sites: 0"	"Clinical info: Number of extranodal sites: 0"	"Clinical info: Number of extranodal sites: 1"	"Clinical info: Number of extranodal sites: 1"	"Clinical info: Number of extranodal sites: 1"	"Clinical info: Number of extranodal sites: NA"	"Clinical info: Number of extranodal sites: 1"	"Clinical info: Number of extranodal sites: NA"	"Clinical info: Number of extranodal sites: 1"	"Clinical info: Number of extranodal sites: 0"	"Clinical info: Number of extranodal sites: 3"	"Clinical info: Number of extranodal sites: 0"	"Clinical info: Number of extranodal sites: 0"	"Clinical info: Number of extranodal sites: 0"	"Clinical info: Number of extranodal sites: 0"	"Clinical info: Number of extranodal sites: 0"	"Clinical info: Number of extranodal sites: 1"	"Clinical info: Number of extranodal sites: 1"	"Clinical info: Number of extranodal sites: 1"	"Clinical info: Number of extranodal sites: 1"	"Clinical info: Number of extranodal sites: 0"	"Clinical info: Number of extranodal sites: 1"	"Clinical info: Number of extranodal sites: 1"	"Clinical info: Number of extranodal sites: 1"	"Clinical info: Number of extranodal sites: 0"	"Clinical info: Number of extranodal sites: 1"	"Clinical info: Number of extranodal sites: 0"	"Clinical info: Number of extranodal sites: 2"	"Clinical info: Number of extranodal sites: 0"	"Clinical info: Number of extranodal sites: 1"	"Clinical info: Number of extranodal sites: 1"	"Clinical info: Number of extranodal sites: 0"	"Clinical info: Number of extranodal sites: 3"	"Clinical info: Number of extranodal sites: 2"	"Clinical info: Number of extranodal sites: 2"	"Clinical info: Number of extranodal sites: 1"	"Clinical info: Number of extranodal sites: 1"	"Clinical info: Number of extranodal sites: 0"	"Clinical info: Number of extranodal sites: 1"	"Clinical info: Number of extranodal sites: 1"	"Clinical info: Number of extranodal sites: NA"	"Clinical info: Number of extranodal sites: NA"	"Clinical info: Number of extranodal sites: 2"	"Clinical info: Number of extranodal sites: 1"	"Clinical info: Number of extranodal sites: 0"	"Clinical info: Number of extranodal sites: 0"	"Clinical info: Number of extranodal sites: 0"	"Clinical info: Number of extranodal sites: NA"	"Clinical info: Number of extranodal sites: NA"	"Clinical info: Number of extranodal sites: 0"	"Clinical info: Number of extranodal sites: 1"	"Clinical info: Number of extranodal sites: 2"	"Clinical info: Number of extranodal sites: 0"	"Clinical info: Number of extranodal sites: NA"	"Clinical info: Number of extranodal sites: 0"	"Clinical info: Number of extranodal sites: 2"	"Clinical info: Number of extranodal sites: 1"	"Clinical info: Number of extranodal sites: 0"	"Clinical info: Number of extranodal sites: 1"	"Clinical info: Number of extranodal sites: 1"	"Clinical info: Number of extranodal sites: 0"	"Clinical info: Number of extranodal sites: NA"	"Clinical info: Number of extranodal sites: NA"	"Clinical info: Number of extranodal sites: NA"	"Clinical info: Number of extranodal sites: 1"	"Clinical info: Number of extranodal sites: 0"	"Clinical info: Number of extranodal sites: NA"	"Clinical info: Number of extranodal sites: 1"	""	""	""	""	"clinical info: Number of extranodal sites: 1"
!Sample_molecule_ch1	"total RNA"	"total RNA"	"total RNA"	"total RNA"	"total RNA"	"total RNA"	"total RNA"	"total RNA"	"total RNA"	"total RNA"	"total RNA"	"total RNA"	"total RNA"	"total RNA"	"total RNA"	"total RNA"	"total RNA"	"total RNA"	"total RNA"	"total RNA"	"total RNA"	"total RNA"	"total RNA"	"total RNA"	"total RNA"	"total RNA"	"total RNA"	"total RNA"	"total RNA"	"total RNA"	"total RNA"	"total RNA"	"total RNA"	"total RNA"	"total RNA"	"total RNA"	"total RNA"	"total RNA"	"total RNA"	"total RNA"	"total RNA"	"total RNA"	"total RNA"	"total RNA"	"total RNA"	"total RNA"	"total RNA"	"total RNA"	"total RNA"	"total RNA"	"total RNA"	"total RNA"	"total RNA"	"total RNA"	"total RNA"	"total RNA"	"total RNA"	"total RNA"	"total RNA"	"total RNA"	"total RNA"	"total RNA"	"total RNA"	"total RNA"	"total RNA"	"total RNA"	"total RNA"	"total RNA"	"total RNA"	"total RNA"	"total RNA"	"total RNA"	"total RNA"	"total RNA"	"total RNA"	"total RNA"	"total RNA"	"total RNA"	"total RNA"	"total RNA"	"total RNA"	"total RNA"	"total RNA"	"total RNA"	"total RNA"	"total RNA"	"total RNA"	"total RNA"	"total RNA"	"total RNA"	"total RNA"	"total RNA"	"total RNA"	"total RNA"	"total RNA"	"total RNA"	"total RNA"	"total RNA"	"total RNA"	"total RNA"	"total RNA"	"total RNA"	"total RNA"	"total RNA"	"total RNA"	"total RNA"	"total RNA"	"total RNA"	"total RNA"	"total RNA"	"total RNA"	"total RNA"	"total RNA"	"total RNA"	"total RNA"	"total RNA"	"total RNA"	"total RNA"	"total RNA"
!Sample_extract_protocol_ch1	"Sample Extraction Protocol"	"Sample Extraction Protocol"	"Sample Extraction Protocol"	"Sample Extraction Protocol"	"Sample Extraction Protocol"	"Sample Extraction Protocol"	"Sample Extraction Protocol"	"Sample Extraction Protocol"	"Sample Extraction Protocol"	"Sample Extraction Protocol"	"Sample Extraction Protocol"	"Sample Extraction Protocol"	"Sample Extraction Protocol"	"Sample Extraction Protocol"	"Sample Extraction Protocol"	"Sample Extraction Protocol"	"Sample Extraction Protocol"	"Sample Extraction Protocol"	"Sample Extraction Protocol"	"Sample Extraction Protocol"	"Sample Extraction Protocol"	"Sample Extraction Protocol"	"Sample Extraction Protocol"	"Sample Extraction Protocol"	"Sample Extraction Protocol"	"Sample Extraction Protocol"	"Sample Extraction Protocol"	"Sample Extraction Protocol"	"Sample Extraction Protocol"	"Sample Extraction Protocol"	"Sample Extraction Protocol"	"Sample Extraction Protocol"	"Sample Extraction Protocol"	"Sample Extraction Protocol"	"Sample Extraction Protocol"	"Sample Extraction Protocol"	"Sample Extraction Protocol"	"Sample Extraction Protocol"	"Sample Extraction Protocol"	"Sample Extraction Protocol"	"Sample Extraction Protocol"	"Sample Extraction Protocol"	"Sample Extraction Protocol"	"Sample Extraction Protocol"	"Sample Extraction Protocol"	"Sample Extraction Protocol"	"Sample Extraction Protocol"	"Sample Extraction Protocol"	"Sample Extraction Protocol"	"Sample Extraction Protocol"	"Sample Extraction Protocol"	"Sample Extraction Protocol"	"Sample Extraction Protocol"	"Sample Extraction Protocol"	"Sample Extraction Protocol"	"Sample Extraction Protocol"	"Sample Extraction Protocol"	"Sample Extraction Protocol"	"Sample Extraction Protocol"	"Sample Extraction Protocol"	"Sample Extraction Protocol"	"Sample Extraction Protocol"	"Sample Extraction Protocol"	"Sample Extraction Protocol"	"Sample Extraction Protocol"	"Sample Extraction Protocol"	"Sample Extraction Protocol"	"Sample Extraction Protocol"	"Sample Extraction Protocol"	"Sample Extraction Protocol"	"Sample Extraction Protocol"	"Sample Extraction Protocol"	"Sample Extraction Protocol"	"Sample Extraction Protocol"	"Sample Extraction Protocol"	"Sample Extraction Protocol"	"Sample Extraction Protocol"	"Sample Extraction Protocol"	"Sample Extraction Protocol"	"Sample Extraction Protocol"	"Sample Extraction Protocol"	"Sample Extraction Protocol"	"Sample Extraction Protocol"	"Sample Extraction Protocol"	"Sample Extraction Protocol"	"Sample Extraction Protocol"	"Sample Extraction Protocol"	"Sample Extraction Protocol"	"Sample Extraction Protocol"	"Sample Extraction Protocol"	"Sample Extraction Protocol"	"Sample Extraction Protocol"	"Sample Extraction Protocol"	"Sample Extraction Protocol"	"Sample Extraction Protocol"	"Sample Extraction Protocol"	"Sample Extraction Protocol"	"Sample Extraction Protocol"	"Sample Extraction Protocol"	"Sample Extraction Protocol"	"Sample Extraction Protocol"	"Sample Extraction Protocol"	"Sample Extraction Protocol"	"Sample Extraction Protocol"	"Sample Extraction Protocol"	"Sample Extraction Protocol"	"Sample Extraction Protocol"	"Sample Extraction Protocol"	"Sample Extraction Protocol"	"Sample Extraction Protocol"	"Sample Extraction Protocol"	"Sample Extraction Protocol"	"Sample Extraction Protocol"	"Sample Extraction Protocol"	"Sample RNA Extraction Protocol"	"Sample RNA Extraction Protocol"	"Sample RNA Extraction Protocol"	"Sample RNA Extraction Protocol"	"Sample RNA Extraction Protocol"
!Sample_extract_protocol_ch1	"Other: Total RNA was extracted using All Prep RNA/DNA kit (Qiagen, Valencia, CA) according to the manufacturers' protocols."	"Other: Total RNA was extracted using All Prep RNA/DNA kit (Qiagen, Valencia, CA) according to the manufacturers' protocols."	"Other: Total RNA was extracted using All Prep RNA/DNA kit (Qiagen, Valencia, CA) according to the manufacturers' protocols."	"Other: Total RNA was extracted using All Prep RNA/DNA kit (Qiagen, Valencia, CA) according to the manufacturers' protocols."	"Other: Total RNA was extracted using All Prep RNA/DNA kit (Qiagen, Valencia, CA) according to the manufacturers' protocols."	"Other: Total RNA was extracted using All Prep RNA/DNA kit (Qiagen, Valencia, CA) according to the manufacturers' protocols."	"Other: Total RNA was extracted using All Prep RNA/DNA kit (Qiagen, Valencia, CA) according to the manufacturers' protocols."	"Other: Total RNA was extracted using All Prep RNA/DNA kit (Qiagen, Valencia, CA) according to the manufacturers' protocols."	"Other: Total RNA was extracted using All Prep RNA/DNA kit (Qiagen, Valencia, CA) according to the manufacturers' protocols."	"Other: Total RNA was extracted using All Prep RNA/DNA kit (Qiagen, Valencia, CA) according to the manufacturers' protocols."	"Other: Total RNA was extracted using All Prep RNA/DNA kit (Qiagen, Valencia, CA) according to the manufacturers' protocols."	"Other: Total RNA was extracted using All Prep RNA/DNA kit (Qiagen, Valencia, CA) according to the manufacturers' protocols."	"Other: Total RNA was extracted using All Prep RNA/DNA kit (Qiagen, Valencia, CA) according to the manufacturers' protocols."	"Other: Total RNA was extracted using All Prep RNA/DNA kit (Qiagen, Valencia, CA) according to the manufacturers' protocols."	"Other: Total RNA was extracted using All Prep RNA/DNA kit (Qiagen, Valencia, CA) according to the manufacturers' protocols."	"Other: Total RNA was extracted using All Prep RNA/DNA kit (Qiagen, Valencia, CA) according to the manufacturers' protocols."	"Other: Total RNA was extracted using All Prep RNA/DNA kit (Qiagen, Valencia, CA) according to the manufacturers' protocols."	"Other: Total RNA was extracted using All Prep RNA/DNA kit (Qiagen, Valencia, CA) according to the manufacturers' protocols."	"Other: Total RNA was extracted using All Prep RNA/DNA kit (Qiagen, Valencia, CA) according to the manufacturers' protocols."	"Other: Total RNA was extracted using All Prep RNA/DNA kit (Qiagen, Valencia, CA) according to the manufacturers' protocols."	"Other: Total RNA was extracted using All Prep RNA/DNA kit (Qiagen, Valencia, CA) according to the manufacturers' protocols."	"Other: Total RNA was extracted using All Prep RNA/DNA kit (Qiagen, Valencia, CA) according to the manufacturers' protocols."	"Other: Total RNA was extracted using All Prep RNA/DNA kit (Qiagen, Valencia, CA) according to the manufacturers' protocols."	"Other: Total RNA was extracted using All Prep RNA/DNA kit (Qiagen, Valencia, CA) according to the manufacturers' protocols."	"Other: Total RNA was extracted using All Prep RNA/DNA kit (Qiagen, Valencia, CA) according to the manufacturers' protocols."	"Other: Total RNA was extracted using All Prep RNA/DNA kit (Qiagen, Valencia, CA) according to the manufacturers' protocols."	"Other: Total RNA was extracted using All Prep RNA/DNA kit (Qiagen, Valencia, CA) according to the manufacturers' protocols."	"Other: Total RNA was extracted using All Prep RNA/DNA kit (Qiagen, Valencia, CA) according to the manufacturers' protocols."	"Other: Total RNA was extracted using All Prep RNA/DNA kit (Qiagen, Valencia, CA) according to the manufacturers' protocols."	"Other: Total RNA was extracted using All Prep RNA/DNA kit (Qiagen, Valencia, CA) according to the manufacturers' protocols."	"Other: Total RNA was extracted using All Prep RNA/DNA kit (Qiagen, Valencia, CA) according to the manufacturers' protocols."	"Other: Total RNA was extracted using All Prep RNA/DNA kit (Qiagen, Valencia, CA) according to the manufacturers' protocols."	"Other: Total RNA was extracted using All Prep RNA/DNA kit (Qiagen, Valencia, CA) according to the manufacturers' protocols."	"Other: Total RNA was extracted using All Prep RNA/DNA kit (Qiagen, Valencia, CA) according to the manufacturers' protocols."	"Other: Total RNA was extracted using All Prep RNA/DNA kit (Qiagen, Valencia, CA) according to the manufacturers' protocols."	"Other: Total RNA was extracted using All Prep RNA/DNA kit (Qiagen, Valencia, CA) according to the manufacturers' protocols."	"Other: Total RNA was extracted using All Prep RNA/DNA kit (Qiagen, Valencia, CA) according to the manufacturers' protocols."	"Other: Total RNA was extracted using All Prep RNA/DNA kit (Qiagen, Valencia, CA) according to the manufacturers' protocols."	"Other: Total RNA was extracted using All Prep RNA/DNA kit (Qiagen, Valencia, CA) according to the manufacturers' protocols."	"Other: Total RNA was extracted using All Prep RNA/DNA kit (Qiagen, Valencia, CA) according to the manufacturers' protocols."	"Other: Total RNA was extracted using All Prep RNA/DNA kit (Qiagen, Valencia, CA) according to the manufacturers' protocols."	"Other: Total RNA was extracted using All Prep RNA/DNA kit (Qiagen, Valencia, CA) according to the manufacturers' protocols."	"Other: Total RNA was extracted using All Prep RNA/DNA kit (Qiagen, Valencia, CA) according to the manufacturers' protocols."	"Other: Total RNA was extracted using All Prep RNA/DNA kit (Qiagen, Valencia, CA) according to the manufacturers' protocols."	"Other: Total RNA was extracted using All Prep RNA/DNA kit (Qiagen, Valencia, CA) according to the manufacturers' protocols."	"Other: Total RNA was extracted using All Prep RNA/DNA kit (Qiagen, Valencia, CA) according to the manufacturers' protocols."	"Other: Total RNA was extracted using All Prep RNA/DNA kit (Qiagen, Valencia, CA) according to the manufacturers' protocols."	"Other: Total RNA was extracted using All Prep RNA/DNA kit (Qiagen, Valencia, CA) according to the manufacturers' protocols."	"Other: Total RNA was extracted using All Prep RNA/DNA kit (Qiagen, Valencia, CA) according to the manufacturers' protocols."	"Other: Total RNA was extracted using All Prep RNA/DNA kit (Qiagen, Valencia, CA) according to the manufacturers' protocols."	"Other: Total RNA was extracted using All Prep RNA/DNA kit (Qiagen, Valencia, CA) according to the manufacturers' protocols."	"Other: Total RNA was extracted using All Prep RNA/DNA kit (Qiagen, Valencia, CA) according to the manufacturers' protocols."	"Other: Total RNA was extracted using All Prep RNA/DNA kit (Qiagen, Valencia, CA) according to the manufacturers' protocols."	"Other: Total RNA was extracted using All Prep RNA/DNA kit (Qiagen, Valencia, CA) according to the manufacturers' protocols."	"Other: Total RNA was extracted using All Prep RNA/DNA kit (Qiagen, Valencia, CA) according to the manufacturers' protocols."	"Other: Total RNA was extracted using All Prep RNA/DNA kit (Qiagen, Valencia, CA) according to the manufacturers' protocols."	"Other: Total RNA was extracted using All Prep RNA/DNA kit (Qiagen, Valencia, CA) according to the manufacturers' protocols."	"Other: Total RNA was extracted using All Prep RNA/DNA kit (Qiagen, Valencia, CA) according to the manufacturers' protocols."	"Other: Total RNA was extracted using All Prep RNA/DNA kit (Qiagen, Valencia, CA) according to the manufacturers' protocols."	"Other: Total RNA was extracted using All Prep RNA/DNA kit (Qiagen, Valencia, CA) according to the manufacturers' protocols."	"Other: Total RNA was extracted using All Prep RNA/DNA kit (Qiagen, Valencia, CA) according to the manufacturers' protocols."	"Other: Total RNA was extracted using All Prep RNA/DNA kit (Qiagen, Valencia, CA) according to the manufacturers' protocols."	"Other: Total RNA was extracted using All Prep RNA/DNA kit (Qiagen, Valencia, CA) according to the manufacturers' protocols."	"Other: Total RNA was extracted using All Prep RNA/DNA kit (Qiagen, Valencia, CA) according to the manufacturers' protocols."	"Other: Total RNA was extracted using All Prep RNA/DNA kit (Qiagen, Valencia, CA) according to the manufacturers' protocols."	"Other: Total RNA was extracted using All Prep RNA/DNA kit (Qiagen, Valencia, CA) according to the manufacturers' protocols."	"Other: Total RNA was extracted using All Prep RNA/DNA kit (Qiagen, Valencia, CA) according to the manufacturers' protocols."	"Other: Total RNA was extracted using All Prep RNA/DNA kit (Qiagen, Valencia, CA) according to the manufacturers' protocols."	"Other: Total RNA was extracted using All Prep RNA/DNA kit (Qiagen, Valencia, CA) according to the manufacturers' protocols."	"Other: Total RNA was extracted using All Prep RNA/DNA kit (Qiagen, Valencia, CA) according to the manufacturers' protocols."	"Other: Total RNA was extracted using All Prep RNA/DNA kit (Qiagen, Valencia, CA) according to the manufacturers' protocols."	"Other: Total RNA was extracted using All Prep RNA/DNA kit (Qiagen, Valencia, CA) according to the manufacturers' protocols."	"Other: Total RNA was extracted using All Prep RNA/DNA kit (Qiagen, Valencia, CA) according to the manufacturers' protocols."	"Other: Total RNA was extracted using All Prep RNA/DNA kit (Qiagen, Valencia, CA) according to the manufacturers' protocols."	"Other: Total RNA was extracted using All Prep RNA/DNA kit (Qiagen, Valencia, CA) according to the manufacturers' protocols."	"Other: Total RNA was extracted using All Prep RNA/DNA kit (Qiagen, Valencia, CA) according to the manufacturers' protocols."	"Other: Total RNA was extracted using All Prep RNA/DNA kit (Qiagen, Valencia, CA) according to the manufacturers' protocols."	"Other: Total RNA was extracted using All Prep RNA/DNA kit (Qiagen, Valencia, CA) according to the manufacturers' protocols."	"Other: Total RNA was extracted using All Prep RNA/DNA kit (Qiagen, Valencia, CA) according to the manufacturers' protocols."	"Other: Total RNA was extracted using All Prep RNA/DNA kit (Qiagen, Valencia, CA) according to the manufacturers' protocols."	"Other: Total RNA was extracted using All Prep RNA/DNA kit (Qiagen, Valencia, CA) according to the manufacturers' protocols."	"Other: Total RNA was extracted using All Prep RNA/DNA kit (Qiagen, Valencia, CA) according to the manufacturers' protocols."	"Other: Total RNA was extracted using All Prep RNA/DNA kit (Qiagen, Valencia, CA) according to the manufacturers' protocols."	"Other: Total RNA was extracted using All Prep RNA/DNA kit (Qiagen, Valencia, CA) according to the manufacturers' protocols."	"Other: Total RNA was extracted using All Prep RNA/DNA kit (Qiagen, Valencia, CA) according to the manufacturers' protocols."	"Other: Total RNA was extracted using All Prep RNA/DNA kit (Qiagen, Valencia, CA) according to the manufacturers' protocols."	"Other: Total RNA was extracted using All Prep RNA/DNA kit (Qiagen, Valencia, CA) according to the manufacturers' protocols."	"Other: Total RNA was extracted using All Prep RNA/DNA kit (Qiagen, Valencia, CA) according to the manufacturers' protocols."	"Other: Total RNA was extracted using All Prep RNA/DNA kit (Qiagen, Valencia, CA) according to the manufacturers' protocols."	"Other: Total RNA was extracted using All Prep RNA/DNA kit (Qiagen, Valencia, CA) according to the manufacturers' protocols."	"Other: Total RNA was extracted using All Prep RNA/DNA kit (Qiagen, Valencia, CA) according to the manufacturers' protocols."	"Other: Total RNA was extracted using All Prep RNA/DNA kit (Qiagen, Valencia, CA) according to the manufacturers' protocols."	"Other: Total RNA was extracted using All Prep RNA/DNA kit (Qiagen, Valencia, CA) according to the manufacturers' protocols."	"Other: Total RNA was extracted using All Prep RNA/DNA kit (Qiagen, Valencia, CA) according to the manufacturers' protocols."	"Other: Total RNA was extracted using All Prep RNA/DNA kit (Qiagen, Valencia, CA) according to the manufacturers' protocols."	"Other: Total RNA was extracted using All Prep RNA/DNA kit (Qiagen, Valencia, CA) according to the manufacturers' protocols."	"Other: Total RNA was extracted using All Prep RNA/DNA kit (Qiagen, Valencia, CA) according to the manufacturers' protocols."	"Other: Total RNA was extracted using All Prep RNA/DNA kit (Qiagen, Valencia, CA) according to the manufacturers' protocols."	"Other: Total RNA was extracted using All Prep RNA/DNA kit (Qiagen, Valencia, CA) according to the manufacturers' protocols."	"Other: Total RNA was extracted using All Prep RNA/DNA kit (Qiagen, Valencia, CA) according to the manufacturers' protocols."	"Other: Total RNA was extracted using All Prep RNA/DNA kit (Qiagen, Valencia, CA) according to the manufacturers' protocols."	"Other: Total RNA was extracted using All Prep RNA/DNA kit (Qiagen, Valencia, CA) according to the manufacturers' protocols."	"Other: Total RNA was extracted using All Prep RNA/DNA kit (Qiagen, Valencia, CA) according to the manufacturers' protocols."	"Other: Total RNA was extracted using All Prep RNA/DNA kit (Qiagen, Valencia, CA) according to the manufacturers' protocols."	"Other: Total RNA was extracted using All Prep RNA/DNA kit (Qiagen, Valencia, CA) according to the manufacturers' protocols."	"Other: Total RNA was extracted using All Prep RNA/DNA kit (Qiagen, Valencia, CA) according to the manufacturers' protocols."	"Other: Total RNA was extracted using All Prep RNA/DNA kit (Qiagen, Valencia, CA) according to the manufacturers' protocols."	"Other: Total RNA was extracted using All Prep RNA/DNA kit (Qiagen, Valencia, CA) according to the manufacturers' protocols."	"Other: Total RNA was extracted using All Prep RNA/DNA kit (Qiagen, Valencia, CA) according to the manufacturers' protocols."	"Other: Total RNA was extracted using All Prep RNA/DNA kit (Qiagen, Valencia, CA) according to the manufacturers' protocols."	"Other: Total RNA was extracted using All Prep RNA/DNA kit (Qiagen, Valencia, CA) according to the manufacturers' protocols."	"Other: Total RNA was extracted using All Prep RNA/DNA kit (Qiagen, Valencia, CA) according to the manufacturers' protocols."	"Other: Total RNA was extracted using All Prep RNA/DNA kit (Qiagen, Valencia, CA) according to the manufacturers' protocols."	"Other: Total RNA was extracted using All Prep RNA/DNA kit (Qiagen, Valencia, CA) according to the manufacturers' protocols."	"Other: Total RNA was extracted using All Prep RNA/DNA kit (Qiagen, Valencia, CA) according to the manufacturers' protocols."	"Other: Total RNA was extracted using All Prep RNA/DNA kit (Qiagen, Valencia, CA) according to the manufacturers' protocols."	"Other: Total RNA was extracted using All Prep RNA/DNA kit (Qiagen, Valencia, CA) according to the manufacturers' protocols."	"Other: Total RNA was extracted using All Prep RNA/DNA kit (Qiagen, Valencia, CA) according to the manufacturers' protocols."	"Other: Total RNA was extracted using All Prep RNA/DNA kit (Qiagen, Valencia, CA) according to the manufacturers' protocols."
!Sample_label_ch1	"biotin"	"biotin"	"biotin"	"biotin"	"biotin"	"biotin"	"biotin"	"biotin"	"biotin"	"biotin"	"biotin"	"biotin"	"biotin"	"biotin"	"biotin"	"biotin"	"biotin"	"biotin"	"biotin"	"biotin"	"biotin"	"biotin"	"biotin"	"biotin"	"biotin"	"biotin"	"biotin"	"biotin"	"biotin"	"biotin"	"biotin"	"biotin"	"biotin"	"biotin"	"biotin"	"biotin"	"biotin"	"biotin"	"biotin"	"biotin"	"biotin"	"biotin"	"biotin"	"biotin"	"biotin"	"biotin"	"biotin"	"biotin"	"biotin"	"biotin"	"biotin"	"biotin"	"biotin"	"biotin"	"biotin"	"biotin"	"biotin"	"biotin"	"biotin"	"biotin"	"biotin"	"biotin"	"biotin"	"biotin"	"biotin"	"biotin"	"biotin"	"biotin"	"biotin"	"biotin"	"biotin"	"biotin"	"biotin"	"biotin"	"biotin"	"biotin"	"biotin"	"biotin"	"biotin"	"biotin"	"biotin"	"biotin"	"biotin"	"biotin"	"biotin"	"biotin"	"biotin"	"biotin"	"biotin"	"biotin"	"biotin"	"biotin"	"biotin"	"biotin"	"biotin"	"biotin"	"biotin"	"biotin"	"biotin"	"biotin"	"biotin"	"biotin"	"biotin"	"biotin"	"biotin"	"biotin"	"biotin"	"biotin"	"biotin"	"biotin"	"biotin"	"biotin"	"biotin"	"biotin"	"biotin"	"biotin"	"biotin"	"biotin"	"biotin"
!Sample_label_protocol_ch1	"Affymetrix Labeling Protocol"	"Affymetrix Labeling Protocol"	"Affymetrix Labeling Protocol"	"Affymetrix Labeling Protocol"	"Affymetrix Labeling Protocol"	"Affymetrix Labeling Protocol"	"Affymetrix Labeling Protocol"	"Affymetrix Labeling Protocol"	"Affymetrix Labeling Protocol"	"Affymetrix Labeling Protocol"	"Affymetrix Labeling Protocol"	"Affymetrix Labeling Protocol"	"Affymetrix Labeling Protocol"	"Affymetrix Labeling Protocol"	"Affymetrix Labeling Protocol"	"Affymetrix Labeling Protocol"	"Affymetrix Labeling Protocol"	"Affymetrix Labeling Protocol"	"Affymetrix Labeling Protocol"	"Affymetrix Labeling Protocol"	"Affymetrix Labeling Protocol"	"Affymetrix Labeling Protocol"	"Affymetrix Labeling Protocol"	"Affymetrix Labeling Protocol"	"Affymetrix Labeling Protocol"	"Affymetrix Labeling Protocol"	"Affymetrix Labeling Protocol"	"Affymetrix Labeling Protocol"	"Affymetrix Labeling Protocol"	"Affymetrix Labeling Protocol"	"Affymetrix Labeling Protocol"	"Affymetrix Labeling Protocol"	"Affymetrix Labeling Protocol"	"Affymetrix Labeling Protocol"	"Affymetrix Labeling Protocol"	"Affymetrix Labeling Protocol"	"Affymetrix Labeling Protocol"	"Affymetrix Labeling Protocol"	"Affymetrix Labeling Protocol"	"Affymetrix Labeling Protocol"	"Affymetrix Labeling Protocol"	"Affymetrix Labeling Protocol"	"Affymetrix Labeling Protocol"	"Affymetrix Labeling Protocol"	"Affymetrix Labeling Protocol"	"Affymetrix Labeling Protocol"	"Affymetrix Labeling Protocol"	"Affymetrix Labeling Protocol"	"Affymetrix Labeling Protocol"	"Affymetrix Labeling Protocol"	"Affymetrix Labeling Protocol"	"Affymetrix Labeling Protocol"	"Affymetrix Labeling Protocol"	"Affymetrix Labeling Protocol"	"Affymetrix Labeling Protocol"	"Affymetrix Labeling Protocol"	"Affymetrix Labeling Protocol"	"Affymetrix Labeling Protocol"	"Affymetrix Labeling Protocol"	"Affymetrix Labeling Protocol"	"Affymetrix Labeling Protocol"	"Affymetrix Labeling Protocol"	"Affymetrix Labeling Protocol"	"Affymetrix Labeling Protocol"	"Affymetrix Labeling Protocol"	"Affymetrix Labeling Protocol"	"Affymetrix Labeling Protocol"	"Affymetrix Labeling Protocol"	"Affymetrix Labeling Protocol"	"Affymetrix Labeling Protocol"	"Affymetrix Labeling Protocol"	"Affymetrix Labeling Protocol"	"Affymetrix Labeling Protocol"	"Affymetrix Labeling Protocol"	"Affymetrix Labeling Protocol"	"Affymetrix Labeling Protocol"	"Affymetrix Labeling Protocol"	"Affymetrix Labeling Protocol"	"Affymetrix Labeling Protocol"	"Affymetrix Labeling Protocol"	"Affymetrix Labeling Protocol"	"Affymetrix Labeling Protocol"	"Affymetrix Labeling Protocol"	"Affymetrix Labeling Protocol"	"Affymetrix Labeling Protocol"	"Affymetrix Labeling Protocol"	"Affymetrix Labeling Protocol"	"Affymetrix Labeling Protocol"	"Affymetrix Labeling Protocol"	"Affymetrix Labeling Protocol"	"Affymetrix Labeling Protocol"	"Affymetrix Labeling Protocol"	"Affymetrix Labeling Protocol"	"Affymetrix Labeling Protocol"	"Affymetrix Labeling Protocol"	"Affymetrix Labeling Protocol"	"Affymetrix Labeling Protocol"	"Affymetrix Labeling Protocol"	"Affymetrix Labeling Protocol"	"Affymetrix Labeling Protocol"	"Affymetrix Labeling Protocol"	"Affymetrix Labeling Protocol"	"Affymetrix Labeling Protocol"	"Affymetrix Labeling Protocol"	"Affymetrix Labeling Protocol"	"Affymetrix Labeling Protocol"	"Affymetrix Labeling Protocol"	"Affymetrix Labeling Protocol"	"Affymetrix Labeling Protocol"	"Affymetrix Labeling Protocol"	"Affymetrix Labeling Protocol"	"Affymetrix Labeling Protocol"	"Affymetrix Labeling Protocol"	"Affymetrix Labeling Protocol"	"Affymetrix Labeling Protocol"	"Affymetrix Labeling Protocol"	"Affymetrix Labeling Protocol"	"Affymetrix Labeling Protocol"	"Affymetrix Labeling Protocol"
!Sample_label_protocol_ch1	"Other: Biotinylated cRNA were prepared according to the standard Affymetrix protocol from 1 microg mRNA (Expression Analysis Technical Manual, 2001, Affymetrix)."	"Other: Biotinylated cRNA were prepared according to the standard Affymetrix protocol from 1 microg mRNA (Expression Analysis Technical Manual, 2001, Affymetrix)."	"Other: Biotinylated cRNA were prepared according to the standard Affymetrix protocol from 1 microg mRNA (Expression Analysis Technical Manual, 2001, Affymetrix)."	"Other: Biotinylated cRNA were prepared according to the standard Affymetrix protocol from 1 microg mRNA (Expression Analysis Technical Manual, 2001, Affymetrix)."	"Other: Biotinylated cRNA were prepared according to the standard Affymetrix protocol from 1 microg mRNA (Expression Analysis Technical Manual, 2001, Affymetrix)."	"Other: Biotinylated cRNA were prepared according to the standard Affymetrix protocol from 1 microg mRNA (Expression Analysis Technical Manual, 2001, Affymetrix)."	"Other: Biotinylated cRNA were prepared according to the standard Affymetrix protocol from 1 microg mRNA (Expression Analysis Technical Manual, 2001, Affymetrix)."	"Other: Biotinylated cRNA were prepared according to the standard Affymetrix protocol from 1 microg mRNA (Expression Analysis Technical Manual, 2001, Affymetrix)."	"Other: Biotinylated cRNA were prepared according to the standard Affymetrix protocol from 1 microg mRNA (Expression Analysis Technical Manual, 2001, Affymetrix)."	"Other: Biotinylated cRNA were prepared according to the standard Affymetrix protocol from 1 microg mRNA (Expression Analysis Technical Manual, 2001, Affymetrix)."	"Other: Biotinylated cRNA were prepared according to the standard Affymetrix protocol from 1 microg mRNA (Expression Analysis Technical Manual, 2001, Affymetrix)."	"Other: Biotinylated cRNA were prepared according to the standard Affymetrix protocol from 1 microg mRNA (Expression Analysis Technical Manual, 2001, Affymetrix)."	"Other: Biotinylated cRNA were prepared according to the standard Affymetrix protocol from 1 microg mRNA (Expression Analysis Technical Manual, 2001, Affymetrix)."	"Other: Biotinylated cRNA were prepared according to the standard Affymetrix protocol from 1 microg mRNA (Expression Analysis Technical Manual, 2001, Affymetrix)."	"Other: Biotinylated cRNA were prepared according to the standard Affymetrix protocol from 1 microg mRNA (Expression Analysis Technical Manual, 2001, Affymetrix)."	"Other: Biotinylated cRNA were prepared according to the standard Affymetrix protocol from 1 microg mRNA (Expression Analysis Technical Manual, 2001, Affymetrix)."	"Other: Biotinylated cRNA were prepared according to the standard Affymetrix protocol from 1 microg mRNA (Expression Analysis Technical Manual, 2001, Affymetrix)."	"Other: Biotinylated cRNA were prepared according to the standard Affymetrix protocol from 1 microg mRNA (Expression Analysis Technical Manual, 2001, Affymetrix)."	"Other: Biotinylated cRNA were prepared according to the standard Affymetrix protocol from 1 microg mRNA (Expression Analysis Technical Manual, 2001, Affymetrix)."	"Other: Biotinylated cRNA were prepared according to the standard Affymetrix protocol from 1 microg mRNA (Expression Analysis Technical Manual, 2001, Affymetrix)."	"Other: Biotinylated cRNA were prepared according to the standard Affymetrix protocol from 1 microg mRNA (Expression Analysis Technical Manual, 2001, Affymetrix)."	"Other: Biotinylated cRNA were prepared according to the standard Affymetrix protocol from 1 microg mRNA (Expression Analysis Technical Manual, 2001, Affymetrix)."	"Other: Biotinylated cRNA were prepared according to the standard Affymetrix protocol from 1 microg mRNA (Expression Analysis Technical Manual, 2001, Affymetrix)."	"Other: Biotinylated cRNA were prepared according to the standard Affymetrix protocol from 1 microg mRNA (Expression Analysis Technical Manual, 2001, Affymetrix)."	"Other: Biotinylated cRNA were prepared according to the standard Affymetrix protocol from 1 microg mRNA (Expression Analysis Technical Manual, 2001, Affymetrix)."	"Other: Biotinylated cRNA were prepared according to the standard Affymetrix protocol from 1 microg mRNA (Expression Analysis Technical Manual, 2001, Affymetrix)."	"Other: Biotinylated cRNA were prepared according to the standard Affymetrix protocol from 1 microg mRNA (Expression Analysis Technical Manual, 2001, Affymetrix)."	"Other: Biotinylated cRNA were prepared according to the standard Affymetrix protocol from 1 microg mRNA (Expression Analysis Technical Manual, 2001, Affymetrix)."	"Other: Biotinylated cRNA were prepared according to the standard Affymetrix protocol from 1 microg mRNA (Expression Analysis Technical Manual, 2001, Affymetrix)."	"Other: Biotinylated cRNA were prepared according to the standard Affymetrix protocol from 1 microg mRNA (Expression Analysis Technical Manual, 2001, Affymetrix)."	"Other: Biotinylated cRNA were prepared according to the standard Affymetrix protocol from 1 microg mRNA (Expression Analysis Technical Manual, 2001, Affymetrix)."	"Other: Biotinylated cRNA were prepared according to the standard Affymetrix protocol from 1 microg mRNA (Expression Analysis Technical Manual, 2001, Affymetrix)."	"Other: Biotinylated cRNA were prepared according to the standard Affymetrix protocol from 1 microg mRNA (Expression Analysis Technical Manual, 2001, Affymetrix)."	"Other: Biotinylated cRNA were prepared according to the standard Affymetrix protocol from 1 microg mRNA (Expression Analysis Technical Manual, 2001, Affymetrix)."	"Other: Biotinylated cRNA were prepared according to the standard Affymetrix protocol from 1 microg mRNA (Expression Analysis Technical Manual, 2001, Affymetrix)."	"Other: Biotinylated cRNA were prepared according to the standard Affymetrix protocol from 1 microg mRNA (Expression Analysis Technical Manual, 2001, Affymetrix)."	"Other: Biotinylated cRNA were prepared according to the standard Affymetrix protocol from 1 microg mRNA (Expression Analysis Technical Manual, 2001, Affymetrix)."	"Other: Biotinylated cRNA were prepared according to the standard Affymetrix protocol from 1 microg mRNA (Expression Analysis Technical Manual, 2001, Affymetrix)."	"Other: Biotinylated cRNA were prepared according to the standard Affymetrix protocol from 1 microg mRNA (Expression Analysis Technical Manual, 2001, Affymetrix)."	"Other: Biotinylated cRNA were prepared according to the standard Affymetrix protocol from 1 microg mRNA (Expression Analysis Technical Manual, 2001, Affymetrix)."	"Other: Biotinylated cRNA were prepared according to the standard Affymetrix protocol from 1 microg mRNA (Expression Analysis Technical Manual, 2001, Affymetrix)."	"Other: Biotinylated cRNA were prepared according to the standard Affymetrix protocol from 1 microg mRNA (Expression Analysis Technical Manual, 2001, Affymetrix)."	"Other: Biotinylated cRNA were prepared according to the standard Affymetrix protocol from 1 microg mRNA (Expression Analysis Technical Manual, 2001, Affymetrix)."	"Other: Biotinylated cRNA were prepared according to the standard Affymetrix protocol from 1 microg mRNA (Expression Analysis Technical Manual, 2001, Affymetrix)."	"Other: Biotinylated cRNA were prepared according to the standard Affymetrix protocol from 1 microg mRNA (Expression Analysis Technical Manual, 2001, Affymetrix)."	"Other: Biotinylated cRNA were prepared according to the standard Affymetrix protocol from 1 microg mRNA (Expression Analysis Technical Manual, 2001, Affymetrix)."	"Other: Biotinylated cRNA were prepared according to the standard Affymetrix protocol from 1 microg mRNA (Expression Analysis Technical Manual, 2001, Affymetrix)."	"Other: Biotinylated cRNA were prepared according to the standard Affymetrix protocol from 1 microg mRNA (Expression Analysis Technical Manual, 2001, Affymetrix)."	"Other: Biotinylated cRNA were prepared according to the standard Affymetrix protocol from 1 microg mRNA (Expression Analysis Technical Manual, 2001, Affymetrix)."	"Other: Biotinylated cRNA were prepared according to the standard Affymetrix protocol from 1 microg mRNA (Expression Analysis Technical Manual, 2001, Affymetrix)."	"Other: Biotinylated cRNA were prepared according to the standard Affymetrix protocol from 1 microg mRNA (Expression Analysis Technical Manual, 2001, Affymetrix)."	"Other: Biotinylated cRNA were prepared according to the standard Affymetrix protocol from 1 microg mRNA (Expression Analysis Technical Manual, 2001, Affymetrix)."	"Other: Biotinylated cRNA were prepared according to the standard Affymetrix protocol from 1 microg mRNA (Expression Analysis Technical Manual, 2001, Affymetrix)."	"Other: Biotinylated cRNA were prepared according to the standard Affymetrix protocol from 1 microg mRNA (Expression Analysis Technical Manual, 2001, Affymetrix)."	"Other: Biotinylated cRNA were prepared according to the standard Affymetrix protocol from 1 microg mRNA (Expression Analysis Technical Manual, 2001, Affymetrix)."	"Other: Biotinylated cRNA were prepared according to the standard Affymetrix protocol from 1 microg mRNA (Expression Analysis Technical Manual, 2001, Affymetrix)."	"Other: Biotinylated cRNA were prepared according to the standard Affymetrix protocol from 1 microg mRNA (Expression Analysis Technical Manual, 2001, Affymetrix)."	"Other: Biotinylated cRNA were prepared according to the standard Affymetrix protocol from 1 microg mRNA (Expression Analysis Technical Manual, 2001, Affymetrix)."	"Other: Biotinylated cRNA were prepared according to the standard Affymetrix protocol from 1 microg mRNA (Expression Analysis Technical Manual, 2001, Affymetrix)."	"Other: Biotinylated cRNA were prepared according to the standard Affymetrix protocol from 1 microg mRNA (Expression Analysis Technical Manual, 2001, Affymetrix)."	"Other: Biotinylated cRNA were prepared according to the standard Affymetrix protocol from 1 microg mRNA (Expression Analysis Technical Manual, 2001, Affymetrix)."	"Other: Biotinylated cRNA were prepared according to the standard Affymetrix protocol from 1 microg mRNA (Expression Analysis Technical Manual, 2001, Affymetrix)."	"Other: Biotinylated cRNA were prepared according to the standard Affymetrix protocol from 1 microg mRNA (Expression Analysis Technical Manual, 2001, Affymetrix)."	"Other: Biotinylated cRNA were prepared according to the standard Affymetrix protocol from 1 microg mRNA (Expression Analysis Technical Manual, 2001, Affymetrix)."	"Other: Biotinylated cRNA were prepared according to the standard Affymetrix protocol from 1 microg mRNA (Expression Analysis Technical Manual, 2001, Affymetrix)."	"Other: Biotinylated cRNA were prepared according to the standard Affymetrix protocol from 1 microg mRNA (Expression Analysis Technical Manual, 2001, Affymetrix)."	"Other: Biotinylated cRNA were prepared according to the standard Affymetrix protocol from 1 microg mRNA (Expression Analysis Technical Manual, 2001, Affymetrix)."	"Other: Biotinylated cRNA were prepared according to the standard Affymetrix protocol from 1 microg mRNA (Expression Analysis Technical Manual, 2001, Affymetrix)."	"Other: Biotinylated cRNA were prepared according to the standard Affymetrix protocol from 1 microg mRNA (Expression Analysis Technical Manual, 2001, Affymetrix)."	"Other: Biotinylated cRNA were prepared according to the standard Affymetrix protocol from 1 microg mRNA (Expression Analysis Technical Manual, 2001, Affymetrix)."	"Other: Biotinylated cRNA were prepared according to the standard Affymetrix protocol from 1 microg mRNA (Expression Analysis Technical Manual, 2001, Affymetrix)."	"Other: Biotinylated cRNA were prepared according to the standard Affymetrix protocol from 1 microg mRNA (Expression Analysis Technical Manual, 2001, Affymetrix)."	"Other: Biotinylated cRNA were prepared according to the standard Affymetrix protocol from 1 microg mRNA (Expression Analysis Technical Manual, 2001, Affymetrix)."	"Other: Biotinylated cRNA were prepared according to the standard Affymetrix protocol from 1 microg mRNA (Expression Analysis Technical Manual, 2001, Affymetrix)."	"Other: Biotinylated cRNA were prepared according to the standard Affymetrix protocol from 1 microg mRNA (Expression Analysis Technical Manual, 2001, Affymetrix)."	"Other: Biotinylated cRNA were prepared according to the standard Affymetrix protocol from 1 microg mRNA (Expression Analysis Technical Manual, 2001, Affymetrix)."	"Other: Biotinylated cRNA were prepared according to the standard Affymetrix protocol from 1 microg mRNA (Expression Analysis Technical Manual, 2001, Affymetrix)."	"Other: Biotinylated cRNA were prepared according to the standard Affymetrix protocol from 1 microg mRNA (Expression Analysis Technical Manual, 2001, Affymetrix)."	"Other: Biotinylated cRNA were prepared according to the standard Affymetrix protocol from 1 microg mRNA (Expression Analysis Technical Manual, 2001, Affymetrix)."	"Other: Biotinylated cRNA were prepared according to the standard Affymetrix protocol from 1 microg mRNA (Expression Analysis Technical Manual, 2001, Affymetrix)."	"Other: Biotinylated cRNA were prepared according to the standard Affymetrix protocol from 1 microg mRNA (Expression Analysis Technical Manual, 2001, Affymetrix)."	"Other: Biotinylated cRNA were prepared according to the standard Affymetrix protocol from 1 microg mRNA (Expression Analysis Technical Manual, 2001, Affymetrix)."	"Other: Biotinylated cRNA were prepared according to the standard Affymetrix protocol from 1 microg mRNA (Expression Analysis Technical Manual, 2001, Affymetrix)."	"Other: Biotinylated cRNA were prepared according to the standard Affymetrix protocol from 1 microg mRNA (Expression Analysis Technical Manual, 2001, Affymetrix)."	"Other: Biotinylated cRNA were prepared according to the standard Affymetrix protocol from 1 microg mRNA (Expression Analysis Technical Manual, 2001, Affymetrix)."	"Other: Biotinylated cRNA were prepared according to the standard Affymetrix protocol from 1 microg mRNA (Expression Analysis Technical Manual, 2001, Affymetrix)."	"Other: Biotinylated cRNA were prepared according to the standard Affymetrix protocol from 1 microg mRNA (Expression Analysis Technical Manual, 2001, Affymetrix)."	"Other: Biotinylated cRNA were prepared according to the standard Affymetrix protocol from 1 microg mRNA (Expression Analysis Technical Manual, 2001, Affymetrix)."	"Other: Biotinylated cRNA were prepared according to the standard Affymetrix protocol from 1 microg mRNA (Expression Analysis Technical Manual, 2001, Affymetrix)."	"Other: Biotinylated cRNA were prepared according to the standard Affymetrix protocol from 1 microg mRNA (Expression Analysis Technical Manual, 2001, Affymetrix)."	"Other: Biotinylated cRNA were prepared according to the standard Affymetrix protocol from 1 microg mRNA (Expression Analysis Technical Manual, 2001, Affymetrix)."	"Other: Biotinylated cRNA were prepared according to the standard Affymetrix protocol from 1 microg mRNA (Expression Analysis Technical Manual, 2001, Affymetrix)."	"Other: Biotinylated cRNA were prepared according to the standard Affymetrix protocol from 1 microg mRNA (Expression Analysis Technical Manual, 2001, Affymetrix)."	"Other: Biotinylated cRNA were prepared according to the standard Affymetrix protocol from 1 microg mRNA (Expression Analysis Technical Manual, 2001, Affymetrix)."	"Other: Biotinylated cRNA were prepared according to the standard Affymetrix protocol from 1 microg mRNA (Expression Analysis Technical Manual, 2001, Affymetrix)."	"Other: Biotinylated cRNA were prepared according to the standard Affymetrix protocol from 1 microg mRNA (Expression Analysis Technical Manual, 2001, Affymetrix)."	"Other: Biotinylated cRNA were prepared according to the standard Affymetrix protocol from 1 microg mRNA (Expression Analysis Technical Manual, 2001, Affymetrix)."	"Other: Biotinylated cRNA were prepared according to the standard Affymetrix protocol from 1 microg mRNA (Expression Analysis Technical Manual, 2001, Affymetrix)."	"Other: Biotinylated cRNA were prepared according to the standard Affymetrix protocol from 1 microg mRNA (Expression Analysis Technical Manual, 2001, Affymetrix)."	"Other: Biotinylated cRNA were prepared according to the standard Affymetrix protocol from 1 microg mRNA (Expression Analysis Technical Manual, 2001, Affymetrix)."	"Other: Biotinylated cRNA were prepared according to the standard Affymetrix protocol from 1 microg mRNA (Expression Analysis Technical Manual, 2001, Affymetrix)."	"Other: Biotinylated cRNA were prepared according to the standard Affymetrix protocol from 1 microg mRNA (Expression Analysis Technical Manual, 2001, Affymetrix)."	"Other: Biotinylated cRNA were prepared according to the standard Affymetrix protocol from 1 microg mRNA (Expression Analysis Technical Manual, 2001, Affymetrix)."	"Other: Biotinylated cRNA were prepared according to the standard Affymetrix protocol from 1 microg mRNA (Expression Analysis Technical Manual, 2001, Affymetrix)."	"Other: Biotinylated cRNA were prepared according to the standard Affymetrix protocol from 1 microg mRNA (Expression Analysis Technical Manual, 2001, Affymetrix)."	"Other: Biotinylated cRNA were prepared according to the standard Affymetrix protocol from 1 microg mRNA (Expression Analysis Technical Manual, 2001, Affymetrix)."	"Other: Biotinylated cRNA were prepared according to the standard Affymetrix protocol from 1 microg mRNA (Expression Analysis Technical Manual, 2001, Affymetrix)."	"Other: Biotinylated cRNA were prepared according to the standard Affymetrix protocol from 1 microg mRNA (Expression Analysis Technical Manual, 2001, Affymetrix)."	"Other: Biotinylated cRNA were prepared according to the standard Affymetrix protocol from 1 microg mRNA (Expression Analysis Technical Manual, 2001, Affymetrix)."	"Other: Biotinylated cRNA were prepared according to the standard Affymetrix protocol from 1 microg mRNA (Expression Analysis Technical Manual, 2001, Affymetrix)."	"Other: Biotinylated cRNA were prepared according to the standard Affymetrix protocol from 1 microg mRNA (Expression Analysis Technical Manual, 2001, Affymetrix)."	"Other: Biotinylated cRNA were prepared according to the standard Affymetrix protocol from 1 microg mRNA (Expression Analysis Technical Manual, 2001, Affymetrix)."	"Other: Biotinylated cRNA were prepared according to the standard Affymetrix protocol from 1 microg mRNA (Expression Analysis Technical Manual, 2001, Affymetrix)."	"Other: Biotinylated cRNA were prepared according to the standard Affymetrix protocol from 1 microg mRNA (Expression Analysis Technical Manual, 2001, Affymetrix)."	"Other: Biotinylated cRNA were prepared according to the standard Affymetrix protocol from 1 ug mRNA (Expression Analysis Technical Manual, 2001, Affymetrix)."	"Other: Biotinylated cRNA were prepared according to the standard Affymetrix protocol from 1 ug mRNA (Expression Analysis Technical Manual, 2001, Affymetrix)."	"Other: Biotinylated cRNA were prepared according to the standard Affymetrix protocol from 1 ug mRNA (Expression Analysis Technical Manual, 2001, Affymetrix)."	"Other: Biotinylated cRNA were prepared according to the standard Affymetrix protocol from 1 ug mRNA (Expression Analysis Technical Manual, 2001, Affymetrix)."	"Other: Biotinylated cRNA were prepared according to the standard Affymetrix protocol from 1 ug mRNA (Expression Analysis Technical Manual, 2001, Affymetrix)."
!Sample_taxid_ch1	"9606"	"9606"	"9606"	"9606"	"9606"	"9606"	"9606"	"9606"	"9606"	"9606"	"9606"	"9606"	"9606"	"9606"	"9606"	"9606"	"9606"	"9606"	"9606"	"9606"	"9606"	"9606"	"9606"	"9606"	"9606"	"9606"	"9606"	"9606"	"9606"	"9606"	"9606"	"9606"	"9606"	"9606"	"9606"	"9606"	"9606"	"9606"	"9606"	"9606"	"9606"	"9606"	"9606"	"9606"	"9606"	"9606"	"9606"	"9606"	"9606"	"9606"	"9606"	"9606"	"9606"	"9606"	"9606"	"9606"	"9606"	"9606"	"9606"	"9606"	"9606"	"9606"	"9606"	"9606"	"9606"	"9606"	"9606"	"9606"	"9606"	"9606"	"9606"	"9606"	"9606"	"9606"	"9606"	"9606"	"9606"	"9606"	"9606"	"9606"	"9606"	"9606"	"9606"	"9606"	"9606"	"9606"	"9606"	"9606"	"9606"	"9606"	"9606"	"9606"	"9606"	"9606"	"9606"	"9606"	"9606"	"9606"	"9606"	"9606"	"9606"	"9606"	"9606"	"9606"	"9606"	"9606"	"9606"	"9606"	"9606"	"9606"	"9606"	"9606"	"9606"	"9606"	"9606"	"9606"	"9606"	"9606"	"9606"
!Sample_hyb_protocol	"Affymetrix Hybridization Protocol"	"Affymetrix Hybridization Protocol"	"Affymetrix Hybridization Protocol"	"Affymetrix Hybridization Protocol"	"Affymetrix Hybridization Protocol"	"Affymetrix Hybridization Protocol"	"Affymetrix Hybridization Protocol"	"Affymetrix Hybridization Protocol"	"Affymetrix Hybridization Protocol"	"Affymetrix Hybridization Protocol"	"Affymetrix Hybridization Protocol"	"Affymetrix Hybridization Protocol"	"Affymetrix Hybridization Protocol"	"Affymetrix Hybridization Protocol"	"Affymetrix Hybridization Protocol"	"Affymetrix Hybridization Protocol"	"Affymetrix Hybridization Protocol"	"Affymetrix Hybridization Protocol"	"Affymetrix Hybridization Protocol"	"Affymetrix Hybridization Protocol"	"Affymetrix Hybridization Protocol"	"Affymetrix Hybridization Protocol"	"Affymetrix Hybridization Protocol"	"Affymetrix Hybridization Protocol"	"Affymetrix Hybridization Protocol"	"Affymetrix Hybridization Protocol"	"Affymetrix Hybridization Protocol"	"Affymetrix Hybridization Protocol"	"Affymetrix Hybridization Protocol"	"Affymetrix Hybridization Protocol"	"Affymetrix Hybridization Protocol"	"Affymetrix Hybridization Protocol"	"Affymetrix Hybridization Protocol"	"Affymetrix Hybridization Protocol"	"Affymetrix Hybridization Protocol"	"Affymetrix Hybridization Protocol"	"Affymetrix Hybridization Protocol"	"Affymetrix Hybridization Protocol"	"Affymetrix Hybridization Protocol"	"Affymetrix Hybridization Protocol"	"Affymetrix Hybridization Protocol"	"Affymetrix Hybridization Protocol"	"Affymetrix Hybridization Protocol"	"Affymetrix Hybridization Protocol"	"Affymetrix Hybridization Protocol"	"Affymetrix Hybridization Protocol"	"Affymetrix Hybridization Protocol"	"Affymetrix Hybridization Protocol"	"Affymetrix Hybridization Protocol"	"Affymetrix Hybridization Protocol"	"Affymetrix Hybridization Protocol"	"Affymetrix Hybridization Protocol"	"Affymetrix Hybridization Protocol"	"Affymetrix Hybridization Protocol"	"Affymetrix Hybridization Protocol"	"Affymetrix Hybridization Protocol"	"Affymetrix Hybridization Protocol"	"Affymetrix Hybridization Protocol"	"Affymetrix Hybridization Protocol"	"Affymetrix Hybridization Protocol"	"Affymetrix Hybridization Protocol"	"Affymetrix Hybridization Protocol"	"Affymetrix Hybridization Protocol"	"Affymetrix Hybridization Protocol"	"Affymetrix Hybridization Protocol"	"Affymetrix Hybridization Protocol"	"Affymetrix Hybridization Protocol"	"Affymetrix Hybridization Protocol"	"Affymetrix Hybridization Protocol"	"Affymetrix Hybridization Protocol"	"Affymetrix Hybridization Protocol"	"Affymetrix Hybridization Protocol"	"Affymetrix Hybridization Protocol"	"Affymetrix Hybridization Protocol"	"Affymetrix Hybridization Protocol"	"Affymetrix Hybridization Protocol"	"Affymetrix Hybridization Protocol"	"Affymetrix Hybridization Protocol"	"Affymetrix Hybridization Protocol"	"Affymetrix Hybridization Protocol"	"Affymetrix Hybridization Protocol"	"Affymetrix Hybridization Protocol"	"Affymetrix Hybridization Protocol"	"Affymetrix Hybridization Protocol"	"Affymetrix Hybridization Protocol"	"Affymetrix Hybridization Protocol"	"Affymetrix Hybridization Protocol"	"Affymetrix Hybridization Protocol"	"Affymetrix Hybridization Protocol"	"Affymetrix Hybridization Protocol"	"Affymetrix Hybridization Protocol"	"Affymetrix Hybridization Protocol"	"Affymetrix Hybridization Protocol"	"Affymetrix Hybridization Protocol"	"Affymetrix Hybridization Protocol"	"Affymetrix Hybridization Protocol"	"Affymetrix Hybridization Protocol"	"Affymetrix Hybridization Protocol"	"Affymetrix Hybridization Protocol"	"Affymetrix Hybridization Protocol"	"Affymetrix Hybridization Protocol"	"Affymetrix Hybridization Protocol"	"Affymetrix Hybridization Protocol"	"Affymetrix Hybridization Protocol"	"Affymetrix Hybridization Protocol"	"Affymetrix Hybridization Protocol"	"Affymetrix Hybridization Protocol"	"Affymetrix Hybridization Protocol"	"Affymetrix Hybridization Protocol"	"Affymetrix Hybridization Protocol"	"Affymetrix Hybridization Protocol"	"Affymetrix Hybridization Protocol"	"Affymetrix Hybridization Protocol"	"Affymetrix Hybridization Protocol"	"Affymetrix Hybridization Protocol"	"Affymetrix Hybridization Protocol"	"Affymetrix Hybridization Protocol"	"Affymetrix Hybridization Protocol"	"Affymetrix Hybridization Protocol"
!Sample_hyb_protocol	"Other: Following fragmentation, 11 micrograms of cRNA were hybridized for 16 hours at 45C on U133 plus 2.0 arrays from Affymetrix. Arrays were washed and stained in the Affymetrix Fluidics Station 400."	"Other: Following fragmentation, 11 micrograms of cRNA were hybridized for 16 hours at 45C on U133 plus 2.0 arrays from Affymetrix. Arrays were washed and stained in the Affymetrix Fluidics Station 400."	"Other: Following fragmentation, 11 micrograms of cRNA were hybridized for 16 hours at 45C on U133 plus 2.0 arrays from Affymetrix. Arrays were washed and stained in the Affymetrix Fluidics Station 400."	"Other: Following fragmentation, 11 micrograms of cRNA were hybridized for 16 hours at 45C on U133 plus 2.0 arrays from Affymetrix. Arrays were washed and stained in the Affymetrix Fluidics Station 400."	"Other: Following fragmentation, 11 micrograms of cRNA were hybridized for 16 hours at 45C on U133 plus 2.0 arrays from Affymetrix. Arrays were washed and stained in the Affymetrix Fluidics Station 400."	"Other: Following fragmentation, 11 micrograms of cRNA were hybridized for 16 hours at 45C on U133 plus 2.0 arrays from Affymetrix. Arrays were washed and stained in the Affymetrix Fluidics Station 400."	"Other: Following fragmentation, 11 micrograms of cRNA were hybridized for 16 hours at 45C on U133 plus 2.0 arrays from Affymetrix. Arrays were washed and stained in the Affymetrix Fluidics Station 400."	"Other: Following fragmentation, 11 micrograms of cRNA were hybridized for 16 hours at 45C on U133 plus 2.0 arrays from Affymetrix. Arrays were washed and stained in the Affymetrix Fluidics Station 400."	"Other: Following fragmentation, 11 micrograms of cRNA were hybridized for 16 hours at 45C on U133 plus 2.0 arrays from Affymetrix. Arrays were washed and stained in the Affymetrix Fluidics Station 400."	"Other: Following fragmentation, 11 micrograms of cRNA were hybridized for 16 hours at 45C on U133 plus 2.0 arrays from Affymetrix. Arrays were washed and stained in the Affymetrix Fluidics Station 400."	"Other: Following fragmentation, 11 micrograms of cRNA were hybridized for 16 hours at 45C on U133 plus 2.0 arrays from Affymetrix. Arrays were washed and stained in the Affymetrix Fluidics Station 400."	"Other: Following fragmentation, 11 micrograms of cRNA were hybridized for 16 hours at 45C on U133 plus 2.0 arrays from Affymetrix. Arrays were washed and stained in the Affymetrix Fluidics Station 400."	"Other: Following fragmentation, 11 micrograms of cRNA were hybridized for 16 hours at 45C on U133 plus 2.0 arrays from Affymetrix. Arrays were washed and stained in the Affymetrix Fluidics Station 400."	"Other: Following fragmentation, 11 micrograms of cRNA were hybridized for 16 hours at 45C on U133 plus 2.0 arrays from Affymetrix. Arrays were washed and stained in the Affymetrix Fluidics Station 400."	"Other: Following fragmentation, 11 micrograms of cRNA were hybridized for 16 hours at 45C on U133 plus 2.0 arrays from Affymetrix. Arrays were washed and stained in the Affymetrix Fluidics Station 400."	"Other: Following fragmentation, 11 micrograms of cRNA were hybridized for 16 hours at 45C on U133 plus 2.0 arrays from Affymetrix. Arrays were washed and stained in the Affymetrix Fluidics Station 400."	"Other: Following fragmentation, 11 micrograms of cRNA were hybridized for 16 hours at 45C on U133 plus 2.0 arrays from Affymetrix. Arrays were washed and stained in the Affymetrix Fluidics Station 400."	"Other: Following fragmentation, 11 micrograms of cRNA were hybridized for 16 hours at 45C on U133 plus 2.0 arrays from Affymetrix. Arrays were washed and stained in the Affymetrix Fluidics Station 400."	"Other: Following fragmentation, 11 micrograms of cRNA were hybridized for 16 hours at 45C on U133 plus 2.0 arrays from Affymetrix. Arrays were washed and stained in the Affymetrix Fluidics Station 400."	"Other: Following fragmentation, 11 micrograms of cRNA were hybridized for 16 hours at 45C on U133 plus 2.0 arrays from Affymetrix. Arrays were washed and stained in the Affymetrix Fluidics Station 400."	"Other: Following fragmentation, 11 micrograms of cRNA were hybridized for 16 hours at 45C on U133 plus 2.0 arrays from Affymetrix. Arrays were washed and stained in the Affymetrix Fluidics Station 400."	"Other: Following fragmentation, 11 micrograms of cRNA were hybridized for 16 hours at 45C on U133 plus 2.0 arrays from Affymetrix. Arrays were washed and stained in the Affymetrix Fluidics Station 400."	"Other: Following fragmentation, 11 micrograms of cRNA were hybridized for 16 hours at 45C on U133 plus 2.0 arrays from Affymetrix. Arrays were washed and stained in the Affymetrix Fluidics Station 400."	"Other: Following fragmentation, 11 micrograms of cRNA were hybridized for 16 hours at 45C on U133 plus 2.0 arrays from Affymetrix. Arrays were washed and stained in the Affymetrix Fluidics Station 400."	"Other: Following fragmentation, 11 micrograms of cRNA were hybridized for 16 hours at 45C on U133 plus 2.0 arrays from Affymetrix. Arrays were washed and stained in the Affymetrix Fluidics Station 400."	"Other: Following fragmentation, 11 micrograms of cRNA were hybridized for 16 hours at 45C on U133 plus 2.0 arrays from Affymetrix. Arrays were washed and stained in the Affymetrix Fluidics Station 400."	"Other: Following fragmentation, 11 micrograms of cRNA were hybridized for 16 hours at 45C on U133 plus 2.0 arrays from Affymetrix. Arrays were washed and stained in the Affymetrix Fluidics Station 400."	"Other: Following fragmentation, 11 micrograms of cRNA were hybridized for 16 hours at 45C on U133 plus 2.0 arrays from Affymetrix. Arrays were washed and stained in the Affymetrix Fluidics Station 400."	"Other: Following fragmentation, 11 micrograms of cRNA were hybridized for 16 hours at 45C on U133 plus 2.0 arrays from Affymetrix. Arrays were washed and stained in the Affymetrix Fluidics Station 400."	"Other: Following fragmentation, 11 micrograms of cRNA were hybridized for 16 hours at 45C on U133 plus 2.0 arrays from Affymetrix. Arrays were washed and stained in the Affymetrix Fluidics Station 400."	"Other: Following fragmentation, 11 micrograms of cRNA were hybridized for 16 hours at 45C on U133 plus 2.0 arrays from Affymetrix. Arrays were washed and stained in the Affymetrix Fluidics Station 400."	"Other: Following fragmentation, 11 micrograms of cRNA were hybridized for 16 hours at 45C on U133 plus 2.0 arrays from Affymetrix. Arrays were washed and stained in the Affymetrix Fluidics Station 400."	"Other: Following fragmentation, 11 micrograms of cRNA were hybridized for 16 hours at 45C on U133 plus 2.0 arrays from Affymetrix. Arrays were washed and stained in the Affymetrix Fluidics Station 400."	"Other: Following fragmentation, 11 micrograms of cRNA were hybridized for 16 hours at 45C on U133 plus 2.0 arrays from Affymetrix. Arrays were washed and stained in the Affymetrix Fluidics Station 400."	"Other: Following fragmentation, 11 micrograms of cRNA were hybridized for 16 hours at 45C on U133 plus 2.0 arrays from Affymetrix. Arrays were washed and stained in the Affymetrix Fluidics Station 400."	"Other: Following fragmentation, 11 micrograms of cRNA were hybridized for 16 hours at 45C on U133 plus 2.0 arrays from Affymetrix. Arrays were washed and stained in the Affymetrix Fluidics Station 400."	"Other: Following fragmentation, 11 micrograms of cRNA were hybridized for 16 hours at 45C on U133 plus 2.0 arrays from Affymetrix. Arrays were washed and stained in the Affymetrix Fluidics Station 400."	"Other: Following fragmentation, 11 micrograms of cRNA were hybridized for 16 hours at 45C on U133 plus 2.0 arrays from Affymetrix. Arrays were washed and stained in the Affymetrix Fluidics Station 400."	"Other: Following fragmentation, 11 micrograms of cRNA were hybridized for 16 hours at 45C on U133 plus 2.0 arrays from Affymetrix. Arrays were washed and stained in the Affymetrix Fluidics Station 400."	"Other: Following fragmentation, 11 micrograms of cRNA were hybridized for 16 hours at 45C on U133 plus 2.0 arrays from Affymetrix. Arrays were washed and stained in the Affymetrix Fluidics Station 400."	"Other: Following fragmentation, 11 micrograms of cRNA were hybridized for 16 hours at 45C on U133 plus 2.0 arrays from Affymetrix. Arrays were washed and stained in the Affymetrix Fluidics Station 400."	"Other: Following fragmentation, 11 micrograms of cRNA were hybridized for 16 hours at 45C on U133 plus 2.0 arrays from Affymetrix. Arrays were washed and stained in the Affymetrix Fluidics Station 400."	"Other: Following fragmentation, 11 micrograms of cRNA were hybridized for 16 hours at 45C on U133 plus 2.0 arrays from Affymetrix. Arrays were washed and stained in the Affymetrix Fluidics Station 400."	"Other: Following fragmentation, 11 micrograms of cRNA were hybridized for 16 hours at 45C on U133 plus 2.0 arrays from Affymetrix. Arrays were washed and stained in the Affymetrix Fluidics Station 400."	"Other: Following fragmentation, 11 micrograms of cRNA were hybridized for 16 hours at 45C on U133 plus 2.0 arrays from Affymetrix. Arrays were washed and stained in the Affymetrix Fluidics Station 400."	"Other: Following fragmentation, 11 micrograms of cRNA were hybridized for 16 hours at 45C on U133 plus 2.0 arrays from Affymetrix. Arrays were washed and stained in the Affymetrix Fluidics Station 400."	"Other: Following fragmentation, 11 micrograms of cRNA were hybridized for 16 hours at 45C on U133 plus 2.0 arrays from Affymetrix. Arrays were washed and stained in the Affymetrix Fluidics Station 400."	"Other: Following fragmentation, 11 micrograms of cRNA were hybridized for 16 hours at 45C on U133 plus 2.0 arrays from Affymetrix. Arrays were washed and stained in the Affymetrix Fluidics Station 400."	"Other: Following fragmentation, 11 micrograms of cRNA were hybridized for 16 hours at 45C on U133 plus 2.0 arrays from Affymetrix. Arrays were washed and stained in the Affymetrix Fluidics Station 400."	"Other: Following fragmentation, 11 micrograms of cRNA were hybridized for 16 hours at 45C on U133 plus 2.0 arrays from Affymetrix. Arrays were washed and stained in the Affymetrix Fluidics Station 400."	"Other: Following fragmentation, 11 micrograms of cRNA were hybridized for 16 hours at 45C on U133 plus 2.0 arrays from Affymetrix. Arrays were washed and stained in the Affymetrix Fluidics Station 400."	"Other: Following fragmentation, 11 micrograms of cRNA were hybridized for 16 hours at 45C on U133 plus 2.0 arrays from Affymetrix. Arrays were washed and stained in the Affymetrix Fluidics Station 400."	"Other: Following fragmentation, 11 micrograms of cRNA were hybridized for 16 hours at 45C on U133 plus 2.0 arrays from Affymetrix. Arrays were washed and stained in the Affymetrix Fluidics Station 400."	"Other: Following fragmentation, 11 micrograms of cRNA were hybridized for 16 hours at 45C on U133 plus 2.0 arrays from Affymetrix. Arrays were washed and stained in the Affymetrix Fluidics Station 400."	"Other: Following fragmentation, 11 micrograms of cRNA were hybridized for 16 hours at 45C on U133 plus 2.0 arrays from Affymetrix. Arrays were washed and stained in the Affymetrix Fluidics Station 400."	"Other: Following fragmentation, 11 micrograms of cRNA were hybridized for 16 hours at 45C on U133 plus 2.0 arrays from Affymetrix. Arrays were washed and stained in the Affymetrix Fluidics Station 400."	"Other: Following fragmentation, 11 micrograms of cRNA were hybridized for 16 hours at 45C on U133 plus 2.0 arrays from Affymetrix. Arrays were washed and stained in the Affymetrix Fluidics Station 400."	"Other: Following fragmentation, 11 micrograms of cRNA were hybridized for 16 hours at 45C on U133 plus 2.0 arrays from Affymetrix. Arrays were washed and stained in the Affymetrix Fluidics Station 400."	"Other: Following fragmentation, 11 micrograms of cRNA were hybridized for 16 hours at 45C on U133 plus 2.0 arrays from Affymetrix. Arrays were washed and stained in the Affymetrix Fluidics Station 400."	"Other: Following fragmentation, 11 micrograms of cRNA were hybridized for 16 hours at 45C on U133 plus 2.0 arrays from Affymetrix. Arrays were washed and stained in the Affymetrix Fluidics Station 400."	"Other: Following fragmentation, 11 micrograms of cRNA were hybridized for 16 hours at 45C on U133 plus 2.0 arrays from Affymetrix. Arrays were washed and stained in the Affymetrix Fluidics Station 400."	"Other: Following fragmentation, 11 micrograms of cRNA were hybridized for 16 hours at 45C on U133 plus 2.0 arrays from Affymetrix. Arrays were washed and stained in the Affymetrix Fluidics Station 400."	"Other: Following fragmentation, 11 micrograms of cRNA were hybridized for 16 hours at 45C on U133 plus 2.0 arrays from Affymetrix. Arrays were washed and stained in the Affymetrix Fluidics Station 400."	"Other: Following fragmentation, 11 micrograms of cRNA were hybridized for 16 hours at 45C on U133 plus 2.0 arrays from Affymetrix. Arrays were washed and stained in the Affymetrix Fluidics Station 400."	"Other: Following fragmentation, 11 micrograms of cRNA were hybridized for 16 hours at 45C on U133 plus 2.0 arrays from Affymetrix. Arrays were washed and stained in the Affymetrix Fluidics Station 400."	"Other: Following fragmentation, 11 micrograms of cRNA were hybridized for 16 hours at 45C on U133 plus 2.0 arrays from Affymetrix. Arrays were washed and stained in the Affymetrix Fluidics Station 400."	"Other: Following fragmentation, 11 micrograms of cRNA were hybridized for 16 hours at 45C on U133 plus 2.0 arrays from Affymetrix. Arrays were washed and stained in the Affymetrix Fluidics Station 400."	"Other: Following fragmentation, 11 micrograms of cRNA were hybridized for 16 hours at 45C on U133 plus 2.0 arrays from Affymetrix. Arrays were washed and stained in the Affymetrix Fluidics Station 400."	"Other: Following fragmentation, 11 micrograms of cRNA were hybridized for 16 hours at 45C on U133 plus 2.0 arrays from Affymetrix. Arrays were washed and stained in the Affymetrix Fluidics Station 400."	"Other: Following fragmentation, 11 micrograms of cRNA were hybridized for 16 hours at 45C on U133 plus 2.0 arrays from Affymetrix. Arrays were washed and stained in the Affymetrix Fluidics Station 400."	"Other: Following fragmentation, 11 micrograms of cRNA were hybridized for 16 hours at 45C on U133 plus 2.0 arrays from Affymetrix. Arrays were washed and stained in the Affymetrix Fluidics Station 400."	"Other: Following fragmentation, 11 micrograms of cRNA were hybridized for 16 hours at 45C on U133 plus 2.0 arrays from Affymetrix. Arrays were washed and stained in the Affymetrix Fluidics Station 400."	"Other: Following fragmentation, 11 micrograms of cRNA were hybridized for 16 hours at 45C on U133 plus 2.0 arrays from Affymetrix. Arrays were washed and stained in the Affymetrix Fluidics Station 400."	"Other: Following fragmentation, 11 micrograms of cRNA were hybridized for 16 hours at 45C on U133 plus 2.0 arrays from Affymetrix. Arrays were washed and stained in the Affymetrix Fluidics Station 400."	"Other: Following fragmentation, 11 micrograms of cRNA were hybridized for 16 hours at 45C on U133 plus 2.0 arrays from Affymetrix. Arrays were washed and stained in the Affymetrix Fluidics Station 400."	"Other: Following fragmentation, 11 micrograms of cRNA were hybridized for 16 hours at 45C on U133 plus 2.0 arrays from Affymetrix. Arrays were washed and stained in the Affymetrix Fluidics Station 400."	"Other: Following fragmentation, 11 micrograms of cRNA were hybridized for 16 hours at 45C on U133 plus 2.0 arrays from Affymetrix. Arrays were washed and stained in the Affymetrix Fluidics Station 400."	"Other: Following fragmentation, 11 micrograms of cRNA were hybridized for 16 hours at 45C on U133 plus 2.0 arrays from Affymetrix. Arrays were washed and stained in the Affymetrix Fluidics Station 400."	"Other: Following fragmentation, 11 micrograms of cRNA were hybridized for 16 hours at 45C on U133 plus 2.0 arrays from Affymetrix. Arrays were washed and stained in the Affymetrix Fluidics Station 400."	"Other: Following fragmentation, 11 micrograms of cRNA were hybridized for 16 hours at 45C on U133 plus 2.0 arrays from Affymetrix. Arrays were washed and stained in the Affymetrix Fluidics Station 400."	"Other: Following fragmentation, 11 micrograms of cRNA were hybridized for 16 hours at 45C on U133 plus 2.0 arrays from Affymetrix. Arrays were washed and stained in the Affymetrix Fluidics Station 400."	"Other: Following fragmentation, 11 micrograms of cRNA were hybridized for 16 hours at 45C on U133 plus 2.0 arrays from Affymetrix. Arrays were washed and stained in the Affymetrix Fluidics Station 400."	"Other: Following fragmentation, 11 micrograms of cRNA were hybridized for 16 hours at 45C on U133 plus 2.0 arrays from Affymetrix. Arrays were washed and stained in the Affymetrix Fluidics Station 400."	"Other: Following fragmentation, 11 micrograms of cRNA were hybridized for 16 hours at 45C on U133 plus 2.0 arrays from Affymetrix. Arrays were washed and stained in the Affymetrix Fluidics Station 400."	"Other: Following fragmentation, 11 micrograms of cRNA were hybridized for 16 hours at 45C on U133 plus 2.0 arrays from Affymetrix. Arrays were washed and stained in the Affymetrix Fluidics Station 400."	"Other: Following fragmentation, 11 micrograms of cRNA were hybridized for 16 hours at 45C on U133 plus 2.0 arrays from Affymetrix. Arrays were washed and stained in the Affymetrix Fluidics Station 400."	"Other: Following fragmentation, 11 micrograms of cRNA were hybridized for 16 hours at 45C on U133 plus 2.0 arrays from Affymetrix. Arrays were washed and stained in the Affymetrix Fluidics Station 400."	"Other: Following fragmentation, 11 micrograms of cRNA were hybridized for 16 hours at 45C on U133 plus 2.0 arrays from Affymetrix. Arrays were washed and stained in the Affymetrix Fluidics Station 400."	"Other: Following fragmentation, 11 micrograms of cRNA were hybridized for 16 hours at 45C on U133 plus 2.0 arrays from Affymetrix. Arrays were washed and stained in the Affymetrix Fluidics Station 400."	"Other: Following fragmentation, 11 micrograms of cRNA were hybridized for 16 hours at 45C on U133 plus 2.0 arrays from Affymetrix. Arrays were washed and stained in the Affymetrix Fluidics Station 400."	"Other: Following fragmentation, 11 micrograms of cRNA were hybridized for 16 hours at 45C on U133 plus 2.0 arrays from Affymetrix. Arrays were washed and stained in the Affymetrix Fluidics Station 400."	"Other: Following fragmentation, 11 micrograms of cRNA were hybridized for 16 hours at 45C on U133 plus 2.0 arrays from Affymetrix. Arrays were washed and stained in the Affymetrix Fluidics Station 400."	"Other: Following fragmentation, 11 micrograms of cRNA were hybridized for 16 hours at 45C on U133 plus 2.0 arrays from Affymetrix. Arrays were washed and stained in the Affymetrix Fluidics Station 400."	"Other: Following fragmentation, 11 micrograms of cRNA were hybridized for 16 hours at 45C on U133 plus 2.0 arrays from Affymetrix. Arrays were washed and stained in the Affymetrix Fluidics Station 400."	"Other: Following fragmentation, 11 micrograms of cRNA were hybridized for 16 hours at 45C on U133 plus 2.0 arrays from Affymetrix. Arrays were washed and stained in the Affymetrix Fluidics Station 400."	"Other: Following fragmentation, 11 micrograms of cRNA were hybridized for 16 hours at 45C on U133 plus 2.0 arrays from Affymetrix. Arrays were washed and stained in the Affymetrix Fluidics Station 400."	"Other: Following fragmentation, 11 micrograms of cRNA were hybridized for 16 hours at 45C on U133 plus 2.0 arrays from Affymetrix. Arrays were washed and stained in the Affymetrix Fluidics Station 400."	"Other: Following fragmentation, 11 micrograms of cRNA were hybridized for 16 hours at 45C on U133 plus 2.0 arrays from Affymetrix. Arrays were washed and stained in the Affymetrix Fluidics Station 400."	"Other: Following fragmentation, 11 micrograms of cRNA were hybridized for 16 hours at 45C on U133 plus 2.0 arrays from Affymetrix. Arrays were washed and stained in the Affymetrix Fluidics Station 400."	"Other: Following fragmentation, 11 micrograms of cRNA were hybridized for 16 hours at 45C on U133 plus 2.0 arrays from Affymetrix. Arrays were washed and stained in the Affymetrix Fluidics Station 400."	"Other: Following fragmentation, 11 micrograms of cRNA were hybridized for 16 hours at 45C on U133 plus 2.0 arrays from Affymetrix. Arrays were washed and stained in the Affymetrix Fluidics Station 400."	"Other: Following fragmentation, 11 micrograms of cRNA were hybridized for 16 hours at 45C on U133 plus 2.0 arrays from Affymetrix. Arrays were washed and stained in the Affymetrix Fluidics Station 400."	"Other: Following fragmentation, 11 micrograms of cRNA were hybridized for 16 hours at 45C on U133 plus 2.0 arrays from Affymetrix. Arrays were washed and stained in the Affymetrix Fluidics Station 400."	"Other: Following fragmentation, 11 micrograms of cRNA were hybridized for 16 hours at 45C on U133 plus 2.0 arrays from Affymetrix. Arrays were washed and stained in the Affymetrix Fluidics Station 400."	"Other: Following fragmentation, 11 micrograms of cRNA were hybridized for 16 hours at 45C on U133 plus 2.0 arrays from Affymetrix. Arrays were washed and stained in the Affymetrix Fluidics Station 400."	"Other: Following fragmentation, 11 micrograms of cRNA were hybridized for 16 hours at 45C on U133 plus 2.0 arrays from Affymetrix. Arrays were washed and stained in the Affymetrix Fluidics Station 400."	"Other: Following fragmentation, 11 micrograms of cRNA were hybridized for 16 hours at 45C on U133 plus 2.0 arrays from Affymetrix. Arrays were washed and stained in the Affymetrix Fluidics Station 400."	"Other: Following fragmentation, 11 micrograms of cRNA were hybridized for 16 hours at 45C on U133 plus 2.0 arrays from Affymetrix. Arrays were washed and stained in the Affymetrix Fluidics Station 400."	"Other: Following fragmentation, 11 micrograms of cRNA were hybridized for 16 hours at 45C on U133 plus 2.0 arrays from Affymetrix. Arrays were washed and stained in the Affymetrix Fluidics Station 400."	"Other: Following fragmentation, 11 micrograms of cRNA were hybridized for 16 hours at 45C on U133 plus 2.0 arrays from Affymetrix. Arrays were washed and stained in the Affymetrix Fluidics Station 400."	"Other: Following fragmentation, 11 micrograms of cRNA were hybridized for 16 hours at 45C on U133 plus 2.0 arrays from Affymetrix. Arrays were washed and stained in the Affymetrix Fluidics Station 400."	"Other: Following fragmentation, 11 micrograms of cRNA were hybridized for 16 hours at 45C on U133 plus 2.0 arrays from Affymetrix. Arrays were washed and stained in the Affymetrix Fluidics Station 400."	"Other: Following fragmentation, 11 micrograms of cRNA were hybridized for 16 hours at 45C on U133 plus 2.0 arrays from Affymetrix. Arrays were washed and stained in the Affymetrix Fluidics Station 400."	"Other: Following fragmentation, 11 micrograms of cRNA were hybridized for 16 hours at 45C on U133 plus 2.0 arrays from Affymetrix. Arrays were washed and stained in the Affymetrix Fluidics Station 400."	"Other: Following fragmentation, 11 micrograms of cRNA were hybridized for 16 hours at 45C on U133 plus 2.0 arrays from Affymetrix. Arrays were washed and stained in the Affymetrix Fluidics Station 400."	"Other: Following fragmentation, 11 micrograms of cRNA were hybridized for 16 hours at 45C on U133 plus 2.0 arrays from Affymetrix. Arrays were washed and stained in the Affymetrix Fluidics Station 400."	"Other: Following fragmentation, 11 micrograms of cRNA were hybridized for 16 hours at 45C on U133 plus 2.0 arrays from Affymetrix. Arrays were washed and stained in the Affymetrix Fluidics Station 400."	"Other: Following fragmentation, 11 micrograms of cRNA were hybridized for 16 hours at 45C on U133 plus 2.0 arrays from Affymetrix. Arrays were washed and stained in the Affymetrix Fluidics Station 400."	"Other: Following fragmentation, 11 micrograms of cRNA were hybridized for 16 hours at 45C on U133 plus 2.0 arrays from Affymetrix. Arrays were washed and stained in the Affymetrix Fluidics Station 400."
!Sample_scan_protocol	"Affy Scanning Protocol"	"Affy Scanning Protocol"	"Affy Scanning Protocol"	"Affy Scanning Protocol"	"Affy Scanning Protocol"	"Affy Scanning Protocol"	"Affy Scanning Protocol"	"Affy Scanning Protocol"	"Affy Scanning Protocol"	"Affy Scanning Protocol"	"Affy Scanning Protocol"	"Affy Scanning Protocol"	"Affy Scanning Protocol"	"Affy Scanning Protocol"	"Affy Scanning Protocol"	"Affy Scanning Protocol"	"Affy Scanning Protocol"	"Affy Scanning Protocol"	"Affy Scanning Protocol"	"Affy Scanning Protocol"	"Affy Scanning Protocol"	"Affy Scanning Protocol"	"Affy Scanning Protocol"	"Affy Scanning Protocol"	"Affy Scanning Protocol"	"Affy Scanning Protocol"	"Affy Scanning Protocol"	"Affy Scanning Protocol"	"Affy Scanning Protocol"	"Affy Scanning Protocol"	"Affy Scanning Protocol"	"Affy Scanning Protocol"	"Affy Scanning Protocol"	"Affy Scanning Protocol"	"Affy Scanning Protocol"	"Affy Scanning Protocol"	"Affy Scanning Protocol"	"Affy Scanning Protocol"	"Affy Scanning Protocol"	"Affy Scanning Protocol"	"Affy Scanning Protocol"	"Affy Scanning Protocol"	"Affy Scanning Protocol"	"Affy Scanning Protocol"	"Affy Scanning Protocol"	"Affy Scanning Protocol"	"Affy Scanning Protocol"	"Affy Scanning Protocol"	"Affy Scanning Protocol"	"Affy Scanning Protocol"	"Affy Scanning Protocol"	"Affy Scanning Protocol"	"Affy Scanning Protocol"	"Affy Scanning Protocol"	"Affy Scanning Protocol"	"Affy Scanning Protocol"	"Affy Scanning Protocol"	"Affy Scanning Protocol"	"Affy Scanning Protocol"	"Affy Scanning Protocol"	"Affy Scanning Protocol"	"Affy Scanning Protocol"	"Affy Scanning Protocol"	"Affy Scanning Protocol"	"Affy Scanning Protocol"	"Affy Scanning Protocol"	"Affy Scanning Protocol"	"Affy Scanning Protocol"	"Affy Scanning Protocol"	"Affy Scanning Protocol"	"Affy Scanning Protocol"	"Affy Scanning Protocol"	"Affy Scanning Protocol"	"Affy Scanning Protocol"	"Affy Scanning Protocol"	"Affy Scanning Protocol"	"Affy Scanning Protocol"	"Affy Scanning Protocol"	"Affy Scanning Protocol"	"Affy Scanning Protocol"	"Affy Scanning Protocol"	"Affy Scanning Protocol"	"Affy Scanning Protocol"	"Affy Scanning Protocol"	"Affy Scanning Protocol"	"Affy Scanning Protocol"	"Affy Scanning Protocol"	"Affy Scanning Protocol"	"Affy Scanning Protocol"	"Affy Scanning Protocol"	"Affy Scanning Protocol"	"Affy Scanning Protocol"	"Affy Scanning Protocol"	"Affy Scanning Protocol"	"Affy Scanning Protocol"	"Affy Scanning Protocol"	"Affy Scanning Protocol"	"Affy Scanning Protocol"	"Affy Scanning Protocol"	"Affy Scanning Protocol"	"Affy Scanning Protocol"	"Affy Scanning Protocol"	"Affy Scanning Protocol"	"Affy Scanning Protocol"	"Affy Scanning Protocol"	"Affy Scanning Protocol"	"Affy Scanning Protocol"	"Affy Scanning Protocol"	"Affy Scanning Protocol"	"Affy Scanning Protocol"	"Affy Scanning Protocol"	"Affy Scanning Protocol"	"Affy Scanning Protocol"	"Affy Scanning Protocol"	"Affymetrix Scanning Protocol"	"Affymetrix Scanning Protocol"	"Affymetrix Scanning Protocol"	"Affymetrix Scanning Protocol"	"Affymetrix Scanning Protocol"
!Sample_scan_protocol	"Other: Scanning was performed by the Affymetrix 3000 Scanner."	"Other: Scanning was performed by the Affymetrix 3000 Scanner."	"Other: Scanning was performed by the Affymetrix 3000 Scanner."	"Other: Scanning was performed by the Affymetrix 3000 Scanner."	"Other: Scanning was performed by the Affymetrix 3000 Scanner."	"Other: Scanning was performed by the Affymetrix 3000 Scanner."	"Other: Scanning was performed by the Affymetrix 3000 Scanner."	"Other: Scanning was performed by the Affymetrix 3000 Scanner."	"Other: Scanning was performed by the Affymetrix 3000 Scanner."	"Other: Scanning was performed by the Affymetrix 3000 Scanner."	"Other: Scanning was performed by the Affymetrix 3000 Scanner."	"Other: Scanning was performed by the Affymetrix 3000 Scanner."	"Other: Scanning was performed by the Affymetrix 3000 Scanner."	"Other: Scanning was performed by the Affymetrix 3000 Scanner."	"Other: Scanning was performed by the Affymetrix 3000 Scanner."	"Other: Scanning was performed by the Affymetrix 3000 Scanner."	"Other: Scanning was performed by the Affymetrix 3000 Scanner."	"Other: Scanning was performed by the Affymetrix 3000 Scanner."	"Other: Scanning was performed by the Affymetrix 3000 Scanner."	"Other: Scanning was performed by the Affymetrix 3000 Scanner."	"Other: Scanning was performed by the Affymetrix 3000 Scanner."	"Other: Scanning was performed by the Affymetrix 3000 Scanner."	"Other: Scanning was performed by the Affymetrix 3000 Scanner."	"Other: Scanning was performed by the Affymetrix 3000 Scanner."	"Other: Scanning was performed by the Affymetrix 3000 Scanner."	"Other: Scanning was performed by the Affymetrix 3000 Scanner."	"Other: Scanning was performed by the Affymetrix 3000 Scanner."	"Other: Scanning was performed by the Affymetrix 3000 Scanner."	"Other: Scanning was performed by the Affymetrix 3000 Scanner."	"Other: Scanning was performed by the Affymetrix 3000 Scanner."	"Other: Scanning was performed by the Affymetrix 3000 Scanner."	"Other: Scanning was performed by the Affymetrix 3000 Scanner."	"Other: Scanning was performed by the Affymetrix 3000 Scanner."	"Other: Scanning was performed by the Affymetrix 3000 Scanner."	"Other: Scanning was performed by the Affymetrix 3000 Scanner."	"Other: Scanning was performed by the Affymetrix 3000 Scanner."	"Other: Scanning was performed by the Affymetrix 3000 Scanner."	"Other: Scanning was performed by the Affymetrix 3000 Scanner."	"Other: Scanning was performed by the Affymetrix 3000 Scanner."	"Other: Scanning was performed by the Affymetrix 3000 Scanner."	"Other: Scanning was performed by the Affymetrix 3000 Scanner."	"Other: Scanning was performed by the Affymetrix 3000 Scanner."	"Other: Scanning was performed by the Affymetrix 3000 Scanner."	"Other: Scanning was performed by the Affymetrix 3000 Scanner."	"Other: Scanning was performed by the Affymetrix 3000 Scanner."	"Other: Scanning was performed by the Affymetrix 3000 Scanner."	"Other: Scanning was performed by the Affymetrix 3000 Scanner."	"Other: Scanning was performed by the Affymetrix 3000 Scanner."	"Other: Scanning was performed by the Affymetrix 3000 Scanner."	"Other: Scanning was performed by the Affymetrix 3000 Scanner."	"Other: Scanning was performed by the Affymetrix 3000 Scanner."	"Other: Scanning was performed by the Affymetrix 3000 Scanner."	"Other: Scanning was performed by the Affymetrix 3000 Scanner."	"Other: Scanning was performed by the Affymetrix 3000 Scanner."	"Other: Scanning was performed by the Affymetrix 3000 Scanner."	"Other: Scanning was performed by the Affymetrix 3000 Scanner."	"Other: Scanning was performed by the Affymetrix 3000 Scanner."	"Other: Scanning was performed by the Affymetrix 3000 Scanner."	"Other: Scanning was performed by the Affymetrix 3000 Scanner."	"Other: Scanning was performed by the Affymetrix 3000 Scanner."	"Other: Scanning was performed by the Affymetrix 3000 Scanner."	"Other: Scanning was performed by the Affymetrix 3000 Scanner."	"Other: Scanning was performed by the Affymetrix 3000 Scanner."	"Other: Scanning was performed by the Affymetrix 3000 Scanner."	"Other: Scanning was performed by the Affymetrix 3000 Scanner."	"Other: Scanning was performed by the Affymetrix 3000 Scanner."	"Other: Scanning was performed by the Affymetrix 3000 Scanner."	"Other: Scanning was performed by the Affymetrix 3000 Scanner."	"Other: Scanning was performed by the Affymetrix 3000 Scanner."	"Other: Scanning was performed by the Affymetrix 3000 Scanner."	"Other: Scanning was performed by the Affymetrix 3000 Scanner."	"Other: Scanning was performed by the Affymetrix 3000 Scanner."	"Other: Scanning was performed by the Affymetrix 3000 Scanner."	"Other: Scanning was performed by the Affymetrix 3000 Scanner."	"Other: Scanning was performed by the Affymetrix 3000 Scanner."	"Other: Scanning was performed by the Affymetrix 3000 Scanner."	"Other: Scanning was performed by the Affymetrix 3000 Scanner."	"Other: Scanning was performed by the Affymetrix 3000 Scanner."	"Other: Scanning was performed by the Affymetrix 3000 Scanner."	"Other: Scanning was performed by the Affymetrix 3000 Scanner."	"Other: Scanning was performed by the Affymetrix 3000 Scanner."	"Other: Scanning was performed by the Affymetrix 3000 Scanner."	"Other: Scanning was performed by the Affymetrix 3000 Scanner."	"Other: Scanning was performed by the Affymetrix 3000 Scanner."	"Other: Scanning was performed by the Affymetrix 3000 Scanner."	"Other: Scanning was performed by the Affymetrix 3000 Scanner."	"Other: Scanning was performed by the Affymetrix 3000 Scanner."	"Other: Scanning was performed by the Affymetrix 3000 Scanner."	"Other: Scanning was performed by the Affymetrix 3000 Scanner."	"Other: Scanning was performed by the Affymetrix 3000 Scanner."	"Other: Scanning was performed by the Affymetrix 3000 Scanner."	"Other: Scanning was performed by the Affymetrix 3000 Scanner."	"Other: Scanning was performed by the Affymetrix 3000 Scanner."	"Other: Scanning was performed by the Affymetrix 3000 Scanner."	"Other: Scanning was performed by the Affymetrix 3000 Scanner."	"Other: Scanning was performed by the Affymetrix 3000 Scanner."	"Other: Scanning was performed by the Affymetrix 3000 Scanner."	"Other: Scanning was performed by the Affymetrix 3000 Scanner."	"Other: Scanning was performed by the Affymetrix 3000 Scanner."	"Other: Scanning was performed by the Affymetrix 3000 Scanner."	"Other: Scanning was performed by the Affymetrix 3000 Scanner."	"Other: Scanning was performed by the Affymetrix 3000 Scanner."	"Other: Scanning was performed by the Affymetrix 3000 Scanner."	"Other: Scanning was performed by the Affymetrix 3000 Scanner."	"Other: Scanning was performed by the Affymetrix 3000 Scanner."	"Other: Scanning was performed by the Affymetrix 3000 Scanner."	"Other: Scanning was performed by the Affymetrix 3000 Scanner."	"Other: Scanning was performed by the Affymetrix 3000 Scanner."	"Other: Scanning was performed by the Affymetrix 3000 Scanner."	"Other: Scanning was performed by the Affymetrix 3000 Scanner."	"Other: Scanning was performed by the Affymetrix 3000 Scanner."	"Other: Scanning was performed by the Affymetrix 3000 Scanner."	"Other: Scanning was performed by the Affymetrix 3000 Scanner."	"Other: Scanning was performed by the Affymetrix 3000 Scanner."	"Other: Scanning was performed by the Affymetrix 3000 Scanner."	"Other: Scanning was performed by the Affymetrix 3000 Scanner."	"Other: Scanning was performed by the Affymetrix 3000 Scanner."	"Other: Scanning was performed by the Affymetrix 3000 Scanner."	"Other: Scanning was performed by the Affymetrix 3000 Scanner."
!Sample_description	"mAdb experiment ID: 65793"	"mAdb experiment ID: 65795"	"mAdb experiment ID: 65796"	"mAdb experiment ID: 65798"	"mAdb experiment ID: 65802"	"mAdb experiment ID: 65819"	"mAdb experiment ID: 66062"	"mAdb experiment ID: 66065"	"mAdb experiment ID: 66069"	"mAdb experiment ID: 66106"	"mAdb experiment ID: 66113"	"mAdb experiment ID: 66132"	"mAdb experiment ID: 66133"	"mAdb experiment ID: 66147"	"mAdb experiment ID: 66151"	"mAdb experiment ID: 66191"	"mAdb experiment ID: 66196"	"mAdb experiment ID: 66198"	"mAdb experiment ID: 66232"	"mAdb experiment ID: 66233"	"mAdb experiment ID: 66345"	"mAdb experiment ID: 66362"	"mAdb experiment ID: 67452"	"mAdb experiment ID: 67454"	"mAdb experiment ID: 67461"	"mAdb experiment ID: 67505"	"mAdb experiment ID: 67508"	"mAdb experiment ID: 67511"	"mAdb experiment ID: 67513"	"mAdb experiment ID: 70377"	"mAdb experiment ID: 70387"	"mAdb experiment ID: 70389"	"mAdb experiment ID: 73837"	"mAdb experiment ID: 73845"	"mAdb experiment ID: 73846"	"mAdb experiment ID: 73848"	"mAdb experiment ID: 74475"	"mAdb experiment ID: 74477"	"mAdb experiment ID: 74479"	"mAdb experiment ID: 74480"	"mAdb experiment ID: 74486"	"mAdb experiment ID: 74487"	"mAdb experiment ID: 74488"	"mAdb experiment ID: 74489"	"mAdb experiment ID: 87725"	"mAdb experiment ID: 87727"	"mAdb experiment ID: 87730"	"mAdb experiment ID: 87733"	"mAdb experiment ID: 87760"	"mAdb experiment ID: 87766"	"mAdb experiment ID: 87771"	"mAdb experiment ID: 87775"	"mAdb experiment ID: 87866"	"mAdb experiment ID: 87867"	"mAdb experiment ID: 87874"	"mAdb experiment ID: 87875"	"mAdb experiment ID: 88287"	"mAdb experiment ID: 88298"	"mAdb experiment ID: 88329"	"mAdb experiment ID: 88344"	"mAdb experiment ID: 88384"	"mAdb experiment ID: 88386"	"mAdb experiment ID: 88387"	"mAdb experiment ID: 88420"	"mAdb experiment ID: 88423"	"mAdb experiment ID: 88424"	"mAdb experiment ID: 88425"	"mAdb experiment ID: 88427"	"mAdb experiment ID: 88429"	"mAdb experiment ID: 88433"	"mAdb experiment ID: 88444"	"mAdb experiment ID: 88445"	"mAdb experiment ID: 88452"	"mAdb experiment ID: 88482"	"mAdb experiment ID: 88488"	"mAdb experiment ID: 88511"	"mAdb experiment ID: 88534"	"mAdb experiment ID: 89388"	"mAdb experiment ID: 89496"	"mAdb experiment ID: 89499"	"mAdb experiment ID: 89500"	"mAdb experiment ID: 89504"	"mAdb experiment ID: 89508"	"mAdb experiment ID: 89509"	"mAdb experiment ID: 89510"	"mAdb experiment ID: 89726"	"mAdb experiment ID: 89749"	"mAdb experiment ID: 90127"	"mAdb experiment ID: 91239"	"mAdb experiment ID: 91248"	"mAdb experiment ID: 92487"	"mAdb experiment ID: 92490"	"mAdb experiment ID: 92491"	"mAdb experiment ID: 92501"	"mAdb experiment ID: 92509"	"mAdb experiment ID: 92562"	"mAdb experiment ID: 92563"	"mAdb experiment ID: 92578"	"mAdb experiment ID: 92581"	"mAdb experiment ID: 92604"	"mAdb experiment ID: 92606"	"mAdb experiment ID: 92621"	"mAdb experiment ID: 92681"	"mAdb experiment ID: 93169"	"mAdb experiment ID: 93170"	"mAdb experiment ID: 93173"	"mAdb experiment ID: 93175"	"mAdb experiment ID: 93177"	"mAdb experiment ID: 93178"	"mAdb experiment ID: 93181"	"mAdb experiment ID: 93185"	"mAdb experiment ID: 93187"	"mAdb experiment ID: 93649"	"mAdb experiment ID: 93668"	"mAdb experiment ID: 87747"	"mAdb experiment ID: 92573"	"mAdb experiment ID: 92574"	"mAdb experiment ID: 92577"	"mAdb experiment ID: 98343"
!Sample_data_processing	"MAS 5.0 Data Processing Protocol"	"MAS 5.0 Data Processing Protocol"	"MAS 5.0 Data Processing Protocol"	"MAS 5.0 Data Processing Protocol"	"MAS 5.0 Data Processing Protocol"	"MAS 5.0 Data Processing Protocol"	"MAS 5.0 Data Processing Protocol"	"MAS 5.0 Data Processing Protocol"	"MAS 5.0 Data Processing Protocol"	"MAS 5.0 Data Processing Protocol"	"MAS 5.0 Data Processing Protocol"	"MAS 5.0 Data Processing Protocol"	"MAS 5.0 Data Processing Protocol"	"MAS 5.0 Data Processing Protocol"	"MAS 5.0 Data Processing Protocol"	"MAS 5.0 Data Processing Protocol"	"MAS 5.0 Data Processing Protocol"	"MAS 5.0 Data Processing Protocol"	"MAS 5.0 Data Processing Protocol"	"MAS 5.0 Data Processing Protocol"	"MAS 5.0 Data Processing Protocol"	"MAS 5.0 Data Processing Protocol"	"MAS 5.0 Data Processing Protocol"	"MAS 5.0 Data Processing Protocol"	"MAS 5.0 Data Processing Protocol"	"MAS 5.0 Data Processing Protocol"	"MAS 5.0 Data Processing Protocol"	"MAS 5.0 Data Processing Protocol"	"MAS 5.0 Data Processing Protocol"	"MAS 5.0 Data Processing Protocol"	"MAS 5.0 Data Processing Protocol"	"MAS 5.0 Data Processing Protocol"	"MAS 5.0 Data Processing Protocol"	"MAS 5.0 Data Processing Protocol"	"MAS 5.0 Data Processing Protocol"	"MAS 5.0 Data Processing Protocol"	"MAS 5.0 Data Processing Protocol"	"MAS 5.0 Data Processing Protocol"	"MAS 5.0 Data Processing Protocol"	"MAS 5.0 Data Processing Protocol"	"MAS 5.0 Data Processing Protocol"	"MAS 5.0 Data Processing Protocol"	"MAS 5.0 Data Processing Protocol"	"MAS 5.0 Data Processing Protocol"	"MAS 5.0 Data Processing Protocol"	"MAS 5.0 Data Processing Protocol"	"MAS 5.0 Data Processing Protocol"	"MAS 5.0 Data Processing Protocol"	"MAS 5.0 Data Processing Protocol"	"MAS 5.0 Data Processing Protocol"	"MAS 5.0 Data Processing Protocol"	"MAS 5.0 Data Processing Protocol"	"MAS 5.0 Data Processing Protocol"	"MAS 5.0 Data Processing Protocol"	"MAS 5.0 Data Processing Protocol"	"MAS 5.0 Data Processing Protocol"	"MAS 5.0 Data Processing Protocol"	"MAS 5.0 Data Processing Protocol"	"MAS 5.0 Data Processing Protocol"	"MAS 5.0 Data Processing Protocol"	"MAS 5.0 Data Processing Protocol"	"MAS 5.0 Data Processing Protocol"	"MAS 5.0 Data Processing Protocol"	"MAS 5.0 Data Processing Protocol"	"MAS 5.0 Data Processing Protocol"	"MAS 5.0 Data Processing Protocol"	"MAS 5.0 Data Processing Protocol"	"MAS 5.0 Data Processing Protocol"	"MAS 5.0 Data Processing Protocol"	"MAS 5.0 Data Processing Protocol"	"MAS 5.0 Data Processing Protocol"	"MAS 5.0 Data Processing Protocol"	"MAS 5.0 Data Processing Protocol"	"MAS 5.0 Data Processing Protocol"	"MAS 5.0 Data Processing Protocol"	"MAS 5.0 Data Processing Protocol"	"MAS 5.0 Data Processing Protocol"	"MAS 5.0 Data Processing Protocol"	"MAS 5.0 Data Processing Protocol"	"MAS 5.0 Data Processing Protocol"	"MAS 5.0 Data Processing Protocol"	"MAS 5.0 Data Processing Protocol"	"MAS 5.0 Data Processing Protocol"	"MAS 5.0 Data Processing Protocol"	"MAS 5.0 Data Processing Protocol"	"MAS 5.0 Data Processing Protocol"	"MAS 5.0 Data Processing Protocol"	"MAS 5.0 Data Processing Protocol"	"MAS 5.0 Data Processing Protocol"	"MAS 5.0 Data Processing Protocol"	"MAS 5.0 Data Processing Protocol"	"MAS 5.0 Data Processing Protocol"	"MAS 5.0 Data Processing Protocol"	"MAS 5.0 Data Processing Protocol"	"MAS 5.0 Data Processing Protocol"	"MAS 5.0 Data Processing Protocol"	"MAS 5.0 Data Processing Protocol"	"MAS 5.0 Data Processing Protocol"	"MAS 5.0 Data Processing Protocol"	"MAS 5.0 Data Processing Protocol"	"MAS 5.0 Data Processing Protocol"	"MAS 5.0 Data Processing Protocol"	"MAS 5.0 Data Processing Protocol"	"MAS 5.0 Data Processing Protocol"	"MAS 5.0 Data Processing Protocol"	"MAS 5.0 Data Processing Protocol"	"MAS 5.0 Data Processing Protocol"	"MAS 5.0 Data Processing Protocol"	"MAS 5.0 Data Processing Protocol"	"MAS 5.0 Data Processing Protocol"	"MAS 5.0 Data Processing Protocol"	"MAS 5.0 Data Processing Protocol"	"MAS 5.0 Data Processing Protocol"	"MAS 5.0 Data Processing Protocol"	"MAS 5.0 Data Processing Protocol"	"MAS 5.0 Data Processing Protocol"	"MAS 5.0 Data Processing Protocol"	"MAS 5.0 Data Processing Protocol"	"MAS 5.0 Data Processing Protocol"
!Sample_data_processing	"Calculation Method: The data were analyzed with Microarray Suite version 5.0 (MAS 5.0) using Affymetrix default analysis settings and global scaling as normalization method. The trimmed mean target intensity of each array was arbitrarily set to 500."	"Calculation Method: The data were analyzed with Microarray Suite version 5.0 (MAS 5.0) using Affymetrix default analysis settings and global scaling as normalization method. The trimmed mean target intensity of each array was arbitrarily set to 500."	"Calculation Method: The data were analyzed with Microarray Suite version 5.0 (MAS 5.0) using Affymetrix default analysis settings and global scaling as normalization method. The trimmed mean target intensity of each array was arbitrarily set to 500."	"Calculation Method: The data were analyzed with Microarray Suite version 5.0 (MAS 5.0) using Affymetrix default analysis settings and global scaling as normalization method. The trimmed mean target intensity of each array was arbitrarily set to 500."	"Calculation Method: The data were analyzed with Microarray Suite version 5.0 (MAS 5.0) using Affymetrix default analysis settings and global scaling as normalization method. The trimmed mean target intensity of each array was arbitrarily set to 500."	"Calculation Method: The data were analyzed with Microarray Suite version 5.0 (MAS 5.0) using Affymetrix default analysis settings and global scaling as normalization method. The trimmed mean target intensity of each array was arbitrarily set to 500."	"Calculation Method: The data were analyzed with Microarray Suite version 5.0 (MAS 5.0) using Affymetrix default analysis settings and global scaling as normalization method. The trimmed mean target intensity of each array was arbitrarily set to 500."	"Calculation Method: The data were analyzed with Microarray Suite version 5.0 (MAS 5.0) using Affymetrix default analysis settings and global scaling as normalization method. The trimmed mean target intensity of each array was arbitrarily set to 500."	"Calculation Method: The data were analyzed with Microarray Suite version 5.0 (MAS 5.0) using Affymetrix default analysis settings and global scaling as normalization method. The trimmed mean target intensity of each array was arbitrarily set to 500."	"Calculation Method: The data were analyzed with Microarray Suite version 5.0 (MAS 5.0) using Affymetrix default analysis settings and global scaling as normalization method. The trimmed mean target intensity of each array was arbitrarily set to 500."	"Calculation Method: The data were analyzed with Microarray Suite version 5.0 (MAS 5.0) using Affymetrix default analysis settings and global scaling as normalization method. The trimmed mean target intensity of each array was arbitrarily set to 500."	"Calculation Method: The data were analyzed with Microarray Suite version 5.0 (MAS 5.0) using Affymetrix default analysis settings and global scaling as normalization method. The trimmed mean target intensity of each array was arbitrarily set to 500."	"Calculation Method: The data were analyzed with Microarray Suite version 5.0 (MAS 5.0) using Affymetrix default analysis settings and global scaling as normalization method. The trimmed mean target intensity of each array was arbitrarily set to 500."	"Calculation Method: The data were analyzed with Microarray Suite version 5.0 (MAS 5.0) using Affymetrix default analysis settings and global scaling as normalization method. The trimmed mean target intensity of each array was arbitrarily set to 500."	"Calculation Method: The data were analyzed with Microarray Suite version 5.0 (MAS 5.0) using Affymetrix default analysis settings and global scaling as normalization method. The trimmed mean target intensity of each array was arbitrarily set to 500."	"Calculation Method: The data were analyzed with Microarray Suite version 5.0 (MAS 5.0) using Affymetrix default analysis settings and global scaling as normalization method. The trimmed mean target intensity of each array was arbitrarily set to 500."	"Calculation Method: The data were analyzed with Microarray Suite version 5.0 (MAS 5.0) using Affymetrix default analysis settings and global scaling as normalization method. The trimmed mean target intensity of each array was arbitrarily set to 500."	"Calculation Method: The data were analyzed with Microarray Suite version 5.0 (MAS 5.0) using Affymetrix default analysis settings and global scaling as normalization method. The trimmed mean target intensity of each array was arbitrarily set to 500."	"Calculation Method: The data were analyzed with Microarray Suite version 5.0 (MAS 5.0) using Affymetrix default analysis settings and global scaling as normalization method. The trimmed mean target intensity of each array was arbitrarily set to 500."	"Calculation Method: The data were analyzed with Microarray Suite version 5.0 (MAS 5.0) using Affymetrix default analysis settings and global scaling as normalization method. The trimmed mean target intensity of each array was arbitrarily set to 500."	"Calculation Method: The data were analyzed with Microarray Suite version 5.0 (MAS 5.0) using Affymetrix default analysis settings and global scaling as normalization method. The trimmed mean target intensity of each array was arbitrarily set to 500."	"Calculation Method: The data were analyzed with Microarray Suite version 5.0 (MAS 5.0) using Affymetrix default analysis settings and global scaling as normalization method. The trimmed mean target intensity of each array was arbitrarily set to 500."	"Calculation Method: The data were analyzed with Microarray Suite version 5.0 (MAS 5.0) using Affymetrix default analysis settings and global scaling as normalization method. The trimmed mean target intensity of each array was arbitrarily set to 500."	"Calculation Method: The data were analyzed with Microarray Suite version 5.0 (MAS 5.0) using Affymetrix default analysis settings and global scaling as normalization method. The trimmed mean target intensity of each array was arbitrarily set to 500."	"Calculation Method: The data were analyzed with Microarray Suite version 5.0 (MAS 5.0) using Affymetrix default analysis settings and global scaling as normalization method. The trimmed mean target intensity of each array was arbitrarily set to 500."	"Calculation Method: The data were analyzed with Microarray Suite version 5.0 (MAS 5.0) using Affymetrix default analysis settings and global scaling as normalization method. The trimmed mean target intensity of each array was arbitrarily set to 500."	"Calculation Method: The data were analyzed with Microarray Suite version 5.0 (MAS 5.0) using Affymetrix default analysis settings and global scaling as normalization method. The trimmed mean target intensity of each array was arbitrarily set to 500."	"Calculation Method: The data were analyzed with Microarray Suite version 5.0 (MAS 5.0) using Affymetrix default analysis settings and global scaling as normalization method. The trimmed mean target intensity of each array was arbitrarily set to 500."	"Calculation Method: The data were analyzed with Microarray Suite version 5.0 (MAS 5.0) using Affymetrix default analysis settings and global scaling as normalization method. The trimmed mean target intensity of each array was arbitrarily set to 500."	"Calculation Method: The data were analyzed with Microarray Suite version 5.0 (MAS 5.0) using Affymetrix default analysis settings and global scaling as normalization method. The trimmed mean target intensity of each array was arbitrarily set to 500."	"Calculation Method: The data were analyzed with Microarray Suite version 5.0 (MAS 5.0) using Affymetrix default analysis settings and global scaling as normalization method. The trimmed mean target intensity of each array was arbitrarily set to 500."	"Calculation Method: The data were analyzed with Microarray Suite version 5.0 (MAS 5.0) using Affymetrix default analysis settings and global scaling as normalization method. The trimmed mean target intensity of each array was arbitrarily set to 500."	"Calculation Method: The data were analyzed with Microarray Suite version 5.0 (MAS 5.0) using Affymetrix default analysis settings and global scaling as normalization method. The trimmed mean target intensity of each array was arbitrarily set to 500."	"Calculation Method: The data were analyzed with Microarray Suite version 5.0 (MAS 5.0) using Affymetrix default analysis settings and global scaling as normalization method. The trimmed mean target intensity of each array was arbitrarily set to 500."	"Calculation Method: The data were analyzed with Microarray Suite version 5.0 (MAS 5.0) using Affymetrix default analysis settings and global scaling as normalization method. The trimmed mean target intensity of each array was arbitrarily set to 500."	"Calculation Method: The data were analyzed with Microarray Suite version 5.0 (MAS 5.0) using Affymetrix default analysis settings and global scaling as normalization method. The trimmed mean target intensity of each array was arbitrarily set to 500."	"Calculation Method: The data were analyzed with Microarray Suite version 5.0 (MAS 5.0) using Affymetrix default analysis settings and global scaling as normalization method. The trimmed mean target intensity of each array was arbitrarily set to 500."	"Calculation Method: The data were analyzed with Microarray Suite version 5.0 (MAS 5.0) using Affymetrix default analysis settings and global scaling as normalization method. The trimmed mean target intensity of each array was arbitrarily set to 500."	"Calculation Method: The data were analyzed with Microarray Suite version 5.0 (MAS 5.0) using Affymetrix default analysis settings and global scaling as normalization method. The trimmed mean target intensity of each array was arbitrarily set to 500."	"Calculation Method: The data were analyzed with Microarray Suite version 5.0 (MAS 5.0) using Affymetrix default analysis settings and global scaling as normalization method. The trimmed mean target intensity of each array was arbitrarily set to 500."	"Calculation Method: The data were analyzed with Microarray Suite version 5.0 (MAS 5.0) using Affymetrix default analysis settings and global scaling as normalization method. The trimmed mean target intensity of each array was arbitrarily set to 500."	"Calculation Method: The data were analyzed with Microarray Suite version 5.0 (MAS 5.0) using Affymetrix default analysis settings and global scaling as normalization method. The trimmed mean target intensity of each array was arbitrarily set to 500."	"Calculation Method: The data were analyzed with Microarray Suite version 5.0 (MAS 5.0) using Affymetrix default analysis settings and global scaling as normalization method. The trimmed mean target intensity of each array was arbitrarily set to 500."	"Calculation Method: The data were analyzed with Microarray Suite version 5.0 (MAS 5.0) using Affymetrix default analysis settings and global scaling as normalization method. The trimmed mean target intensity of each array was arbitrarily set to 500."	"Calculation Method: The data were analyzed with Microarray Suite version 5.0 (MAS 5.0) using Affymetrix default analysis settings and global scaling as normalization method. The trimmed mean target intensity of each array was arbitrarily set to 500."	"Calculation Method: The data were analyzed with Microarray Suite version 5.0 (MAS 5.0) using Affymetrix default analysis settings and global scaling as normalization method. The trimmed mean target intensity of each array was arbitrarily set to 500."	"Calculation Method: The data were analyzed with Microarray Suite version 5.0 (MAS 5.0) using Affymetrix default analysis settings and global scaling as normalization method. The trimmed mean target intensity of each array was arbitrarily set to 500."	"Calculation Method: The data were analyzed with Microarray Suite version 5.0 (MAS 5.0) using Affymetrix default analysis settings and global scaling as normalization method. The trimmed mean target intensity of each array was arbitrarily set to 500."	"Calculation Method: The data were analyzed with Microarray Suite version 5.0 (MAS 5.0) using Affymetrix default analysis settings and global scaling as normalization method. The trimmed mean target intensity of each array was arbitrarily set to 500."	"Calculation Method: The data were analyzed with Microarray Suite version 5.0 (MAS 5.0) using Affymetrix default analysis settings and global scaling as normalization method. The trimmed mean target intensity of each array was arbitrarily set to 500."	"Calculation Method: The data were analyzed with Microarray Suite version 5.0 (MAS 5.0) using Affymetrix default analysis settings and global scaling as normalization method. The trimmed mean target intensity of each array was arbitrarily set to 500."	"Calculation Method: The data were analyzed with Microarray Suite version 5.0 (MAS 5.0) using Affymetrix default analysis settings and global scaling as normalization method. The trimmed mean target intensity of each array was arbitrarily set to 500."	"Calculation Method: The data were analyzed with Microarray Suite version 5.0 (MAS 5.0) using Affymetrix default analysis settings and global scaling as normalization method. The trimmed mean target intensity of each array was arbitrarily set to 500."	"Calculation Method: The data were analyzed with Microarray Suite version 5.0 (MAS 5.0) using Affymetrix default analysis settings and global scaling as normalization method. The trimmed mean target intensity of each array was arbitrarily set to 500."	"Calculation Method: The data were analyzed with Microarray Suite version 5.0 (MAS 5.0) using Affymetrix default analysis settings and global scaling as normalization method. The trimmed mean target intensity of each array was arbitrarily set to 500."	"Calculation Method: The data were analyzed with Microarray Suite version 5.0 (MAS 5.0) using Affymetrix default analysis settings and global scaling as normalization method. The trimmed mean target intensity of each array was arbitrarily set to 500."	"Calculation Method: The data were analyzed with Microarray Suite version 5.0 (MAS 5.0) using Affymetrix default analysis settings and global scaling as normalization method. The trimmed mean target intensity of each array was arbitrarily set to 500."	"Calculation Method: The data were analyzed with Microarray Suite version 5.0 (MAS 5.0) using Affymetrix default analysis settings and global scaling as normalization method. The trimmed mean target intensity of each array was arbitrarily set to 500."	"Calculation Method: The data were analyzed with Microarray Suite version 5.0 (MAS 5.0) using Affymetrix default analysis settings and global scaling as normalization method. The trimmed mean target intensity of each array was arbitrarily set to 500."	"Calculation Method: The data were analyzed with Microarray Suite version 5.0 (MAS 5.0) using Affymetrix default analysis settings and global scaling as normalization method. The trimmed mean target intensity of each array was arbitrarily set to 500."	"Calculation Method: The data were analyzed with Microarray Suite version 5.0 (MAS 5.0) using Affymetrix default analysis settings and global scaling as normalization method. The trimmed mean target intensity of each array was arbitrarily set to 500."	"Calculation Method: The data were analyzed with Microarray Suite version 5.0 (MAS 5.0) using Affymetrix default analysis settings and global scaling as normalization method. The trimmed mean target intensity of each array was arbitrarily set to 500."	"Calculation Method: The data were analyzed with Microarray Suite version 5.0 (MAS 5.0) using Affymetrix default analysis settings and global scaling as normalization method. The trimmed mean target intensity of each array was arbitrarily set to 500."	"Calculation Method: The data were analyzed with Microarray Suite version 5.0 (MAS 5.0) using Affymetrix default analysis settings and global scaling as normalization method. The trimmed mean target intensity of each array was arbitrarily set to 500."	"Calculation Method: The data were analyzed with Microarray Suite version 5.0 (MAS 5.0) using Affymetrix default analysis settings and global scaling as normalization method. The trimmed mean target intensity of each array was arbitrarily set to 500."	"Calculation Method: The data were analyzed with Microarray Suite version 5.0 (MAS 5.0) using Affymetrix default analysis settings and global scaling as normalization method. The trimmed mean target intensity of each array was arbitrarily set to 500."	"Calculation Method: The data were analyzed with Microarray Suite version 5.0 (MAS 5.0) using Affymetrix default analysis settings and global scaling as normalization method. The trimmed mean target intensity of each array was arbitrarily set to 500."	"Calculation Method: The data were analyzed with Microarray Suite version 5.0 (MAS 5.0) using Affymetrix default analysis settings and global scaling as normalization method. The trimmed mean target intensity of each array was arbitrarily set to 500."	"Calculation Method: The data were analyzed with Microarray Suite version 5.0 (MAS 5.0) using Affymetrix default analysis settings and global scaling as normalization method. The trimmed mean target intensity of each array was arbitrarily set to 500."	"Calculation Method: The data were analyzed with Microarray Suite version 5.0 (MAS 5.0) using Affymetrix default analysis settings and global scaling as normalization method. The trimmed mean target intensity of each array was arbitrarily set to 500."	"Calculation Method: The data were analyzed with Microarray Suite version 5.0 (MAS 5.0) using Affymetrix default analysis settings and global scaling as normalization method. The trimmed mean target intensity of each array was arbitrarily set to 500."	"Calculation Method: The data were analyzed with Microarray Suite version 5.0 (MAS 5.0) using Affymetrix default analysis settings and global scaling as normalization method. The trimmed mean target intensity of each array was arbitrarily set to 500."	"Calculation Method: The data were analyzed with Microarray Suite version 5.0 (MAS 5.0) using Affymetrix default analysis settings and global scaling as normalization method. The trimmed mean target intensity of each array was arbitrarily set to 500."	"Calculation Method: The data were analyzed with Microarray Suite version 5.0 (MAS 5.0) using Affymetrix default analysis settings and global scaling as normalization method. The trimmed mean target intensity of each array was arbitrarily set to 500."	"Calculation Method: The data were analyzed with Microarray Suite version 5.0 (MAS 5.0) using Affymetrix default analysis settings and global scaling as normalization method. The trimmed mean target intensity of each array was arbitrarily set to 500."	"Calculation Method: The data were analyzed with Microarray Suite version 5.0 (MAS 5.0) using Affymetrix default analysis settings and global scaling as normalization method. The trimmed mean target intensity of each array was arbitrarily set to 500."	"Calculation Method: The data were analyzed with Microarray Suite version 5.0 (MAS 5.0) using Affymetrix default analysis settings and global scaling as normalization method. The trimmed mean target intensity of each array was arbitrarily set to 500."	"Calculation Method: The data were analyzed with Microarray Suite version 5.0 (MAS 5.0) using Affymetrix default analysis settings and global scaling as normalization method. The trimmed mean target intensity of each array was arbitrarily set to 500."	"Calculation Method: The data were analyzed with Microarray Suite version 5.0 (MAS 5.0) using Affymetrix default analysis settings and global scaling as normalization method. The trimmed mean target intensity of each array was arbitrarily set to 500."	"Calculation Method: The data were analyzed with Microarray Suite version 5.0 (MAS 5.0) using Affymetrix default analysis settings and global scaling as normalization method. The trimmed mean target intensity of each array was arbitrarily set to 500."	"Calculation Method: The data were analyzed with Microarray Suite version 5.0 (MAS 5.0) using Affymetrix default analysis settings and global scaling as normalization method. The trimmed mean target intensity of each array was arbitrarily set to 500."	"Calculation Method: The data were analyzed with Microarray Suite version 5.0 (MAS 5.0) using Affymetrix default analysis settings and global scaling as normalization method. The trimmed mean target intensity of each array was arbitrarily set to 500."	"Calculation Method: The data were analyzed with Microarray Suite version 5.0 (MAS 5.0) using Affymetrix default analysis settings and global scaling as normalization method. The trimmed mean target intensity of each array was arbitrarily set to 500."	"Calculation Method: The data were analyzed with Microarray Suite version 5.0 (MAS 5.0) using Affymetrix default analysis settings and global scaling as normalization method. The trimmed mean target intensity of each array was arbitrarily set to 500."	"Calculation Method: The data were analyzed with Microarray Suite version 5.0 (MAS 5.0) using Affymetrix default analysis settings and global scaling as normalization method. The trimmed mean target intensity of each array was arbitrarily set to 500."	"Calculation Method: The data were analyzed with Microarray Suite version 5.0 (MAS 5.0) using Affymetrix default analysis settings and global scaling as normalization method. The trimmed mean target intensity of each array was arbitrarily set to 500."	"Calculation Method: The data were analyzed with Microarray Suite version 5.0 (MAS 5.0) using Affymetrix default analysis settings and global scaling as normalization method. The trimmed mean target intensity of each array was arbitrarily set to 500."	"Calculation Method: The data were analyzed with Microarray Suite version 5.0 (MAS 5.0) using Affymetrix default analysis settings and global scaling as normalization method. The trimmed mean target intensity of each array was arbitrarily set to 500."	"Calculation Method: The data were analyzed with Microarray Suite version 5.0 (MAS 5.0) using Affymetrix default analysis settings and global scaling as normalization method. The trimmed mean target intensity of each array was arbitrarily set to 500."	"Calculation Method: The data were analyzed with Microarray Suite version 5.0 (MAS 5.0) using Affymetrix default analysis settings and global scaling as normalization method. The trimmed mean target intensity of each array was arbitrarily set to 500."	"Calculation Method: The data were analyzed with Microarray Suite version 5.0 (MAS 5.0) using Affymetrix default analysis settings and global scaling as normalization method. The trimmed mean target intensity of each array was arbitrarily set to 500."	"Calculation Method: The data were analyzed with Microarray Suite version 5.0 (MAS 5.0) using Affymetrix default analysis settings and global scaling as normalization method. The trimmed mean target intensity of each array was arbitrarily set to 500."	"Calculation Method: The data were analyzed with Microarray Suite version 5.0 (MAS 5.0) using Affymetrix default analysis settings and global scaling as normalization method. The trimmed mean target intensity of each array was arbitrarily set to 500."	"Calculation Method: The data were analyzed with Microarray Suite version 5.0 (MAS 5.0) using Affymetrix default analysis settings and global scaling as normalization method. The trimmed mean target intensity of each array was arbitrarily set to 500."	"Calculation Method: The data were analyzed with Microarray Suite version 5.0 (MAS 5.0) using Affymetrix default analysis settings and global scaling as normalization method. The trimmed mean target intensity of each array was arbitrarily set to 500."	"Calculation Method: The data were analyzed with Microarray Suite version 5.0 (MAS 5.0) using Affymetrix default analysis settings and global scaling as normalization method. The trimmed mean target intensity of each array was arbitrarily set to 500."	"Calculation Method: The data were analyzed with Microarray Suite version 5.0 (MAS 5.0) using Affymetrix default analysis settings and global scaling as normalization method. The trimmed mean target intensity of each array was arbitrarily set to 500."	"Calculation Method: The data were analyzed with Microarray Suite version 5.0 (MAS 5.0) using Affymetrix default analysis settings and global scaling as normalization method. The trimmed mean target intensity of each array was arbitrarily set to 500."	"Calculation Method: The data were analyzed with Microarray Suite version 5.0 (MAS 5.0) using Affymetrix default analysis settings and global scaling as normalization method. The trimmed mean target intensity of each array was arbitrarily set to 500."	"Calculation Method: The data were analyzed with Microarray Suite version 5.0 (MAS 5.0) using Affymetrix default analysis settings and global scaling as normalization method. The trimmed mean target intensity of each array was arbitrarily set to 500."	"Calculation Method: The data were analyzed with Microarray Suite version 5.0 (MAS 5.0) using Affymetrix default analysis settings and global scaling as normalization method. The trimmed mean target intensity of each array was arbitrarily set to 500."	"Calculation Method: The data were analyzed with Microarray Suite version 5.0 (MAS 5.0) using Affymetrix default analysis settings and global scaling as normalization method. The trimmed mean target intensity of each array was arbitrarily set to 500."	"Calculation Method: The data were analyzed with Microarray Suite version 5.0 (MAS 5.0) using Affymetrix default analysis settings and global scaling as normalization method. The trimmed mean target intensity of each array was arbitrarily set to 500."	"Calculation Method: The data were analyzed with Microarray Suite version 5.0 (MAS 5.0) using Affymetrix default analysis settings and global scaling as normalization method. The trimmed mean target intensity of each array was arbitrarily set to 500."	"Calculation Method: The data were analyzed with Microarray Suite version 5.0 (MAS 5.0) using Affymetrix default analysis settings and global scaling as normalization method. The trimmed mean target intensity of each array was arbitrarily set to 500."	"Calculation Method: The data were analyzed with Microarray Suite version 5.0 (MAS 5.0) using Affymetrix default analysis settings and global scaling as normalization method. The trimmed mean target intensity of each array was arbitrarily set to 500."	"Calculation Method: The data were analyzed with Microarray Suite version 5.0 (MAS 5.0) using Affymetrix default analysis settings and global scaling as normalization method. The trimmed mean target intensity of each array was arbitrarily set to 500."	"Calculation Method: The data were analyzed with Microarray Suite version 5.0 (MAS 5.0) using Affymetrix default analysis settings and global scaling as normalization method. The trimmed mean target intensity of each array was arbitrarily set to 500."	"Calculation Method: The data were analyzed with Microarray Suite version 5.0 (MAS 5.0) using Affymetrix default analysis settings and global scaling as normalization method. The trimmed mean target intensity of each array was arbitrarily set to 500."	"Calculation Method: The data were analyzed with Microarray Suite version 5.0 (MAS 5.0) using Affymetrix default analysis settings and global scaling as normalization method. The trimmed mean target intensity of each array was arbitrarily set to 500."	"Calculation Method: The data were analyzed with Microarray Suite version 5.0 (MAS 5.0) using Affymetrix default analysis settings and global scaling as normalization method. The trimmed mean target intensity of each array was arbitrarily set to 500."	"Calculation Method: The data were analyzed with Microarray Suite version 5.0 (MAS 5.0) using Affymetrix default analysis settings and global scaling as normalization method. The trimmed mean target intensity of each array was arbitrarily set to 500."	"Calculation Method: The data were analyzed with Microarray Suite version 5.0 (MAS 5.0) using Affymetrix default analysis settings and global scaling as normalization method. The trimmed mean target intensity of each array was arbitrarily set to 500."	"Calculation Method: The data were analyzed with Microarray Suite version 5.0 (MAS 5.0) using Affymetrix default analysis settings and global scaling as normalization method. The trimmed mean target intensity of each array was arbitrarily set to 500."	"Calculation Method: The data were analyzed with Microarray Suite version 5.0 (MAS 5.0) using Affymetrix default analysis settings and global scaling as normalization method. The trimmed mean target intensity of each array was arbitrarily set to 500."	"Calculation Method: The data were analyzed with Microarray Suite version 5.0 (MAS 5.0) using Affymetrix default analysis settings and global scaling as normalization method. The trimmed mean target intensity of each array was arbitrarily set to 500."	"Calculation Method: The data were analyzed with Microarray Suite version 5.0 (MAS 5.0) using Affymetrix default analysis settings and global scaling as normalization method. The trimmed mean target intensity of each array was arbitrarily set to 500."	"Calculation Method: The data were analyzed with Microarray Suite version 5.0 (MAS 5.0) using Affymetrix default analysis settings and global scaling as normalization method. The trimmed mean target intensity of each array was arbitrarily set to 500."	"Calculation Method: The data were analyzed with Microarray Suite version 5.0 (MAS 5.0) using Affymetrix default analysis settings and global scaling as normalization method. The trimmed mean target intensity of each array was arbitrarily set to 500."
!Sample_platform_id	"GPL570"	"GPL570"	"GPL570"	"GPL570"	"GPL570"	"GPL570"	"GPL570"	"GPL570"	"GPL570"	"GPL570"	"GPL570"	"GPL570"	"GPL570"	"GPL570"	"GPL570"	"GPL570"	"GPL570"	"GPL570"	"GPL570"	"GPL570"	"GPL570"	"GPL570"	"GPL570"	"GPL570"	"GPL570"	"GPL570"	"GPL570"	"GPL570"	"GPL570"	"GPL570"	"GPL570"	"GPL570"	"GPL570"	"GPL570"	"GPL570"	"GPL570"	"GPL570"	"GPL570"	"GPL570"	"GPL570"	"GPL570"	"GPL570"	"GPL570"	"GPL570"	"GPL570"	"GPL570"	"GPL570"	"GPL570"	"GPL570"	"GPL570"	"GPL570"	"GPL570"	"GPL570"	"GPL570"	"GPL570"	"GPL570"	"GPL570"	"GPL570"	"GPL570"	"GPL570"	"GPL570"	"GPL570"	"GPL570"	"GPL570"	"GPL570"	"GPL570"	"GPL570"	"GPL570"	"GPL570"	"GPL570"	"GPL570"	"GPL570"	"GPL570"	"GPL570"	"GPL570"	"GPL570"	"GPL570"	"GPL570"	"GPL570"	"GPL570"	"GPL570"	"GPL570"	"GPL570"	"GPL570"	"GPL570"	"GPL570"	"GPL570"	"GPL570"	"GPL570"	"GPL570"	"GPL570"	"GPL570"	"GPL570"	"GPL570"	"GPL570"	"GPL570"	"GPL570"	"GPL570"	"GPL570"	"GPL570"	"GPL570"	"GPL570"	"GPL570"	"GPL570"	"GPL570"	"GPL570"	"GPL570"	"GPL570"	"GPL570"	"GPL570"	"GPL570"	"GPL570"	"GPL570"	"GPL570"	"GPL570"	"GPL570"	"GPL570"	"GPL570"	"GPL570"
!Sample_contact_name	"Louis,M.,Staudt"	"Louis,M.,Staudt"	"Louis,M.,Staudt"	"Louis,M.,Staudt"	"Louis,M.,Staudt"	"Louis,M.,Staudt"	"Louis,M.,Staudt"	"Louis,M.,Staudt"	"Louis,M.,Staudt"	"Louis,M.,Staudt"	"Louis,M.,Staudt"	"Louis,M.,Staudt"	"Louis,M.,Staudt"	"Louis,M.,Staudt"	"Louis,M.,Staudt"	"Louis,M.,Staudt"	"Louis,M.,Staudt"	"Louis,M.,Staudt"	"Louis,M.,Staudt"	"Louis,M.,Staudt"	"Louis,M.,Staudt"	"Louis,M.,Staudt"	"Louis,M.,Staudt"	"Louis,M.,Staudt"	"Louis,M.,Staudt"	"Louis,M.,Staudt"	"Louis,M.,Staudt"	"Louis,M.,Staudt"	"Louis,M.,Staudt"	"Louis,M.,Staudt"	"Louis,M.,Staudt"	"Louis,M.,Staudt"	"Louis,M.,Staudt"	"Louis,M.,Staudt"	"Louis,M.,Staudt"	"Louis,M.,Staudt"	"Louis,M.,Staudt"	"Louis,M.,Staudt"	"Louis,M.,Staudt"	"Louis,M.,Staudt"	"Louis,M.,Staudt"	"Louis,M.,Staudt"	"Louis,M.,Staudt"	"Louis,M.,Staudt"	"Louis,M.,Staudt"	"Louis,M.,Staudt"	"Louis,M.,Staudt"	"Louis,M.,Staudt"	"Louis,M.,Staudt"	"Louis,M.,Staudt"	"Louis,M.,Staudt"	"Louis,M.,Staudt"	"Louis,M.,Staudt"	"Louis,M.,Staudt"	"Louis,M.,Staudt"	"Louis,M.,Staudt"	"Louis,M.,Staudt"	"Louis,M.,Staudt"	"Louis,M.,Staudt"	"Louis,M.,Staudt"	"Louis,M.,Staudt"	"Louis,M.,Staudt"	"Louis,M.,Staudt"	"Louis,M.,Staudt"	"Louis,M.,Staudt"	"Louis,M.,Staudt"	"Louis,M.,Staudt"	"Louis,M.,Staudt"	"Louis,M.,Staudt"	"Louis,M.,Staudt"	"Louis,M.,Staudt"	"Louis,M.,Staudt"	"Louis,M.,Staudt"	"Louis,M.,Staudt"	"Louis,M.,Staudt"	"Louis,M.,Staudt"	"Louis,M.,Staudt"	"Louis,M.,Staudt"	"Louis,M.,Staudt"	"Louis,M.,Staudt"	"Louis,M.,Staudt"	"Louis,M.,Staudt"	"Louis,M.,Staudt"	"Louis,M.,Staudt"	"Louis,M.,Staudt"	"Louis,M.,Staudt"	"Louis,M.,Staudt"	"Louis,M.,Staudt"	"Louis,M.,Staudt"	"Louis,M.,Staudt"	"Louis,M.,Staudt"	"Louis,M.,Staudt"	"Louis,M.,Staudt"	"Louis,M.,Staudt"	"Louis,M.,Staudt"	"Louis,M.,Staudt"	"Louis,M.,Staudt"	"Louis,M.,Staudt"	"Louis,M.,Staudt"	"Louis,M.,Staudt"	"Louis,M.,Staudt"	"Louis,M.,Staudt"	"Louis,M.,Staudt"	"Louis,M.,Staudt"	"Louis,M.,Staudt"	"Louis,M.,Staudt"	"Louis,M.,Staudt"	"Louis,M.,Staudt"	"Louis,M.,Staudt"	"Louis,M.,Staudt"	"Louis,M.,Staudt"	"Louis,M.,Staudt"	"Louis,M.,Staudt"	"Louis,M.,Staudt"	"Louis,M.,Staudt"	"Louis,M.,Staudt"	"Louis,M.,Staudt"	"Louis,M.,Staudt"	"Louis,M.,Staudt"
!Sample_contact_email	"lstaudt@mail.nih.gov"	"lstaudt@mail.nih.gov"	"lstaudt@mail.nih.gov"	"lstaudt@mail.nih.gov"	"lstaudt@mail.nih.gov"	"lstaudt@mail.nih.gov"	"lstaudt@mail.nih.gov"	"lstaudt@mail.nih.gov"	"lstaudt@mail.nih.gov"	"lstaudt@mail.nih.gov"	"lstaudt@mail.nih.gov"	"lstaudt@mail.nih.gov"	"lstaudt@mail.nih.gov"	"lstaudt@mail.nih.gov"	"lstaudt@mail.nih.gov"	"lstaudt@mail.nih.gov"	"lstaudt@mail.nih.gov"	"lstaudt@mail.nih.gov"	"lstaudt@mail.nih.gov"	"lstaudt@mail.nih.gov"	"lstaudt@mail.nih.gov"	"lstaudt@mail.nih.gov"	"lstaudt@mail.nih.gov"	"lstaudt@mail.nih.gov"	"lstaudt@mail.nih.gov"	"lstaudt@mail.nih.gov"	"lstaudt@mail.nih.gov"	"lstaudt@mail.nih.gov"	"lstaudt@mail.nih.gov"	"lstaudt@mail.nih.gov"	"lstaudt@mail.nih.gov"	"lstaudt@mail.nih.gov"	"lstaudt@mail.nih.gov"	"lstaudt@mail.nih.gov"	"lstaudt@mail.nih.gov"	"lstaudt@mail.nih.gov"	"lstaudt@mail.nih.gov"	"lstaudt@mail.nih.gov"	"lstaudt@mail.nih.gov"	"lstaudt@mail.nih.gov"	"lstaudt@mail.nih.gov"	"lstaudt@mail.nih.gov"	"lstaudt@mail.nih.gov"	"lstaudt@mail.nih.gov"	"lstaudt@mail.nih.gov"	"lstaudt@mail.nih.gov"	"lstaudt@mail.nih.gov"	"lstaudt@mail.nih.gov"	"lstaudt@mail.nih.gov"	"lstaudt@mail.nih.gov"	"lstaudt@mail.nih.gov"	"lstaudt@mail.nih.gov"	"lstaudt@mail.nih.gov"	"lstaudt@mail.nih.gov"	"lstaudt@mail.nih.gov"	"lstaudt@mail.nih.gov"	"lstaudt@mail.nih.gov"	"lstaudt@mail.nih.gov"	"lstaudt@mail.nih.gov"	"lstaudt@mail.nih.gov"	"lstaudt@mail.nih.gov"	"lstaudt@mail.nih.gov"	"lstaudt@mail.nih.gov"	"lstaudt@mail.nih.gov"	"lstaudt@mail.nih.gov"	"lstaudt@mail.nih.gov"	"lstaudt@mail.nih.gov"	"lstaudt@mail.nih.gov"	"lstaudt@mail.nih.gov"	"lstaudt@mail.nih.gov"	"lstaudt@mail.nih.gov"	"lstaudt@mail.nih.gov"	"lstaudt@mail.nih.gov"	"lstaudt@mail.nih.gov"	"lstaudt@mail.nih.gov"	"lstaudt@mail.nih.gov"	"lstaudt@mail.nih.gov"	"lstaudt@mail.nih.gov"	"lstaudt@mail.nih.gov"	"lstaudt@mail.nih.gov"	"lstaudt@mail.nih.gov"	"lstaudt@mail.nih.gov"	"lstaudt@mail.nih.gov"	"lstaudt@mail.nih.gov"	"lstaudt@mail.nih.gov"	"lstaudt@mail.nih.gov"	"lstaudt@mail.nih.gov"	"lstaudt@mail.nih.gov"	"lstaudt@mail.nih.gov"	"lstaudt@mail.nih.gov"	"lstaudt@mail.nih.gov"	"lstaudt@mail.nih.gov"	"lstaudt@mail.nih.gov"	"lstaudt@mail.nih.gov"	"lstaudt@mail.nih.gov"	"lstaudt@mail.nih.gov"	"lstaudt@mail.nih.gov"	"lstaudt@mail.nih.gov"	"lstaudt@mail.nih.gov"	"lstaudt@mail.nih.gov"	"lstaudt@mail.nih.gov"	"lstaudt@mail.nih.gov"	"lstaudt@mail.nih.gov"	"lstaudt@mail.nih.gov"	"lstaudt@mail.nih.gov"	"lstaudt@mail.nih.gov"	"lstaudt@mail.nih.gov"	"lstaudt@mail.nih.gov"	"lstaudt@mail.nih.gov"	"lstaudt@mail.nih.gov"	"lstaudt@mail.nih.gov"	"lstaudt@mail.nih.gov"	"lstaudt@mail.nih.gov"	"lstaudt@mail.nih.gov"	"lstaudt@mail.nih.gov"	"lstaudt@mail.nih.gov"	"lstaudt@mail.nih.gov"	"lstaudt@mail.nih.gov"	"lstaudt@mail.nih.gov"
!Sample_contact_phone	"301-402-1892"	"301-402-1892"	"301-402-1892"	"301-402-1892"	"301-402-1892"	"301-402-1892"	"301-402-1892"	"301-402-1892"	"301-402-1892"	"301-402-1892"	"301-402-1892"	"301-402-1892"	"301-402-1892"	"301-402-1892"	"301-402-1892"	"301-402-1892"	"301-402-1892"	"301-402-1892"	"301-402-1892"	"301-402-1892"	"301-402-1892"	"301-402-1892"	"301-402-1892"	"301-402-1892"	"301-402-1892"	"301-402-1892"	"301-402-1892"	"301-402-1892"	"301-402-1892"	"301-402-1892"	"301-402-1892"	"301-402-1892"	"301-402-1892"	"301-402-1892"	"301-402-1892"	"301-402-1892"	"301-402-1892"	"301-402-1892"	"301-402-1892"	"301-402-1892"	"301-402-1892"	"301-402-1892"	"301-402-1892"	"301-402-1892"	"301-402-1892"	"301-402-1892"	"301-402-1892"	"301-402-1892"	"301-402-1892"	"301-402-1892"	"301-402-1892"	"301-402-1892"	"301-402-1892"	"301-402-1892"	"301-402-1892"	"301-402-1892"	"301-402-1892"	"301-402-1892"	"301-402-1892"	"301-402-1892"	"301-402-1892"	"301-402-1892"	"301-402-1892"	"301-402-1892"	"301-402-1892"	"301-402-1892"	"301-402-1892"	"301-402-1892"	"301-402-1892"	"301-402-1892"	"301-402-1892"	"301-402-1892"	"301-402-1892"	"301-402-1892"	"301-402-1892"	"301-402-1892"	"301-402-1892"	"301-402-1892"	"301-402-1892"	"301-402-1892"	"301-402-1892"	"301-402-1892"	"301-402-1892"	"301-402-1892"	"301-402-1892"	"301-402-1892"	"301-402-1892"	"301-402-1892"	"301-402-1892"	"301-402-1892"	"301-402-1892"	"301-402-1892"	"301-402-1892"	"301-402-1892"	"301-402-1892"	"301-402-1892"	"301-402-1892"	"301-402-1892"	"301-402-1892"	"301-402-1892"	"301-402-1892"	"301-402-1892"	"301-402-1892"	"301-402-1892"	"301-402-1892"	"301-402-1892"	"301-402-1892"	"301-402-1892"	"301-402-1892"	"301-402-1892"	"301-402-1892"	"301-402-1892"	"301-402-1892"	"301-402-1892"	"301-402-1892"	"301-402-1892"	"301-402-1892"	"301-402-1892"	"301-402-1892"
!Sample_contact_laboratory	"Louis M Staudt"	"Louis M Staudt"	"Louis M Staudt"	"Louis M Staudt"	"Louis M Staudt"	"Louis M Staudt"	"Louis M Staudt"	"Louis M Staudt"	"Louis M Staudt"	"Louis M Staudt"	"Louis M Staudt"	"Louis M Staudt"	"Louis M Staudt"	"Louis M Staudt"	"Louis M Staudt"	"Louis M Staudt"	"Louis M Staudt"	"Louis M Staudt"	"Louis M Staudt"	"Louis M Staudt"	"Louis M Staudt"	"Louis M Staudt"	"Louis M Staudt"	"Louis M Staudt"	"Louis M Staudt"	"Louis M Staudt"	"Louis M Staudt"	"Louis M Staudt"	"Louis M Staudt"	"Louis M Staudt"	"Louis M Staudt"	"Louis M Staudt"	"Louis M Staudt"	"Louis M Staudt"	"Louis M Staudt"	"Louis M Staudt"	"Louis M Staudt"	"Louis M Staudt"	"Louis M Staudt"	"Louis M Staudt"	"Louis M Staudt"	"Louis M Staudt"	"Louis M Staudt"	"Louis M Staudt"	"Louis M Staudt"	"Louis M Staudt"	"Louis M Staudt"	"Louis M Staudt"	"Louis M Staudt"	"Louis M Staudt"	"Louis M Staudt"	"Louis M Staudt"	"Louis M Staudt"	"Louis M Staudt"	"Louis M Staudt"	"Louis M Staudt"	"Louis M Staudt"	"Louis M Staudt"	"Louis M Staudt"	"Louis M Staudt"	"Louis M Staudt"	"Louis M Staudt"	"Louis M Staudt"	"Louis M Staudt"	"Louis M Staudt"	"Louis M Staudt"	"Louis M Staudt"	"Louis M Staudt"	"Louis M Staudt"	"Louis M Staudt"	"Louis M Staudt"	"Louis M Staudt"	"Louis M Staudt"	"Louis M Staudt"	"Louis M Staudt"	"Louis M Staudt"	"Louis M Staudt"	"Louis M Staudt"	"Louis M Staudt"	"Louis M Staudt"	"Louis M Staudt"	"Louis M Staudt"	"Louis M Staudt"	"Louis M Staudt"	"Louis M Staudt"	"Louis M Staudt"	"Louis M Staudt"	"Louis M Staudt"	"Louis M Staudt"	"Louis M Staudt"	"Louis M Staudt"	"Louis M Staudt"	"Louis M Staudt"	"Louis M Staudt"	"Louis M Staudt"	"Louis M Staudt"	"Louis M Staudt"	"Louis M Staudt"	"Louis M Staudt"	"Louis M Staudt"	"Louis M Staudt"	"Louis M Staudt"	"Louis M Staudt"	"Louis M Staudt"	"Louis M Staudt"	"Louis M Staudt"	"Louis M Staudt"	"Louis M Staudt"	"Louis M Staudt"	"Louis M Staudt"	"Louis M Staudt"	"Louis M Staudt"	"Louis M Staudt"	"Louis M Staudt"	"Louis M Staudt"	"Louis M Staudt"	"Louis M Staudt"	"Louis M Staudt"	"Louis M Staudt"
!Sample_contact_department	"Lymphoid Malignancies Branch"	"Lymphoid Malignancies Branch"	"Lymphoid Malignancies Branch"	"Lymphoid Malignancies Branch"	"Lymphoid Malignancies Branch"	"Lymphoid Malignancies Branch"	"Lymphoid Malignancies Branch"	"Lymphoid Malignancies Branch"	"Lymphoid Malignancies Branch"	"Lymphoid Malignancies Branch"	"Lymphoid Malignancies Branch"	"Lymphoid Malignancies Branch"	"Lymphoid Malignancies Branch"	"Lymphoid Malignancies Branch"	"Lymphoid Malignancies Branch"	"Lymphoid Malignancies Branch"	"Lymphoid Malignancies Branch"	"Lymphoid Malignancies Branch"	"Lymphoid Malignancies Branch"	"Lymphoid Malignancies Branch"	"Lymphoid Malignancies Branch"	"Lymphoid Malignancies Branch"	"Lymphoid Malignancies Branch"	"Lymphoid Malignancies Branch"	"Lymphoid Malignancies Branch"	"Lymphoid Malignancies Branch"	"Lymphoid Malignancies Branch"	"Lymphoid Malignancies Branch"	"Lymphoid Malignancies Branch"	"Lymphoid Malignancies Branch"	"Lymphoid Malignancies Branch"	"Lymphoid Malignancies Branch"	"Lymphoid Malignancies Branch"	"Lymphoid Malignancies Branch"	"Lymphoid Malignancies Branch"	"Lymphoid Malignancies Branch"	"Lymphoid Malignancies Branch"	"Lymphoid Malignancies Branch"	"Lymphoid Malignancies Branch"	"Lymphoid Malignancies Branch"	"Lymphoid Malignancies Branch"	"Lymphoid Malignancies Branch"	"Lymphoid Malignancies Branch"	"Lymphoid Malignancies Branch"	"Lymphoid Malignancies Branch"	"Lymphoid Malignancies Branch"	"Lymphoid Malignancies Branch"	"Lymphoid Malignancies Branch"	"Lymphoid Malignancies Branch"	"Lymphoid Malignancies Branch"	"Lymphoid Malignancies Branch"	"Lymphoid Malignancies Branch"	"Lymphoid Malignancies Branch"	"Lymphoid Malignancies Branch"	"Lymphoid Malignancies Branch"	"Lymphoid Malignancies Branch"	"Lymphoid Malignancies Branch"	"Lymphoid Malignancies Branch"	"Lymphoid Malignancies Branch"	"Lymphoid Malignancies Branch"	"Lymphoid Malignancies Branch"	"Lymphoid Malignancies Branch"	"Lymphoid Malignancies Branch"	"Lymphoid Malignancies Branch"	"Lymphoid Malignancies Branch"	"Lymphoid Malignancies Branch"	"Lymphoid Malignancies Branch"	"Lymphoid Malignancies Branch"	"Lymphoid Malignancies Branch"	"Lymphoid Malignancies Branch"	"Lymphoid Malignancies Branch"	"Lymphoid Malignancies Branch"	"Lymphoid Malignancies Branch"	"Lymphoid Malignancies Branch"	"Lymphoid Malignancies Branch"	"Lymphoid Malignancies Branch"	"Lymphoid Malignancies Branch"	"Lymphoid Malignancies Branch"	"Lymphoid Malignancies Branch"	"Lymphoid Malignancies Branch"	"Lymphoid Malignancies Branch"	"Lymphoid Malignancies Branch"	"Lymphoid Malignancies Branch"	"Lymphoid Malignancies Branch"	"Lymphoid Malignancies Branch"	"Lymphoid Malignancies Branch"	"Lymphoid Malignancies Branch"	"Lymphoid Malignancies Branch"	"Lymphoid Malignancies Branch"	"Lymphoid Malignancies Branch"	"Lymphoid Malignancies Branch"	"Lymphoid Malignancies Branch"	"Lymphoid Malignancies Branch"	"Lymphoid Malignancies Branch"	"Lymphoid Malignancies Branch"	"Lymphoid Malignancies Branch"	"Lymphoid Malignancies Branch"	"Lymphoid Malignancies Branch"	"Lymphoid Malignancies Branch"	"Lymphoid Malignancies Branch"	"Lymphoid Malignancies Branch"	"Lymphoid Malignancies Branch"	"Lymphoid Malignancies Branch"	"Lymphoid Malignancies Branch"	"Lymphoid Malignancies Branch"	"Lymphoid Malignancies Branch"	"Lymphoid Malignancies Branch"	"Lymphoid Malignancies Branch"	"Lymphoid Malignancies Branch"	"Lymphoid Malignancies Branch"	"Lymphoid Malignancies Branch"	"Lymphoid Malignancies Branch"	"Lymphoid Malignancies Branch"	"Lymphoid Malignancies Branch"	"Lymphoid Malignancies Branch"	"Lymphoid Malignancies Branch"	"Lymphoid Malignancies Branch"	"Lymphoid Malignancies Branch"	"Lymphoid Malignancies Branch"
!Sample_contact_institute	"National Cancer Institute"	"National Cancer Institute"	"National Cancer Institute"	"National Cancer Institute"	"National Cancer Institute"	"National Cancer Institute"	"National Cancer Institute"	"National Cancer Institute"	"National Cancer Institute"	"National Cancer Institute"	"National Cancer Institute"	"National Cancer Institute"	"National Cancer Institute"	"National Cancer Institute"	"National Cancer Institute"	"National Cancer Institute"	"National Cancer Institute"	"National Cancer Institute"	"National Cancer Institute"	"National Cancer Institute"	"National Cancer Institute"	"National Cancer Institute"	"National Cancer Institute"	"National Cancer Institute"	"National Cancer Institute"	"National Cancer Institute"	"National Cancer Institute"	"National Cancer Institute"	"National Cancer Institute"	"National Cancer Institute"	"National Cancer Institute"	"National Cancer Institute"	"National Cancer Institute"	"National Cancer Institute"	"National Cancer Institute"	"National Cancer Institute"	"National Cancer Institute"	"National Cancer Institute"	"National Cancer Institute"	"National Cancer Institute"	"National Cancer Institute"	"National Cancer Institute"	"National Cancer Institute"	"National Cancer Institute"	"National Cancer Institute"	"National Cancer Institute"	"National Cancer Institute"	"National Cancer Institute"	"National Cancer Institute"	"National Cancer Institute"	"National Cancer Institute"	"National Cancer Institute"	"National Cancer Institute"	"National Cancer Institute"	"National Cancer Institute"	"National Cancer Institute"	"National Cancer Institute"	"National Cancer Institute"	"National Cancer Institute"	"National Cancer Institute"	"National Cancer Institute"	"National Cancer Institute"	"National Cancer Institute"	"National Cancer Institute"	"National Cancer Institute"	"National Cancer Institute"	"National Cancer Institute"	"National Cancer Institute"	"National Cancer Institute"	"National Cancer Institute"	"National Cancer Institute"	"National Cancer Institute"	"National Cancer Institute"	"National Cancer Institute"	"National Cancer Institute"	"National Cancer Institute"	"National Cancer Institute"	"National Cancer Institute"	"National Cancer Institute"	"National Cancer Institute"	"National Cancer Institute"	"National Cancer Institute"	"National Cancer Institute"	"National Cancer Institute"	"National Cancer Institute"	"National Cancer Institute"	"National Cancer Institute"	"National Cancer Institute"	"National Cancer Institute"	"National Cancer Institute"	"National Cancer Institute"	"National Cancer Institute"	"National Cancer Institute"	"National Cancer Institute"	"National Cancer Institute"	"National Cancer Institute"	"National Cancer Institute"	"National Cancer Institute"	"National Cancer Institute"	"National Cancer Institute"	"National Cancer Institute"	"National Cancer Institute"	"National Cancer Institute"	"National Cancer Institute"	"National Cancer Institute"	"National Cancer Institute"	"National Cancer Institute"	"National Cancer Institute"	"National Cancer Institute"	"National Cancer Institute"	"National Cancer Institute"	"National Cancer Institute"	"National Cancer Institute"	"National Cancer Institute"	"National Cancer Institute"	"National Cancer Institute"	"National Cancer Institute"	"National Cancer Institute"	"National Cancer Institute"
!Sample_contact_address	"9000 Rockville Pike, Bldg 10, Rm 4N114"	"9000 Rockville Pike, Bldg 10, Rm 4N114"	"9000 Rockville Pike, Bldg 10, Rm 4N114"	"9000 Rockville Pike, Bldg 10, Rm 4N114"	"9000 Rockville Pike, Bldg 10, Rm 4N114"	"9000 Rockville Pike, Bldg 10, Rm 4N114"	"9000 Rockville Pike, Bldg 10, Rm 4N114"	"9000 Rockville Pike, Bldg 10, Rm 4N114"	"9000 Rockville Pike, Bldg 10, Rm 4N114"	"9000 Rockville Pike, Bldg 10, Rm 4N114"	"9000 Rockville Pike, Bldg 10, Rm 4N114"	"9000 Rockville Pike, Bldg 10, Rm 4N114"	"9000 Rockville Pike, Bldg 10, Rm 4N114"	"9000 Rockville Pike, Bldg 10, Rm 4N114"	"9000 Rockville Pike, Bldg 10, Rm 4N114"	"9000 Rockville Pike, Bldg 10, Rm 4N114"	"9000 Rockville Pike, Bldg 10, Rm 4N114"	"9000 Rockville Pike, Bldg 10, Rm 4N114"	"9000 Rockville Pike, Bldg 10, Rm 4N114"	"9000 Rockville Pike, Bldg 10, Rm 4N114"	"9000 Rockville Pike, Bldg 10, Rm 4N114"	"9000 Rockville Pike, Bldg 10, Rm 4N114"	"9000 Rockville Pike, Bldg 10, Rm 4N114"	"9000 Rockville Pike, Bldg 10, Rm 4N114"	"9000 Rockville Pike, Bldg 10, Rm 4N114"	"9000 Rockville Pike, Bldg 10, Rm 4N114"	"9000 Rockville Pike, Bldg 10, Rm 4N114"	"9000 Rockville Pike, Bldg 10, Rm 4N114"	"9000 Rockville Pike, Bldg 10, Rm 4N114"	"9000 Rockville Pike, Bldg 10, Rm 4N114"	"9000 Rockville Pike, Bldg 10, Rm 4N114"	"9000 Rockville Pike, Bldg 10, Rm 4N114"	"9000 Rockville Pike, Bldg 10, Rm 4N114"	"9000 Rockville Pike, Bldg 10, Rm 4N114"	"9000 Rockville Pike, Bldg 10, Rm 4N114"	"9000 Rockville Pike, Bldg 10, Rm 4N114"	"9000 Rockville Pike, Bldg 10, Rm 4N114"	"9000 Rockville Pike, Bldg 10, Rm 4N114"	"9000 Rockville Pike, Bldg 10, Rm 4N114"	"9000 Rockville Pike, Bldg 10, Rm 4N114"	"9000 Rockville Pike, Bldg 10, Rm 4N114"	"9000 Rockville Pike, Bldg 10, Rm 4N114"	"9000 Rockville Pike, Bldg 10, Rm 4N114"	"9000 Rockville Pike, Bldg 10, Rm 4N114"	"9000 Rockville Pike, Bldg 10, Rm 4N114"	"9000 Rockville Pike, Bldg 10, Rm 4N114"	"9000 Rockville Pike, Bldg 10, Rm 4N114"	"9000 Rockville Pike, Bldg 10, Rm 4N114"	"9000 Rockville Pike, Bldg 10, Rm 4N114"	"9000 Rockville Pike, Bldg 10, Rm 4N114"	"9000 Rockville Pike, Bldg 10, Rm 4N114"	"9000 Rockville Pike, Bldg 10, Rm 4N114"	"9000 Rockville Pike, Bldg 10, Rm 4N114"	"9000 Rockville Pike, Bldg 10, Rm 4N114"	"9000 Rockville Pike, Bldg 10, Rm 4N114"	"9000 Rockville Pike, Bldg 10, Rm 4N114"	"9000 Rockville Pike, Bldg 10, Rm 4N114"	"9000 Rockville Pike, Bldg 10, Rm 4N114"	"9000 Rockville Pike, Bldg 10, Rm 4N114"	"9000 Rockville Pike, Bldg 10, Rm 4N114"	"9000 Rockville Pike, Bldg 10, Rm 4N114"	"9000 Rockville Pike, Bldg 10, Rm 4N114"	"9000 Rockville Pike, Bldg 10, Rm 4N114"	"9000 Rockville Pike, Bldg 10, Rm 4N114"	"9000 Rockville Pike, Bldg 10, Rm 4N114"	"9000 Rockville Pike, Bldg 10, Rm 4N114"	"9000 Rockville Pike, Bldg 10, Rm 4N114"	"9000 Rockville Pike, Bldg 10, Rm 4N114"	"9000 Rockville Pike, Bldg 10, Rm 4N114"	"9000 Rockville Pike, Bldg 10, Rm 4N114"	"9000 Rockville Pike, Bldg 10, Rm 4N114"	"9000 Rockville Pike, Bldg 10, Rm 4N114"	"9000 Rockville Pike, Bldg 10, Rm 4N114"	"9000 Rockville Pike, Bldg 10, Rm 4N114"	"9000 Rockville Pike, Bldg 10, Rm 4N114"	"9000 Rockville Pike, Bldg 10, Rm 4N114"	"9000 Rockville Pike, Bldg 10, Rm 4N114"	"9000 Rockville Pike, Bldg 10, Rm 4N114"	"9000 Rockville Pike, Bldg 10, Rm 4N114"	"9000 Rockville Pike, Bldg 10, Rm 4N114"	"9000 Rockville Pike, Bldg 10, Rm 4N114"	"9000 Rockville Pike, Bldg 10, Rm 4N114"	"9000 Rockville Pike, Bldg 10, Rm 4N114"	"9000 Rockville Pike, Bldg 10, Rm 4N114"	"9000 Rockville Pike, Bldg 10, Rm 4N114"	"9000 Rockville Pike, Bldg 10, Rm 4N114"	"9000 Rockville Pike, Bldg 10, Rm 4N114"	"9000 Rockville Pike, Bldg 10, Rm 4N114"	"9000 Rockville Pike, Bldg 10, Rm 4N114"	"9000 Rockville Pike, Bldg 10, Rm 4N114"	"9000 Rockville Pike, Bldg 10, Rm 4N114"	"9000 Rockville Pike, Bldg 10, Rm 4N114"	"9000 Rockville Pike, Bldg 10, Rm 4N114"	"9000 Rockville Pike, Bldg 10, Rm 4N114"	"9000 Rockville Pike, Bldg 10, Rm 4N114"	"9000 Rockville Pike, Bldg 10, Rm 4N114"	"9000 Rockville Pike, Bldg 10, Rm 4N114"	"9000 Rockville Pike, Bldg 10, Rm 4N114"	"9000 Rockville Pike, Bldg 10, Rm 4N114"	"9000 Rockville Pike, Bldg 10, Rm 4N114"	"9000 Rockville Pike, Bldg 10, Rm 4N114"	"9000 Rockville Pike, Bldg 10, Rm 4N114"	"9000 Rockville Pike, Bldg 10, Rm 4N114"	"9000 Rockville Pike, Bldg 10, Rm 4N114"	"9000 Rockville Pike, Bldg 10, Rm 4N114"	"9000 Rockville Pike, Bldg 10, Rm 4N114"	"9000 Rockville Pike, Bldg 10, Rm 4N114"	"9000 Rockville Pike, Bldg 10, Rm 4N114"	"9000 Rockville Pike, Bldg 10, Rm 4N114"	"9000 Rockville Pike, Bldg 10, Rm 4N114"	"9000 Rockville Pike, Bldg 10, Rm 4N114"	"9000 Rockville Pike, Bldg 10, Rm 4N114"	"9000 Rockville Pike, Bldg 10, Rm 4N114"	"9000 Rockville Pike, Bldg 10, Rm 4N114"	"9000 Rockville Pike, Bldg 10, Rm 4N114"	"9000 Rockville Pike, Bldg 10, Rm 4N114"	"9000 Rockville Pike, Bldg 10, Rm 4N114"	"9000 Rockville Pike, Bldg 10, Rm 4N114"	"9000 Rockville Pike, Bldg 10, Rm 4N114"
!Sample_contact_city	"Bethesda"	"Bethesda"	"Bethesda"	"Bethesda"	"Bethesda"	"Bethesda"	"Bethesda"	"Bethesda"	"Bethesda"	"Bethesda"	"Bethesda"	"Bethesda"	"Bethesda"	"Bethesda"	"Bethesda"	"Bethesda"	"Bethesda"	"Bethesda"	"Bethesda"	"Bethesda"	"Bethesda"	"Bethesda"	"Bethesda"	"Bethesda"	"Bethesda"	"Bethesda"	"Bethesda"	"Bethesda"	"Bethesda"	"Bethesda"	"Bethesda"	"Bethesda"	"Bethesda"	"Bethesda"	"Bethesda"	"Bethesda"	"Bethesda"	"Bethesda"	"Bethesda"	"Bethesda"	"Bethesda"	"Bethesda"	"Bethesda"	"Bethesda"	"Bethesda"	"Bethesda"	"Bethesda"	"Bethesda"	"Bethesda"	"Bethesda"	"Bethesda"	"Bethesda"	"Bethesda"	"Bethesda"	"Bethesda"	"Bethesda"	"Bethesda"	"Bethesda"	"Bethesda"	"Bethesda"	"Bethesda"	"Bethesda"	"Bethesda"	"Bethesda"	"Bethesda"	"Bethesda"	"Bethesda"	"Bethesda"	"Bethesda"	"Bethesda"	"Bethesda"	"Bethesda"	"Bethesda"	"Bethesda"	"Bethesda"	"Bethesda"	"Bethesda"	"Bethesda"	"Bethesda"	"Bethesda"	"Bethesda"	"Bethesda"	"Bethesda"	"Bethesda"	"Bethesda"	"Bethesda"	"Bethesda"	"Bethesda"	"Bethesda"	"Bethesda"	"Bethesda"	"Bethesda"	"Bethesda"	"Bethesda"	"Bethesda"	"Bethesda"	"Bethesda"	"Bethesda"	"Bethesda"	"Bethesda"	"Bethesda"	"Bethesda"	"Bethesda"	"Bethesda"	"Bethesda"	"Bethesda"	"Bethesda"	"Bethesda"	"Bethesda"	"Bethesda"	"Bethesda"	"Bethesda"	"Bethesda"	"Bethesda"	"Bethesda"	"Bethesda"	"Bethesda"	"Bethesda"	"Bethesda"
!Sample_contact_state	"MD"	"MD"	"MD"	"MD"	"MD"	"MD"	"MD"	"MD"	"MD"	"MD"	"MD"	"MD"	"MD"	"MD"	"MD"	"MD"	"MD"	"MD"	"MD"	"MD"	"MD"	"MD"	"MD"	"MD"	"MD"	"MD"	"MD"	"MD"	"MD"	"MD"	"MD"	"MD"	"MD"	"MD"	"MD"	"MD"	"MD"	"MD"	"MD"	"MD"	"MD"	"MD"	"MD"	"MD"	"MD"	"MD"	"MD"	"MD"	"MD"	"MD"	"MD"	"MD"	"MD"	"MD"	"MD"	"MD"	"MD"	"MD"	"MD"	"MD"	"MD"	"MD"	"MD"	"MD"	"MD"	"MD"	"MD"	"MD"	"MD"	"MD"	"MD"	"MD"	"MD"	"MD"	"MD"	"MD"	"MD"	"MD"	"MD"	"MD"	"MD"	"MD"	"MD"	"MD"	"MD"	"MD"	"MD"	"MD"	"MD"	"MD"	"MD"	"MD"	"MD"	"MD"	"MD"	"MD"	"MD"	"MD"	"MD"	"MD"	"MD"	"MD"	"MD"	"MD"	"MD"	"MD"	"MD"	"MD"	"MD"	"MD"	"MD"	"MD"	"MD"	"MD"	"MD"	"MD"	"MD"	"MD"	"MD"
!Sample_contact_zip/postal_code	"20892"	"20892"	"20892"	"20892"	"20892"	"20892"	"20892"	"20892"	"20892"	"20892"	"20892"	"20892"	"20892"	"20892"	"20892"	"20892"	"20892"	"20892"	"20892"	"20892"	"20892"	"20892"	"20892"	"20892"	"20892"	"20892"	"20892"	"20892"	"20892"	"20892"	"20892"	"20892"	"20892"	"20892"	"20892"	"20892"	"20892"	"20892"	"20892"	"20892"	"20892"	"20892"	"20892"	"20892"	"20892"	"20892"	"20892"	"20892"	"20892"	"20892"	"20892"	"20892"	"20892"	"20892"	"20892"	"20892"	"20892"	"20892"	"20892"	"20892"	"20892"	"20892"	"20892"	"20892"	"20892"	"20892"	"20892"	"20892"	"20892"	"20892"	"20892"	"20892"	"20892"	"20892"	"20892"	"20892"	"20892"	"20892"	"20892"	"20892"	"20892"	"20892"	"20892"	"20892"	"20892"	"20892"	"20892"	"20892"	"20892"	"20892"	"20892"	"20892"	"20892"	"20892"	"20892"	"20892"	"20892"	"20892"	"20892"	"20892"	"20892"	"20892"	"20892"	"20892"	"20892"	"20892"	"20892"	"20892"	"20892"	"20892"	"20892"	"20892"	"20892"	"20892"	"20892"	"20892"	"20892"	"20892"	"20892"
!Sample_contact_country	"USA"	"USA"	"USA"	"USA"	"USA"	"USA"	"USA"	"USA"	"USA"	"USA"	"USA"	"USA"	"USA"	"USA"	"USA"	"USA"	"USA"	"USA"	"USA"	"USA"	"USA"	"USA"	"USA"	"USA"	"USA"	"USA"	"USA"	"USA"	"USA"	"USA"	"USA"	"USA"	"USA"	"USA"	"USA"	"USA"	"USA"	"USA"	"USA"	"USA"	"USA"	"USA"	"USA"	"USA"	"USA"	"USA"	"USA"	"USA"	"USA"	"USA"	"USA"	"USA"	"USA"	"USA"	"USA"	"USA"	"USA"	"USA"	"USA"	"USA"	"USA"	"USA"	"USA"	"USA"	"USA"	"USA"	"USA"	"USA"	"USA"	"USA"	"USA"	"USA"	"USA"	"USA"	"USA"	"USA"	"USA"	"USA"	"USA"	"USA"	"USA"	"USA"	"USA"	"USA"	"USA"	"USA"	"USA"	"USA"	"USA"	"USA"	"USA"	"USA"	"USA"	"USA"	"USA"	"USA"	"USA"	"USA"	"USA"	"USA"	"USA"	"USA"	"USA"	"USA"	"USA"	"USA"	"USA"	"USA"	"USA"	"USA"	"USA"	"USA"	"USA"	"USA"	"USA"	"USA"	"USA"	"USA"	"USA"
!Sample_supplementary_file	"ftp://ftp.ncbi.nlm.nih.gov/geo/samples/GSM274nnn/GSM274896/suppl/GSM274896.cel.gz"	"ftp://ftp.ncbi.nlm.nih.gov/geo/samples/GSM274nnn/GSM274898/suppl/GSM274898.cel.gz"	"ftp://ftp.ncbi.nlm.nih.gov/geo/samples/GSM274nnn/GSM274899/suppl/GSM274899.cel.gz"	"ftp://ftp.ncbi.nlm.nih.gov/geo/samples/GSM274nnn/GSM274901/suppl/GSM274901.cel.gz"	"ftp://ftp.ncbi.nlm.nih.gov/geo/samples/GSM274nnn/GSM274904/suppl/GSM274904.cel.gz"	"ftp://ftp.ncbi.nlm.nih.gov/geo/samples/GSM274nnn/GSM274909/suppl/GSM274909.cel.gz"	"ftp://ftp.ncbi.nlm.nih.gov/geo/samples/GSM274nnn/GSM274914/suppl/GSM274914.cel.gz"	"ftp://ftp.ncbi.nlm.nih.gov/geo/samples/GSM274nnn/GSM274917/suppl/GSM274917.cel.gz"	"ftp://ftp.ncbi.nlm.nih.gov/geo/samples/GSM274nnn/GSM274919/suppl/GSM274919.cel.gz"	"ftp://ftp.ncbi.nlm.nih.gov/geo/samples/GSM274nnn/GSM274931/suppl/GSM274931.cel.gz"	"ftp://ftp.ncbi.nlm.nih.gov/geo/samples/GSM274nnn/GSM274932/suppl/GSM274932.cel.gz"	"ftp://ftp.ncbi.nlm.nih.gov/geo/samples/GSM274nnn/GSM274936/suppl/GSM274936.cel.gz"	"ftp://ftp.ncbi.nlm.nih.gov/geo/samples/GSM274nnn/GSM274937/suppl/GSM274937.cel.gz"	"ftp://ftp.ncbi.nlm.nih.gov/geo/samples/GSM274nnn/GSM274942/suppl/GSM274942.cel.gz"	"ftp://ftp.ncbi.nlm.nih.gov/geo/samples/GSM274nnn/GSM274946/suppl/GSM274946.cel.gz"	"ftp://ftp.ncbi.nlm.nih.gov/geo/samples/GSM274nnn/GSM274962/suppl/GSM274962.cel.gz"	"ftp://ftp.ncbi.nlm.nih.gov/geo/samples/GSM274nnn/GSM274966/suppl/GSM274966.cel.gz"	"ftp://ftp.ncbi.nlm.nih.gov/geo/samples/GSM274nnn/GSM274967/suppl/GSM274967.cel.gz"	"ftp://ftp.ncbi.nlm.nih.gov/geo/samples/GSM274nnn/GSM274971/suppl/GSM274971.cel.gz"	"ftp://ftp.ncbi.nlm.nih.gov/geo/samples/GSM274nnn/GSM274972/suppl/GSM274972.cel.gz"	"ftp://ftp.ncbi.nlm.nih.gov/geo/samples/GSM274nnn/GSM274977/suppl/GSM274977.cel.gz"	"ftp://ftp.ncbi.nlm.nih.gov/geo/samples/GSM274nnn/GSM274985/suppl/GSM274985.cel.gz"	"ftp://ftp.ncbi.nlm.nih.gov/geo/samples/GSM275nnn/GSM275001/suppl/GSM275001.cel.gz"	"ftp://ftp.ncbi.nlm.nih.gov/geo/samples/GSM275nnn/GSM275002/suppl/GSM275002.cel.gz"	"ftp://ftp.ncbi.nlm.nih.gov/geo/samples/GSM275nnn/GSM275006/suppl/GSM275006.cel.gz"	"ftp://ftp.ncbi.nlm.nih.gov/geo/samples/GSM275nnn/GSM275013/suppl/GSM275013.cel.gz"	"ftp://ftp.ncbi.nlm.nih.gov/geo/samples/GSM275nnn/GSM275016/suppl/GSM275016.cel.gz"	"ftp://ftp.ncbi.nlm.nih.gov/geo/samples/GSM275nnn/GSM275019/suppl/GSM275019.cel.gz"	"ftp://ftp.ncbi.nlm.nih.gov/geo/samples/GSM275nnn/GSM275021/suppl/GSM275021.cel.gz"	"ftp://ftp.ncbi.nlm.nih.gov/geo/samples/GSM275nnn/GSM275029/suppl/GSM275029.cel.gz"	"ftp://ftp.ncbi.nlm.nih.gov/geo/samples/GSM275nnn/GSM275039/suppl/GSM275039.cel.gz"	"ftp://ftp.ncbi.nlm.nih.gov/geo/samples/GSM275nnn/GSM275041/suppl/GSM275041.cel.gz"	"ftp://ftp.ncbi.nlm.nih.gov/geo/samples/GSM275nnn/GSM275047/suppl/GSM275047.cel.gz"	"ftp://ftp.ncbi.nlm.nih.gov/geo/samples/GSM275nnn/GSM275055/suppl/GSM275055.cel.gz"	"ftp://ftp.ncbi.nlm.nih.gov/geo/samples/GSM275nnn/GSM275056/suppl/GSM275056.cel.gz"	"ftp://ftp.ncbi.nlm.nih.gov/geo/samples/GSM275nnn/GSM275058/suppl/GSM275058.cel.gz"	"ftp://ftp.ncbi.nlm.nih.gov/geo/samples/GSM275nnn/GSM275060/suppl/GSM275060.cel.gz"	"ftp://ftp.ncbi.nlm.nih.gov/geo/samples/GSM275nnn/GSM275062/suppl/GSM275062.cel.gz"	"ftp://ftp.ncbi.nlm.nih.gov/geo/samples/GSM275nnn/GSM275064/suppl/GSM275064.cel.gz"	"ftp://ftp.ncbi.nlm.nih.gov/geo/samples/GSM275nnn/GSM275065/suppl/GSM275065.cel.gz"	"ftp://ftp.ncbi.nlm.nih.gov/geo/samples/GSM275nnn/GSM275071/suppl/GSM275071.cel.gz"	"ftp://ftp.ncbi.nlm.nih.gov/geo/samples/GSM275nnn/GSM275072/suppl/GSM275072.cel.gz"	"ftp://ftp.ncbi.nlm.nih.gov/geo/samples/GSM275nnn/GSM275073/suppl/GSM275073.cel.gz"	"ftp://ftp.ncbi.nlm.nih.gov/geo/samples/GSM275nnn/GSM275074/suppl/GSM275074.cel.gz"	"ftp://ftp.ncbi.nlm.nih.gov/geo/samples/GSM275nnn/GSM275076/suppl/GSM275076.cel.gz"	"ftp://ftp.ncbi.nlm.nih.gov/geo/samples/GSM275nnn/GSM275077/suppl/GSM275077.cel.gz"	"ftp://ftp.ncbi.nlm.nih.gov/geo/samples/GSM275nnn/GSM275078/suppl/GSM275078.cel.gz"	"ftp://ftp.ncbi.nlm.nih.gov/geo/samples/GSM275nnn/GSM275081/suppl/GSM275081.cel.gz"	"ftp://ftp.ncbi.nlm.nih.gov/geo/samples/GSM275nnn/GSM275088/suppl/GSM275088.cel.gz"	"ftp://ftp.ncbi.nlm.nih.gov/geo/samples/GSM275nnn/GSM275093/suppl/GSM275093.cel.gz"	"ftp://ftp.ncbi.nlm.nih.gov/geo/samples/GSM275nnn/GSM275094/suppl/GSM275094.cel.gz"	"ftp://ftp.ncbi.nlm.nih.gov/geo/samples/GSM275nnn/GSM275096/suppl/GSM275096.cel.gz"	"ftp://ftp.ncbi.nlm.nih.gov/geo/samples/GSM275nnn/GSM275097/suppl/GSM275097.cel.gz"	"ftp://ftp.ncbi.nlm.nih.gov/geo/samples/GSM275nnn/GSM275098/suppl/GSM275098.cel.gz"	"ftp://ftp.ncbi.nlm.nih.gov/geo/samples/GSM275nnn/GSM275100/suppl/GSM275100.cel.gz"	"ftp://ftp.ncbi.nlm.nih.gov/geo/samples/GSM275nnn/GSM275101/suppl/GSM275101.cel.gz"	"ftp://ftp.ncbi.nlm.nih.gov/geo/samples/GSM275nnn/GSM275108/suppl/GSM275108.cel.gz"	"ftp://ftp.ncbi.nlm.nih.gov/geo/samples/GSM275nnn/GSM275111/suppl/GSM275111.cel.gz"	"ftp://ftp.ncbi.nlm.nih.gov/geo/samples/GSM275nnn/GSM275112/suppl/GSM275112.cel.gz"	"ftp://ftp.ncbi.nlm.nih.gov/geo/samples/GSM275nnn/GSM275117/suppl/GSM275117.cel.gz"	"ftp://ftp.ncbi.nlm.nih.gov/geo/samples/GSM275nnn/GSM275122/suppl/GSM275122.cel.gz"	"ftp://ftp.ncbi.nlm.nih.gov/geo/samples/GSM275nnn/GSM275124/suppl/GSM275124.cel.gz"	"ftp://ftp.ncbi.nlm.nih.gov/geo/samples/GSM275nnn/GSM275125/suppl/GSM275125.cel.gz"	"ftp://ftp.ncbi.nlm.nih.gov/geo/samples/GSM275nnn/GSM275135/suppl/GSM275135.cel.gz"	"ftp://ftp.ncbi.nlm.nih.gov/geo/samples/GSM275nnn/GSM275137/suppl/GSM275137.cel.gz"	"ftp://ftp.ncbi.nlm.nih.gov/geo/samples/GSM275nnn/GSM275138/suppl/GSM275138.cel.gz"	"ftp://ftp.ncbi.nlm.nih.gov/geo/samples/GSM275nnn/GSM275139/suppl/GSM275139.cel.gz"	"ftp://ftp.ncbi.nlm.nih.gov/geo/samples/GSM275nnn/GSM275140/suppl/GSM275140.cel.gz"	"ftp://ftp.ncbi.nlm.nih.gov/geo/samples/GSM275nnn/GSM275142/suppl/GSM275142.cel.gz"	"ftp://ftp.ncbi.nlm.nih.gov/geo/samples/GSM275nnn/GSM275144/suppl/GSM275144.cel.gz"	"ftp://ftp.ncbi.nlm.nih.gov/geo/samples/GSM275nnn/GSM275148/suppl/GSM275148.cel.gz"	"ftp://ftp.ncbi.nlm.nih.gov/geo/samples/GSM275nnn/GSM275149/suppl/GSM275149.cel.gz"	"ftp://ftp.ncbi.nlm.nih.gov/geo/samples/GSM275nnn/GSM275152/suppl/GSM275152.cel.gz"	"ftp://ftp.ncbi.nlm.nih.gov/geo/samples/GSM275nnn/GSM275153/suppl/GSM275153.cel.gz"	"ftp://ftp.ncbi.nlm.nih.gov/geo/samples/GSM275nnn/GSM275154/suppl/GSM275154.cel.gz"	"ftp://ftp.ncbi.nlm.nih.gov/geo/samples/GSM275nnn/GSM275160/suppl/GSM275160.cel.gz"	"ftp://ftp.ncbi.nlm.nih.gov/geo/samples/GSM275nnn/GSM275165/suppl/GSM275165.cel.gz"	"ftp://ftp.ncbi.nlm.nih.gov/geo/samples/GSM275nnn/GSM275168/suppl/GSM275168.cel.gz"	"ftp://ftp.ncbi.nlm.nih.gov/geo/samples/GSM275nnn/GSM275171/suppl/GSM275171.cel.gz"	"ftp://ftp.ncbi.nlm.nih.gov/geo/samples/GSM275nnn/GSM275172/suppl/GSM275172.cel.gz"	"ftp://ftp.ncbi.nlm.nih.gov/geo/samples/GSM275nnn/GSM275173/suppl/GSM275173.cel.gz"	"ftp://ftp.ncbi.nlm.nih.gov/geo/samples/GSM275nnn/GSM275174/suppl/GSM275174.cel.gz"	"ftp://ftp.ncbi.nlm.nih.gov/geo/samples/GSM275nnn/GSM275175/suppl/GSM275175.cel.gz"	"ftp://ftp.ncbi.nlm.nih.gov/geo/samples/GSM275nnn/GSM275176/suppl/GSM275176.cel.gz"	"ftp://ftp.ncbi.nlm.nih.gov/geo/samples/GSM275nnn/GSM275177/suppl/GSM275177.cel.gz"	"ftp://ftp.ncbi.nlm.nih.gov/geo/samples/GSM275nnn/GSM275180/suppl/GSM275180.cel.gz"	"ftp://ftp.ncbi.nlm.nih.gov/geo/samples/GSM275nnn/GSM275185/suppl/GSM275185.cel.gz"	"ftp://ftp.ncbi.nlm.nih.gov/geo/samples/GSM275nnn/GSM275188/suppl/GSM275188.cel.gz"	"ftp://ftp.ncbi.nlm.nih.gov/geo/samples/GSM275nnn/GSM275192/suppl/GSM275192.cel.gz"	"ftp://ftp.ncbi.nlm.nih.gov/geo/samples/GSM275nnn/GSM275194/suppl/GSM275194.cel.gz"	"ftp://ftp.ncbi.nlm.nih.gov/geo/samples/GSM275nnn/GSM275206/suppl/GSM275206.cel.gz"	"ftp://ftp.ncbi.nlm.nih.gov/geo/samples/GSM275nnn/GSM275208/suppl/GSM275208.cel.gz"	"ftp://ftp.ncbi.nlm.nih.gov/geo/samples/GSM275nnn/GSM275209/suppl/GSM275209.cel.gz"	"ftp://ftp.ncbi.nlm.nih.gov/geo/samples/GSM275nnn/GSM275218/suppl/GSM275218.cel.gz"	"ftp://ftp.ncbi.nlm.nih.gov/geo/samples/GSM275nnn/GSM275225/suppl/GSM275225.cel.gz"	"ftp://ftp.ncbi.nlm.nih.gov/geo/samples/GSM275nnn/GSM275258/suppl/GSM275258.cel.gz"	"ftp://ftp.ncbi.nlm.nih.gov/geo/samples/GSM275nnn/GSM275259/suppl/GSM275259.cel.gz"	"ftp://ftp.ncbi.nlm.nih.gov/geo/samples/GSM275nnn/GSM275266/suppl/GSM275266.cel.gz"	"ftp://ftp.ncbi.nlm.nih.gov/geo/samples/GSM275nnn/GSM275267/suppl/GSM275267.cel.gz"	"ftp://ftp.ncbi.nlm.nih.gov/geo/samples/GSM275nnn/GSM275269/suppl/GSM275269.cel.gz"	"ftp://ftp.ncbi.nlm.nih.gov/geo/samples/GSM275nnn/GSM275270/suppl/GSM275270.cel.gz"	"ftp://ftp.ncbi.nlm.nih.gov/geo/samples/GSM275nnn/GSM275275/suppl/GSM275275.cel.gz"	"ftp://ftp.ncbi.nlm.nih.gov/geo/samples/GSM275nnn/GSM275285/suppl/GSM275285.cel.gz"	"ftp://ftp.ncbi.nlm.nih.gov/geo/samples/GSM275nnn/GSM275288/suppl/GSM275288.cel.gz"	"ftp://ftp.ncbi.nlm.nih.gov/geo/samples/GSM275nnn/GSM275289/suppl/GSM275289.cel.gz"	"ftp://ftp.ncbi.nlm.nih.gov/geo/samples/GSM275nnn/GSM275292/suppl/GSM275292.cel.gz"	"ftp://ftp.ncbi.nlm.nih.gov/geo/samples/GSM275nnn/GSM275293/suppl/GSM275293.cel.gz"	"ftp://ftp.ncbi.nlm.nih.gov/geo/samples/GSM275nnn/GSM275295/suppl/GSM275295.cel.gz"	"ftp://ftp.ncbi.nlm.nih.gov/geo/samples/GSM275nnn/GSM275296/suppl/GSM275296.cel.gz"	"ftp://ftp.ncbi.nlm.nih.gov/geo/samples/GSM275nnn/GSM275297/suppl/GSM275297.cel.gz"	"ftp://ftp.ncbi.nlm.nih.gov/geo/samples/GSM275nnn/GSM275299/suppl/GSM275299.cel.gz"	"ftp://ftp.ncbi.nlm.nih.gov/geo/samples/GSM275nnn/GSM275301/suppl/GSM275301.cel.gz"	"ftp://ftp.ncbi.nlm.nih.gov/geo/samples/GSM275nnn/GSM275303/suppl/GSM275303.cel.gz"	"ftp://ftp.ncbi.nlm.nih.gov/geo/samples/GSM275nnn/GSM275305/suppl/GSM275305.cel.gz"	"ftp://ftp.ncbi.nlm.nih.gov/geo/samples/GSM1300nnn/GSM1300747/suppl/GSM1300747_87747.CEL.gz"	"ftp://ftp.ncbi.nlm.nih.gov/geo/samples/GSM1300nnn/GSM1300748/suppl/GSM1300748_92573.CEL.gz"	"ftp://ftp.ncbi.nlm.nih.gov/geo/samples/GSM1300nnn/GSM1300749/suppl/GSM1300749_92574.CEL.gz"	"ftp://ftp.ncbi.nlm.nih.gov/geo/samples/GSM1300nnn/GSM1300750/suppl/GSM1300750_92577.CEL.gz"	"ftp://ftp.ncbi.nlm.nih.gov/geo/samples/GSM1300nnn/GSM1300751/suppl/GSM1300751_98343.CEL.gz"
!Sample_supplementary_file	"ftp://ftp.ncbi.nlm.nih.gov/geo/samples/GSM274nnn/GSM274896/suppl/GSM274896.txt.gz"	"ftp://ftp.ncbi.nlm.nih.gov/geo/samples/GSM274nnn/GSM274898/suppl/GSM274898.txt.gz"	"ftp://ftp.ncbi.nlm.nih.gov/geo/samples/GSM274nnn/GSM274899/suppl/GSM274899.txt.gz"	"ftp://ftp.ncbi.nlm.nih.gov/geo/samples/GSM274nnn/GSM274901/suppl/GSM274901.txt.gz"	"ftp://ftp.ncbi.nlm.nih.gov/geo/samples/GSM274nnn/GSM274904/suppl/GSM274904.txt.gz"	"ftp://ftp.ncbi.nlm.nih.gov/geo/samples/GSM274nnn/GSM274909/suppl/GSM274909.txt.gz"	"ftp://ftp.ncbi.nlm.nih.gov/geo/samples/GSM274nnn/GSM274914/suppl/GSM274914.txt.gz"	"ftp://ftp.ncbi.nlm.nih.gov/geo/samples/GSM274nnn/GSM274917/suppl/GSM274917.txt.gz"	"ftp://ftp.ncbi.nlm.nih.gov/geo/samples/GSM274nnn/GSM274919/suppl/GSM274919.txt.gz"	"ftp://ftp.ncbi.nlm.nih.gov/geo/samples/GSM274nnn/GSM274931/suppl/GSM274931.txt.gz"	"ftp://ftp.ncbi.nlm.nih.gov/geo/samples/GSM274nnn/GSM274932/suppl/GSM274932.txt.gz"	"ftp://ftp.ncbi.nlm.nih.gov/geo/samples/GSM274nnn/GSM274936/suppl/GSM274936.txt.gz"	"ftp://ftp.ncbi.nlm.nih.gov/geo/samples/GSM274nnn/GSM274937/suppl/GSM274937.txt.gz"	"ftp://ftp.ncbi.nlm.nih.gov/geo/samples/GSM274nnn/GSM274942/suppl/GSM274942.txt.gz"	"ftp://ftp.ncbi.nlm.nih.gov/geo/samples/GSM274nnn/GSM274946/suppl/GSM274946.txt.gz"	"ftp://ftp.ncbi.nlm.nih.gov/geo/samples/GSM274nnn/GSM274962/suppl/GSM274962.txt.gz"	"ftp://ftp.ncbi.nlm.nih.gov/geo/samples/GSM274nnn/GSM274966/suppl/GSM274966.txt.gz"	"ftp://ftp.ncbi.nlm.nih.gov/geo/samples/GSM274nnn/GSM274967/suppl/GSM274967.txt.gz"	"ftp://ftp.ncbi.nlm.nih.gov/geo/samples/GSM274nnn/GSM274971/suppl/GSM274971.txt.gz"	"ftp://ftp.ncbi.nlm.nih.gov/geo/samples/GSM274nnn/GSM274972/suppl/GSM274972.txt.gz"	"ftp://ftp.ncbi.nlm.nih.gov/geo/samples/GSM274nnn/GSM274977/suppl/GSM274977.txt.gz"	"ftp://ftp.ncbi.nlm.nih.gov/geo/samples/GSM274nnn/GSM274985/suppl/GSM274985.txt.gz"	"ftp://ftp.ncbi.nlm.nih.gov/geo/samples/GSM275nnn/GSM275001/suppl/GSM275001.txt.gz"	"ftp://ftp.ncbi.nlm.nih.gov/geo/samples/GSM275nnn/GSM275002/suppl/GSM275002.txt.gz"	"ftp://ftp.ncbi.nlm.nih.gov/geo/samples/GSM275nnn/GSM275006/suppl/GSM275006.txt.gz"	"ftp://ftp.ncbi.nlm.nih.gov/geo/samples/GSM275nnn/GSM275013/suppl/GSM275013.txt.gz"	"ftp://ftp.ncbi.nlm.nih.gov/geo/samples/GSM275nnn/GSM275016/suppl/GSM275016.txt.gz"	"ftp://ftp.ncbi.nlm.nih.gov/geo/samples/GSM275nnn/GSM275019/suppl/GSM275019.txt.gz"	"ftp://ftp.ncbi.nlm.nih.gov/geo/samples/GSM275nnn/GSM275021/suppl/GSM275021.txt.gz"	"ftp://ftp.ncbi.nlm.nih.gov/geo/samples/GSM275nnn/GSM275029/suppl/GSM275029.txt.gz"	"ftp://ftp.ncbi.nlm.nih.gov/geo/samples/GSM275nnn/GSM275039/suppl/GSM275039.txt.gz"	"ftp://ftp.ncbi.nlm.nih.gov/geo/samples/GSM275nnn/GSM275041/suppl/GSM275041.txt.gz"	"ftp://ftp.ncbi.nlm.nih.gov/geo/samples/GSM275nnn/GSM275047/suppl/GSM275047.txt.gz"	"ftp://ftp.ncbi.nlm.nih.gov/geo/samples/GSM275nnn/GSM275055/suppl/GSM275055.txt.gz"	"ftp://ftp.ncbi.nlm.nih.gov/geo/samples/GSM275nnn/GSM275056/suppl/GSM275056.txt.gz"	"ftp://ftp.ncbi.nlm.nih.gov/geo/samples/GSM275nnn/GSM275058/suppl/GSM275058.txt.gz"	"ftp://ftp.ncbi.nlm.nih.gov/geo/samples/GSM275nnn/GSM275060/suppl/GSM275060.txt.gz"	"ftp://ftp.ncbi.nlm.nih.gov/geo/samples/GSM275nnn/GSM275062/suppl/GSM275062.txt.gz"	"ftp://ftp.ncbi.nlm.nih.gov/geo/samples/GSM275nnn/GSM275064/suppl/GSM275064.txt.gz"	"ftp://ftp.ncbi.nlm.nih.gov/geo/samples/GSM275nnn/GSM275065/suppl/GSM275065.txt.gz"	"ftp://ftp.ncbi.nlm.nih.gov/geo/samples/GSM275nnn/GSM275071/suppl/GSM275071.txt.gz"	"ftp://ftp.ncbi.nlm.nih.gov/geo/samples/GSM275nnn/GSM275072/suppl/GSM275072.txt.gz"	"ftp://ftp.ncbi.nlm.nih.gov/geo/samples/GSM275nnn/GSM275073/suppl/GSM275073.txt.gz"	"ftp://ftp.ncbi.nlm.nih.gov/geo/samples/GSM275nnn/GSM275074/suppl/GSM275074.txt.gz"	"ftp://ftp.ncbi.nlm.nih.gov/geo/samples/GSM275nnn/GSM275076/suppl/GSM275076.txt.gz"	"ftp://ftp.ncbi.nlm.nih.gov/geo/samples/GSM275nnn/GSM275077/suppl/GSM275077.txt.gz"	"ftp://ftp.ncbi.nlm.nih.gov/geo/samples/GSM275nnn/GSM275078/suppl/GSM275078.txt.gz"	"ftp://ftp.ncbi.nlm.nih.gov/geo/samples/GSM275nnn/GSM275081/suppl/GSM275081.txt.gz"	"ftp://ftp.ncbi.nlm.nih.gov/geo/samples/GSM275nnn/GSM275088/suppl/GSM275088.txt.gz"	"ftp://ftp.ncbi.nlm.nih.gov/geo/samples/GSM275nnn/GSM275093/suppl/GSM275093.txt.gz"	"ftp://ftp.ncbi.nlm.nih.gov/geo/samples/GSM275nnn/GSM275094/suppl/GSM275094.txt.gz"	"ftp://ftp.ncbi.nlm.nih.gov/geo/samples/GSM275nnn/GSM275096/suppl/GSM275096.txt.gz"	"ftp://ftp.ncbi.nlm.nih.gov/geo/samples/GSM275nnn/GSM275097/suppl/GSM275097.txt.gz"	"ftp://ftp.ncbi.nlm.nih.gov/geo/samples/GSM275nnn/GSM275098/suppl/GSM275098.txt.gz"	"ftp://ftp.ncbi.nlm.nih.gov/geo/samples/GSM275nnn/GSM275100/suppl/GSM275100.txt.gz"	"ftp://ftp.ncbi.nlm.nih.gov/geo/samples/GSM275nnn/GSM275101/suppl/GSM275101.txt.gz"	"ftp://ftp.ncbi.nlm.nih.gov/geo/samples/GSM275nnn/GSM275108/suppl/GSM275108.txt.gz"	"ftp://ftp.ncbi.nlm.nih.gov/geo/samples/GSM275nnn/GSM275111/suppl/GSM275111.txt.gz"	"ftp://ftp.ncbi.nlm.nih.gov/geo/samples/GSM275nnn/GSM275112/suppl/GSM275112.txt.gz"	"ftp://ftp.ncbi.nlm.nih.gov/geo/samples/GSM275nnn/GSM275117/suppl/GSM275117.txt.gz"	"ftp://ftp.ncbi.nlm.nih.gov/geo/samples/GSM275nnn/GSM275122/suppl/GSM275122.txt.gz"	"ftp://ftp.ncbi.nlm.nih.gov/geo/samples/GSM275nnn/GSM275124/suppl/GSM275124.txt.gz"	"ftp://ftp.ncbi.nlm.nih.gov/geo/samples/GSM275nnn/GSM275125/suppl/GSM275125.txt.gz"	"ftp://ftp.ncbi.nlm.nih.gov/geo/samples/GSM275nnn/GSM275135/suppl/GSM275135.txt.gz"	"ftp://ftp.ncbi.nlm.nih.gov/geo/samples/GSM275nnn/GSM275137/suppl/GSM275137.txt.gz"	"ftp://ftp.ncbi.nlm.nih.gov/geo/samples/GSM275nnn/GSM275138/suppl/GSM275138.txt.gz"	"ftp://ftp.ncbi.nlm.nih.gov/geo/samples/GSM275nnn/GSM275139/suppl/GSM275139.txt.gz"	"ftp://ftp.ncbi.nlm.nih.gov/geo/samples/GSM275nnn/GSM275140/suppl/GSM275140.txt.gz"	"ftp://ftp.ncbi.nlm.nih.gov/geo/samples/GSM275nnn/GSM275142/suppl/GSM275142.txt.gz"	"ftp://ftp.ncbi.nlm.nih.gov/geo/samples/GSM275nnn/GSM275144/suppl/GSM275144.txt.gz"	"ftp://ftp.ncbi.nlm.nih.gov/geo/samples/GSM275nnn/GSM275148/suppl/GSM275148.txt.gz"	"ftp://ftp.ncbi.nlm.nih.gov/geo/samples/GSM275nnn/GSM275149/suppl/GSM275149.txt.gz"	"ftp://ftp.ncbi.nlm.nih.gov/geo/samples/GSM275nnn/GSM275152/suppl/GSM275152.txt.gz"	"ftp://ftp.ncbi.nlm.nih.gov/geo/samples/GSM275nnn/GSM275153/suppl/GSM275153.txt.gz"	"ftp://ftp.ncbi.nlm.nih.gov/geo/samples/GSM275nnn/GSM275154/suppl/GSM275154.txt.gz"	"ftp://ftp.ncbi.nlm.nih.gov/geo/samples/GSM275nnn/GSM275160/suppl/GSM275160.txt.gz"	"ftp://ftp.ncbi.nlm.nih.gov/geo/samples/GSM275nnn/GSM275165/suppl/GSM275165.txt.gz"	"ftp://ftp.ncbi.nlm.nih.gov/geo/samples/GSM275nnn/GSM275168/suppl/GSM275168.txt.gz"	"ftp://ftp.ncbi.nlm.nih.gov/geo/samples/GSM275nnn/GSM275171/suppl/GSM275171.txt.gz"	"ftp://ftp.ncbi.nlm.nih.gov/geo/samples/GSM275nnn/GSM275172/suppl/GSM275172.txt.gz"	"ftp://ftp.ncbi.nlm.nih.gov/geo/samples/GSM275nnn/GSM275173/suppl/GSM275173.txt.gz"	"ftp://ftp.ncbi.nlm.nih.gov/geo/samples/GSM275nnn/GSM275174/suppl/GSM275174.txt.gz"	"ftp://ftp.ncbi.nlm.nih.gov/geo/samples/GSM275nnn/GSM275175/suppl/GSM275175.txt.gz"	"ftp://ftp.ncbi.nlm.nih.gov/geo/samples/GSM275nnn/GSM275176/suppl/GSM275176.txt.gz"	"ftp://ftp.ncbi.nlm.nih.gov/geo/samples/GSM275nnn/GSM275177/suppl/GSM275177.txt.gz"	"ftp://ftp.ncbi.nlm.nih.gov/geo/samples/GSM275nnn/GSM275180/suppl/GSM275180.txt.gz"	"ftp://ftp.ncbi.nlm.nih.gov/geo/samples/GSM275nnn/GSM275185/suppl/GSM275185.txt.gz"	"ftp://ftp.ncbi.nlm.nih.gov/geo/samples/GSM275nnn/GSM275188/suppl/GSM275188.txt.gz"	"ftp://ftp.ncbi.nlm.nih.gov/geo/samples/GSM275nnn/GSM275192/suppl/GSM275192.txt.gz"	"ftp://ftp.ncbi.nlm.nih.gov/geo/samples/GSM275nnn/GSM275194/suppl/GSM275194.txt.gz"	"ftp://ftp.ncbi.nlm.nih.gov/geo/samples/GSM275nnn/GSM275206/suppl/GSM275206.txt.gz"	"ftp://ftp.ncbi.nlm.nih.gov/geo/samples/GSM275nnn/GSM275208/suppl/GSM275208.txt.gz"	"ftp://ftp.ncbi.nlm.nih.gov/geo/samples/GSM275nnn/GSM275209/suppl/GSM275209.txt.gz"	"ftp://ftp.ncbi.nlm.nih.gov/geo/samples/GSM275nnn/GSM275218/suppl/GSM275218.txt.gz"	"ftp://ftp.ncbi.nlm.nih.gov/geo/samples/GSM275nnn/GSM275225/suppl/GSM275225.txt.gz"	"ftp://ftp.ncbi.nlm.nih.gov/geo/samples/GSM275nnn/GSM275258/suppl/GSM275258.txt.gz"	"ftp://ftp.ncbi.nlm.nih.gov/geo/samples/GSM275nnn/GSM275259/suppl/GSM275259.txt.gz"	"ftp://ftp.ncbi.nlm.nih.gov/geo/samples/GSM275nnn/GSM275266/suppl/GSM275266.txt.gz"	"ftp://ftp.ncbi.nlm.nih.gov/geo/samples/GSM275nnn/GSM275267/suppl/GSM275267.txt.gz"	"ftp://ftp.ncbi.nlm.nih.gov/geo/samples/GSM275nnn/GSM275269/suppl/GSM275269.txt.gz"	"ftp://ftp.ncbi.nlm.nih.gov/geo/samples/GSM275nnn/GSM275270/suppl/GSM275270.txt.gz"	"ftp://ftp.ncbi.nlm.nih.gov/geo/samples/GSM275nnn/GSM275275/suppl/GSM275275.txt.gz"	"ftp://ftp.ncbi.nlm.nih.gov/geo/samples/GSM275nnn/GSM275285/suppl/GSM275285.txt.gz"	"ftp://ftp.ncbi.nlm.nih.gov/geo/samples/GSM275nnn/GSM275288/suppl/GSM275288.txt.gz"	"ftp://ftp.ncbi.nlm.nih.gov/geo/samples/GSM275nnn/GSM275289/suppl/GSM275289.txt.gz"	"ftp://ftp.ncbi.nlm.nih.gov/geo/samples/GSM275nnn/GSM275292/suppl/GSM275292.txt.gz"	"ftp://ftp.ncbi.nlm.nih.gov/geo/samples/GSM275nnn/GSM275293/suppl/GSM275293.txt.gz"	"ftp://ftp.ncbi.nlm.nih.gov/geo/samples/GSM275nnn/GSM275295/suppl/GSM275295.txt.gz"	"ftp://ftp.ncbi.nlm.nih.gov/geo/samples/GSM275nnn/GSM275296/suppl/GSM275296.txt.gz"	"ftp://ftp.ncbi.nlm.nih.gov/geo/samples/GSM275nnn/GSM275297/suppl/GSM275297.txt.gz"	"ftp://ftp.ncbi.nlm.nih.gov/geo/samples/GSM275nnn/GSM275299/suppl/GSM275299.txt.gz"	"ftp://ftp.ncbi.nlm.nih.gov/geo/samples/GSM275nnn/GSM275301/suppl/GSM275301.txt.gz"	"ftp://ftp.ncbi.nlm.nih.gov/geo/samples/GSM275nnn/GSM275303/suppl/GSM275303.txt.gz"	"ftp://ftp.ncbi.nlm.nih.gov/geo/samples/GSM275nnn/GSM275305/suppl/GSM275305.txt.gz"	""	""	""	""	""
!Sample_data_row_count	"54675"	"54675"	"54675"	"54675"	"54675"	"54675"	"54675"	"54675"	"54675"	"54675"	"54675"	"54675"	"54675"	"54675"	"54675"	"54675"	"54675"	"54675"	"54675"	"54675"	"54675"	"54675"	"54675"	"54675"	"54675"	"54675"	"54675"	"54675"	"54675"	"54675"	"54675"	"54675"	"54675"	"54675"	"54675"	"54675"	"54675"	"54675"	"54675"	"54675"	"54675"	"54675"	"54675"	"54675"	"54675"	"54675"	"54675"	"54675"	"54675"	"54675"	"54675"	"54675"	"54675"	"54675"	"54675"	"54675"	"54675"	"54675"	"54675"	"54675"	"54675"	"54675"	"54675"	"54675"	"54675"	"54675"	"54675"	"54675"	"54675"	"54675"	"54675"	"54675"	"54675"	"54675"	"54675"	"54675"	"54675"	"54675"	"54675"	"54675"	"54675"	"54675"	"54675"	"54675"	"54675"	"54675"	"54675"	"54675"	"54675"	"54675"	"54675"	"54675"	"54675"	"54675"	"54675"	"54675"	"54675"	"54675"	"54675"	"54675"	"54675"	"54675"	"54675"	"54675"	"54675"	"54675"	"54675"	"54675"	"54675"	"54675"	"54675"	"54675"	"54675"	"54675"	"54675"	"54675"	"54675"	"54675"	"54675"
!Sample_relation	"Reanalyzed by: GSE119087"	"Reanalyzed by: GSE119087"	"Reanalyzed by: GSE119087"	"Reanalyzed by: GSE119087"	"Reanalyzed by: GSE119087"	"Reanalyzed by: GSE119087"	"Reanalyzed by: GSE119087"	"Reanalyzed by: GSE119087"	"Reanalyzed by: GSE119087"	"Reanalyzed by: GSE119087"	"Reanalyzed by: GSE119087"	"Reanalyzed by: GSE119087"	"Reanalyzed by: GSE119087"	"Reanalyzed by: GSE119087"	"Reanalyzed by: GSE119087"	"Reanalyzed by: GSE119087"	"Reanalyzed by: GSE119087"	"Reanalyzed by: GSE119087"	"Reanalyzed by: GSE119087"	"Reanalyzed by: GSE119087"	"Reanalyzed by: GSE119087"	"Reanalyzed by: GSE119087"	"Reanalyzed by: GSE119087"	"Reanalyzed by: GSE119087"	"Reanalyzed by: GSE119087"	"Reanalyzed by: GSE119087"	"Reanalyzed by: GSE119087"	"Reanalyzed by: GSE119087"	"Reanalyzed by: GSE119087"	"Reanalyzed by: GSE119087"	"Reanalyzed by: GSE119087"	"Reanalyzed by: GSE119087"	"Reanalyzed by: GSE119087"	"Reanalyzed by: GSE119087"	"Reanalyzed by: GSE119087"	"Reanalyzed by: GSE119087"	"Reanalyzed by: GSE119087"	"Reanalyzed by: GSE119087"	"Reanalyzed by: GSE119087"	"Reanalyzed by: GSE119087"	"Reanalyzed by: GSE119087"	"Reanalyzed by: GSE119087"	"Reanalyzed by: GSE119087"	"Reanalyzed by: GSE119087"	"Reanalyzed by: GSE119087"	"Reanalyzed by: GSE119087"	"Reanalyzed by: GSE119087"	"Reanalyzed by: GSE119087"	"Reanalyzed by: GSE119087"	"Reanalyzed by: GSE119087"	"Reanalyzed by: GSE119087"	"Reanalyzed by: GSE119087"	"Reanalyzed by: GSE119087"	"Reanalyzed by: GSE119087"	"Reanalyzed by: GSE119087"	"Reanalyzed by: GSE119087"	"Reanalyzed by: GSE119087"	"Reanalyzed by: GSE119087"	"Reanalyzed by: GSE119087"	"Reanalyzed by: GSE119087"	"Reanalyzed by: GSE119087"	"Reanalyzed by: GSE119087"	"Reanalyzed by: GSE119087"	"Reanalyzed by: GSE119087"	"Reanalyzed by: GSE119087"	"Reanalyzed by: GSE119087"	"Reanalyzed by: GSE119087"	"Reanalyzed by: GSE119087"	"Reanalyzed by: GSE119087"	"Reanalyzed by: GSE119087"	"Reanalyzed by: GSE119087"	"Reanalyzed by: GSE119087"	"Reanalyzed by: GSE119087"	"Reanalyzed by: GSE119087"	"Reanalyzed by: GSE119087"	"Reanalyzed by: GSE119087"	"Reanalyzed by: GSE119087"	"Reanalyzed by: GSE119087"	"Reanalyzed by: GSE119087"	"Reanalyzed by: GSE119087"	"Reanalyzed by: GSE119087"	"Reanalyzed by: GSE119087"	"Reanalyzed by: GSE119087"	"Reanalyzed by: GSE119087"	"Reanalyzed by: GSE119087"	"Reanalyzed by: GSE119087"	"Reanalyzed by: GSE119087"	"Reanalyzed by: GSE119087"	"Reanalyzed by: GSE119087"	"Reanalyzed by: GSE119087"	"Reanalyzed by: GSE119087"	"Reanalyzed by: GSE119087"	"Reanalyzed by: GSE119087"	"Reanalyzed by: GSE119087"	"Reanalyzed by: GSE119087"	"Reanalyzed by: GSE119087"	"Reanalyzed by: GSE119087"	"Reanalyzed by: GSE119087"	"Reanalyzed by: GSE119087"	"Reanalyzed by: GSE119087"	"Reanalyzed by: GSE119087"	"Reanalyzed by: GSE119087"	"Reanalyzed by: GSE119087"	"Reanalyzed by: GSE119087"	"Reanalyzed by: GSE119087"	"Reanalyzed by: GSE119087"	"Reanalyzed by: GSE119087"	"Reanalyzed by: GSE119087"	"Reanalyzed by: GSE119087"	"Reanalyzed by: GSE119087"	"Reanalyzed by: GSE119087"	"Reanalyzed by: GSE119087"	"Reanalyzed by: GSE119087"	"Reanalyzed by: GSE119087"	""	""	""	""	""
!series_matrix_table_begin
"ID_REF"	"GSM274896"	"GSM274898"	"GSM274899"	"GSM274901"	"GSM274904"	"GSM274909"	"GSM274914"	"GSM274917"	"GSM274919"	"GSM274931"	"GSM274932"	"GSM274936"	"GSM274937"	"GSM274942"	"GSM274946"	"GSM274962"	"GSM274966"	"GSM274967"	"GSM274971"	"GSM274972"	"GSM274977"	"GSM274985"	"GSM275001"	"GSM275002"	"GSM275006"	"GSM275013"	"GSM275016"	"GSM275019"	"GSM275021"	"GSM275029"	"GSM275039"	"GSM275041"	"GSM275047"	"GSM275055"	"GSM275056"	"GSM275058"	"GSM275060"	"GSM275062"	"GSM275064"	"GSM275065"	"GSM275071"	"GSM275072"	"GSM275073"	"GSM275074"	"GSM275076"	"GSM275077"	"GSM275078"	"GSM275081"	"GSM275088"	"GSM275093"	"GSM275094"	"GSM275096"	"GSM275097"	"GSM275098"	"GSM275100"	"GSM275101"	"GSM275108"	"GSM275111"	"GSM275112"	"GSM275117"	"GSM275122"	"GSM275124"	"GSM275125"	"GSM275135"	"GSM275137"	"GSM275138"	"GSM275139"	"GSM275140"	"GSM275142"	"GSM275144"	"GSM275148"	"GSM275149"	"GSM275152"	"GSM275153"	"GSM275154"	"GSM275160"	"GSM275165"	"GSM275168"	"GSM275171"	"GSM275172"	"GSM275173"	"GSM275174"	"GSM275175"	"GSM275176"	"GSM275177"	"GSM275180"	"GSM275185"	"GSM275188"	"GSM275192"	"GSM275194"	"GSM275206"	"GSM275208"	"GSM275209"	"GSM275218"	"GSM275225"	"GSM275258"	"GSM275259"	"GSM275266"	"GSM275267"	"GSM275269"	"GSM275270"	"GSM275275"	"GSM275285"	"GSM275288"	"GSM275289"	"GSM275292"	"GSM275293"	"GSM275295"	"GSM275296"	"GSM275297"	"GSM275299"	"GSM275301"	"GSM275303"	"GSM275305"	"GSM1300747"	"GSM1300748"	"GSM1300749"	"GSM1300750"	"GSM1300751"
"1007_s_at"	9.420	8.505	9.411	8.007	9.999	8.998	10.054	9.717	9.033	8.860	11.459	9.304	9.987	7.897	9.126	8.622	9.021	8.599	8.572	8.200	8.565	8.555	9.485	8.555	8.814	10.553	8.059	8.747	10.048	9.497	10.661	10.250	9.166	8.543	10.351	9.179	8.680	8.979	8.983	8.669	8.482	9.377	9.741	9.630	9.207	9.031	9.573	8.765	8.998	10.136	9.217	8.208	9.013	8.513	8.097	8.605	7.363	10.110	9.313	6.842	9.008	8.418	7.885	8.674	8.682	9.136	6.606	9.734	8.540	9.085	10.102	9.699	8.522	8.069	10.079	7.789	9.141	9.496	7.771	7.485	9.328	9.177	8.453	8.432	9.275	10.388	9.775	8.919	8.514	9.091	7.684	10.144	9.413	9.250	9.360	8.320	10.322	7.002	8.229	9.051	10.381	8.348	9.162	8.771	8.830	9.893	8.305	6.988	7.972	7.841	7.511	9.517	9.436	7.288	9.691	7.676	8.103	8.693	8.503
"1053_at"	9.675	9.700	10.127	9.502	10.006	10.269	9.433	9.915	9.716	9.899	8.497	9.363	9.341	10.313	9.952	9.833	9.740	9.990	9.492	9.810	10.029	9.731	10.100	9.773	9.317	9.150	8.898	9.776	9.178	9.371	9.228	9.994	10.296	9.310	9.118	9.303	9.751	9.415	9.136	10.523	9.363	8.812	8.983	9.793	9.644	10.505	9.721	9.565	9.494	9.350	11.234	9.682	9.214	9.735	9.800	9.549	9.840	8.827	8.760	10.645	9.996	9.736	9.292	9.385	9.817	8.444	10.372	8.936	10.588	10.218	9.290	9.895	10.649	11.350	11.224	9.637	9.603	9.954	10.556	9.739	9.749	9.889	11.375	10.320	9.726	9.666	8.527	9.265	9.039	10.832	9.790	10.179	10.393	9.812	8.651	10.059	8.531	9.906	10.397	10.518	10.638	10.787	10.349	9.507	9.374	9.814	10.199	10.648	10.531	9.645	10.104	9.694	9.902	11.267	10.132	9.616	10.077	9.944	10.919
"117_at"	8.442	6.758	6.977	10.705	7.688	7.061	6.144	7.850	8.216	7.555	8.227	8.875	7.174	10.783	8.610	9.448	7.794	7.718	7.418	9.280	8.131	8.149	9.333	7.624	8.754	8.275	7.342	7.354	7.876	8.372	11.140	8.053	8.767	7.131	7.376	9.634	8.837	9.430	8.499	6.848	7.860	8.992	8.299	8.457	6.527	7.513	6.436	7.189	7.335	7.524	6.259	6.852	8.407	4.548	6.300	7.083	4.293	6.977	6.485	5.594	7.618	6.413	5.561	7.910	6.640	6.077	3.766	7.677	6.373	4.440	8.309	6.725	8.326	6.007	5.998	8.531	7.794	7.590	6.810	8.509	9.821	6.158	7.587	8.086	7.179	7.131	7.501	7.414	5.921	8.056	6.256	7.404	7.570	7.433	10.610	6.485	8.468	7.859	8.198	7.166	6.461	6.816	6.671	4.792	6.814	8.078	8.329	6.948	6.937	5.818	5.728	9.001	7.837	10.044	7.653	5.333	7.109	5.603	7.517
"121_at"	10.658	9.976	9.820	9.941	10.422	9.884	9.964	10.299	10.411	10.053	10.228	10.710	10.539	10.386	10.176	10.645	10.104	9.861	10.602	10.485	10.499	10.396	10.129	10.450	9.785	10.367	9.384	9.886	10.334	10.573	10.356	10.717	10.772	10.017	10.195	10.670	10.605	11.780	10.411	10.551	10.383	10.635	10.814	10.517	9.324	9.481	9.267	8.884	9.625	9.198	9.261	8.910	9.741	8.479	8.218	9.302	8.920	9.266	9.682	9.287	9.085	8.905	8.829	9.573	9.379	9.098	9.015	9.344	9.175	9.433	8.857	8.807	9.392	9.449	9.682	9.400	8.657	9.544	8.916	9.286	9.211	9.319	8.800	9.512	9.112	9.136	9.050	9.299	9.284	9.747	9.015	8.267	9.355	9.198	9.134	8.963	9.529	8.857	9.028	8.883	8.999	8.261	9.428	8.771	9.353	8.974	9.366	8.726	8.076	8.843	8.592	9.471	8.907	9.087	9.050	9.309	8.966	8.868	9.257
"1255_g_at"	6.739	5.681	6.616	3.217	7.834	5.347	6.135	7.227	6.420	5.267	3.307	3.186	5.501	8.702	6.044	6.403	5.728	10.568	5.567	4.684	7.018	3.233	5.855	4.863	6.800	3.536	2.036	6.896	4.760	4.848	10.746	4.121	5.182	4.807	8.335	5.096	8.610	12.940	5.902	4.170	8.647	7.140	5.781	7.104	10.686	5.855	6.182	6.433	7.078	6.909	4.968	1.433	6.711	11.578	6.962	5.463	4.573	5.040	4.079	4.638	5.629	8.423	4.511	5.340	11.438	5.202	6.206	7.142	5.087	7.019	3.420	3.263	9.167	5.591	3.104	6.924	6.999	7.417	8.655	7.093	4.722	7.522	1.263	10.483	8.670	6.347	4.018	6.513	7.541	4.446	7.060	3.365	6.385	3.991	8.918	6.728	6.744	2.406	4.492	1.585	6.068	7.672	4.358	5.476	6.327	4.121	5.991	2.807	3.848	5.096	3.945	5.350	5.873	11.146	4.760	5.635	5.810	3.678	6.827
"1294_at"	9.771	9.824	9.112	11.332	9.598	10.151	10.744	9.109	10.004	10.122	10.325	10.225	9.764	9.660	9.872	9.649	10.054	8.408	9.846	9.833	9.729	10.332	10.257	10.523	10.212	10.981	9.832	9.274	9.530	9.728	8.421	9.676	9.439	10.501	10.064	10.492	9.393	10.583	9.312	9.275	10.245	10.297	10.442	9.484	9.303	9.345	9.660	10.074	9.573	8.976	10.603	9.763	9.791	8.800	10.077	9.405	10.640	11.098	10.274	8.780	8.949	9.388	8.971	9.299	8.601	9.649	7.498	9.922	9.903	8.831	9.017	9.034	9.277	9.134	9.592	8.963	8.992	9.397	8.491	9.938	10.062	8.910	9.976	10.246	9.046	10.310	10.177	9.868	8.852	8.900	8.815	8.800	11.092	10.285	9.750	9.060	9.359	8.232	9.448	10.390	8.602	9.250	8.822	10.204	9.727	10.295	9.600	8.836	8.685	11.323	10.088	10.259	9.676	7.896	9.385	8.895	9.006	9.694	10.253
"1316_at"	6.476	6.706	6.621	6.810	7.025	6.722	7.281	6.618	6.202	6.731	6.485	7.282	6.969	7.503	6.345	6.481	7.123	6.872	6.950	7.422	6.858	7.468	7.628	6.650	6.657	7.065	6.461	6.927	6.007	7.067	6.792	6.472	6.359	6.544	6.721	6.865	6.274	7.391	7.163	6.783	6.565	6.902	7.002	6.945	7.026	6.792	6.691	6.837	6.935	7.922	7.505	6.300	7.570	6.285	7.416	6.215	7.564	7.266	7.954	6.915	7.288	7.161	7.021	7.184	7.278	7.691	7.122	7.913	6.848	7.612	6.658	6.874	6.372	7.130	7.369	8.601	7.915	7.568	7.574	7.612	8.447	6.766	6.667	7.156	4.343	7.165	8.402	8.193	7.312	7.804	6.768	7.424	7.031	7.637	8.127	7.496	8.890	6.771	7.222	7.716	7.381	7.413	6.111	6.702	7.928	7.740	6.600	6.991	2.722	7.000	6.944	7.284	7.796	6.282	6.583	6.759	7.665	7.408	6.530
"1320_at"	4.336	6.762	6.011	3.678	4.530	6.079	5.382	4.307	3.379	5.995	4.459	3.406	3.186	4.755	4.256	4.240	4.225	4.843	5.162	5.343	4.129	3.498	6.589	5.807	4.225	4.838	3.336	4.278	4.787	3.945	4.036	4.278	6.379	5.773	4.954	4.848	6.267	4.271	4.982	3.644	4.892	5.125	4.838	3.926	4.240	4.843	4.322	4.343	4.256	4.263	4.062	6.334	3.278	3.472	4.744	4.695	4.678	7.670	5.070	3.888	3.700	5.797	6.182	4.129	4.700	4.517	3.848	4.781	5.453	7.269	6.194	5.652	7.568	6.954	6.345	4.372	4.329	6.948	3.485	5.343	7.391	5.121	4.178	4.062	3.392	5.664	4.597	6.443	6.975	4.446	2.000	5.781	6.720	7.206	6.436	3.689	4.517	3.897	4.954	4.561	3.888	5.040	6.009	6.018	6.307	6.965	4.420	7.020	5.182	4.233	4.973	4.858	3.945	7.477	7.267	5.240	5.750	4.792	6.558
"1405_i_at"	12.742	9.791	10.403	11.882	12.545	9.610	11.317	10.460	12.172	11.712	9.867	12.521	11.120	10.150	13.084	12.896	10.199	9.726	12.865	10.455	12.428	13.809	11.867	10.924	12.431	10.936	9.622	10.488	11.206	12.489	6.938	10.843	11.076	10.353	11.095	12.853	11.303	10.315	12.064	11.654	11.732	12.299	12.465	11.415	14.393	13.739	13.936	13.103	12.411	12.346	11.898	13.438	13.410	11.175	11.995	11.980	12.376	14.458	14.512	13.084	13.734	12.836	13.631	13.129	13.110	14.696	9.825	13.254	13.044	11.557	13.089	14.732	14.233	13.177	11.669	12.014	12.754	13.886	12.735	11.456	14.257	10.094	12.066	13.418	11.815	12.852	14.508	13.515	13.824	11.988	11.706	13.399	11.003	12.562	13.403	12.339	10.957	12.377	13.172	10.981	11.868	12.335	13.647	13.481	14.453	14.423	12.216	13.781	13.775	10.492	13.131	15.101	13.050	12.058	14.329	10.760	10.144	11.443	10.904
"1431_at"	7.205	4.722	3.446	5.585	8.017	6.106	5.635	6.018	4.087	5.760	6.313	7.079	8.133	5.975	6.121	7.552	5.501	6.029	6.503	6.296	7.731	5.621	6.763	6.331	6.146	6.553	7.420	5.579	7.165	6.005	5.670	7.185	7.304	6.345	6.807	6.309	6.889	6.976	7.214	6.589	8.065	7.121	6.083	6.200	5.456	5.170	4.807	5.194	6.863	4.329	3.000	5.855	5.579	5.755	5.750	4.902	4.650	6.926	6.520	3.897	4.667	4.505	3.485	4.329	5.443	4.555	6.340	6.309	5.758	5.036	1.263	2.868	2.678	5.940	5.347	5.083	1.766	6.489	3.536	7.323	6.645	4.096	3.744	5.776	6.055	4.372	5.792	5.618	6.250	5.706	5.315	2.982	6.471	4.977	4.517	5.070	4.027	5.830	1.433	5.650	6.363	2.202	5.552	6.675	5.443	5.873	6.186	5.980	3.202	3.722	5.968	3.350	4.843	3.897	5.564	4.548	5.329	5.667	6.660
"1438_at"	6.829	6.347	6.018	5.190	6.695	4.009	5.256	6.904	6.552	5.248	5.961	5.311	4.897	5.959	7.297	5.322	7.031	6.263	5.142	4.848	7.520	5.146	5.057	6.542	6.577	6.306	5.013	4.585	7.131	5.066	5.125	5.198	7.441	6.274	7.039	6.607	5.311	7.138	6.582	5.285	5.573	6.672	4.833	6.506	3.365	5.524	6.389	5.070	6.324	5.508	5.194	3.797	5.117	3.907	2.722	5.109	6.036	7.698	4.146	4.336	3.868	5.479	2.406	3.916	3.818	3.278	3.548	5.446	3.248	4.530	4.644	6.198	6.138	4.104	5.755	2.433	6.404	3.000	6.635	5.350	4.263	2.907	3.585	4.248	4.591	5.403	5.315	6.354	3.926	4.466	3.365	4.459	4.420	4.902	6.117	6.180	6.354	3.336	5.209	4.194	3.700	3.087	6.503	2.511	6.939	6.577	3.420	4.096	3.689	3.787	5.304	2.678	5.989	3.700	4.579	3.524	3.678	4.209	5.933
"1487_at"	9.837	9.334	9.716	9.973	10.613	9.209	9.906	10.024	10.168	9.450	9.939	10.058	10.203	9.840	9.759	9.832	9.697	9.779	10.091	9.958	9.829	9.965	9.612	9.651	9.296	10.283	9.180	9.979	9.183	10.061	10.257	9.198	10.775	9.655	9.826	10.427	10.761	9.975	10.047	10.837	9.486	10.021	10.268	9.726	8.826	9.225	9.761	9.046	9.902	9.092	9.000	9.424	9.749	9.439	9.267	9.651	9.469	9.604	9.269	10.115	9.138	9.727	9.270	9.636	9.642	9.748	9.441	9.230	8.957	10.113	9.293	9.107	9.047	8.967	9.686	10.439	9.337	8.720	8.871	7.694	9.365	8.535	8.618	8.447	9.874	9.373	10.344	9.975	8.622	9.990	9.268	9.053	8.972	9.030	8.892	9.174	9.289	9.441	9.271	9.027	9.624	9.747	9.396	8.687	9.854	9.245	9.261	9.018	8.847	9.175	9.321	9.885	9.831	9.207	9.513	9.090	9.808	9.305	8.869
"1494_f_at"	7.928	7.325	7.490	7.731	8.110	7.680	7.350	7.592	8.090	7.556	8.438	7.493	8.160	7.797	7.247	7.556	7.933	7.618	8.481	7.682	7.185	7.832	7.748	7.149	7.045	8.093	7.061	7.499	7.558	7.966	7.572	7.343	7.796	7.587	8.194	8.336	7.877	9.369	8.047	7.662	7.438	7.605	7.834	7.660	6.834	6.123	6.827	5.536	7.110	5.681	7.553	7.970	7.381	5.476	6.451	6.916	7.178	7.689	7.896	6.748	6.280	6.188	6.751	6.798	6.166	6.713	7.810	7.950	7.140	7.662	5.343	7.348	6.522	7.728	7.985	6.342	6.688	7.348	6.493	7.466	6.670	6.500	7.069	6.527	7.157	6.764	8.055	7.549	6.038	7.605	5.860	6.998	7.020	7.221	7.517	6.862	6.493	6.610	7.138	4.561	6.070	7.047	7.414	7.052	7.227	6.904	4.278	7.263	6.463	6.487	6.391	6.793	7.397	7.501	6.748	7.359	6.544	6.926	4.315
"1552256_a_at"	11.224	11.078	12.447	11.551	10.919	10.726	10.653	11.123	10.683	11.274	9.932	10.196	12.394	9.507	10.609	11.541	10.509	10.682	10.869	10.715	9.771	12.098	11.333	9.962	11.922	11.252	11.314	11.587	11.279	10.132	11.032	10.991	11.377	11.051	10.464	10.582	11.800	11.374	10.618	11.123	11.929	10.762	10.326	11.494	10.188	10.025	10.025	9.838	11.791	9.703	10.731	11.359	11.394	9.475	9.743	9.834	9.682	10.053	10.299	11.162	11.705	11.687	9.816	10.070	10.159	11.690	9.482	8.777	11.077	10.120	10.374	9.587	11.619	12.067	9.748	9.087	9.492	10.756	9.423	8.699	8.608	8.387	11.561	8.814	10.144	11.891	9.991	11.136	9.661	11.400	9.872	10.077	12.195	11.933	11.712	10.597	9.825	10.780	11.855	12.197	10.969	10.889	11.449	10.531	11.136	10.858	12.433	9.007	9.020	10.778	11.845	9.830	9.581	9.742	9.042	8.151	10.349	11.082	10.816
"1552257_a_at"	10.525	11.062	11.379	11.014	11.212	10.005	10.661	11.007	11.307	10.667	10.050	10.571	10.556	11.280	10.385	10.621	10.508	10.841	10.689	10.867	9.742	10.860	10.764	10.832	9.639	11.177	10.358	10.871	10.419	11.110	10.630	9.519	11.092	9.781	10.335	10.754	10.709	11.179	10.102	11.040	10.316	9.665	10.091	10.514	10.154	8.970	8.659	9.328	10.590	9.406	9.240	10.723	10.486	10.266	9.631	10.830	11.238	10.458	10.417	9.454	11.056	11.250	11.434	10.502	11.062	10.039	9.051	10.274	10.154	10.623	8.958	9.514	10.684	9.849	8.767	11.144	10.689	9.918	9.652	10.237	9.968	9.726	8.980	9.188	9.628	9.876	9.908	10.401	10.281	11.503	10.008	9.778	9.649	11.058	9.804	10.461	11.426	11.754	10.443	10.560	11.982	11.240	10.676	9.897	10.060	9.966	10.404	9.916	9.427	10.976	11.087	10.171	11.300	10.305	9.167	9.428	11.249	10.935	10.232
"1552258_at"	9.201	7.516	8.098	6.820	9.624	8.838	7.880	9.218	9.402	9.068	8.029	9.319	7.869	9.150	7.963	8.489	9.402	7.649	9.308	8.296	8.972	9.070	9.141	7.752	8.400	8.051	7.138	8.217	7.745	8.957	8.590	8.337	8.824	8.026	7.732	9.551	8.408	8.076	9.042	7.801	8.679	9.039	9.242	9.379	4.044	6.647	6.180	7.905	8.110	7.794	7.210	7.293	7.514	7.355	6.600	7.019	7.311	7.232	8.909	5.555	6.655	7.032	6.698	4.744	6.042	7.747	6.801	5.453	3.907	4.036	7.525	7.171	5.190	7.477	6.727	5.000	4.379	5.902	7.589	5.229	6.204	6.853	4.307	7.131	6.959	8.059	9.165	8.070	6.027	7.538	6.743	5.945	7.737	6.843	6.040	6.938	5.926	5.678	7.741	7.821	7.131	7.571	5.236	7.012	7.436	8.126	7.737	3.621	6.536	6.814	5.133	7.859	5.873	6.238	8.073	3.511	6.710	6.662	4.209
"1552261_at"	6.819	4.240	3.248	1.963	3.667	4.567	3.322	4.466	6.244	2.536	2.406	4.202	4.385	6.903	6.304	5.031	2.585	6.845	5.961	5.897	5.365	3.307	5.154	6.354	4.240	4.036	2.070	5.142	7.189	5.855	4.873	5.597	6.296	5.209	5.293	4.945	2.926	7.252	5.501	5.472	4.087	6.682	3.350	4.963	5.612	3.787	5.667	1.585	6.148	5.217	6.505	6.428	6.313	3.307	5.482	5.603	3.609	4.162	4.907	5.597	3.154	5.664	4.678	6.440	6.428	6.252	5.728	6.792	4.225	2.807	5.472	4.655	6.421	3.248	5.706	5.326	6.421	5.933	2.828	8.567	6.121	4.492	5.863	3.307	6.184	3.104	6.211	4.453	5.758	6.320	7.075	2.700	6.235	6.209	4.689	5.800	5.256	4.787	5.766	5.530	6.891	4.186	5.296	2.807	5.865	3.954	2.787	5.752	6.597	2.963	1.485	6.291	6.345	2.263	5.413	2.293	5.409	3.186	5.511
"1552263_at"	9.074	9.257	8.326	9.009	8.907	7.784	10.018	9.502	9.468	8.672	8.251	8.200	9.125	9.696	9.232	8.800	8.834	9.051	8.462	9.393	8.905	9.300	8.886	8.891	8.696	8.647	9.435	8.206	8.440	9.503	8.795	8.615	9.193	8.715	9.471	9.348	9.091	7.921	9.875	8.450	9.807	9.177	9.649	8.749	9.586	9.814	9.334	9.950	9.151	10.090	10.234	10.246	10.300	9.759	10.491	10.705	9.456	9.607	10.718	9.322	9.224	9.233	9.657	10.307	9.751	9.496	10.741	10.042	9.108	9.848	10.494	10.394	9.342	9.592	8.484	10.108	10.653	9.542	10.984	9.496	9.766	9.800	10.055	9.249	9.495	10.287	9.700	9.510	10.392	9.907	9.958	9.907	10.331	9.244	9.890	9.986	9.113	10.952	10.303	10.326	9.365	10.182	8.534	10.306	9.163	9.638	8.788	9.423	9.343	9.104	8.507	9.442	10.282	10.094	9.867	11.198	9.769	10.042	10.278
"1552264_a_at"	9.767	10.119	9.893	9.790	9.621	9.666	10.419	10.546	9.888	9.748	9.107	9.051	9.920	9.804	9.149	8.573	9.339	10.245	9.109	9.836	9.380	9.537	9.646	9.722	9.179	9.418	9.795	8.954	9.396	9.643	9.613	9.228	9.106	9.395	9.529	9.435	9.363	8.515	9.715	9.569	9.981	9.486	9.529	8.849	9.675	10.243	9.709	9.833	9.596	9.536	10.110	10.162	9.499	8.780	9.635	10.195	10.659	9.102	9.508	9.416	9.567	9.158	8.674	9.468	9.143	9.819	10.094	9.961	9.490	9.635	10.243	8.971	9.437	9.107	9.127	9.717	10.090	10.016	10.976	10.420	10.048	9.917	10.889	9.632	10.549	8.737	8.861	9.824	10.424	10.146	9.627	9.909	11.766	9.235	8.614	10.313	7.845	10.622	9.957	10.377	10.260	10.187	9.074	10.820	9.426	9.006	9.247	8.673	9.092	10.081	9.777	9.432	9.725	9.417	9.928	10.644	9.714	10.201	10.342
"1552266_at"	4.315	5.672	5.907	3.406	6.993	6.194	4.883	5.950	4.706	6.403	6.225	5.361	5.248	7.484	7.280	6.389	4.626	6.582	6.129	6.182	5.672	6.754	5.382	7.077	4.446	6.958	5.267	5.561	6.246	6.902	6.431	6.380	4.087	6.959	6.746	7.249	5.892	5.675	7.471	4.129	6.514	7.164	4.655	6.238	4.661	5.687	6.342	5.582	5.815	6.306	5.744	6.391	7.233	5.365	5.125	6.085	5.315	5.647	6.990	3.420	4.776	5.358	6.428	6.365	6.517	5.810	4.650	6.215	6.733	7.278	3.621	6.413	3.485	4.479	5.430	2.138	5.612	6.005	5.641	7.425	7.233	8.157	3.963	6.821	5.307	6.807	7.379	5.154	6.541	5.274	4.555	1.379	7.756	7.150	6.903	5.368	7.329	2.700	3.644	5.773	5.075	5.263	6.952	5.681	6.589	6.600	5.952	6.810	7.531	5.005	5.865	5.789	5.296	7.443	3.263	6.679	5.624	3.053	5.495
"1552269_at"	1.000	4.018	3.202	3.878	2.963	1.536	2.963	3.536	3.248	5.890	2.459	2.350	2.963	2.787	2.945	2.036	2.104	2.233	2.632	3.138	2.070	2.350	2.945	1.485	1.433	3.776	3.053	2.744	2.926	2.379	2.744	2.982	2.263	2.000	2.609	3.070	1.485	5.117	2.561	3.548	1.722	2.678	1.963	2.511	2.888	5.075	4.315	3.807	5.800	5.252	3.711	2.609	2.485	2.263	5.365	4.293	5.416	6.359	6.414	2.104	5.952	2.293	2.138	2.459	4.823	1.926	5.229	4.498	1.000	3.278	2.655	1.536	2.848	5.514	5.436	3.644	4.300	2.433	6.789	5.075	6.829	5.561	5.000	1.138	2.888	4.689	4.711	5.206	0.848	2.350	2.170	1.807	2.744	2.233	3.263	2.233	5.186	3.446	5.618	1.138	3.433	3.498	2.322	5.511	2.744	5.285	1.585	2.322	4.293	4.812	3.336	4.278	2.536	2.104	5.672	3.689	5.336	3.307	2.000
"1552271_at"	4.372	5.194	4.146	4.807	6.244	5.142	4.603	4.209	4.322	3.907	4.479	4.621	4.517	5.022	6.334	5.256	5.995	4.995	4.561	3.472	4.322	4.530	3.667	5.225	4.912	5.198	3.848	5.282	4.372	4.406	4.336	5.166	4.615	4.433	3.907	5.070	5.053	5.336	3.797	4.632	4.892	4.263	5.154	4.878	2.828	4.561	3.322	2.945	4.591	4.603	3.787	4.202	4.644	3.053	3.807	4.385	2.868	4.892	5.174	4.087	5.815	4.722	5.070	6.714	4.070	4.365	5.031	4.459	3.766	4.420	4.728	4.000	4.689	3.036	5.750	3.392	4.233	3.711	4.517	5.282	3.818	4.492	4.632	4.585	3.511	6.784	4.406	4.755	4.178	5.018	4.240	4.225	4.009	3.392	3.797	4.138	4.858	7.303	4.446	5.142	4.162	3.667	5.766	4.498	4.154	4.878	5.752	5.271	4.365	4.426	5.385	3.973	6.211	4.271	5.100	4.678	4.399	3.848	4.240
"1552272_a_at"	7.611	7.996	7.251	8.180	8.487	7.282	8.271	7.685	7.320	7.650	7.450	7.999	7.295	7.090	7.604	7.329	8.445	7.670	7.688	8.023	7.768	8.573	7.611	7.782	7.725	7.116	6.508	7.006	7.134	7.183	7.472	7.485	8.072	7.115	6.693	7.986	7.459	8.636	6.970	6.150	7.679	7.389	7.274	6.910	6.784	6.884	7.244	5.914	7.202	6.868	6.487	6.798	4.940	5.285	3.406	6.176	4.912	7.068	7.783	7.330	6.352	6.545	6.760	7.502	6.754	6.972	7.035	7.358	6.886	6.667	6.160	4.626	6.845	7.419	4.070	3.818	7.094	7.111	4.926	7.647	6.406	5.860	6.094	5.928	7.264	7.606	7.537	8.129	7.278	7.568	6.309	7.371	8.631	6.242	5.582	7.462	6.895	5.863	7.455	3.350	6.652	6.336	7.294	7.160	5.635	7.699	7.147	7.096	7.178	6.418	6.438	5.585	6.331	6.582	7.356	6.835	8.191	7.091	4.776
"1552274_at"	9.579	9.570	10.411	8.833	7.982	10.210	8.965	8.946	8.837	9.505	9.728	9.116	10.384	8.891	7.757	8.184	9.856	8.084	9.259	8.858	9.532	8.743	10.096	10.412	9.988	8.886	9.826	7.689	8.923	8.749	10.024	10.427	9.598	10.789	10.032	8.158	8.964	9.374	10.964	9.841	9.913	9.510	8.090	10.128	9.950	9.975	9.358	9.385	9.481	8.727	10.274	10.672	10.621	11.063	11.138	11.472	10.053	9.903	10.041	11.101	9.392	10.892	9.056	9.600	11.193	10.116	8.407	8.872	10.668	10.858	10.719	8.792	10.745	11.225	10.098	10.008	9.819	10.559	9.735	8.756	9.110	9.078	11.315	9.596	8.655	11.567	9.042	9.874	9.137	10.361	10.262	10.303	10.041	10.949	9.601	11.370	10.430	11.185	10.262	10.437	9.179	6.990	9.698	10.331	9.795	10.632	10.813	9.218	9.384	11.747	11.057	8.731	10.143	9.832	9.689	11.134	9.006	11.256	11.920
"1552275_s_at"	9.369	9.426	10.251	8.487	8.207	10.135	8.901	8.616	8.641	9.869	10.520	9.372	11.044	9.038	8.692	8.809	10.004	8.581	8.822	8.949	9.804	9.130	10.231	10.808	10.080	8.914	9.440	8.001	8.440	9.115	9.774	10.020	9.836	10.613	10.644	9.048	9.160	9.483	10.058	9.992	9.963	9.680	5.652	10.494	10.031	11.470	10.189	10.113	10.116	8.777	11.172	11.300	10.759	10.975	11.476	12.079	10.841	9.645	10.045	11.224	10.198	11.333	9.683	10.186	11.298	10.688	9.397	8.242	11.386	11.508	11.408	9.237	10.608	11.454	10.246	10.365	9.517	10.558	9.624	9.150	9.654	9.217	11.841	9.439	9.465	11.254	9.183	10.118	9.663	11.345	9.790	10.289	13.081	11.041	10.491	12.087	10.207	12.014	10.746	11.339	9.525	7.747	10.427	11.358	10.183	11.292	11.870	10.407	10.649	12.509	12.164	9.195	10.097	10.662	10.116	11.245	9.929	11.989	12.306
"1552276_a_at"	7.481	4.968	6.564	6.638	3.087	5.635	6.463	4.104	6.558	4.888	4.982	7.254	5.527	6.618	7.121	7.326	5.466	4.728	7.441	6.009	6.791	4.256	6.662	7.662	7.805	6.511	4.739	5.092	7.180	6.837	7.779	5.389	7.099	6.958	7.185	4.684	4.977	6.783	6.805	4.621	4.573	6.706	6.029	6.064	7.126	5.959	6.463	3.926	4.781	5.463	4.728	5.907	6.904	4.766	4.792	6.433	4.843	4.787	8.535	4.079	5.420	5.570	4.138	6.455	7.228	2.632	4.392	4.700	4.621	7.040	5.655	3.982	6.812	4.433	4.897	5.476	6.854	4.797	6.544	8.579	6.060	4.700	2.202	6.379	7.363	5.667	4.573	6.898	6.883	7.296	4.926	4.194	6.468	4.823	4.573	6.785	6.435	4.968	6.481	5.092	6.806	5.781	6.661	2.632	6.961	5.267	4.329	3.878	4.009	7.064	6.426	7.094	6.125	4.689	5.453	5.752	6.751	7.030	5.758
"1552277_a_at"	9.909	8.580	9.852	9.364	9.175	9.092	8.991	9.922	8.772	9.192	9.117	9.767	9.591	8.790	10.177	10.013	10.136	9.951	9.732	9.256	9.471	9.492	9.630	9.086	9.414	9.420	9.573	9.703	9.294	9.810	9.184	9.743	9.511	8.852	9.284	9.096	10.317	10.116	9.645	8.550	9.522	9.876	8.964	10.033	9.436	9.811	9.055	9.441	8.747	9.751	8.865	9.101	9.968	9.405	9.837	8.527	8.114	9.197	8.194	10.076	10.204	8.831	9.066	9.777	9.477	9.250	9.864	9.048	9.503	9.861	9.803	8.887	9.619	8.747	9.821	9.289	8.809	10.035	10.389	9.141	8.302	10.079	10.178	9.592	9.939	8.465	8.468	10.126	9.425	9.076	10.026	9.086	9.581	8.420	9.477	9.520	9.754	9.666	8.689	9.627	8.373	9.098	10.188	9.098	10.045	9.798	9.240	8.618	8.625	9.100	9.056	8.929	9.299	9.858	9.523	9.973	9.386	9.595	9.064
"1552278_a_at"	7.289	7.833	7.520	6.713	4.104	7.240	7.897	8.616	8.865	7.485	6.577	6.889	6.720	7.502	6.823	5.100	6.645	3.667	7.031	7.204	7.009	7.144	7.384	6.096	7.918	8.736	6.604	7.631	7.136	7.735	6.597	6.123	6.492	7.261	6.713	7.189	6.450	6.385	7.486	7.001	6.655	6.411	7.839	6.924	6.966	6.652	6.158	6.562	6.511	7.500	7.240	7.485	6.963	7.159	6.096	6.244	7.370	7.051	8.362	3.000	6.682	6.311	7.136	7.394	6.583	7.442	4.700	7.084	7.513	3.982	5.684	7.838	7.300	3.446	4.638	7.397	6.818	7.442	7.241	5.229	8.629	6.775	6.463	6.787	7.229	6.497	8.496	7.039	7.226	6.416	6.359	6.492	7.157	7.233	7.218	7.435	7.302	3.868	6.829	6.450	6.209	7.472	6.727	6.411	6.022	7.112	3.935	6.947	6.629	6.322	6.763	7.441	6.766	6.453	5.664	3.858	5.883	6.040	7.047
"1552279_a_at"	8.547	8.198	8.909	8.694	8.627	8.293	8.545	9.552	9.398	7.941	8.410	8.588	8.875	8.568	8.841	8.543	7.916	8.520	8.183	8.790	8.592	8.458	9.324	8.290	8.280	9.923	7.910	8.317	8.406	9.044	8.012	8.614	8.967	8.248	8.207	8.475	8.316	9.074	8.624	8.697	8.919	8.576	9.544	8.578	7.958	7.025	6.380	8.535	8.433	7.139	7.757	7.702	6.682	6.172	7.231	7.104	7.074	8.350	9.045	6.342	7.505	8.047	7.834	7.645	7.548	8.212	7.794	8.491	6.674	7.053	6.762	7.898	7.937	7.154	7.586	6.931	7.659	7.596	6.667	7.030	8.959	7.691	7.285	6.547	7.202	6.361	9.113	8.471	6.903	7.200	4.776	6.867	6.762	7.574	7.524	8.509	7.841	6.184	7.413	7.875	8.089	7.730	6.968	7.960	7.141	7.559	7.758	7.436	6.914	7.947	8.054	8.093	7.242	7.178	6.322	7.994	7.562	7.002	7.327
"1552280_at"	8.474	10.271	9.072	8.328	8.388	10.110	8.619	12.414	9.365	9.013	7.826	9.045	9.447	8.387	9.418	8.324	10.039	9.144	9.532	7.554	8.334	8.770	9.118	10.147	8.347	8.357	7.878	4.154	9.926	9.267	8.659	9.577	8.803	10.630	9.044	10.408	8.168	8.293	9.186	9.426	8.423	9.081	10.189	8.999	7.091	9.494	11.297	10.324	9.883	7.328	9.511	8.895	8.142	9.122	8.561	10.259	7.684	9.570	8.365	8.898	7.513	7.702	6.744	7.792	8.527	10.293	7.640	8.555	10.553	9.865	8.281	8.132	9.140	8.478	6.152	9.657	8.130	9.247	8.409	8.470	11.108	10.841	6.986	10.076	8.061	7.404	8.382	7.424	9.497	8.518	8.808	8.180	10.808	8.497	10.977	9.779	8.195	6.962	8.868	9.366	9.243	7.149	5.776	10.626	8.757	9.347	8.841	6.379	8.095	10.828	9.906	8.897	7.505	8.259	9.668	9.787	9.038	8.805	10.564
"1552281_at"	5.638	5.229	7.167	7.451	7.586	5.919	5.900	8.001	6.349	7.696	7.796	8.160	7.612	6.982	6.027	7.514	6.000	5.848	8.232	6.840	7.969	6.847	7.708	5.463	5.501	7.652	5.860	5.870	5.329	7.843	7.073	7.779	6.320	5.700	6.622	5.835	5.709	7.200	7.908	5.524	7.520	5.797	6.272	5.585	5.293	5.326	6.329	6.937	5.443	8.099	6.368	8.209	5.162	7.592	6.824	7.308	7.311	7.155	6.436	8.139	5.170	6.188	7.972	7.179	6.567	7.292	7.955	7.426	5.641	5.508	6.083	5.771	4.322	7.043	6.399	7.320	5.835	6.696	7.787	7.866	7.458	7.186	4.585	4.892	7.777	3.573	8.222	5.133	4.776	5.517	4.907	4.959	8.928	5.385	6.583	2.828	4.350	5.036	6.036	5.057	6.385	6.256	3.379	4.505	6.375	5.892	7.440	7.924	8.188	5.919	4.868	4.689	6.238	6.534	7.241	5.379	5.626	3.776	4.706
"1552283_s_at"	9.019	6.044	6.227	7.391	6.501	7.044	6.324	8.425	6.625	9.142	7.275	8.973	7.927	6.810	8.844	8.717	6.992	6.585	7.086	6.083	7.468	7.938	7.236	6.624	7.028	7.382	6.902	7.044	7.477	6.426	9.390	6.347	7.138	6.456	6.900	5.717	6.635	7.813	7.284	6.182	8.203	8.692	8.411	6.783	6.329	5.225	6.756	6.252	5.117	3.632	5.174	5.594	6.123	7.662	6.016	5.282	7.776	8.621	7.420	7.160	5.731	7.519	6.085	4.511	6.960	5.980	2.511	6.959	5.870	5.433	6.924	6.162	2.322	3.121	7.302	5.603	8.026	6.416	7.966	5.717	7.779	5.469	6.127	6.970	7.187	7.256	7.816	6.840	5.087	6.637	4.888	6.497	5.615	8.927	6.102	5.567	7.253	6.204	6.972	6.621	8.045	3.733	7.003	4.399	2.722	4.018	6.005	7.350	6.907	3.548	2.379	6.394	6.038	6.732	6.961	6.759	7.370	5.870	6.953
"1552286_at"	7.629	9.294	8.479	7.721	8.304	7.927	8.875	8.877	9.356	6.741	8.202	6.898	8.674	9.721	7.455	7.856	8.208	7.493	6.263	8.749	9.176	7.758	7.310	8.452	6.986	8.442	6.612	6.692	7.746	8.797	8.545	7.826	9.026	7.840	9.834	8.564	8.164	8.334	7.867	7.516	7.361	8.456	8.307	5.794	8.123	7.274	8.557	7.829	7.600	9.211	7.864	8.056	8.415	6.446	7.471	7.943	8.296	9.778	7.060	6.558	7.389	7.330	8.177	8.104	8.015	7.258	10.552	8.577	8.194	8.649	6.231	8.334	7.562	8.385	7.209	9.215	7.678	8.495	8.071	8.834	5.263	9.617	8.165	7.862	9.743	7.667	7.890	8.925	8.017	8.096	8.222	7.212	9.207	7.987	8.320	7.803	8.009	8.455	8.425	8.028	9.580	7.558	7.352	7.849	7.479	5.695	7.790	6.781	7.527	8.216	8.597	7.935	7.314	8.503	7.787	7.445	8.949	7.981	8.935
"1552287_s_at"	10.198	10.721	10.279	9.962	10.233	10.549	10.083	10.880	10.257	10.423	9.708	10.231	10.946	10.512	9.675	9.845	10.173	9.811	9.897	10.534	9.802	9.716	10.076	10.018	10.412	9.655	9.775	10.691	9.828	10.734	9.893	10.620	9.258	10.122	10.014	9.945	9.861	9.197	10.074	10.194	10.343	9.952	10.131	9.957	9.021	7.542	8.380	9.048	8.828	7.405	8.148	9.245	8.163	8.455	8.279	9.036	9.542	10.170	10.325	8.115	7.923	9.293	7.760	6.307	7.256	7.580	7.396	10.090	8.616	8.625	9.341	7.665	8.527	8.376	9.727	8.483	7.597	8.845	7.937	9.205	9.664	10.122	10.249	10.493	8.975	9.911	10.131	9.268	7.404	10.219	8.284	10.308	9.266	10.203	8.593	8.812	9.471	8.422	9.319	9.347	9.743	9.375	8.551	10.381	9.048	9.947	9.654	8.768	8.263	9.637	9.232	8.844	8.677	8.163	8.575	8.734	9.322	9.571	9.765
"1552288_at"	2.744	2.766	6.833	5.178	3.498	5.018	6.209	4.379	3.838	5.741	6.142	5.336	3.621	3.573	4.728	5.221	3.138	6.340	5.000	5.763	5.340	3.722	3.170	4.307	4.655	3.307	3.907	3.365	5.536	4.062	5.372	3.524	4.372	6.242	4.935	3.897	2.700	5.527	5.396	2.350	5.624	4.121	6.002	3.561	5.009	5.104	6.100	6.077	5.695	4.365	2.963	3.322	6.461	5.267	4.792	5.517	6.158	4.350	5.561	6.070	5.049	6.331	2.433	6.505	6.973	4.597	3.667	4.954	4.973	5.304	5.655	3.573	2.350	2.868	3.573	5.897	5.520	5.240	6.123	6.978	4.399	6.409	3.053	6.482	4.154	5.013	7.112	3.597	6.525	6.170	1.926	2.433	5.040	2.848	7.840	5.828	8.640	3.766	6.320	6.127	2.406	5.776	2.585	6.192	5.986	4.684	5.416	4.517	6.236	5.897	4.365	2.170	7.033	5.838	2.963	1.536	3.293	6.438	3.472
"1552289_a_at"	4.511	5.709	7.366	6.855	7.474	6.977	7.145	5.307	5.912	5.632	7.546	7.149	7.388	7.688	7.569	5.263	3.365	7.405	7.213	7.362	5.787	4.650	6.138	7.525	7.231	6.413	5.466	7.296	6.924	7.411	7.288	7.186	5.066	7.294	7.402	6.555	7.648	5.868	7.288	6.459	6.276	6.648	7.419	6.933	3.420	6.036	2.070	7.185	6.888	7.348	5.229	6.775	7.354	5.358	6.484	5.771	6.766	5.945	3.233	5.443	5.259	3.991	4.053	3.838	7.157	4.162	4.146	4.792	6.413	3.406	7.202	4.644	3.186	6.577	5.476	6.525	7.078	6.133	4.240	4.986	5.129	3.973	2.202	3.787	5.326	3.667	6.779	2.982	5.430	3.848	6.607	2.807	7.532	7.775	9.058	7.073	8.896	3.170	6.459	6.797	6.336	6.349	6.464	5.954	7.326	7.203	5.695	4.695	6.775	3.711	4.609	3.632	7.939	4.406	3.446	6.079	4.406	3.202	6.844
"1552291_at"	7.635	7.711	8.934	7.383	8.675	7.748	9.490	8.891	8.173	7.642	6.766	8.521	7.768	8.369	8.919	8.264	7.680	9.186	8.372	8.440	8.716	8.608	7.797	6.968	7.580	6.168	7.357	8.054	7.662	8.660	7.721	9.026	8.571	8.794	8.568	8.606	8.471	6.989	8.827	8.010	8.600	8.889	9.062	8.229	8.927	8.143	8.305	8.186	7.912	8.973	8.276	9.170	8.807	9.708	10.531	9.395	9.173	8.062	9.110	9.006	9.791	8.993	9.520	10.406	9.095	9.001	9.309	8.519	9.307	8.485	8.352	9.628	9.106	8.335	8.703	9.203	9.136	8.205	8.641	8.453	8.605	8.572	8.661	8.136	8.400	8.907	8.128	9.502	8.991	9.168	8.334	8.819	8.060	8.524	8.607	8.823	9.302	9.352	8.285	9.027	8.738	8.883	8.394	8.445	8.594	8.806	8.451	8.977	8.709	9.619	8.068	9.226	9.814	9.458	8.609	9.991	9.672	10.144	9.703
"1552293_at"	4.104	4.472	4.087	4.009	4.350	5.689	4.285	3.888	5.079	5.382	5.066	4.717	5.389	5.358	5.053	5.536	5.267	4.162	5.399	4.977	5.389	5.296	4.807	4.744	3.070	4.567	5.564	4.818	6.962	4.615	5.307	5.511	5.763	4.802	4.931	5.311	3.700	6.867	4.787	5.426	4.650	5.129	4.968	6.302	3.597	3.459	5.178	4.672	5.229	6.933	7.081	4.379	4.530	3.954	2.945	6.809	7.573	4.982	3.573	5.700	3.087	3.667	4.062	4.018	4.248	3.991	7.386	6.985	3.868	4.818	6.329	3.963	3.202	4.700	4.178	4.603	3.878	3.982	3.472	5.714	3.818	5.092	2.700	4.365	4.036	3.878	4.248	4.027	3.973	4.194	3.744	4.573	6.818	4.626	4.603	3.293	5.966	3.868	4.138	4.329	5.225	3.138	3.070	3.963	6.626	4.225	3.858	4.466	7.097	3.263	3.307	3.459	6.166	4.479	4.406	3.982	4.278	6.219	4.597
"1552295_a_at"	9.963	9.429	9.134	9.923	10.383	9.693	9.382	9.610	9.854	9.096	10.228	10.155	10.020	9.567	9.045	10.117	10.028	9.640	9.465	9.893	10.014	9.947	10.054	10.120	9.882	9.877	8.397	9.512	9.419	11.695	9.110	9.573	10.404	9.465	9.367	9.490	10.486	10.138	9.736	9.544	9.474	10.251	9.547	10.140	7.849	8.860	8.123	7.652	8.182	7.965	8.297	7.891	7.348	7.007	8.010	6.859	8.725	8.130	8.325	8.447	7.592	6.684	7.820	6.631	7.618	7.951	8.688	8.184	8.518	7.850	7.969	7.647	6.999	8.105	7.775	8.008	7.316	8.948	8.384	9.312	7.963	8.639	8.386	7.949	8.781	7.364	7.722	8.447	6.672	8.457	7.103	8.299	9.419	8.913	8.961	8.917	8.573	8.526	7.820	7.373	7.303	6.678	8.501	8.149	8.372	7.828	8.802	7.840	8.557	8.323	8.515	8.336	8.025	7.436	7.816	7.570	7.534	7.869	8.601
"1552296_at"	4.995	4.567	6.326	5.217	6.487	3.848	7.924	6.238	5.558	3.186	6.453	4.536	7.493	3.307	6.256	4.722	4.300	5.629	6.803	2.945	5.678	6.409	6.040	6.892	6.384	3.787	6.500	6.550	3.248	6.705	6.648	6.027	6.780	5.322	6.672	6.937	5.403	8.656	4.202	4.248	6.117	5.399	4.812	6.802	5.489	5.615	2.433	4.385	6.425	4.263	3.138	7.681	5.379	6.564	5.853	2.807	8.238	4.129	7.038	7.365	5.621	6.318	5.703	4.104	3.433	4.138	3.700	3.536	6.954	3.766	3.433	3.878	6.706	7.324	6.090	4.036	6.597	2.907	5.773	6.853	5.950	6.377	7.176	6.567	5.202	7.211	7.244	2.000	3.121	7.403	5.672	2.293	4.963	5.036	6.539	6.324	4.300	6.466	3.818	6.985	7.452	3.202	3.848	3.766	3.053	6.812	3.524	5.389	3.991	7.262	6.722	3.632	3.070	4.322	3.018	5.062	7.448	8.459	5.800
"1552299_at"	5.828	5.472	3.632	7.130	6.582	5.853	5.945	6.925	6.833	5.406	6.594	7.464	7.330	4.883	6.421	7.266	3.838	6.254	4.372	4.573	4.146	6.098	6.505	6.763	5.621	4.129	5.928	7.546	5.443	7.194	6.109	5.267	5.406	6.397	7.462	6.168	6.192	4.863	4.307	6.075	5.333	6.954	5.000	6.731	4.062	6.675	4.733	5.322	3.420	3.609	6.811	5.318	3.722	6.227	6.396	7.484	3.711	6.881	4.902	2.170	1.678	5.304	2.459	6.985	3.797	6.146	4.479	7.684	6.079	5.873	6.707	7.162	6.272	5.109	3.472	3.202	5.672	6.158	6.695	5.256	2.585	6.945	6.438	6.798	6.250	5.070	6.955	6.855	3.420	5.807	2.722	6.681	5.768	3.828	5.820	3.609	7.057	5.615	5.396	4.945	6.276	3.858	7.520	5.501	6.387	5.664	6.160	3.848	4.818	5.100	5.914	6.075	4.781	6.150	4.916	5.166	2.848	6.238	6.767
"1552301_a_at"	7.534	7.322	7.525	7.372	7.260	7.743	9.194	7.483	7.566	6.981	7.525	8.457	7.937	7.331	8.143	8.751	7.205	7.163	8.201	7.257	8.277	7.720	7.419	7.031	7.492	7.726	6.824	8.100	8.110	8.205	8.487	8.010	7.756	7.802	7.358	8.411	8.577	8.291	7.351	7.992	7.855	7.391	7.340	7.501	5.787	6.272	7.427	7.110	6.650	7.208	7.145	6.338	7.933	7.026	6.027	6.420	5.982	8.543	6.561	7.256	4.062	6.164	4.968	7.096	6.717	5.959	8.408	7.941	6.020	7.360	6.356	5.635	6.231	5.202	7.768	6.955	6.573	6.652	6.005	7.556	5.588	6.113	6.594	7.255	5.358	6.349	8.134	7.479	7.156	6.184	5.053	4.760	7.066	3.621	7.093	6.322	6.737	5.784	6.331	9.083	7.031	4.146	4.591	6.168	6.102	8.001	6.696	6.180	6.930	6.819	6.441	6.446	7.015	6.414	6.272	6.536	7.375	5.354	7.119
"1552302_at"	6.519	5.828	6.506	7.245	6.763	7.313	7.693	8.020	7.198	5.825	6.655	7.179	7.307	6.850	7.865	6.380	7.037	5.935	7.032	7.075	7.641	7.280	6.503	7.565	8.044	6.446	7.483	6.907	7.777	6.756	6.872	7.573	6.634	8.190	8.088	7.696	6.824	5.883	8.941	6.083	8.601	8.425	7.765	7.649	7.645	6.259	7.277	7.856	6.731	7.315	7.532	6.642	8.017	7.667	8.114	8.515	6.591	7.323	10.097	8.176	7.334	7.541	5.963	8.564	6.912	7.825	7.430	8.592	6.898	7.042	7.911	8.095	7.256	7.134	6.775	7.555	8.111	7.832	6.664	7.764	9.112	7.430	7.542	7.889	8.275	7.879	9.237	7.667	6.711	6.867	7.134	7.805	7.140	7.457	7.208	7.586	8.966	7.174	7.033	6.768	4.655	5.684	7.394	8.011	7.984	7.836	6.647	7.379	7.946	6.834	7.356	8.718	7.369	7.391	6.777	8.183	6.906	7.142	7.749
"1552303_a_at"	8.041	7.834	7.130	8.475	7.598	7.269	7.657	8.626	8.337	7.188	7.675	8.144	8.274	7.818	7.911	7.834	8.332	8.373	8.036	8.327	8.208	7.453	8.229	7.854	8.450	7.450	7.856	7.847	8.335	7.976	7.465	8.357	7.597	8.015	8.241	6.853	7.240	7.513	8.671	7.773	8.636	8.244	8.142	8.022	7.775	7.112	7.420	6.568	7.307	6.743	6.612	6.583	7.335	7.331	7.903	7.716	7.223	6.642	7.785	7.626	7.433	7.376	7.383	7.855	6.651	7.545	7.096	7.599	7.464	7.247	7.369	7.517	5.591	6.267	7.223	7.840	6.709	7.799	6.958	8.117	8.308	7.256	7.546	7.435	8.207	7.500	8.621	8.113	7.376	6.955	7.112	7.336	8.263	7.245	6.699	7.984	7.789	7.744	6.874	6.631	7.431	7.491	6.736	8.063	7.222	7.589	7.437	7.230	7.242	6.430	7.408	8.320	7.529	3.459	7.385	7.629	7.020	6.960	8.280
"1552304_at"	4.892	6.897	5.612	6.311	6.225	6.215	5.133	7.392	4.733	6.816	6.068	7.006	6.511	6.641	6.989	7.705	6.706	2.744	6.375	6.272	6.553	6.718	6.913	7.077	6.677	4.524	7.012	5.984	3.293	5.883	7.202	7.880	6.703	6.102	6.431	6.421	5.858	6.131	5.695	6.588	6.411	6.573	6.645	5.907	7.012	6.121	6.250	3.733	3.828	6.864	6.698	6.693	3.138	6.278	6.044	6.053	7.230	6.921	7.626	7.525	7.464	6.131	5.514	6.117	3.585	6.580	7.527	3.621	6.413	5.104	6.349	5.661	6.983	7.263	6.146	6.408	6.725	7.622	4.661	6.824	7.010	7.095	5.567	6.148	7.184	5.190	5.717	5.714	6.370	3.632	5.361	7.287	6.679	2.459	4.240	6.125	3.667	5.863	6.675	5.217	6.657	7.828	5.146	6.495	6.472	3.797	3.278	6.960	3.597	4.009	6.176	5.129	6.036	4.548	5.902	2.485	5.456	5.469	7.565
"1552306_at"	6.935	7.550	6.781	8.007	6.421	7.604	7.242	6.848	7.170	7.975	6.140	7.434	6.737	8.110	8.018	6.843	6.860	6.848	7.350	7.796	7.616	7.397	7.045	7.254	6.244	6.533	8.020	6.741	7.193	7.648	7.336	8.075	7.932	7.400	7.450	6.957	6.706	6.755	7.605	7.280	7.162	7.300	7.311	7.202	8.468	9.300	7.665	7.870	7.644	8.241	8.170	7.726	7.201	8.895	7.883	7.783	7.811	8.313	3.472	9.123	8.986	8.052	8.646	8.413	8.391	8.199	9.116	7.453	8.447	8.113	8.675	8.330	8.197	8.422	8.615	8.688	9.166	8.057	8.259	8.562	7.965	8.488	8.188	8.055	8.740	8.099	7.313	7.524	9.074	7.881	8.286	8.931	6.538	7.507	7.672	7.687	6.872	8.539	7.732	8.117	8.873	9.116	7.471	8.356	7.430	8.252	7.337	7.392	7.632	7.793	8.051	7.938	7.497	7.892	7.816	7.541	8.543	7.732	7.318
"1552307_a_at"	8.237	8.727	10.135	8.164	8.458	8.479	7.468	8.861	9.387	8.373	7.660	8.280	9.002	8.884	8.865	8.995	9.714	8.892	8.809	9.460	8.093	9.057	8.418	6.413	7.940	7.533	6.640	8.295	9.367	8.173	7.373	8.101	8.535	8.939	8.313	9.544	8.884	8.899	8.612	7.196	8.296	9.056	8.577	9.135	8.319	8.069	9.097	8.362	11.382	9.648	8.388	7.666	8.528	5.711	8.503	9.508	6.421	9.286	9.173	6.482	9.869	8.361	8.939	8.896	7.955	8.547	11.080	7.722	8.515	9.346	7.224	8.319	9.210	6.689	8.516	9.687	9.421	9.219	8.287	6.638	8.769	4.248	7.418	9.742	8.954	8.877	9.069	9.401	8.727	9.238	10.699	8.809	8.951	9.496	9.104	8.366	8.507	8.219	9.218	9.007	9.880	8.694	7.691	8.228	8.443	8.321	8.475	7.901	7.767	8.504	7.097	9.452	8.274	8.963	7.854	7.384	8.536	8.743	8.994
"1552309_a_at"	7.258	5.711	6.800	7.174	6.873	6.238	6.373	6.401	6.960	7.065	6.930	7.800	6.440	7.741	5.768	5.912	6.435	5.940	6.000	6.446	7.041	8.969	6.764	6.746	7.559	6.269	5.558	5.755	7.407	6.768	4.678	6.516	6.907	7.130	6.484	6.209	6.223	6.900	7.682	6.096	7.877	7.773	6.675	7.807	8.591	6.227	7.252	8.611	7.029	8.985	6.796	6.894	8.368	5.938	8.650	8.144	7.372	10.469	8.647	5.736	7.670	7.583	7.340	8.124	8.773	8.319	3.233	7.487	7.082	8.314	7.707	7.270	6.921	5.567	7.450	6.619	7.139	9.080	8.623	8.912	10.029	7.369	6.564	8.873	7.462	8.466	8.827	8.767	8.520	6.943	7.677	6.570	7.739	10.031	9.897	9.638	9.971	6.352	7.791	11.095	5.760	10.440	7.300	7.809	8.715	6.767	7.860	7.126	6.751	8.241	3.973	7.767	10.187	6.064	7.237	6.631	6.725	5.984	8.592
"1552310_at"	9.017	9.451	9.530	9.558	9.253	9.529	9.485	9.371	9.219	9.743	9.164	9.294	8.546	9.633	9.463	9.314	9.592	9.050	9.184	9.268	9.014	9.222	9.078	8.955	9.514	9.197	9.873	9.091	8.873	8.980	10.521	10.079	9.194	9.940	9.750	9.417	8.957	8.430	9.442	9.842	9.896	9.789	9.634	9.359	10.574	10.269	10.265	10.691	9.950	10.885	9.883	10.185	9.941	11.117	10.138	9.958	10.596	9.533	10.003	10.068	9.746	9.859	10.257	9.363	9.297	9.256	11.935	11.213	10.058	9.319	9.619	10.435	9.701	9.806	9.853	10.636	10.114	10.113	10.102	11.807	9.633	10.726	10.971	10.688	11.787	9.469	9.745	9.273	9.748	9.457	11.644	10.485	8.581	9.214	9.740	9.760	9.791	10.490	9.904	9.866	9.549	9.648	10.152	10.408	9.747	9.434	9.365	9.456	9.460	9.293	9.871	9.609	10.558	10.736	9.686	10.946	9.209	10.309	10.027
"1552311_a_at"	6.682	7.906	4.300	8.222	7.164	6.974	7.739	7.440	7.739	6.418	5.853	7.219	7.878	6.622	4.853	8.301	7.187	7.871	7.881	7.345	8.678	7.657	8.058	7.401	7.671	4.902	7.039	8.632	7.913	7.625	7.938	5.863	7.723	7.214	7.996	7.869	4.823	8.244	7.482	6.597	6.785	7.099	7.761	7.721	7.166	6.983	7.272	7.800	7.296	5.213	6.994	6.945	8.718	4.843	7.047	6.246	2.655	8.177	7.642	7.619	7.532	3.991	8.108	6.329	7.375	6.585	8.275	8.074	7.272	7.978	7.074	6.568	7.358	7.010	8.489	8.269	7.114	7.281	6.868	8.152	3.070	4.916	7.084	3.982	7.532	7.758	8.470	4.807	7.021	6.624	6.545	6.029	6.783	6.885	8.491	7.472	4.018	7.655	7.955	6.706	7.041	7.102	6.603	7.176	7.715	8.018	7.298	7.232	6.955	7.784	7.315	7.468	6.307	8.169	7.906	6.403	8.076	3.926	8.092
"1552312_a_at"	6.350	7.480	7.188	7.624	6.805	7.114	4.121	6.850	7.142	6.433	6.670	6.272	6.435	7.030	6.252	6.914	6.396	6.534	5.100	7.080	7.140	7.459	7.240	7.448	6.943	6.450	6.843	6.459	7.314	6.561	8.172	7.106	7.646	7.545	7.012	7.347	7.299	5.921	7.190	7.184	7.234	7.731	7.544	7.393	7.545	8.115	8.872	8.117	7.506	8.010	8.204	7.565	7.369	7.406	8.181	7.906	7.131	6.604	6.838	6.679	7.632	7.241	8.171	8.496	7.271	7.889	7.561	7.993	8.409	7.259	8.123	8.101	6.713	7.592	8.589	8.051	7.886	8.340	7.889	8.688	7.866	6.655	7.700	8.054	7.737	7.273	6.810	7.358	9.019	5.672	8.741	8.435	7.768	6.736	7.417	7.564	7.268	7.440	6.721	8.179	7.285	8.061	7.925	7.826	7.813	7.512	8.217	7.958	8.266	7.647	8.263	7.241	8.139	7.676	8.453	7.613	7.643	7.212	7.355
"1552314_a_at"	7.346	6.492	6.721	7.392	7.151	7.738	6.544	7.563	6.601	7.384	7.625	7.258	7.677	6.756	6.018	6.875	7.437	6.789	7.208	7.060	8.043	7.531	6.692	5.333	7.477	6.661	6.842	7.864	6.354	6.806	6.689	6.674	5.399	5.797	6.209	7.668	6.414	7.776	5.820	7.264	7.027	6.797	6.123	7.601	6.583	7.239	6.513	7.091	6.810	7.743	7.751	6.773	7.685	6.524	6.530	7.589	7.208	7.249	7.331	7.216	5.558	6.517	7.140	3.766	6.548	5.935	6.903	7.238	6.538	7.181	6.111	6.910	7.580	7.277	7.328	6.965	4.863	6.962	7.295	7.418	7.124	7.008	8.121	6.635	5.825	6.710	7.432	6.318	7.160	8.178	6.352	6.934	4.315	8.246	6.874	6.438	2.350	6.375	7.259	5.902	6.414	7.130	8.731	6.029	6.965	7.388	7.398	4.695	4.343	6.445	6.456	6.791	6.821	7.314	6.591	7.118	6.269	5.564	5.476
"1552315_at"	8.741	7.828	7.421	8.693	7.527	8.650	7.337	8.346	8.774	8.298	7.432	9.396	7.839	8.126	8.737	9.043	6.672	7.298	7.897	7.766	8.756	9.208	9.109	7.743	9.047	8.182	7.675	6.865	8.384	9.264	6.206	8.369	8.059	8.724	8.002	9.384	8.171	7.963	8.648	8.677	8.599	8.628	9.134	7.615	8.780	7.519	8.260	7.345	8.187	5.217	6.909	8.628	6.948	3.609	6.184	7.592	6.684	8.483	9.158	7.402	8.442	7.873	7.758	8.470	7.294	9.315	7.115	7.771	7.852	7.542	7.227	8.691	7.386	7.956	7.257	8.508	8.422	7.994	6.594	6.309	9.552	6.498	6.825	8.358	7.634	7.939	9.412	8.838	9.027	7.790	8.286	8.163	8.356	8.563	8.863	8.147	7.953	6.057	8.069	6.848	7.924	8.180	7.223	8.803	9.147	7.867	6.915	7.062	8.027	7.092	7.504	10.025	8.161	7.519	8.193	7.095	7.543	6.884	7.428
"1552316_a_at"	9.619	8.603	7.711	9.678	8.387	9.934	9.062	8.844	10.012	9.551	7.810	10.205	8.547	8.917	10.291	9.445	6.908	7.635	8.432	7.461	9.822	10.568	9.694	8.895	9.948	9.032	8.214	7.435	9.424	10.613	7.527	8.947	8.933	10.246	8.520	10.269	9.143	9.064	10.421	9.677	9.891	9.564	10.817	8.087	10.410	9.161	9.749	9.812	10.189	8.528	8.176	10.205	9.274	8.529	8.995	9.532	8.372	9.971	11.858	8.660	10.131	9.680	9.935	10.588	9.353	11.459	7.860	10.112	9.076	8.398	9.678	10.991	10.456	9.038	9.097	10.093	10.637	10.559	7.883	8.771	11.487	8.132	8.034	9.959	10.126	9.489	11.506	10.878	11.212	9.279	9.113	9.650	9.845	9.030	10.903	9.869	9.328	7.931	9.663	9.196	9.588	9.271	8.489	10.514	11.095	8.655	8.673	9.441	9.474	8.650	7.509	11.798	9.808	7.752	9.663	9.039	8.302	8.758	8.575
"1552318_at"	7.715	7.805	4.472	7.651	7.684	9.799	7.820	8.011	8.385	9.284	4.248	9.001	8.332	8.276	8.783	8.963	6.296	6.703	7.789	7.114	8.356	9.522	8.358	8.158	8.617	7.247	6.458	5.588	8.731	9.394	6.878	8.975	8.012	10.257	8.133	8.582	7.677	6.912	9.260	8.436	8.935	8.715	8.459	7.576	10.000	7.196	9.111	8.536	9.685	6.667	5.868	9.036	7.278	6.576	7.650	8.851	8.103	9.866	10.005	6.772	9.755	8.609	8.362	9.833	8.031	11.041	6.451	8.579	9.282	7.800	8.278	9.862	9.202	7.513	8.428	9.323	9.467	10.221	7.632	9.056	11.316	7.379	7.795	9.760	8.145	8.498	10.848	10.813	10.321	7.943	8.365	9.355	9.005	8.664	10.345	8.685	7.618	5.711	9.377	8.284	8.789	8.401	7.872	10.856	10.151	7.918	7.869	9.008	8.807	8.718	7.358	11.908	8.593	7.400	8.381	7.838	7.872	7.875	8.191
"1552319_a_at"	4.000	6.458	3.548	6.838	6.548	3.973	6.952	6.634	5.350	5.655	5.379	7.208	7.167	5.945	5.998	6.539	4.536	5.717	5.375	6.688	5.300	5.138	4.479	6.511	7.628	6.269	3.472	6.005	6.913	7.676	7.205	5.343	2.888	5.950	6.298	4.833	4.667	6.352	6.421	6.431	4.591	6.100	6.133	5.706	5.989	6.040	6.384	6.172	3.406	6.531	4.750	3.121	6.574	5.984	4.271	6.208	5.304	6.862	6.495	6.713	3.644	4.053	3.828	6.349	3.678	6.096	7.202	3.678	4.256	4.087	4.530	5.853	5.463	5.278	6.641	6.508	7.748	6.698	6.760	5.498	6.140	5.655	3.667	4.446	4.517	6.672	6.682	5.744	5.233	6.384	4.217	6.154	6.343	6.622	4.472	5.853	5.311	5.508	5.233	2.632	5.794	2.322	3.472	4.372	3.689	5.687	2.070	4.104	7.454	5.959	3.263	4.912	6.104	4.209	5.717	2.982	4.505	3.379	3.632
"1552320_a_at"	6.516	4.667	3.186	3.392	5.618	5.524	5.133	5.880	5.717	5.252	5.848	5.709	5.787	5.244	4.818	3.307	1.926	2.561	6.425	0.263	3.053	3.336	6.382	5.638	6.853	3.838	5.075	3.336	6.580	5.031	2.828	5.945	2.744	4.413	4.542	2.744	4.940	4.873	5.498	3.776	3.621	5.282	5.326	1.807	2.828	3.233	5.744	5.725	4.728	7.317	2.744	3.655	2.036	4.307	5.409	5.850	2.632	6.087	6.291	7.331	5.117	2.433	4.963	7.030	5.739	5.278	7.573	5.840	2.070	6.252	4.300	5.545	5.672	5.256	4.706	6.450	5.860	3.609	5.711	5.350	5.776	6.211	6.100	5.096	5.947	4.365	5.904	5.206	3.689	5.416	2.907	5.689	2.000	2.926	6.789	4.530	5.361	3.621	4.070	5.300	2.138	4.833	5.621	5.840	3.511	7.151	0.926	1.807	5.259	1.585	5.744	4.638	4.853	6.180	5.747	4.530	3.138	4.420	5.843
"1552321_a_at"	3.322	1.322	3.511	2.138	4.567	3.138	1.888	6.148	3.667	4.036	1.263	4.848	4.524	3.858	2.655	3.202	3.278	4.329	2.722	1.585	2.104	3.121	3.459	1.807	2.379	2.322	1.138	2.766	3.446	2.233	3.121	2.807	2.511	5.129	2.828	0.263	0.766	3.744	2.907	3.678	2.787	1.202	3.868	0.138	3.766	2.868	4.096	3.954	5.984	5.667	4.036	1.963	3.138	2.848	2.655	2.678	1.766	3.689	3.954	3.755	2.459	2.036	3.632	1.926	2.700	5.928	3.217	1.888	3.018	0.766	1.963	3.907	0.766	3.000	1.766	1.678	5.919	3.848	2.907	3.766	6.011	3.573	1.322	3.797	2.787	1.926	2.907	2.828	5.049	3.278	2.070	2.000	3.186	2.322	3.667	3.733	2.036	2.350	3.053	2.655	2.828	4.240	4.433	6.284	4.154	1.485	3.420	3.597	4.053	2.766	4.070	1.722	3.621	3.536	3.585	3.485	3.498	2.511	3.154
"1552322_at"	4.921	5.766	5.722	5.794	5.600	5.904	6.000	6.131	6.278	6.616	6.564	6.146	5.675	5.256	5.825	6.166	6.117	6.908	6.115	4.787	5.615	5.970	1.807	6.142	6.433	3.963	6.044	4.626	5.632	6.394	5.263	5.498	5.436	5.466	5.752	6.350	5.689	6.552	6.250	5.040	7.256	6.166	5.947	6.284	5.392	1.632	1.926	5.570	3.511	4.912	5.760	5.142	2.138	6.304	5.109	3.087	6.036	6.837	6.904	5.498	4.233	4.968	3.202	5.807	5.403	5.530	4.256	6.267	1.536	5.158	3.217	2.379	4.433	5.100	6.202	4.517	7.111	5.233	1.202	4.121	5.129	5.426	6.461	6.819	4.787	2.485	5.959	6.359	2.907	2.170	4.186	6.592	7.001	6.384	5.873	5.638	6.547	5.952	5.678	5.924	5.248	2.406	6.213	2.322	5.190	1.379	3.406	5.650	3.350	5.963	5.860	1.807	4.070	6.408	6.468	5.476	1.722	4.744	2.379
"1552323_s_at"	6.574	5.888	7.093	7.639	7.437	7.551	7.365	7.603	7.921	8.017	8.320	8.025	8.247	7.360	8.293	8.213	8.142	6.888	7.947	7.859	8.133	7.947	7.505	7.503	8.048	8.218	7.521	7.910	6.881	8.192	7.087	7.657	7.900	7.252	8.085	7.938	7.710	7.414	8.419	7.472	8.831	8.335	8.036	7.848	6.679	6.772	7.568	7.361	6.377	7.096	6.775	7.360	6.756	7.010	7.490	7.485	7.233	7.841	6.556	5.009	6.743	7.006	6.983	6.267	7.001	5.781	7.763	7.491	6.806	6.450	3.036	5.558	6.688	6.471	7.797	6.363	6.783	6.860	6.737	7.321	7.999	8.060	8.020	7.833	8.068	7.718	7.565	7.256	7.533	7.330	7.163	6.621	5.763	6.709	6.975	7.524	7.068	6.013	7.334	6.326	5.800	5.878	6.941	7.931	6.872	6.916	6.728	5.225	5.096	6.616	6.538	7.271	6.174	7.236	7.242	6.326	5.641	6.051	7.220
"1552325_at"	0.926	3.776	5.285	4.843	3.104	2.138	2.907	1.678	5.236	0.926	5.885	4.838	2.609	4.995	5.916	6.576	3.722	4.848	3.202	4.548	6.166	5.450	1.379	3.722	1.379	3.446	4.567	5.469	3.632	2.536	5.635	5.612	3.609	4.644	4.797	4.950	3.322	6.345	0.263	2.036	4.722	3.278	4.672	0.000	3.733	0.000	5.198	5.217	4.638	2.379	0.678	5.392	2.233	5.104	3.733	4.878	3.446	7.140	7.210	2.807	4.621	0.678	2.700	5.416	1.379	4.812	4.579	4.807	5.166	4.689	5.933	4.950	6.513	3.524	5.190	3.485	5.517	6.209	6.079	5.104	5.456	6.542	1.485	6.616	5.129	5.304	2.406	5.995	4.733	5.256	5.206	5.725	5.655	6.166	5.612	2.036	5.986	4.848	5.150	4.638	3.104	4.385	0.485	4.579	4.750	6.244	4.684	3.858	6.466	3.963	4.567	4.536	4.838	6.044	6.156	1.379	6.156	5.354	5.815
"1552326_a_at"	7.042	7.074	4.621	4.070	7.354	6.235	7.041	4.722	3.561	5.919	7.722	5.781	6.792	7.323	6.859	6.960	5.717	7.054	5.209	4.711	6.577	5.752	6.864	3.787	6.389	6.892	3.511	3.459	7.401	6.932	6.972	6.274	6.431	6.276	6.254	6.121	5.624	8.775	6.674	5.675	7.450	6.102	7.141	6.604	3.170	3.498	6.793	6.394	6.123	6.336	4.466	4.278	3.379	5.991	4.194	4.530	3.186	7.469	7.995	3.858	5.062	4.087	1.926	4.209	6.441	5.750	6.571	7.092	4.336	5.582	5.720	6.991	5.959	6.635	5.959	4.912	6.338	5.545	7.844	6.576	3.433	4.621	5.635	6.111	3.536	6.801	5.792	5.797	5.907	4.113	1.926	5.285	3.406	6.900	4.977	5.552	2.945	5.236	4.385	6.534	2.655	4.138	2.406	4.202	5.800	3.459	5.517	5.533	6.252	5.542	6.111	4.991	1.848	5.966	3.202	4.379	8.336	5.206	3.632
"1552327_at"	6.062	6.770	2.070	5.436	2.868	6.007	6.064	2.536	5.252	6.271	6.094	5.530	6.062	3.678	5.489	5.278	2.511	6.215	3.365	4.263	3.000	5.333	7.402	6.104	6.242	4.888	2.963	5.542	6.946	6.038	3.511	7.163	2.828	6.248	6.170	2.828	4.982	3.307	6.285	2.511	5.198	6.772	5.672	4.597	4.802	0.678	5.714	5.888	1.766	3.248	1.433	5.194	3.365	3.087	1.322	4.579	4.365	6.703	6.113	7.169	0.379	4.358	2.511	1.379	1.963	2.678	2.766	4.963	1.766	5.760	5.591	1.485	1.433	1.848	1.263	1.070	6.489	4.931	6.302	4.329	5.533	4.365	5.389	5.880	6.430	4.858	2.982	3.018	5.005	0.766	1.433	3.498	6.324	5.456	4.868	2.485	1.848	0.678	6.192	2.406	5.667	2.585	7.018	6.113	2.868	3.070	2.536	4.485	2.485	3.036	2.511	0.766	5.443	2.848	5.517	3.828	1.585	1.263	2.433
"1552329_at"	8.661	9.596	9.413	9.278	9.794	8.736	9.330	8.995	8.954	8.260	9.112	9.114	8.360	8.664	8.760	9.512	8.449	9.439	8.217	9.018	9.272	7.812	8.871	9.667	9.573	8.864	9.008	9.774	8.797	9.034	10.018	8.864	8.640	9.283	9.453	8.817	8.982	8.789	8.625	8.210	9.205	9.269	8.424	8.647	9.397	7.828	8.557	9.629	7.892	8.541	9.296	8.509	9.296	9.164	10.119	8.774	9.582	9.011	8.807	7.111	7.885	8.583	8.912	8.445	9.232	7.396	9.452	8.486	8.908	9.070	8.262	9.000	7.933	8.204	9.292	8.823	7.891	9.198	10.300	9.965	9.564	10.543	9.811	9.779	9.187	9.116	8.729	8.339	8.884	8.583	8.271	9.967	8.800	8.704	9.435	8.619	7.496	9.138	8.390	9.859	8.788	7.817	9.113	9.313	8.112	8.914	8.893	8.845	8.720	9.694	9.314	8.047	8.700	9.677	6.671	9.718	10.169	9.405	9.559
"1552330_at"	8.934	8.832	8.629	8.324	7.934	7.785	7.802	8.261	7.326	7.933	7.052	7.053	7.664	8.355	7.156	6.834	7.990	7.472	7.983	6.998	8.030	7.650	8.086	6.986	8.136	7.078	6.947	7.409	8.435	7.442	6.883	9.230	7.962	8.536	7.515	6.459	7.397	7.368	7.501	8.331	7.296	7.860	7.030	7.238	8.420	7.472	7.499	7.464	9.374	7.053	7.695	8.391	7.735	7.695	5.860	7.180	7.896	8.061	8.234	8.245	8.573	8.391	8.118	7.436	7.091	8.961	6.506	7.805	7.986	7.333	8.326	6.981	8.340	8.352	8.486	9.119	8.715	8.636	7.430	8.358	8.477	8.459	7.953	7.143	8.641	7.362	8.128	7.756	8.060	8.732	7.595	8.772	8.614	3.170	8.389	9.124	7.256	8.371	7.658	9.459	8.013	7.121	8.145	8.938	8.136	6.574	7.485	7.404	7.515	7.084	8.293	7.974	7.955	6.959	8.217	8.550	9.075	8.827	7.867
"1552332_at"	6.418	6.345	6.571	5.802	6.263	7.183	6.829	6.963	6.662	6.989	6.356	6.172	6.985	6.644	6.994	6.689	7.115	6.594	6.965	6.854	6.468	6.500	6.641	6.603	6.631	6.830	6.352	6.595	6.168	6.763	5.787	6.724	6.166	6.693	8.061	8.602	5.973	6.720	6.174	6.448	6.464	6.306	6.579	6.565	8.303	7.355	7.508	8.319	5.162	8.394	6.127	4.892	6.106	7.525	7.982	5.875	6.604	6.455	6.009	7.959	4.517	5.446	5.564	6.463	8.406	5.027	6.217	5.661	6.714	7.061	7.998	8.468	5.661	5.489	6.756	6.519	6.263	5.083	8.633	5.784	8.565	8.491	8.758	5.768	5.459	6.087	6.329	6.538	6.394	6.635	7.007	5.533	6.225	4.626	5.892	6.888	5.991	8.939	5.935	5.873	5.372	5.375	7.545	7.653	6.944	6.085	3.744	5.758	7.434	6.298	7.584	5.190	5.443	6.202	6.221	9.099	8.476	5.564	8.659
"1552334_at"	7.417	7.295	6.011	7.190	6.372	8.099	7.279	7.713	7.904	7.115	7.971	7.326	9.100	7.296	7.877	7.208	8.482	8.399	7.876	7.791	7.951	7.901	7.246	8.789	7.760	7.802	7.701	7.628	6.993	7.838	7.028	7.340	7.523	7.857	8.599	7.804	7.789	7.064	8.122	7.013	8.009	7.850	7.455	8.011	7.417	6.125	6.865	7.545	6.416	6.025	5.514	7.677	7.106	7.816	6.850	6.679	7.907	6.903	6.440	6.966	6.271	7.190	6.414	7.660	6.969	6.083	7.383	7.658	6.907	8.334	6.962	6.709	6.409	5.833	7.284	7.773	4.121	7.738	6.800	5.304	7.601	7.655	8.570	7.456	7.562	6.743	7.835	7.738	6.329	7.490	7.348	7.642	6.382	8.308	7.092	7.086	7.299	6.311	7.604	6.824	7.467	6.219	7.355	8.377	6.930	6.456	7.066	7.684	6.354	7.023	7.959	6.256	7.248	7.855	7.450	7.827	8.389	7.303	7.621
"1552335_at"	4.440	6.469	5.096	4.453	6.463	5.350	3.433	3.888	5.558	4.632	6.198	4.931	5.271	6.385	4.661	6.109	4.711	3.973	4.878	6.238	5.100	5.711	4.202	3.121	7.357	5.700	2.766	3.678	3.420	5.326	4.684	5.162	6.969	3.561	4.511	4.991	6.585	6.150	4.505	4.138	5.647	7.287	5.365	6.926	6.200	4.555	6.150	5.075	5.603	5.329	6.527	6.604	5.812	5.343	4.027	6.336	5.820	6.650	4.096	6.326	5.800	4.706	4.036	4.087	4.878	4.828	6.485	4.689	5.632	6.278	1.138	5.968	6.320	6.396	1.963	5.036	3.036	4.536	4.585	7.149	5.912	3.524	3.248	4.392	2.678	6.776	4.413	6.198	2.744	4.492	5.548	4.567	4.240	6.609	6.252	3.711	6.776	3.446	6.650	6.783	6.972	2.963	5.403	3.632	7.405	5.747	6.538	6.632	2.678	4.307	5.044	6.679	3.322	6.589	6.727	4.555	4.739	5.921	5.678
"1552337_s_at"	7.410	6.291	4.217	6.306	6.366	7.500	5.802	7.318	5.213	6.746	5.423	4.700	5.092	3.766	3.848	2.868	2.263	5.158	2.632	2.963	5.703	2.828	6.962	3.797	5.527	5.440	5.585	5.573	2.104	5.005	4.009	6.236	7.714	6.345	4.285	5.652	6.340	8.012	6.490	5.600	4.178	5.760	6.094	5.406	6.320	5.555	7.102	5.747	6.031	7.296	5.858	5.977	6.077	3.336	5.968	3.104	3.018	5.970	4.343	3.036	3.336	5.036	4.485	6.206	3.585	3.744	3.797	4.986	3.036	6.568	3.446	4.678	3.138	3.700	3.248	6.051	5.469	6.849	6.830	7.437	4.240	6.809	1.070	5.413	4.561	3.379	4.372	2.433	3.498	6.747	6.574	5.256	2.632	6.263	4.087	6.746	4.792	4.567	5.692	5.647	3.711	5.828	3.053	5.300	2.104	4.530	3.536	5.423	6.320	5.989	5.194	5.695	2.632	2.700	5.375	2.036	3.186	6.180	6.377
"1552338_at"	2.632	2.888	2.379	3.573	2.609	3.154	2.459	2.868	2.202	2.678	2.561	2.536	2.848	2.632	2.322	2.848	2.293	1.888	2.561	1.963	2.536	2.379	2.406	2.104	2.945	2.233	1.926	2.459	2.561	2.828	2.433	2.632	2.104	2.036	2.138	2.070	2.138	3.926	2.000	2.233	2.138	2.379	2.322	1.807	1.485	2.828	1.963	2.104	2.459	3.202	2.787	2.293	2.700	2.350	2.807	1.963	2.561	2.945	3.202	4.104	2.700	2.036	2.700	3.446	2.848	1.963	3.524	3.036	2.350	2.700	2.433	2.233	2.202	2.561	2.536	2.202	4.104	3.733	2.888	3.700	4.379	2.433	2.202	2.104	4.307	2.433	3.498	2.379	2.459	2.379	3.446	1.632	3.293	2.787	2.202	3.263	3.766	2.036	2.868	1.485	1.632	1.485	3.217	1.888	2.609	2.070	1.807	2.561	4.358	2.868	1.766	3.087	3.420	2.926	2.678	1.848	1.632	1.722	2.888
"1552340_at"	5.647	5.582	3.888	6.331	5.717	3.278	5.221	6.628	4.240	7.074	5.138	7.118	5.641	4.868	6.044	4.995	5.681	5.104	5.040	4.129	6.194	4.591	6.615	4.472	6.204	5.420	5.975	5.938	3.935	5.225	4.781	6.713	4.818	4.505	6.075	4.343	3.973	7.541	3.797	4.728	5.271	5.194	4.812	3.322	5.109	3.585	3.202	3.472	3.053	6.571	3.202	4.722	6.129	3.667	5.728	5.878	3.818	7.463	7.414	4.498	4.000	5.618	3.446	5.233	4.307	6.005	4.044	4.561	4.524	6.096	2.828	5.684	2.787	6.304	4.700	3.828	2.678	6.992	6.642	4.018	3.472	2.744	3.070	4.186	2.485	5.561	4.062	5.991	2.585	4.358	2.459	3.744	5.558	4.661	6.638	2.744	4.453	5.675	4.271	3.755	3.406	5.365	3.217	3.446	3.711	6.565	3.392	5.789	6.408	3.202	5.921	3.018	3.154	3.776	3.982	6.053	3.472	5.635	4.689
"1552343_s_at"	9.359	8.249	8.976	9.085	7.889	10.025	9.563	7.500	7.120	10.080	10.828	9.198	10.375	9.099	9.662	9.986	9.990	9.274	8.892	9.509	8.884	9.022	7.839	10.054	9.335	9.160	9.938	9.206	8.417	8.603	9.657	9.324	9.343	9.971	8.997	9.167	8.858	9.084	8.321	10.429	9.157	9.953	8.912	8.509	6.957	6.838	7.365	8.499	7.974	7.647	8.127	7.921	7.942	6.385	7.016	7.239	8.005	7.652	7.811	5.508	6.131	7.435	6.487	6.469	6.550	7.098	7.809	7.803	7.267	8.376	7.931	7.130	7.091	7.919	7.740	6.430	6.800	7.379	7.393	7.665	7.762	7.535	9.205	7.886	8.074	9.130	7.509	7.608	6.440	8.916	7.905	8.213	7.632	8.771	7.688	7.643	6.586	6.849	8.811	6.391	6.809	5.897	7.190	9.795	7.409	6.970	9.111	7.222	8.016	8.354	7.493	6.895	6.487	7.522	8.205	8.012	8.625	7.949	8.014
"1552344_s_at"	8.929	7.664	8.752	8.477	8.353	8.887	8.252	8.428	8.603	9.007	7.654	8.104	8.291	8.155	7.696	8.013	8.905	9.169	8.060	8.317	8.705	8.582	7.851	7.880	8.387	8.559	7.891	8.122	8.190	8.031	8.398	7.796	8.163	8.466	8.193	8.278	8.114	6.854	8.361	8.038	8.273	7.488	7.700	8.428	8.404	8.695	9.421	8.516	8.725	7.642	7.951	9.197	7.974	8.901	8.366	9.018	8.780	7.771	8.454	10.329	7.148	8.682	9.719	7.954	9.072	8.543	8.881	8.554	9.287	9.409	8.728	8.453	8.672	8.701	9.385	9.440	9.496	8.984	8.617	9.437	8.186	8.118	9.159	9.240	8.969	8.329	8.066	7.944	9.455	9.348	9.274	9.523	9.959	8.406	8.304	8.276	7.972	9.024	9.077	8.406	8.738	8.638	8.560	8.694	8.255	8.513	8.488	9.019	9.172	8.649	8.224	8.215	8.476	8.546	8.320	8.675	7.982	8.963	8.535
"1552347_at"	9.124	8.912	8.738	8.699	9.639	9.321	9.294	9.750	9.211	9.327	9.544	9.796	9.728	9.537	9.679	9.689	9.468	9.594	9.411	8.739	9.705	9.156	9.554	9.711	9.549	9.390	9.495	9.512	8.898	9.505	9.056	9.217	9.113	10.549	10.180	9.489	9.112	9.452	9.912	9.453	9.826	9.856	9.263	9.703	9.327	8.365	9.108	9.588	8.346	7.965	8.929	8.739	8.229	8.993	8.548	8.319	9.112	8.797	8.500	7.558	7.969	8.620	7.581	8.144	7.984	8.166	8.922	9.334	8.819	8.719	8.320	8.626	8.059	8.249	10.409	8.382	7.992	8.868	8.956	9.212	9.839	9.653	9.778	9.946	9.519	8.965	9.077	8.470	8.081	8.808	8.554	9.894	10.084	8.171	8.105	9.005	7.759	9.149	9.052	8.125	7.959	7.194	8.141	10.399	8.940	8.799	8.378	8.023	8.394	8.809	7.962	9.223	8.733	9.544	8.749	9.927	9.049	8.617	9.046
"1552348_at"	8.254	7.794	7.848	6.300	6.068	4.823	6.198	7.587	8.175	3.848	7.583	8.484	5.692	5.482	7.583	4.912	5.096	7.307	8.167	5.479	7.280	5.293	6.859	6.597	6.812	5.609	8.232	4.802	5.594	7.903	4.912	7.122	6.060	7.040	7.548	6.123	6.385	8.514	7.741	5.304	8.202	8.396	9.035	5.678	7.183	6.776	6.951	7.179	7.203	4.959	6.131	6.416	6.498	4.256	4.921	6.770	4.567	8.051	8.446	7.238	6.365	6.717	5.650	7.171	4.485	4.044	6.601	6.591	3.733	4.733	6.062	6.863	6.588	4.833	4.717	7.235	3.787	7.052	4.329	7.181	7.414	4.954	4.178	6.198	6.922	4.000	7.302	3.597	4.892	4.233	6.837	4.217	5.940	7.999	5.986	6.511	6.791	7.429	4.194	5.520	4.828	6.662	4.300	5.174	4.597	7.746	7.240	4.492	4.650	3.350	3.293	6.801	6.399	7.101	4.892	6.340	7.692	5.812	4.689
"1552349_a_at"	5.416	5.289	4.350	2.828	3.621	6.073	3.744	3.248	5.845	3.233	4.209	6.433	7.144	6.123	5.957	5.096	3.336	6.754	6.531	3.632	6.406	6.409	6.361	4.858	2.678	6.007	5.533	7.105	3.644	6.654	6.493	4.828	5.536	2.104	3.104	2.945	5.582	4.833	5.542	4.536	3.573	4.968	3.138	4.781	3.609	2.963	2.350	4.053	6.539	5.684	6.102	6.748	2.536	3.392	3.828	5.781	7.355	6.752	3.973	5.236	2.433	5.347	4.907	5.031	6.327	2.609	6.615	4.202	5.125	3.954	2.561	5.835	3.459	5.150	3.585	6.785	2.433	5.807	3.053	6.685	3.336	4.018	2.511	5.684	4.062	2.233	3.797	5.170	2.485	4.667	3.755	5.678	3.678	3.154	3.406	2.000	4.700	3.202	5.104	6.002	1.536	2.609	2.700	5.739	4.036	3.018	3.755	6.453	2.202	2.350	5.248	1.848	3.018	2.536	2.926	2.828	3.722	3.087	1.963
"1552354_at"	4.485	3.868	4.511	4.818	5.190	3.420	4.096	4.146	4.573	3.818	4.336	4.781	4.638	4.678	4.873	4.706	3.000	4.079	4.579	4.776	4.446	4.446	3.365	3.700	3.766	5.142	3.776	4.963	4.695	4.689	4.567	4.615	4.661	4.170	3.954	4.728	4.170	5.322	3.982	4.485	3.766	4.233	3.511	4.555	3.446	3.186	5.040	4.706	5.079	4.343	3.263	6.098	3.655	3.336	4.062	5.959	3.797	5.027	5.146	4.240	4.248	3.263	3.186	4.585	3.973	4.263	4.878	4.585	4.000	4.186	4.350	4.000	3.838	3.278	5.049	5.005	4.807	3.632	5.459	8.590	4.372	3.868	4.420	3.406	4.392	3.700	5.049	3.733	2.459	4.661	1.963	4.079	4.399	5.315	3.322	3.561	5.182	4.739	3.485	3.322	4.225	3.498	7.263	3.446	3.878	3.644	3.263	4.555	4.146	4.706	4.358	3.561	2.888	4.343	2.722	4.420	3.797	3.278	3.585
"1552355_s_at"	2.678	5.812	6.011	5.209	4.823	4.678	3.776	4.027	5.079	4.453	3.744	3.406	5.361	4.717	4.567	4.650	3.797	4.062	4.186	3.036	3.511	3.154	2.907	5.062	4.498	7.162	3.858	4.240	4.256	4.278	3.991	4.315	3.536	3.878	3.848	5.963	4.263	6.688	4.154	3.070	3.186	4.771	5.632	4.542	3.446	4.358	4.776	4.009	6.368	5.897	6.131	6.536	6.133	4.466	5.013	5.752	2.561	4.926	5.304	4.750	3.087	4.638	6.334	3.379	6.662	4.466	6.767	6.438	6.536	5.982	3.087	4.263	4.561	5.890	4.787	6.670	6.144	5.555	4.453	7.445	5.336	7.222	2.485	5.354	5.075	4.322	6.377	6.354	7.563	4.828	3.138	3.982	4.329	6.771	4.178	6.511	5.217	4.555	4.096	6.029	3.973	5.555	2.678	6.406	5.125	3.036	6.420	3.868	5.311	4.044	3.248	5.728	3.336	3.991	5.282	3.365	7.264	3.485	6.178
"1552359_at"	3.420	6.217	6.142	2.585	1.322	5.406	5.880	2.322	4.755	6.652	5.621	5.459	1.848	4.678	4.797	5.495	1.963	2.433	3.597	4.542	5.307	4.548	4.517	1.485	4.973	5.883	5.213	3.689	3.573	5.776	5.638	6.123	5.174	5.186	0.485	4.170	4.240	4.202	4.991	2.982	4.853	4.585	5.485	4.853	5.758	5.588	2.632	2.888	5.993	3.233	6.252	3.548	5.736	1.888	4.530	0.000	5.789	6.354	2.233	1.433	1.722	5.087	2.807	5.926	3.828	4.406	3.307	4.963	2.868	1.138	2.888	4.385	6.007	0.379	4.968	0.766	6.780	2.202	4.963	4.202	4.950	2.609	3.655	1.848	2.459	3.689	5.845	5.005	5.505	1.888	2.263	6.033	2.632	3.263	3.585	0.766	6.174	4.717	5.933	5.049	1.585	2.138	4.379	6.256	1.766	1.848	1.888	5.271	7.036	4.209	5.293	5.104	4.420	3.104	1.263	4.711	6.545	2.511	4.776
"1552360_a_at"	7.659	7.458	7.968	7.619	7.999	7.764	7.761	7.153	7.660	7.733	7.221	8.006	8.464	6.750	8.604	7.304	7.208	8.066	6.668	7.431	7.731	7.440	7.759	7.882	7.164	7.352	7.419	7.544	6.920	7.783	7.977	8.300	8.124	7.757	8.120	7.470	8.124	6.370	8.287	7.868	7.971	8.109	7.571	7.071	7.565	6.506	7.561	7.578	7.612	5.928	6.968	7.347	7.699	6.514	8.344	7.440	8.659	8.503	7.846	5.722	7.317	7.754	7.491	6.968	7.335	7.484	5.747	6.506	7.440	7.133	7.296	7.039	6.862	7.572	8.216	7.013	7.130	7.698	7.269	8.371	7.131	7.071	7.194	7.514	7.272	7.994	7.999	7.565	7.525	7.450	7.218	5.980	7.918	8.386	7.504	7.425	6.857	6.425	7.196	7.000	6.852	6.600	5.225	7.586	7.343	7.691	8.268	7.504	7.564	7.628	7.952	8.583	7.369	7.720	6.450	8.340	7.752	7.967	7.930
"1552362_a_at"	8.023	8.516	8.547	8.609	7.455	8.610	8.801	9.031	8.227	9.365	9.251	9.126	8.365	9.624	8.126	8.129	9.100	9.173	8.821	8.126	8.443	8.347	8.918	8.623	8.002	9.009	8.529	8.986	7.586	8.664	9.076	7.538	8.477	8.475	8.280	8.610	8.459	9.401	8.293	9.038	9.125	8.364	9.341	8.252	8.561	7.937	8.592	8.502	8.438	7.561	7.721	8.582	8.835	9.082	8.166	7.488	8.104	9.006	8.211	7.545	7.488	8.672	7.945	8.379	7.778	7.477	9.669	9.176	8.305	8.869	7.739	7.321	7.956	7.567	8.203	7.959	6.285	7.657	9.392	8.652	8.817	9.957	8.906	9.696	9.842	9.093	7.727	7.825	8.160	8.805	8.195	8.590	7.814	8.487	7.992	7.809	6.885	7.880	8.626	8.178	8.641	5.943	7.335	9.083	5.781	8.015	8.092	8.256	8.605	8.683	8.880	7.883	7.454	8.476	8.006	7.624	9.214	8.526	8.258
"1552364_s_at"	7.604	9.551	8.963	8.860	8.675	8.873	8.671	8.140	9.008	7.915	8.498	8.414	8.262	8.289	7.570	6.758	8.082	8.464	6.969	7.938	9.110	6.983	8.041	7.190	7.985	9.307	8.422	7.839	8.017	7.425	8.122	7.721	8.518	7.942	8.378	8.053	8.079	8.986	7.939	7.879	7.851	7.552	8.478	8.369	8.157	7.009	10.262	7.489	8.557	6.960	7.529	8.296	8.197	8.878	7.507	8.339	8.403	8.901	8.940	9.639	8.174	7.936	8.414	8.368	7.445	7.731	7.977	6.903	8.357	8.627	8.310	7.982	8.909	8.150	8.527	8.252	8.582	7.918	8.210	9.399	8.918	7.949	7.259	7.573	8.303	7.693	8.268	8.331	8.128	6.972	8.035	7.726	8.302	9.005	7.718	9.428	7.705	7.616	8.377	6.731	9.355	9.068	6.752	8.491	6.974	6.548	8.682	7.658	7.467	8.245	8.189	7.913	6.989	7.704	5.890	9.824	8.133	8.052	7.748
"1552365_at"	4.329	2.104	1.722	6.123	2.433	2.744	1.070	3.202	3.000	3.087	6.152	5.576	0.678	5.170	5.409	6.005	2.963	2.678	2.744	2.511	3.138	3.954	2.459	3.070	6.349	2.722	5.733	2.700	6.624	2.406	2.293	1.000	6.612	1.926	5.221	5.530	6.397	2.138	6.178	3.797	2.350	5.186	5.552	7.144	5.950	5.340	6.257	6.702	8.147	7.846	6.433	6.338	3.858	2.263	4.315	2.104	6.926	6.022	7.318	7.391	5.794	4.853	5.166	4.744	6.762	1.585	5.392	6.068	1.807	5.536	4.542	6.897	6.342	1.263	5.446	5.926	7.495	6.013	5.860	7.371	9.828	5.711	4.178	4.818	5.998	1.722	6.254	5.113	1.926	3.170	6.624	4.863	5.070	7.128	6.615	5.703	8.171	2.828	3.935	5.022	1.963	6.225	6.077	3.935	5.722	5.382	3.053	3.755	5.912	3.154	2.485	8.898	6.269	4.202	3.278	1.963	4.579	3.807	5.285
"1552367_a_at"	2.744	1.202	4.000	1.263	2.000	1.263	1.379	3.217	0.926	1.000	2.433	2.233	3.498	3.433	1.138	1.963	1.433	1.138	1.433	1.379	2.945	2.233	2.828	2.982	1.322	2.104	2.202	3.121	3.186	2.536	1.963	3.087	1.070	2.744	1.963	1.632	1.585	2.888	1.070	1.000	0.263	2.202	1.536	3.154	5.125	1.000	3.154	5.609	5.209	4.248	3.018	3.597	3.722	5.244	5.347	2.536	7.011	6.329	7.705	4.812	2.511	6.016	3.154	2.263	1.848	0.379	6.055	3.973	1.536	5.858	2.744	5.878	2.293	5.146	3.036	2.907	6.800	1.322	4.511	3.609	8.100	1.485	2.561	2.433	2.766	2.104	2.609	3.000	4.472	2.963	2.406	2.485	2.536	3.935	6.834	6.040	4.399	2.700	0.678	1.202	4.392	1.848	4.178	2.170	6.471	1.766	2.828	4.706	1.926	6.002	4.883	8.424	4.638	3.202	2.888	1.070	2.263	5.142	5.755
"1552368_at"	5.040	5.315	7.170	1.202	0.926	5.797	1.138	7.464	4.096	5.959	4.644	4.950	6.066	3.678	5.591	5.213	3.755	4.863	6.115	2.655	3.233	5.326	6.585	6.404	5.307	4.921	5.883	2.170	3.945	7.948	5.582	3.797	3.536	1.766	2.700	2.000	5.984	6.342	3.433	4.912	2.632	5.466	2.350	3.511	1.485	4.240	4.689	6.317	3.667	2.700	5.912	0.678	3.524	1.536	4.170	5.083	2.293	6.354	5.027	2.982	3.945	3.278	2.322	6.047	6.133	5.579	2.561	10.914	4.700	5.113	6.349	3.154	5.907	6.184	6.759	12.701	7.259	5.931	8.598	6.334	10.414	10.775	5.564	2.848	10.888	4.833	6.638	5.520	3.888	5.752	1.722	5.947	2.722	2.766	5.527	1.070	6.706	3.307	1.433	2.104	1.766	6.644	3.888	2.561	5.527	4.459	1.138	2.350	3.217	3.186	6.670	8.558	6.336	5.895	4.426	3.293	5.789	3.233	4.982
"1552370_at"	7.480	6.877	7.766	8.403	6.823	7.845	7.373	7.334	7.674	7.609	5.182	7.146	7.557	8.519	7.775	7.250	7.464	7.326	6.940	7.993	6.908	7.607	7.060	7.733	7.916	6.541	7.621	6.574	8.098	6.821	7.488	7.735	7.553	7.906	7.607	7.372	7.439	7.548	7.474	6.985	8.001	7.850	6.520	7.251	7.372	9.126	8.180	9.561	7.494	8.697	7.019	7.164	7.705	8.184	7.741	8.744	6.970	8.246	4.186	7.784	7.680	7.303	6.892	8.297	7.742	7.491	8.602	6.573	7.213	7.837	7.959	7.106	8.080	6.658	7.390	7.935	8.318	8.759	8.379	9.405	8.054	10.145	9.328	9.992	10.178	6.373	8.096	7.968	8.787	6.937	8.916	8.895	6.805	7.679	7.923	7.093	6.762	6.420	8.208	7.885	6.672	9.646	7.896	8.856	7.756	8.118	8.519	8.067	8.100	8.077	8.980	6.760	7.425	7.614	8.569	6.090	7.906	7.324	8.941
"1552372_at"	0.379	1.202	1.322	4.479	3.945	1.138	4.888	6.182	0.000	0.848	0.138	2.263	1.585	3.248	0.000	3.548	1.202	3.954	0.585	4.104	1.070	0.926	0.000	0.000	4.661	0.848	1.485	5.121	3.154	4.129	3.000	3.621	2.459	3.644	1.070	4.420	0.000	3.070	3.170	0.000	3.700	0.766	0.000	2.406	4.000	4.812	4.233	4.722	5.733	5.087	1.632	5.013	1.678	4.479	4.392	5.361	0.766	6.722	6.935	3.472	0.678	3.744	2.766	0.000	5.970	0.000	2.406	4.202	1.888	5.229	6.300	6.158	2.766	4.986	4.787	2.459	5.539	5.970	5.802	6.662	3.954	0.000	3.689	3.678	0.138	1.585	0.000	2.828	4.194	5.667	5.787	4.079	5.661	5.711	5.517	1.138	6.733	2.787	0.485	0.000	5.121	1.536	6.908	5.146	4.812	3.609	4.848	5.202	1.926	5.533	4.982	3.138	3.070	3.036	4.336	4.995	2.678	5.343	5.459
"1552373_s_at"	5.361	5.256	3.838	2.202	1.848	5.236	4.365	2.744	4.888	3.170	4.982	3.186	0.766	3.263	1.000	2.233	4.350	1.926	4.776	5.209	2.848	2.945	5.300	5.100	5.311	0.926	1.848	4.838	0.138	1.848	3.868	2.036	4.285	3.644	4.689	3.991	3.935	5.027	2.322	4.178	1.963	4.626	2.511	0.926	3.561	4.739	1.632	6.062	4.863	3.807	6.797	6.138	5.576	5.433	5.096	5.125	6.190	5.784	7.093	1.263	2.888	2.000	4.728	5.818	6.152	5.784	5.567	5.624	3.036	5.868	4.739	5.178	5.508	0.766	1.070	5.121	5.722	2.848	2.070	6.768	5.221	5.807	5.779	5.982	6.211	4.466	6.500	5.113	6.144	2.104	4.202	6.098	3.838	6.401	2.926	3.973	1.263	4.921	3.991	5.300	2.848	6.200	6.182	5.433	2.485	1.202	4.536	2.263	6.514	2.070	1.322	2.433	5.142	5.053	1.766	5.725	4.426	2.655	5.897
"1552375_at"	7.426	7.097	7.109	6.600	7.508	7.825	6.706	7.341	6.762	7.018	8.204	6.785	7.410	7.205	7.304	7.107	6.907	6.759	7.076	6.613	8.042	7.880	6.737	7.372	7.906	7.509	7.780	7.430	7.270	6.597	7.705	8.066	6.732	7.158	7.762	6.885	7.435	5.902	7.698	6.198	7.529	7.635	6.872	6.604	6.211	6.140	7.000	6.957	7.142	7.132	7.365	7.357	6.005	6.615	3.406	6.115	6.464	6.937	7.423	6.595	6.484	6.739	6.051	6.992	6.042	6.988	3.711	5.588	5.850	5.311	7.039	6.671	6.693	6.492	7.766	6.868	7.286	6.801	3.838	7.528	7.436	6.394	3.087	7.453	5.202	6.613	6.978	7.814	6.516	6.776	6.300	6.542	5.982	5.209	6.706	5.825	4.863	6.720	7.246	6.070	6.823	5.848	6.573	7.315	6.914	4.217	6.879	6.713	3.154	6.592	6.731	6.850	3.597	6.002	5.883	6.304	6.772	2.868	5.902
"1552377_s_at"	8.860	8.151	8.735	8.550	9.333	9.089	9.039	9.238	8.833	9.185	8.612	9.214	9.210	8.671	9.326	8.932	8.573	8.687	9.240	8.939	8.986	8.553	8.897	8.782	8.946	5.603	8.388	9.110	9.086	8.769	8.154	8.659	8.979	8.413	8.420	8.570	8.815	10.447	8.751	9.050	8.531	8.847	8.984	9.272	7.210	7.414	7.097	7.621	7.715	7.320	7.304	7.536	7.641	7.355	4.655	7.840	5.013	6.744	8.468	8.262	7.558	7.650	7.584	8.617	7.803	7.455	7.943	5.843	7.112	7.607	7.722	7.580	6.737	5.000	7.866	5.641	7.206	8.034	6.896	8.016	7.035	7.199	7.647	7.216	8.382	7.789	8.557	7.766	6.227	8.588	6.438	4.650	7.862	7.606	8.237	7.324	7.181	7.976	7.231	7.012	7.730	6.334	6.705	7.254	6.924	7.990	7.777	4.739	6.117	5.307	5.083	7.208	7.840	6.477	6.438	5.758	7.187	6.703	6.966
"1552378_s_at"	5.689	5.789	4.728	5.476	2.104	5.919	6.073	6.595	5.524	3.293	4.986	3.433	5.921	3.755	6.174	3.000	1.433	6.762	4.945	6.691	3.585	6.244	6.333	4.000	6.291	6.485	6.285	4.689	6.803	6.178	7.837	3.982	5.689	6.219	5.240	2.888	3.733	6.967	5.750	5.776	6.970	5.618	5.113	4.986	7.830	6.699	6.057	6.359	6.244	8.794	6.565	2.828	6.864	6.500	5.868	5.267	4.848	3.548	7.911	3.644	7.381	6.531	6.463	6.209	5.980	5.036	8.837	4.573	6.784	4.044	6.959	8.750	7.481	6.162	6.472	5.655	7.673	5.545	8.256	8.147	6.993	4.973	4.315	7.033	8.047	6.802	6.762	7.113	7.478	4.991	6.815	6.720	6.250	7.455	7.105	9.010	5.062	6.036	5.647	4.700	5.533	5.311	3.433	6.864	7.579	6.538	6.727	5.209	2.828	6.920	4.542	9.763	6.280	7.585	6.631	6.550	5.511	5.495	5.552
"1552379_at"	1.678	2.722	4.336	3.365	0.000	4.336	3.776	2.485	2.036	5.087	3.954	0.000	5.166	4.567	5.794	3.858	2.945	0.000	4.146	1.485	4.307	5.382	0.000	4.336	0.000	2.945	4.797	4.963	5.612	0.000	1.585	0.848	4.186	2.807	5.307	1.202	4.009	4.536	0.766	2.263	2.459	1.202	0.848	1.632	0.000	2.170	5.678	5.600	0.000	2.868	5.198	2.907	7.133	1.138	1.202	3.878	4.986	5.413	5.820	6.731	0.138	0.263	0.766	4.511	3.472	5.375	6.170	4.711	3.104	0.000	1.848	1.485	4.322	5.083	4.350	1.070	1.263	1.138	6.229	5.750	3.233	2.787	2.293	0.848	4.897	3.233	2.233	3.597	1.263	5.368	5.733	3.379	5.900	5.433	5.766	3.878	3.053	0.000	0.926	2.000	4.536	5.282	2.766	3.733	5.162	6.096	1.433	2.868	6.358	5.533	0.766	4.472	4.977	2.485	5.340	1.263	4.472	0.585	5.998
"1552381_at"	5.855	6.092	0.485	4.170	3.322	2.561	1.000	1.070	1.379	5.178	1.379	2.722	0.926	4.256	2.322	2.609	1.485	4.285	5.009	5.079	2.585	2.322	6.144	0.585	2.433	4.129	3.459	5.190	5.194	4.053	2.170	5.606	1.202	2.511	3.104	5.142	4.505	5.912	4.684	4.548	3.585	5.190	3.655	4.178	5.561	6.356	5.409	5.812	2.459	5.984	3.365	2.459	3.036	5.558	3.406	2.632	2.561	6.845	6.670	3.982	4.278	0.485	2.868	6.356	3.170	6.735	2.485	3.744	2.907	1.322	4.433	3.848	3.797	3.000	3.991	4.977	1.678	3.597	4.466	6.009	5.031	2.350	5.980	5.912	2.722	5.624	1.379	2.485	4.379	2.485	7.070	1.722	4.858	4.644	5.812	2.787	3.828	6.385	2.233	0.263	2.868	6.456	6.064	3.104	3.000	2.459	5.182	5.760	4.453	6.011	0.678	4.329	5.885	4.787	3.446	2.926	2.766	4.343	3.392
"1552383_at"	6.771	6.284	7.762	7.006	7.106	6.615	6.983	7.820	6.567	7.487	7.684	8.021	7.816	7.891	7.005	7.519	7.519	7.736	8.598	7.999	7.609	8.138	8.282	7.717	8.213	7.766	7.581	6.302	7.220	7.720	7.414	6.815	5.436	4.621	6.208	5.552	4.781	7.316	4.954	5.433	7.341	5.311	7.627	6.914	5.835	5.875	6.844	7.036	5.495	6.098	6.324	7.392	5.768	6.380	5.552	6.766	6.550	7.345	8.776	6.238	5.469	7.361	8.433	6.660	6.459	6.903	8.178	7.540	7.521	6.915	4.202	7.324	6.455	6.511	3.459	7.104	6.978	7.544	7.679	9.015	7.079	6.194	5.389	6.190	4.672	7.162	5.229	6.679	6.791	6.714	5.368	6.451	4.644	4.472	6.401	7.085	7.042	6.925	7.666	6.634	6.706	6.350	5.450	6.807	6.592	4.689	7.309	5.802	4.517	7.396	6.679	6.240	6.731	7.283	5.968	3.700	6.284	6.296	6.722
"1552384_a_at"	5.695	3.766	4.912	3.878	3.818	5.389	2.632	3.053	3.644	6.079	3.818	6.687	6.638	6.202	6.296	6.466	5.603	2.536	7.158	6.309	6.109	6.579	5.125	6.142	4.466	4.036	4.945	5.825	2.963	7.059	6.418	6.650	4.079	5.810	3.776	4.733	5.456	5.533	6.345	6.298	6.208	5.873	6.125	5.612	4.912	3.248	6.520	6.748	2.722	3.807	2.848	6.121	4.233	6.459	6.579	5.564	6.607	6.208	7.009	4.771	4.053	3.170	7.121	6.408	6.426	3.916	6.842	5.728	6.534	4.597	6.257	6.832	4.977	4.695	6.807	7.051	3.776	5.755	4.000	6.083	6.634	6.146	5.524	3.322	4.548	6.625	6.090	6.033	5.904	4.209	5.850	2.963	4.828	7.037	5.635	3.459	5.739	4.672	2.963	6.313	3.524	6.213	5.413	6.951	5.274	6.603	3.186	7.067	3.053	4.781	6.558	6.657	3.585	3.945	4.202	4.661	4.968	3.585	4.343
"1552386_at"	8.090	6.345	5.300	6.081	6.973	8.824	3.511	5.240	7.928	7.130	6.509	7.650	9.317	10.019	7.787	8.170	8.000	6.073	8.317	4.498	8.982	7.733	6.326	7.271	6.824	6.527	7.248	2.888	8.038	9.452	9.323	6.487	9.506	10.292	5.779	8.249	7.767	9.968	10.725	5.053	10.358	5.860	7.261	6.334	6.087	10.191	9.067	6.087	7.245	7.180	5.845	9.652	6.924	4.036	8.911	7.964	6.498	7.123	7.061	9.150	5.236	7.839	7.772	8.253	4.240	8.424	1.807	4.446	6.967	4.638	8.235	6.327	7.203	6.616	8.073	8.974	4.209	7.526	7.503	9.506	7.109	3.392	6.771	9.499	7.663	8.089	2.511	6.925	8.505	7.928	6.983	6.986	11.738	7.202	8.188	8.463	5.170	8.457	7.218	11.896	7.223	5.828	5.982	8.997	8.106	8.774	6.731	9.481	9.149	7.588	8.015	6.206	7.754	9.976	8.420	5.885	6.550	9.396	7.397
"1552388_at"	3.217	5.070	4.684	4.194	4.722	4.466	3.954	5.121	3.722	4.062	3.278	5.133	5.463	6.111	4.650	5.615	3.307	3.406	5.075	5.027	4.858	4.818	4.372	2.888	4.233	5.049	3.263	3.087	4.121	5.585	4.358	5.533	3.807	4.018	4.293	3.018	3.945	6.092	4.868	3.524	4.621	5.482	4.186	4.995	5.689	3.248	4.129	4.797	3.498	6.051	4.162	3.807	4.907	4.162	4.413	3.868	4.787	4.263	6.829	3.121	4.009	3.689	4.079	4.678	2.585	4.542	5.202	3.689	3.609	3.916	3.807	4.358	4.973	4.446	4.621	3.406	3.621	3.776	5.479	7.767	7.208	4.420	4.902	5.229	6.458	4.154	6.752	3.722	4.555	4.459	3.406	4.661	4.248	4.883	4.897	4.217	5.031	4.121	5.752	4.240	3.935	4.018	5.485	3.087	3.818	4.300	4.350	4.579	3.632	3.858	4.728	3.573	3.711	3.644	3.585	5.810	4.062	4.248	2.888
"1552389_at"	3.170	6.140	3.766	4.433	0.848	3.433	7.131	3.018	2.379	1.070	2.700	1.138	5.150	5.066	6.489	2.293	2.787	0.000	2.868	2.807	3.954	2.433	2.632	4.178	3.787	3.524	5.895	2.485	5.083	4.883	5.343	7.553	3.498	0.848	5.000	3.982	4.873	5.121	2.945	0.585	3.945	0.678	2.104	3.322	5.459	4.336	5.340	5.479	6.209	6.597	6.479	3.766	3.036	2.233	7.559	4.225	4.307	6.485	4.689	5.018	4.194	4.459	0.848	4.498	6.803	5.436	6.170	2.379	2.202	0.485	5.182	4.459	2.104	7.450	5.672	6.055	3.446	5.810	6.366	5.797	1.263	5.485	5.289	2.138	1.807	6.289	3.365	4.350	6.135	2.233	1.433	4.293	3.561	2.807	4.706	5.720	4.087	1.433	1.926	2.233	6.158	5.830	2.766	6.096	6.657	4.792	2.609	5.952	1.585	2.036	3.935	5.597	1.848	4.863	5.606	3.561	6.227	4.358	1.536
"1552390_a_at"	6.397	8.342	6.194	1.926	5.209	6.610	8.598	6.106	4.823	6.295	4.959	2.700	1.678	4.256	9.119	3.379	1.807	2.678	3.248	2.926	2.963	2.888	4.711	3.202	4.392	5.567	7.796	5.430	5.194	4.129	6.284	8.586	5.229	4.838	6.326	5.062	3.838	2.350	5.501	2.888	3.154	2.233	3.524	4.771	5.594	5.479	7.933	5.274	5.873	5.182	7.958	5.453	3.170	6.184	9.707	6.326	5.350	8.124	6.762	6.474	5.336	3.973	3.689	5.779	9.854	4.661	4.505	6.737	6.031	3.838	4.684	5.482	5.340	9.542	7.928	3.644	6.135	7.192	6.878	8.147	6.079	2.263	6.455	5.138	8.134	8.677	1.322	3.511	6.192	5.423	5.984	5.924	2.433	6.385	5.244	6.894	2.787	4.792	5.644	4.492	6.598	7.199	4.440	6.057	7.503	4.399	3.000	5.420	2.406	5.530	6.025	5.416	7.846	7.114	5.289	5.863	5.687	4.293	7.858
"1552391_at"	3.392	2.104	5.440	4.087	4.766	2.585	5.217	5.606	3.755	4.517	3.170	6.752	6.577	4.322	6.079	6.989	2.170	1.263	7.048	6.904	6.784	7.026	4.278	5.420	6.166	3.733	3.170	4.684	5.233	5.403	4.113	7.194	2.678	5.125	5.530	5.545	5.416	6.416	3.700	2.350	5.070	4.926	5.618	4.591	5.573	3.536	4.385	5.684	5.382	7.215	4.684	1.888	3.070	5.672	5.501	5.511	7.055	3.897	5.779	5.797	2.485	6.227	1.585	6.657	2.459	6.096	6.244	3.121	4.406	4.717	6.484	5.594	5.878	4.350	3.655	6.597	7.114	6.131	7.302	4.278	2.655	7.394	3.018	6.306	4.079	6.514	6.907	5.501	4.945	5.600	3.897	6.111	6.567	7.192	6.047	5.952	7.517	3.070	5.426	5.178	6.009	6.682	6.469	2.926	6.421	2.561	2.036	1.848	6.531	3.336	6.485	5.365	4.027	6.380	5.333	4.548	4.878	2.945	6.476
"1552393_at"	6.117	1.070	5.040	1.263	5.606	2.963	5.779	1.379	2.868	2.848	4.217	2.632	2.722	2.233	4.823	3.248	1.070	4.823	2.536	3.379	2.678	5.558	4.982	1.963	5.326	5.536	4.843	2.485	3.018	2.585	4.986	4.178	4.892	5.027	1.322	5.233	2.000	5.358	4.973	4.995	2.138	4.945	4.807	5.333	4.888	5.539	1.322	5.975	3.138	4.609	3.379	1.000	3.926	3.667	3.561	5.194	6.027	7.181	6.595	3.755	1.000	4.087	3.963	5.900	2.655	5.647	2.700	4.420	5.436	6.384	5.850	4.505	2.202	1.000	3.689	5.482	6.384	6.430	4.178	1.678	4.878	2.536	3.878	4.954	5.935	0.678	2.678	5.109	3.307	5.855	5.096	4.087	5.545	5.409	3.678	4.300	1.263	3.433	3.524	4.700	3.498	5.347	7.022	5.998	5.991	5.600	3.585	2.722	3.104	1.632	5.830	1.322	5.954	6.327	4.684	4.883	2.907	0.585	2.722
"1552394_a_at"	6.225	3.678	6.751	2.828	1.926	6.238	3.233	5.741	5.687	5.198	4.717	5.154	2.655	1.585	4.096	6.805	3.838	3.897	6.401	2.722	5.062	3.392	5.354	4.000	4.792	2.036	3.644	2.766	1.433	0.678	1.000	2.963	1.263	4.833	4.797	4.413	3.524	5.498	4.505	4.530	5.426	6.174	2.070	6.688	5.530	6.896	6.511	5.904	6.797	2.744	4.079	4.733	4.146	5.700	5.096	4.823	6.658	6.981	6.022	4.771	2.945	1.926	2.138	6.606	3.711	5.672	3.170	3.655	4.044	3.186	6.148	2.700	4.096	4.954	4.986	3.138	3.104	6.413	5.263	4.329	5.658	2.945	6.204	5.170	5.382	5.368	6.029	6.295	5.267	2.350	4.053	6.340	1.585	3.472	6.338	6.737	4.202	4.940	6.533	5.684	3.070	6.392	7.312	5.505	6.744	6.626	4.695	4.343	6.013	2.787	6.176	2.233	4.233	2.138	6.192	0.848	6.029	4.973	3.307
"1552395_at"	5.609	4.945	6.329	5.667	5.479	5.561	5.933	5.681	5.717	5.802	6.005	4.717	6.007	4.372	5.823	5.436	5.582	5.609	4.818	5.885	4.459	4.555	5.736	5.326	5.717	5.372	4.787	4.536	5.368	4.916	5.252	4.505	6.109	4.096	4.591	4.695	4.603	6.311	4.573	5.766	5.615	6.036	6.399	4.823	5.244	5.436	4.902	5.661	5.582	6.200	4.485	5.498	6.209	5.741	5.647	5.274	4.744	5.850	5.667	5.576	4.776	6.192	6.005	8.021	5.501	5.271	8.009	7.991	6.223	8.506	5.524	6.937	8.258	7.635	5.664	4.138	3.293	7.372	5.576	5.083	5.389	4.248	5.573	5.040	5.624	5.594	8.749	5.555	5.943	5.880	3.597	7.272	5.505	6.117	5.838	5.236	7.785	5.403	5.416	7.915	6.477	6.300	7.374	4.907	4.263	4.621	4.912	6.366	5.285	5.943	5.459	5.392	6.542	5.902	6.336	5.828	5.413	4.823	4.121
"1552396_at"	6.044	3.233	3.365	2.233	5.890	5.773	3.907	3.621	5.036	4.233	3.018	5.485	6.934	4.162	6.637	6.025	3.678	3.945	6.829	4.655	4.466	6.428	4.194	6.387	6.246	6.038	4.399	4.070	3.744	6.476	5.555	3.121	4.233	5.561	3.733	3.524	4.365	5.959	5.692	5.594	5.794	5.430	6.007	5.293	5.000	3.655	6.562	4.950	5.689	5.092	5.945	6.696	6.580	6.087	4.162	6.209	6.326	5.125	4.750	5.229	6.300	3.485	2.536	4.392	2.263	5.472	2.350	5.564	3.888	5.878	2.848	3.755	5.840	4.940	6.358	6.928	7.384	5.957	3.053	6.431	6.564	5.973	5.760	2.945	6.576	5.957	4.567	5.217	5.828	6.318	6.156	6.252	6.703	4.036	6.567	5.022	6.615	6.451	1.926	4.982	6.225	6.368	4.585	2.807	5.213	6.476	3.722	6.025	2.293	5.233	5.741	6.070	6.079	2.888	4.781	2.907	5.805	5.661	3.170
"1552398_a_at"	8.509	2.104	6.227	7.141	7.092	6.320	7.785	4.178	8.936	7.542	7.385	8.709	7.399	7.765	7.341	7.083	5.787	6.329	8.418	7.184	7.278	9.979	7.382	6.820	7.836	7.775	7.111	6.506	5.579	8.577	5.505	7.900	7.187	6.586	6.389	6.613	8.592	8.359	8.715	8.018	9.417	8.134	8.930	5.779	7.741	8.121	8.222	10.854	6.681	7.462	8.075	9.150	7.022	3.121	6.877	6.718	7.342	6.601	9.825	7.948	6.192	7.664	7.919	7.545	6.138	7.324	8.372	9.296	4.104	3.485	5.057	10.418	8.090	3.916	8.145	7.944	9.002	9.904	7.022	10.379	10.461	7.129	8.280	9.465	7.869	7.053	10.065	8.530	8.376	6.931	8.217	10.885	4.986	6.941	8.013	5.399	8.214	3.070	7.842	5.935	3.797	6.800	6.373	7.766	8.090	7.071	7.690	8.449	7.670	3.597	6.829	8.217	6.472	6.298	7.665	6.206	2.926	5.986	6.196
"1552399_a_at"	3.379	6.190	4.096	5.626	2.744	5.644	4.350	4.615	5.873	5.744	5.315	3.632	6.129	3.954	4.209	3.573	4.440	5.582	5.318	5.776	6.338	3.548	6.675	5.379	5.443	4.233	2.459	5.399	4.863	3.524	6.343	5.129	6.263	5.548	3.392	4.853	5.206	5.524	6.492	5.539	4.760	5.117	3.459	3.755	3.154	4.358	4.711	3.766	2.868	3.087	6.684	5.170	4.062	5.700	3.524	5.036	5.036	4.433	2.322	2.787	4.733	3.248	4.096	3.433	5.725	5.495	3.154	5.229	5.797	5.389	3.511	3.293	6.172	5.973	3.868	3.472	5.840	3.524	3.217	4.863	7.054	1.926	3.536	6.793	5.830	4.959	6.248	5.530	5.982	3.945	3.897	4.044	0.766	2.907	5.629	3.838	4.087	5.828	3.217	6.728	1.766	6.007	7.465	4.755	3.248	4.542	6.759	6.706	4.336	3.233	4.883	6.768	3.121	4.121	5.957	5.609	3.278	4.807	6.737
"1552400_a_at"	6.787	4.787	4.940	7.077	6.219	6.131	6.857	7.109	6.740	7.225	6.394	6.051	7.353	5.954	7.007	5.225	6.912	6.886	7.274	7.561	4.733	6.825	6.928	7.005	6.002	5.818	6.501	6.579	6.947	6.309	7.207	8.055	6.985	6.609	7.223	6.732	6.539	8.241	6.868	6.655	6.741	6.805	5.823	7.077	5.897	6.111	6.982	6.725	6.632	8.107	7.649	4.722	7.403	7.165	5.792	6.259	5.675	8.709	8.096	7.521	6.377	7.209	6.714	6.322	7.057	9.188	6.932	8.359	7.087	7.196	5.117	6.577	6.662	8.286	7.627	6.580	7.027	6.555	7.508	5.600	7.717	6.338	6.190	5.635	6.547	6.677	7.583	6.576	6.838	6.946	5.536	7.206	7.811	7.904	7.630	6.280	7.703	2.000	6.853	6.302	6.556	6.932	5.174	5.943	6.049	6.664	4.802	5.542	3.561	7.914	5.652	5.977	6.451	7.044	7.158	6.638	6.443	7.420	3.916
"1552401_a_at"	6.615	8.565	6.416	6.170	7.106	5.561	5.573	5.984	6.324	3.392	5.129	8.800	5.626	6.796	6.562	5.326	1.963	6.280	6.951	6.152	5.158	5.984	8.160	5.773	3.138	6.966	6.327	6.869	5.582	5.096	9.480	5.982	5.863	6.363	7.234	6.918	6.471	8.174	6.248	5.658	5.104	6.453	6.724	6.780	6.087	5.606	9.319	6.999	7.240	6.934	6.585	2.722	7.305	7.538	6.809	5.194	2.722	3.907	7.117	6.156	5.650	6.016	4.300	2.350	1.536	2.585	8.275	6.648	6.506	6.271	6.973	6.884	6.597	4.621	6.766	5.984	6.397	7.675	7.938	6.915	5.744	8.470	6.947	7.186	7.023	5.825	4.542	6.967	7.361	5.567	7.879	6.317	6.933	7.782	7.537	5.641	6.524	4.079	7.396	6.877	5.174	3.585	5.902	6.912	6.428	3.963	7.039	6.298	6.403	7.624	4.954	6.156	5.233	7.944	6.801	5.329	6.514	6.612	8.346
"1552402_at"	5.498	4.240	4.517	3.202	3.609	4.087	3.733	3.307	2.036	6.016	6.845	3.365	2.963	6.131	3.744	4.225	6.414	2.888	6.830	4.285	5.739	6.501	3.597	3.379	3.678	6.760	4.755	3.472	5.975	4.285	4.217	6.564	3.472	2.379	6.152	5.446	5.399	4.760	3.018	4.766	3.609	2.982	5.678	2.406	4.744	5.752	3.907	5.883	2.433	4.644	2.907	3.336	4.129	3.524	5.825	3.485	3.322	4.399	7.435	7.250	2.828	5.661	4.343	6.002	3.154	5.675	4.888	6.285	3.700	3.766	6.148	3.350	6.626	2.233	4.982	6.304	3.018	5.040	5.539	3.322	5.744	6.857	5.267	6.278	7.102	3.322	4.888	5.728	5.579	5.221	5.446	6.186	4.170	2.744	1.888	7.225	1.379	5.440	3.154	3.524	3.087	6.096	4.329	1.848	2.678	4.209	6.527	4.453	2.848	2.609	2.632	3.511	6.174	5.725	4.655	6.705	1.379	2.848	6.556
"1552405_at"	6.365	4.744	4.343	4.365	6.215	6.425	6.356	4.755	5.278	6.717	6.227	6.397	4.498	6.363	5.154	6.352	5.138	3.511	5.773	6.565	5.498	3.945	5.495	6.489	3.104	5.858	6.231	6.263	3.828	6.070	6.783	6.100	6.036	5.392	6.154	5.986	5.736	7.844	6.307	6.062	6.293	6.839	6.689	6.229	5.018	3.585	2.848	2.000	2.459	3.202	4.722	6.576	6.236	5.476	4.684	3.365	6.413	4.548	4.138	7.033	5.133	4.661	3.678	5.389	3.597	4.883	6.377	5.062	6.382	6.767	4.591	5.739	5.670	3.459	4.070	7.097	6.570	6.413	4.733	6.219	3.897	2.982	5.385	2.406	6.391	2.722	2.868	2.632	6.438	6.640	4.009	6.198	6.735	4.863	5.995	2.233	6.453	2.907	5.336	5.741	2.233	4.329	4.650	4.087	4.000	4.018	5.240	4.426	5.692	2.926	5.667	4.802	5.022	4.492	2.459	4.271	5.717	2.945	6.062
"1552408_at"	5.692	6.075	6.651	5.307	5.768	6.318	6.837	6.577	6.269	5.895	5.597	5.909	5.843	4.728	5.382	5.485	5.289	6.539	4.413	6.347	3.459	2.700	6.119	6.016	5.706	2.945	2.678	5.661	5.178	4.329	4.823	4.372	5.850	3.733	5.603	6.044	5.142	6.263	4.744	3.053	5.597	6.036	3.087	3.755	5.396	5.527	5.170	6.657	5.573	5.924	5.991	5.773	3.536	5.517	4.256	5.609	6.020	7.455	6.047	3.498	3.336	4.615	4.650	6.489	6.248	1.807	5.597	6.148	6.373	5.638	6.102	5.236	1.138	4.322	4.940	5.606	5.766	6.009	4.897	3.776	6.125	3.733	1.766	5.928	5.711	5.340	6.399	5.579	6.509	5.703	5.403	2.406	6.227	5.420	7.163	2.138	3.263	5.902	5.385	6.075	4.755	1.926	7.206	2.655	5.588	6.974	7.455	4.802	3.138	5.629	5.672	5.271	3.248	8.133	1.585	3.926	5.318	0.263	6.783
"1552409_a_at"	3.621	4.379	4.591	3.293	5.031	5.092	4.868	4.650	4.878	4.711	5.087	6.213	5.675	7.076	6.514	5.991	4.263	7.127	5.991	4.087	6.291	6.696	6.638	4.982	3.787	5.495	6.396	6.223	5.005	6.456	5.372	5.542	5.403	5.868	7.090	5.800	5.129	7.304	5.860	5.591	6.459	6.133	6.793	5.182	6.755	5.684	7.619	7.091	6.992	5.154	7.530	5.940	6.597	6.903	6.445	6.240	6.925	5.240	7.230	7.127	6.096	6.894	6.896	6.655	6.150	6.600	7.477	7.935	5.945	3.498	7.017	5.880	5.311	6.640	4.717	5.695	7.175	6.123	6.025	8.422	5.018	6.805	6.174	4.848	6.466	6.049	7.337	6.854	7.720	4.626	6.624	6.119	4.336	7.246	6.748	4.343	4.733	6.609	3.868	6.287	6.522	5.755	5.914	7.029	3.170	5.980	4.479	5.585	4.018	4.511	5.340	4.322	6.654	4.406	5.919	4.036	7.080	5.420	6.403
"1552410_at"	7.335	7.319	7.558	7.444	6.660	7.049	7.051	7.988	7.334	7.315	7.426	7.592	7.516	7.414	7.188	7.777	6.501	6.455	6.785	5.092	6.142	6.997	6.263	6.885	5.664	6.474	5.853	6.365	6.548	7.025	6.665	6.914	6.852	6.484	7.107	7.711	6.672	7.950	6.096	6.075	6.399	7.581	6.497	6.562	6.392	4.358	5.835	6.793	6.898	6.498	6.534	3.392	5.300	5.567	5.644	6.739	6.503	7.206	8.128	6.918	6.213	5.501	5.902	6.389	5.689	5.706	6.595	7.364	6.211	4.907	4.372	5.995	6.671	4.672	5.536	6.047	2.632	5.527	5.259	3.322	6.018	6.359	4.873	5.485	6.637	5.511	6.607	2.766	5.776	6.692	2.963	1.848	6.970	4.843	3.446	5.375	6.785	3.597	5.961	4.036	6.231	6.791	4.329	3.018	5.945	7.623	5.190	2.485	7.116	6.474	6.123	6.315	4.868	3.233	4.162	6.168	5.594	5.766	6.922
"1552411_at"	8.170	8.951	8.118	8.677	9.072	8.893	8.299	9.210	9.176	8.374	9.121	9.176	9.316	8.815	8.509	7.988	9.028	8.548	9.149	8.962	8.863	8.704	8.573	8.526	9.107	8.776	8.792	8.845	7.608	9.182	8.476	8.912	9.094	8.430	8.639	8.848	8.855	10.721	8.791	8.980	8.838	9.145	9.291	9.134	6.827	5.820	7.013	4.812	7.624	6.674	6.513	7.169	7.477	7.133	5.600	7.844	6.500	8.511	5.318	6.079	7.018	6.144	6.009	5.244	6.724	5.285	7.758	7.020	5.632	5.350	6.652	7.104	4.336	4.667	7.157	7.944	6.901	7.308	4.365	7.657	7.219	6.160	5.739	6.370	7.023	6.119	7.904	7.823	6.463	7.358	4.638	6.029	8.359	5.162	7.700	4.129	5.815	6.481	4.104	5.873	6.891	6.568	5.343	7.187	4.406	7.504	7.335	4.684	7.496	3.888	3.233	4.573	3.766	7.317	5.848	6.658	6.681	5.190	7.018
"1552412_a_at"	3.807	3.818	5.498	5.252	5.935	2.982	6.160	2.459	6.013	6.180	4.711	2.678	4.138	6.104	3.597	6.178	3.263	5.689	6.306	6.561	4.632	5.267	5.914	4.194	5.883	2.807	3.755	5.213	5.485	5.880	3.350	2.926	5.104	4.603	2.848	4.146	3.053	6.213	4.931	4.878	2.868	5.650	2.907	5.194	1.536	4.883	6.042	6.994	2.070	7.209	6.007	6.244	4.154	5.329	3.365	5.655	4.492	6.951	1.433	2.459	3.138	5.552	4.776	6.471	3.776	3.838	6.724	4.009	5.267	5.511	2.202	2.807	2.868	1.536	6.085	5.823	4.271	4.121	3.420	6.385	3.170	6.411	6.591	3.293	2.459	3.104	5.329	5.698	4.385	2.868	4.626	3.711	5.333	2.433	6.057	3.350	6.469	1.379	6.060	3.121	2.585	0.585	3.609	6.016	6.498	5.514	5.711	3.202	6.106	2.982	5.209	5.943	5.049	2.350	3.548	1.888	6.025	3.154	5.794
"1552414_at"	5.698	2.744	4.162	6.423	5.868	6.908	6.304	6.919	5.278	6.849	6.156	5.897	5.588	5.689	6.848	6.215	2.828	5.835	5.675	6.872	6.793	6.874	6.567	5.779	6.685	6.317	5.125	6.570	6.544	5.768	6.458	6.506	4.399	5.678	5.436	6.733	5.104	7.690	5.684	5.514	5.970	6.338	2.807	4.868	4.973	5.190	4.162	6.642	5.845	3.524	4.217	6.423	5.855	3.233	5.182	3.621	4.096	7.249	8.439	6.829	5.848	5.125	3.678	5.318	5.340	4.959	7.157	6.940	6.717	5.736	5.186	5.190	4.358	3.776	7.027	4.883	4.138	5.005	6.580	5.005	5.921	1.585	4.233	5.792	5.858	2.744	6.820	4.744	5.142	5.138	5.670	4.950	6.148	3.916	3.217	1.926	7.513	5.104	0.926	5.322	4.053	5.706	5.606	5.031	4.902	5.005	3.585	5.766	4.440	3.935	4.466	5.555	4.700	6.020	1.536	6.553	1.632	4.466	3.248
"1552415_a_at"	4.044	5.632	6.458	5.961	4.689	5.647	3.621	6.174	4.926	3.797	6.860	7.404	7.331	7.709	7.309	5.133	6.377	7.146	7.264	7.481	7.870	7.470	4.873	5.322	7.063	6.696	5.536	6.731	3.954	6.718	6.675	8.227	7.580	5.641	7.301	7.595	6.104	8.129	7.207	6.678	7.392	7.247	7.737	5.931	2.070	6.425	3.744	2.868	4.365	4.372	6.418	6.176	4.225	5.453	3.597	7.073	3.991	4.248	7.903	3.406	5.970	2.000	5.259	3.053	2.322	3.420	6.119	4.667	3.233	5.781	4.650	4.178	3.926	1.632	3.186	7.430	2.807	5.379	4.446	8.393	6.361	6.162	7.015	6.094	5.873	3.766	4.307	3.154	6.227	7.236	5.340	5.423	5.621	2.868	3.087	6.162	7.365	5.311	6.354	1.963	3.154	6.490	3.797	2.561	6.011	5.389	3.689	6.318	5.975	7.311	6.513	3.322	3.307	3.070	3.597	3.733	3.597	5.472	4.225
"1552417_a_at"	7.536	7.716	8.029	8.368	7.198	8.190	7.011	8.546	8.043	8.617	7.480	7.959	8.181	8.726	7.452	7.115	7.582	8.189	6.926	8.310	7.878	7.442	8.063	7.986	8.255	7.022	8.307	6.819	6.842	8.765	8.909	8.651	8.641	8.740	8.841	7.810	7.420	8.246	8.450	8.363	8.597	8.306	7.157	8.440	8.582	8.233	8.156	8.527	7.855	8.244	7.163	8.388	8.086	8.299	8.592	8.495	9.220	7.319	8.500	9.848	9.681	9.191	9.389	8.842	8.913	8.574	8.351	8.218	8.487	8.072	9.187	8.659	9.416	8.734	8.509	9.108	9.045	9.105	9.952	8.502	9.902	7.847	7.429	7.743	7.600	8.762	8.378	9.191	8.656	8.441	8.957	8.520	8.696	7.159	8.255	9.074	8.391	8.244	8.017	8.990	8.699	9.844	8.008	8.687	9.150	9.027	8.806	8.793	8.756	8.154	8.404	8.045	8.290	7.606	8.615	8.170	8.393	8.974	9.454
"1552418_at"	3.121	4.615	4.505	4.505	4.823	5.365	4.644	3.511	4.479	5.018	4.096	3.755	5.848	5.206	3.733	4.603	3.379	3.926	5.066	2.766	3.307	4.209	4.315	4.579	4.548	4.062	2.700	2.511	3.907	4.818	3.797	4.787	5.075	1.848	3.597	4.632	4.194	4.950	3.511	4.626	4.717	4.792	4.977	4.129	3.350	3.104	6.868	3.000	7.171	6.334	3.217	4.453	4.667	3.278	2.828	4.079	3.711	3.655	4.162	4.717	2.459	2.379	3.121	3.293	3.561	3.121	3.776	4.113	3.655	3.776	5.555	2.848	4.644	1.963	4.609	3.217	4.973	2.263	3.797	4.833	2.868	3.935	2.293	2.907	3.336	3.536	4.194	3.722	6.902	2.888	1.807	2.868	5.731	7.115	4.202	1.632	3.818	1.848	3.217	5.986	3.154	5.036	4.591	3.632	3.609	3.293	2.722	2.406	3.406	1.888	3.536	3.888	4.070	3.878	3.036	3.202	2.511	2.828	6.574
"1552419_s_at"	6.865	8.195	7.908	7.922	8.274	8.105	8.537	7.860	8.044	8.437	8.447	8.285	8.699	8.201	8.027	8.652	8.460	8.128	8.794	8.408	8.449	8.371	8.654	8.376	8.396	8.337	6.741	8.028	8.112	8.299	7.440	8.293	8.583	8.236	8.629	8.971	8.304	8.860	8.486	8.322	8.869	7.949	9.485	7.907	6.858	7.606	7.356	8.461	8.509	7.750	6.472	6.994	7.049	7.832	7.275	7.377	7.783	7.516	8.333	7.391	6.000	7.093	7.303	7.018	6.975	7.250	8.719	5.945	7.103	7.498	7.084	7.334	6.250	7.880	8.043	6.657	6.779	6.215	4.672	8.438	7.849	6.668	6.945	6.601	7.687	7.629	7.016	7.284	6.248	8.353	5.446	6.174	7.448	8.171	6.682	6.445	5.850	6.994	6.517	6.525	6.718	5.459	7.102	6.413	6.271	6.414	6.867	5.845	3.897	7.203	7.197	7.296	7.481	7.698	6.721	7.604	7.718	7.165	7.300
"1552421_a_at"	1.138	1.722	3.935	2.655	3.186	2.511	4.217	5.698	5.594	5.322	1.433	3.036	4.511	3.838	3.365	3.878	2.433	2.233	6.213	3.446	3.561	3.154	2.678	2.233	5.853	3.585	1.632	2.848	2.202	5.240	4.315	4.536	3.053	2.828	3.766	2.138	2.655	4.921	3.202	2.766	3.036	5.375	5.986	2.263	3.433	3.307	3.053	4.000	4.162	4.248	3.248	4.878	2.379	2.722	2.828	3.036	3.689	4.931	3.087	3.217	5.758	2.787	5.661	1.536	3.472	3.433	2.104	1.632	4.343	2.070	2.907	2.807	2.926	3.561	2.138	4.053	2.263	2.963	4.977	3.667	5.100	6.801	1.322	1.848	3.138	3.973	3.973	4.018	3.868	4.178	1.379	2.787	3.548	2.807	2.744	3.907	4.858	2.926	2.561	2.907	2.787	2.536	5.755	0.848	3.248	3.585	4.217	2.787	5.186	3.733	6.586	2.233	5.409	6.244	2.561	3.907	4.096	4.162	3.766
"1552422_at"	5.492	3.561	4.573	4.392	4.760	4.982	6.365	4.695	6.347	6.458	7.152	7.271	4.278	5.406	4.897	5.542	4.426	5.446	5.293	5.100	6.707	6.906	6.562	7.162	6.202	5.347	6.677	6.267	6.916	5.274	6.453	5.511	5.000	6.885	7.555	5.263	6.042	6.747	6.370	6.042	7.199	7.017	5.843	6.914	5.916	3.678	5.062	3.926	6.508	7.618	6.421	6.406	4.771	4.678	6.333	3.561	5.125	5.146	5.802	7.471	6.040	6.613	4.358	6.098	5.647	6.850	5.779	4.186	4.485	4.868	6.435	4.154	6.471	5.802	3.170	4.062	4.771	6.418	4.413	7.878	6.835	5.057	6.842	6.408	6.951	4.802	4.959	4.638	6.664	3.848	2.807	6.655	7.080	3.053	5.178	6.085	4.129	6.747	5.524	5.892	3.848	6.600	6.802	5.758	5.013	6.144	5.890	4.217	2.744	7.260	6.498	3.897	6.747	5.603	3.154	7.035	5.755	6.603	7.177
"1552423_at"	7.940	6.716	7.656	7.552	7.232	7.432	7.610	7.271	7.191	7.389	7.450	7.045	7.217	8.217	5.170	6.613	7.515	6.935	8.119	7.403	7.436	7.756	7.201	7.021	8.253	7.087	7.338	7.739	7.291	6.825	7.686	7.760	7.981	7.660	7.092	5.848	7.977	9.610	8.203	7.116	7.969	8.407	7.558	7.998	6.550	6.574	6.933	7.789	7.125	7.631	4.781	3.935	6.902	7.395	4.959	6.514	5.304	6.413	7.522	6.733	5.670	6.637	5.982	7.214	6.591	6.202	4.542	7.324	6.717	3.828	5.670	6.354	6.200	3.807	7.907	7.718	7.283	7.482	7.619	4.902	7.011	6.435	6.156	7.367	6.689	7.056	6.438	7.052	6.250	7.604	6.873	6.935	6.517	7.598	7.214	5.853	6.886	6.215	3.293	5.823	5.766	6.497	6.959	7.395	7.221	7.284	7.429	5.186	6.425	6.798	6.324	6.448	6.231	6.986	7.462	7.357	7.650	6.221	5.527
"1552424_at"	2.233	4.365	3.000	1.722	1.585	2.070	3.498	2.678	2.609	2.322	1.433	2.138	2.138	2.138	2.000	3.644	2.655	5.263	4.959	1.536	4.426	2.293	1.888	1.678	4.018	2.926	2.170	2.632	2.828	3.248	2.170	1.926	3.548	1.000	1.202	3.632	1.000	2.963	0.766	2.379	1.585	1.848	1.678	1.202	2.322	1.722	1.766	3.755	2.678	2.744	4.689	2.700	2.036	3.776	1.138	4.892	4.711	4.940	6.453	6.586	1.070	4.579	4.263	4.858	1.848	0.848	1.963	3.087	1.632	1.963	2.678	2.233	1.379	2.000	3.733	3.621	1.963	1.485	5.533	6.800	2.138	1.485	5.117	5.440	3.233	2.766	6.227	3.644	1.263	3.053	3.248	1.722	4.667	3.561	1.848	1.433	2.104	0.263	2.263	2.406	1.138	1.322	3.433	1.379	1.848	1.433	3.070	1.000	3.036	1.263	2.459	3.087	1.202	2.070	1.322	5.698	5.009	4.524	1.722
"1552425_a_at"	6.174	6.912	6.541	4.485	6.884	7.109	6.720	6.908	6.047	6.798	6.891	6.586	7.366	6.579	7.157	6.720	6.490	6.401	6.839	6.714	7.696	7.247	4.542	6.655	5.536	5.823	4.585	4.000	5.070	7.166	6.668	6.863	6.955	6.172	6.142	4.968	5.957	7.323	5.329	5.747	4.689	6.233	6.721	5.514	2.963	5.945	3.278	5.954	4.878	6.912	7.523	5.326	2.561	6.681	4.878	5.860	6.461	6.246	6.776	6.433	5.146	4.113	2.828	3.138	5.652	2.379	6.140	6.025	3.202	4.113	1.963	6.223	3.907	7.025	5.433	5.609	6.600	7.018	6.716	6.771	5.206	5.476	6.819	6.140	6.717	5.618	6.944	3.744	1.926	6.240	6.186	5.206	7.168	7.215	6.791	5.606	4.104	5.612	3.263	4.848	5.945	3.336	3.878	6.152	3.733	3.202	3.365	5.545	6.331	1.433	1.070	0.485	6.318	6.002	2.459	8.263	2.406	3.170	4.096
"1552426_a_at"	10.459	11.359	10.378	10.847	10.778	11.038	11.380	11.250	10.816	10.279	10.608	11.277	9.995	11.385	11.085	10.842	10.103	10.672	11.217	11.183	11.673	11.563	10.322	10.805	10.742	10.174	9.929	10.460	10.002	11.553	12.671	10.436	10.906	11.457	11.309	10.710	11.545	8.509	11.428	11.822	11.812	11.172	11.140	11.081	12.135	11.215	11.730	11.227	12.173	11.941	11.018	11.294	12.401	12.322	12.533	11.418	12.326	10.746	11.794	11.027	10.952	11.250	12.017	10.859	10.844	11.583	12.557	12.199	11.127	10.659	10.357	11.696	11.994	11.227	10.981	11.799	11.454	11.518	11.485	11.904	11.668	11.480	12.139	11.823	11.023	11.037	11.124	11.432	11.779	10.328	12.334	11.232	9.983	11.197	11.208	11.314	10.966	11.716	11.028	11.399	11.353	10.999	11.316	11.026	11.091	11.939	11.618	11.440	10.841	12.209	11.116	11.531	11.102	11.055	10.602	10.290	11.832	11.625	11.962
"1552427_at"	6.977	7.256	7.416	7.566	7.076	6.828	7.136	4.695	6.453	7.074	7.248	7.433	7.297	7.264	7.941	6.259	6.661	7.702	6.880	7.363	6.747	6.944	5.966	6.744	6.293	6.508	7.698	6.256	6.204	6.652	7.139	8.420	7.133	6.670	6.832	6.176	6.479	4.009	6.915	6.640	7.142	7.441	6.671	6.206	7.402	5.692	7.576	6.943	7.066	7.063	7.548	7.898	7.516	8.391	8.068	7.172	7.929	7.213	8.468	7.735	6.768	6.993	7.791	6.897	7.141	6.815	8.405	7.563	7.335	6.589	5.820	6.955	7.946	6.981	6.603	8.124	7.252	7.816	7.612	8.734	6.780	7.529	7.465	8.202	8.832	6.864	7.239	6.092	7.924	7.988	7.948	7.319	3.202	7.372	6.668	7.379	6.933	7.937	8.050	6.685	8.406	6.389	7.665	7.051	6.927	7.231	6.945	7.938	6.609	7.543	6.759	5.489	6.490	6.520	6.060	6.986	8.155	6.764	7.501
"1552430_at"	0.379	5.624	6.053	4.178	5.361	3.991	0.000	0.766	4.322	5.545	5.244	3.755	5.154	5.959	6.236	2.202	4.154	4.399	5.650	4.597	5.162	5.178	5.624	0.379	0.000	0.585	0.000	5.485	5.343	5.263	4.954	6.133	4.517	3.585	4.728	4.233	4.466	5.792	6.994	4.638	3.524	2.807	1.379	0.138	5.315	5.536	5.450	5.995	5.991	6.539	0.263	5.229	6.200	6.733	6.667	9.733	5.963	6.476	1.202	4.684	4.959	5.109	3.350	4.278	6.648	5.678	3.916	4.121	1.379	5.626	5.533	2.293	4.940	4.555	5.720	6.622	6.382	0.000	7.763	2.868	5.092	6.580	6.077	5.433	5.618	5.573	5.655	6.244	5.741	5.698	3.446	5.536	5.916	2.722	3.170	4.892	7.555	3.667	6.963	1.888	5.240	6.626	6.864	2.722	0.678	6.513	4.385	5.950	6.932	6.164	4.863	4.853	5.027	5.755	4.797	4.609	6.020	5.747	6.418
"1552432_at"	4.079	4.322	3.379	3.973	4.217	4.392	4.372	4.585	3.888	3.632	4.044	3.848	5.066	4.300	3.350	4.466	4.300	3.935	4.343	4.285	4.285	4.843	4.959	4.217	3.154	4.672	2.945	3.585	4.336	4.453	3.420	3.776	4.170	3.818	3.485	3.263	3.573	4.667	3.907	3.202	4.096	3.536	4.186	4.755	2.485	3.766	4.766	4.170	4.278	4.485	3.278	3.036	5.909	4.104	4.079	3.573	4.555	5.511	3.755	3.233	4.233	3.202	3.744	4.728	3.036	3.766	5.248	5.117	3.392	3.828	4.248	4.365	3.878	3.263	4.162	4.233	4.044	3.766	3.053	5.567	3.828	3.916	4.372	3.632	3.217	3.350	3.485	3.848	3.733	4.194	5.229	4.263	3.621	3.585	3.000	2.963	5.536	3.536	4.399	4.018	3.104	3.336	4.209	4.385	3.018	3.036	3.667	2.868	4.823	2.868	2.379	3.828	3.350	3.954	4.728	4.336	3.498	2.561	3.536
"1552436_a_at"	4.907	3.053	1.722	4.828	5.009	2.379	3.365	2.406	1.485	1.807	1.807	2.722	2.170	2.406	2.036	4.096	1.585	3.293	3.018	3.858	2.459	1.848	2.104	2.202	4.256	3.138	0.585	5.514	5.935	2.104	3.392	4.104	3.644	1.585	2.722	2.036	1.632	4.343	1.138	1.263	2.536	2.609	1.322	3.963	3.945	1.963	3.700	2.678	2.678	3.632	1.963	4.154	4.343	5.129	4.440	1.722	2.655	3.307	5.973	2.678	3.935	2.202	2.655	2.104	3.000	4.689	2.787	3.433	4.479	3.036	3.755	2.459	3.406	4.044	3.278	3.498	5.781	5.717	6.479	4.591	6.768	5.741	3.070	5.624	2.744	4.307	5.162	3.248	3.036	3.433	3.170	2.263	6.511	5.482	2.744	2.678	3.700	3.787	4.104	3.350	2.000	2.511	5.989	2.766	2.406	6.135	4.982	1.536	3.202	2.561	2.350	1.678	1.485	5.947	2.561	3.609	4.053	4.638	4.472
"1552438_a_at"	6.759	6.244	5.638	3.897	6.973	7.350	7.219	5.459	6.204	6.068	6.755	6.539	7.499	5.890	7.457	4.399	6.764	5.463	7.061	6.236	6.685	7.375	6.777	7.516	6.879	4.096	5.973	6.506	6.661	5.954	5.843	6.347	7.057	6.598	6.859	7.255	6.049	7.349	7.065	6.565	6.853	7.073	7.847	7.095	5.293	5.892	6.377	4.940	4.186	7.309	6.835	6.223	7.104	6.598	5.533	2.379	7.304	6.229	6.763	6.135	4.833	2.293	3.733	5.416	5.307	5.909	4.498	6.430	4.285	6.616	6.202	6.541	1.848	6.612	7.164	5.952	6.211	6.156	3.667	3.766	5.802	6.873	5.040	4.897	6.403	6.809	6.016	5.282	5.624	5.736	6.121	5.347	6.514	6.513	2.433	3.446	4.426	3.217	4.818	5.582	5.980	5.213	4.498	6.622	6.336	7.036	7.068	6.057	6.705	6.670	6.880	4.632	6.624	5.083	6.053	4.524	4.413	5.083	6.707
"1552439_s_at"	4.931	0.766	1.433	0.485	2.561	2.138	3.154	2.433	3.248	2.868	1.263	1.000	5.597	2.138	2.722	2.868	2.561	4.248	2.322	2.678	1.202	2.104	1.536	0.379	1.678	2.561	0.678	1.485	2.848	1.678	5.689	2.293	1.322	3.446	3.248	3.350	0.000	3.087	2.982	2.379	2.350	2.263	3.573	1.888	1.888	2.828	3.307	2.202	4.706	5.225	3.121	1.485	3.776	1.070	3.878	1.888	2.485	3.935	1.848	2.202	3.868	0.379	5.409	3.935	1.807	2.848	2.138	2.536	1.000	1.585	4.285	3.154	2.787	1.722	2.536	3.154	3.154	4.968	5.606	4.823	3.121	3.018	2.170	5.100	0.926	1.807	6.794	2.293	2.406	2.233	4.632	3.711	3.888	3.446	2.511	3.053	4.959	1.536	0.766	4.146	3.667	5.311	4.209	2.379	3.433	4.263	3.511	2.138	6.111	3.609	5.552	4.217	2.000	5.870	3.446	1.263	1.202	2.536	2.070
"1552440_at"	3.797	6.897	2.609	6.016	4.225	5.129	4.315	3.248	5.202	3.036	2.632	6.531	7.477	6.188	3.036	6.875	2.655	6.396	7.119	6.556	6.274	6.675	6.111	7.601	4.225	6.115	5.714	6.479	6.011	7.620	6.773	6.029	5.768	5.399	5.752	5.307	4.897	6.890	6.766	5.982	5.446	5.902	6.824	5.000	6.227	2.678	7.204	6.252	6.545	7.168	5.013	5.092	6.287	7.078	5.443	6.352	7.310	3.818	8.305	2.379	6.274	6.389	5.520	5.459	5.938	6.148	3.848	3.700	3.233	2.585	6.387	7.001	6.716	3.548	3.858	6.423	5.505	7.214	6.109	6.815	8.986	3.104	2.433	5.597	6.622	7.391	5.784	5.700	7.413	7.216	6.647	5.810	3.263	4.818	5.240	6.309	3.733	6.154	5.248	5.336	5.789	5.924	3.838	6.208	6.164	6.847	6.940	5.044	5.476	8.461	5.845	4.146	2.459	7.386	3.807	6.909	6.246	6.960	7.440
"1552445_a_at"	6.013	4.689	6.903	3.838	6.287	6.363	4.087	7.641	4.399	3.733	3.888	6.692	6.727	3.818	5.343	6.565	5.267	7.336	7.146	6.200	6.485	6.150	6.313	6.618	6.217	7.781	3.585	4.684	6.027	2.963	6.867	6.158	4.479	4.991	2.848	6.880	2.350	4.833	3.202	6.271	3.621	6.192	7.005	5.959	6.135	5.300	5.567	5.931	6.803	6.824	6.524	6.038	5.113	6.823	5.703	5.912	3.248	4.733	4.121	5.779	5.776	5.692	6.511	6.505	6.389	5.840	2.678	6.909	1.963	3.848	4.678	6.154	7.180	5.810	3.350	5.582	6.225	5.594	4.062	6.881	6.133	3.217	4.973	3.632	6.359	4.689	6.762	6.113	6.573	5.833	3.797	1.379	6.482	2.322	6.539	6.624	6.138	4.000	5.244	1.585	5.940	3.858	6.700	1.379	5.274	5.843	7.054	6.717	3.755	5.476	5.612	5.379	3.350	4.684	5.935	5.650	6.313	1.766	5.498
"1552448_a_at"	4.672	4.954	6.438	2.585	2.485	2.888	3.561	2.322	3.053	3.733	2.655	2.722	3.154	2.202	2.655	3.678	2.070	12.676	5.049	4.233	1.963	3.689	1.766	5.492	4.000	2.848	12.606	2.868	4.079	2.787	3.511	2.766	2.170	2.170	3.828	3.018	5.000	4.492	3.000	1.263	2.070	3.632	1.926	2.036	0.926	3.766	2.379	1.433	3.561	2.926	4.365	2.485	1.963	13.492	2.379	1.766	4.315	5.040	3.248	4.968	1.678	1.070	3.322	4.070	4.833	1.202	8.342	4.036	2.722	3.420	1.585	1.722	2.655	2.170	2.000	2.945	3.897	4.278	3.293	3.711	3.711	2.263	4.263	3.585	3.104	2.609	2.036	0.766	3.170	2.406	2.406	3.392	4.399	2.963	4.263	3.053	10.053	2.536	1.678	1.485	2.700	3.053	2.233	1.888	3.498	2.104	3.838	4.358	3.433	1.848	3.365	1.263	4.695	2.138	3.420	3.828	3.678	1.070	2.700
"1552449_a_at"	5.900	5.248	2.655	3.379	1.926	5.855	2.138	4.240	1.807	4.278	3.655	3.459	3.053	4.278	3.838	2.036	3.420	2.036	3.154	3.733	1.848	2.655	2.678	3.420	5.009	3.632	2.848	1.722	2.868	2.263	2.828	3.121	3.202	5.229	4.792	2.202	3.070	3.536	3.248	3.217	2.655	3.104	4.868	2.170	4.485	3.186	2.202	5.650	5.588	5.536	5.907	4.170	6.528	2.807	2.170	6.036	3.838	4.217	3.154	6.565	2.678	1.926	3.322	6.049	2.766	5.062	5.186	4.178	2.459	2.888	5.954	6.029	4.343	2.000	3.797	3.392	6.839	2.963	3.278	6.096	6.626	2.202	3.087	4.973	2.945	5.244	2.700	2.138	1.379	5.482	5.162	3.472	5.450	6.821	5.520	5.304	3.632	3.945	2.406	5.747	2.744	6.142	4.018	2.744	2.963	3.070	5.950	1.379	6.060	2.379	3.202	0.848	4.000	2.459	4.555	5.650	3.459	1.807	7.074
"1552450_a_at"	6.354	4.776	4.733	5.044	7.750	5.329	7.284	6.885	6.881	6.555	6.721	6.098	7.434	7.217	5.036	6.743	5.000	5.186	6.722	6.416	5.194	7.476	7.155	5.647	4.603	6.517	6.013	6.413	2.888	7.619	6.490	7.050	6.975	5.031	7.485	6.223	4.511	7.279	5.672	5.174	7.102	7.135	6.705	6.848	5.647	6.453	4.406	5.916	4.750	6.117	2.848	6.849	5.833	5.256	5.322	6.040	7.313	5.977	4.892	6.756	5.815	5.567	6.918	5.256	4.138	6.698	5.013	6.570	4.104	3.733	5.741	2.888	6.516	6.284	7.042	6.399	6.870	6.736	4.585	7.375	6.213	6.640	3.667	4.573	4.233	5.174	4.644	5.031	4.329	6.759	4.433	5.476	4.036	7.379	7.721	5.375	3.828	6.766	2.406	5.621	6.326	7.183	2.787	3.536	4.931	7.079	2.888	6.654	7.096	6.401	4.154	4.781	4.453	2.536	3.644	3.420	3.000	6.516	6.259
"1552452_at"	2.848	3.733	3.263	1.888	3.907	1.766	3.459	3.307	1.433	3.700	3.053	1.722	2.233	3.000	2.828	3.322	3.744	3.609	4.585	4.706	1.963	3.233	2.888	3.916	4.113	4.406	4.650	3.926	3.138	3.818	2.036	3.945	2.982	2.888	2.632	4.420	2.632	5.865	2.700	2.700	2.744	2.700	2.907	2.632	2.233	2.888	3.322	3.700	3.053	4.907	2.511	5.703	2.655	2.787	4.062	3.621	6.699	3.700	6.066	4.209	1.322	2.907	3.573	3.807	3.104	2.000	3.485	6.776	2.511	2.406	2.678	3.963	1.536	2.170	5.787	2.678	4.079	3.053	2.744	3.202	3.053	2.170	2.536	3.018	4.755	4.104	3.963	3.233	2.766	3.053	3.766	2.263	2.263	6.718	2.233	3.548	2.787	3.104	4.062	1.766	5.096	2.585	3.524	3.433	6.289	3.621	3.336	4.567	7.404	5.928	1.070	3.689	1.263	2.868	2.433	2.828	3.365	2.406	2.678
"1552453_a_at"	2.202	3.121	3.935	2.632	1.722	3.722	2.350	3.170	2.982	2.485	2.744	1.848	1.766	3.485	2.433	3.278	2.202	1.138	2.907	2.202	2.379	2.138	4.121	2.722	2.036	3.087	1.138	1.766	2.848	2.561	3.248	3.667	2.263	2.722	2.888	1.807	1.926	4.138	1.766	2.293	2.350	2.511	2.350	2.350	3.053	1.000	2.170	2.322	2.104	3.524	1.807	1.926	3.278	3.858	2.104	1.963	4.307	2.536	5.514	5.916	2.350	3.536	3.233	6.121	1.070	0.678	3.446	3.807	2.379	3.248	1.632	3.336	5.329	2.233	2.766	3.711	2.070	1.848	3.000	4.807	3.797	2.585	2.138	2.170	4.293	1.202	3.053	3.053	2.982	2.070	2.263	1.722	4.070	2.609	2.433	3.036	2.907	3.322	1.322	2.722	3.621	3.609	2.350	1.000	3.018	2.433	2.459	1.263	3.365	3.548	2.678	2.293	1.202	3.018	3.807	3.392	1.202	1.888	2.104
"1552455_at"	8.261	5.641	5.977	5.792	5.489	6.366	6.005	5.629	3.954	5.244	6.886	5.066	7.690	8.141	6.068	6.242	5.720	3.121	6.647	6.044	7.333	6.081	1.807	6.394	6.438	6.781	5.689	5.511	4.511	5.752	6.508	5.229	6.267	6.562	5.511	6.503	6.047	6.051	5.855	5.517	6.005	6.231	6.406	6.816	5.692	5.582	6.293	6.038	6.044	6.592	5.966	6.131	7.047	6.256	2.406	6.252	6.997	7.119	2.807	2.848	3.248	4.293	4.350	6.221	6.090	3.621	6.900	6.379	2.561	4.053	5.848	6.244	3.878	5.403	5.304	3.945	1.963	0.485	6.815	6.166	3.433	4.873	6.192	1.263	6.354	7.062	3.689	5.433	6.534	6.461	4.916	3.907	2.138	6.318	7.185	4.739	4.225	1.888	5.018	5.794	3.365	6.755	3.070	6.501	3.818	6.455	4.524	3.536	1.678	5.919	3.307	6.176	1.926	6.313	6.962	5.722	6.133	6.235	2.561
"1552456_a_at"	6.428	3.818	5.517	3.365	4.129	1.678	2.632	4.096	2.138	3.744	1.926	3.655	4.138	4.129	3.379	4.755	2.888	5.797	4.907	6.068	5.329	4.027	3.104	3.000	3.926	6.271	3.406	2.744	4.225	3.433	3.379	6.358	3.524	3.307	3.322	3.787	3.053	5.873	3.644	4.492	3.561	4.505	3.755	3.121	2.104	2.536	2.907	3.000	4.009	6.433	2.138	2.406	4.307	2.561	2.536	3.755	3.186	4.954	3.406	2.678	2.511	3.888	2.293	3.293	3.248	3.322	4.087	4.505	2.722	3.070	3.121	3.838	1.807	2.170	3.293	3.973	3.459	3.498	5.379	4.027	2.700	5.548	3.711	3.053	2.868	3.138	2.907	3.278	3.548	2.766	5.326	1.888	6.077	3.420	3.070	1.722	3.170	3.336	5.797	2.233	3.597	3.104	2.263	5.830	3.121	3.963	3.138	3.524	2.322	4.379	1.485	3.121	3.755	2.926	3.807	3.350	3.293	2.536	4.000
"1552457_a_at"	1.632	1.722	2.585	2.485	1.888	1.888	1.963	6.481	2.632	2.170	3.585	1.632	1.848	3.000	2.406	3.121	1.848	2.561	1.632	1.926	2.263	2.138	3.336	2.138	1.888	5.520	3.217	5.845	5.456	3.186	2.848	1.632	2.655	4.453	2.036	2.700	2.868	2.848	3.018	1.263	4.000	3.868	2.104	1.536	2.036	2.322	3.000	5.966	3.365	3.350	5.485	3.561	3.138	5.005	0.585	3.138	5.296	4.044	6.144	2.322	1.722	2.322	5.459	3.621	3.776	3.087	1.888	3.561	2.406	3.573	2.926	3.336	2.202	4.146	2.561	2.722	5.588	2.070	5.350	3.138	5.022	1.807	2.170	3.170	3.248	5.747	6.511	1.926	3.807	1.433	2.000	5.865	3.307	3.233	6.109	1.807	7.229	2.202	3.733	6.075	2.632	3.307	4.027	1.585	2.104	6.352	2.848	1.848	3.202	3.170	3.293	0.848	5.564	4.070	3.511	4.498	2.722	1.722	2.233
"1552458_at"	5.150	3.585	4.609	0.585	4.626	3.858	1.536	6.889	0.379	5.741	3.217	4.121	5.989	3.379	5.641	5.594	5.420	5.361	5.022	4.792	4.863	2.202	6.476	4.194	5.933	4.787	0.263	4.062	5.158	2.202	5.382	5.307	4.256	2.888	4.053	4.053	4.433	5.792	4.744	4.413	3.632	4.209	4.293	2.868	5.027	4.271	3.678	1.585	6.261	3.459	3.511	3.036	5.820	5.382	3.935	4.350	6.720	1.322	7.328	5.698	4.343	4.248	1.963	4.263	4.766	5.552	3.433	6.392	5.443	1.202	1.379	5.741	7.406	2.433	5.888	1.585	2.202	1.263	2.700	8.289	1.485	1.536	1.585	6.236	5.027	6.182	6.377	3.963	4.739	5.692	6.306	4.000	3.548	6.678	6.217	3.087	6.448	1.138	1.963	2.787	5.213	6.607	6.672	2.170	5.555	5.178	6.399	6.098	5.943	5.975	6.436	1.585	0.485	5.825	4.931	5.495	0.379	4.194	6.992
"1552459_a_at"	6.935	3.154	3.154	2.632	4.000	5.980	3.573	7.193	3.828	3.907	4.385	4.963	5.664	4.278	4.256	4.511	3.420	3.248	6.127	4.079	5.973	4.744	4.278	3.797	3.420	5.561	3.945	3.897	3.018	6.801	6.879	4.138	4.036	3.379	3.511	4.336	3.585	5.217	4.935	3.293	3.459	4.113	6.180	3.755	4.940	4.689	4.271	1.848	3.945	2.379	5.333	3.186	4.070	6.002	3.711	2.963	6.909	6.874	8.114	4.453	5.361	1.632	6.142	6.049	2.170	3.644	3.511	5.049	5.789	5.170	3.406	6.318	3.632	2.609	5.579	5.252	4.186	3.186	7.038	5.121	3.154	6.221	5.498	3.365	5.446	3.597	2.632	3.733	1.807	6.170	3.744	6.862	6.131	3.878	5.818	3.667	6.040	2.585	3.365	6.142	3.307	6.329	2.766	5.350	2.233	5.959	6.180	6.986	4.940	4.561	4.644	3.711	2.138	2.485	5.709	5.104	5.154	3.433	2.963
"1552461_at"	0.678	6.259	1.138	3.838	2.233	3.406	5.545	3.186	2.888	5.443	4.853	3.170	5.853	2.678	5.945	5.372	5.585	4.897	5.698	3.926	2.263	5.329	2.700	6.051	5.517	5.244	3.755	2.233	3.878	2.787	5.311	4.781	3.263	5.285	4.973	5.548	4.771	6.622	4.293	4.459	4.848	5.092	1.926	4.868	4.492	2.322	2.233	3.138	5.248	4.843	5.443	5.365	5.968	5.382	0.926	5.658	5.573	5.935	6.106	6.356	2.655	4.129	5.744	2.945	1.963	4.307	5.450	3.485	2.138	5.476	5.524	3.597	6.298	3.807	4.485	5.539	2.744	3.350	5.907	7.109	3.070	6.235	1.536	6.482	3.744	6.142	1.585	5.897	4.087	6.150	1.632	3.406	5.835	7.097	4.838	5.271	6.300	1.138	5.213	2.293	4.684	5.263	3.202	3.202	5.178	4.573	6.250	1.433	3.621	2.907	4.087	6.271	4.336	5.070	2.485	5.138	5.022	1.678	2.138
"1552463_at"	5.498	5.495	6.200	5.926	6.361	5.781	6.848	7.152	5.392	6.474	5.741	5.870	6.057	6.366	6.350	4.225	6.060	5.848	6.098	6.320	5.644	6.127	6.285	5.725	6.317	5.170	5.954	5.728	6.060	5.792	6.517	6.492	5.825	5.399	6.458	6.414	5.329	8.036	5.125	5.603	6.090	5.675	6.296	6.073	4.209	5.225	5.938	5.984	5.733	2.350	3.121	5.632	5.818	5.379	4.902	5.570	6.629	2.406	6.650	2.138	4.954	5.943	5.009	4.931	5.947	5.031	6.345	6.794	5.787	6.689	5.413	5.938	6.356	1.138	4.121	4.968	7.098	5.031	6.545	7.352	6.261	2.828	6.707	6.810	4.916	6.408	2.070	4.878	5.840	5.644	4.027	5.995	6.950	6.641	5.340	2.926	4.963	6.104	5.005	4.573	5.591	5.396	5.536	4.162	2.036	6.172	4.888	6.631	7.408	6.304	4.760	2.350	5.053	5.805	3.585	5.443	6.248	5.178	6.100
"1552466_x_at"	5.440	2.700	3.926	4.336	2.561	1.202	5.423	4.154	4.459	2.536	6.459	4.492	3.365	4.959	5.760	5.828	4.307	4.256	5.647	1.202	2.036	2.379	5.296	4.621	2.926	3.087	4.194	5.027	1.678	2.700	2.766	2.907	3.138	4.797	4.940	2.036	2.379	6.495	5.070	2.807	1.807	1.379	1.722	5.062	5.096	4.597	0.263	4.285	5.933	5.725	5.125	1.322	5.057	5.343	3.121	1.963	2.609	5.022	6.775	6.324	1.722	1.888	4.459	5.652	2.787	0.766	5.542	3.392	3.233	4.626	2.293	3.511	2.766	3.689	4.812	6.647	6.092	5.902	5.868	5.450	1.807	6.194	4.848	5.609	5.865	5.450	4.492	1.070	3.217	5.773	3.973	4.597	5.133	2.963	4.000	3.916	6.083	1.202	4.585	4.926	3.897	3.766	1.722	1.585	4.505	6.053	1.963	4.991	5.520	4.711	1.202	5.146	4.536	1.379	5.975	4.672	5.271	1.070	4.271
"1552467_at"	5.121	4.954	4.755	5.293	6.783	6.495	6.318	6.552	6.022	7.161	8.146	6.571	6.115	6.038	8.006	7.166	5.472	6.204	7.087	7.151	5.282	6.583	5.170	6.524	5.482	8.015	6.098	5.564	6.423	6.468	5.372	6.471	6.206	6.940	4.446	5.520	4.440	7.851	6.174	5.926	5.641	6.289	6.988	6.144	5.322	4.883	3.511	7.067	5.736	5.022	7.017	5.229	7.513	6.229	6.527	4.225	5.022	5.274	8.637	6.160	5.233	5.256	7.900	4.650	7.001	5.154	6.779	6.326	6.997	7.280	5.747	4.322	7.258	6.972	6.684	7.674	4.548	5.736	4.379	7.544	6.485	6.497	6.125	4.379	5.221	5.365	5.641	4.843	5.190	6.844	4.285	6.013	4.256	6.733	4.838	4.902	5.113	6.603	5.825	6.791	5.870	4.036	6.811	6.468	4.700	6.438	4.194	6.586	4.792	5.057	4.982	7.210	3.446	4.027	6.300	7.679	6.722	4.609	7.001
"1552468_a_at"	5.311	7.700	7.292	4.907	6.160	7.877	7.615	7.255	6.384	5.888	7.739	6.640	7.688	7.400	6.773	6.119	6.764	6.085	7.520	7.908	6.571	7.087	7.019	6.921	6.505	7.483	7.621	7.354	6.211	7.544	6.969	7.797	7.311	7.385	6.261	5.720	6.221	8.554	6.607	5.413	5.848	7.548	8.067	6.995	3.926	3.053	7.325	6.724	6.190	6.641	2.807	4.070	5.558	3.379	6.634	4.843	4.921	4.776	7.568	4.036	4.524	3.186	7.066	6.013	3.667	3.797	6.972	5.389	4.689	7.132	4.689	3.991	5.285	6.416	4.597	5.109	3.926	5.980	4.406	8.354	6.845	3.916	6.005	7.033	4.883	4.079	4.018	2.459	2.828	6.358	4.991	4.018	7.944	7.693	6.743	5.190	7.063	1.678	4.776	4.036	3.766	4.963	7.406	2.722	4.626	4.027	6.865	6.257	7.620	6.223	3.202	3.818	5.664	3.787	5.066	5.600	3.954	6.833	3.807
"1552470_a_at"	3.982	2.511	2.263	5.162	5.443	4.162	2.982	2.350	2.138	4.950	4.843	1.926	2.070	3.121	1.807	6.133	2.722	5.233	2.609	5.924	3.350	1.585	6.016	5.146	4.739	2.868	5.576	3.322	5.924	4.322	5.125	3.446	5.453	1.807	6.311	1.379	2.655	3.406	2.036	5.885	5.466	1.263	0.926	3.609	4.672	1.485	2.807	2.322	3.700	2.609	2.459	1.888	2.868	5.717	4.579	5.928	2.000	2.104	2.828	2.700	5.542	0.678	4.225	2.585	1.000	2.070	4.000	2.036	1.807	2.433	2.000	4.902	2.322	2.561	4.322	2.202	1.138	5.013	5.843	3.248	6.154	2.828	4.689	5.548	4.695	1.138	2.036	1.485	1.322	4.873	2.263	2.000	1.585	5.375	1.202	5.336	2.868	5.959	1.485	1.138	2.632	1.138	1.485	3.248	1.536	2.293	5.511	3.498	1.722	5.423	6.100	2.722	4.755	3.036	6.293	2.888	1.202	5.641	3.573
"1552472_a_at"	9.866	9.162	8.727	9.331	9.195	9.909	9.992	9.514	9.475	9.229	9.065	9.091	9.309	9.389	9.754	10.407	9.695	9.794	9.511	9.392	9.871	8.891	9.527	8.756	9.543	8.276	9.940	10.226	9.443	9.079	9.226	9.217	9.395	9.740	9.143	9.684	9.142	8.710	10.073	9.423	9.653	9.262	9.007	8.884	10.621	10.212	10.974	10.402	9.906	10.346	9.619	11.138	10.440	11.148	11.532	10.871	10.309	9.244	10.131	10.119	10.498	10.820	10.866	11.216	10.463	10.715	8.916	10.218	9.800	10.491	11.142	10.707	9.363	10.720	10.317	10.552	11.267	9.566	10.403	10.551	10.160	8.625	10.358	9.552	9.838	10.568	10.422	9.991	10.506	10.390	10.246	9.288	7.707	10.051	10.383	11.415	9.982	10.286	10.264	10.392	9.452	8.818	10.018	10.638	10.450	10.358	9.554	10.360	9.821	10.528	10.408	10.231	9.790	10.188	10.326	10.133	9.721	10.391	10.543
"1552473_at"	6.582	6.603	6.206	8.777	6.793	6.807	7.570	7.099	8.645	6.771	6.588	6.441	7.092	6.522	7.119	8.655	8.706	7.563	7.775	7.196	6.309	6.872	6.582	6.489	6.380	6.331	8.076	6.692	6.641	7.114	7.971	6.525	8.375	6.000	6.729	7.176	6.514	7.726	5.940	9.317	6.446	6.838	7.007	6.958	5.820	7.580	5.810	6.600	6.536	6.582	5.828	8.983	8.571	5.443	5.966	5.689	6.509	6.100	6.280	6.282	8.091	7.358	7.524	5.545	6.908	6.756	7.373	6.585	5.567	5.792	5.542	8.211	5.773	5.609	6.320	6.430	6.005	7.956	7.671	6.687	7.326	7.814	8.282	6.500	8.888	4.591	6.213	6.166	5.482	6.459	8.030	7.973	6.158	7.450	6.244	5.830	6.586	5.794	7.685	6.062	8.283	7.901	6.025	6.895	6.947	8.033	8.294	5.781	8.782	8.187	7.729	5.950	6.077	6.441	7.375	5.190	5.739	6.562	6.304
"1552474_a_at"	7.834	8.440	4.307	7.858	4.079	7.236	7.293	7.699	9.293	8.663	8.361	7.208	8.965	7.432	8.747	9.329	8.838	8.830	9.498	7.765	7.972	8.850	7.618	7.116	7.619	7.190	8.294	7.144	8.201	7.970	8.459	8.800	9.475	7.122	8.359	9.083	8.318	8.844	6.401	8.603	7.605	8.553	5.576	8.697	8.338	9.247	8.714	7.669	8.353	5.644	7.047	9.901	8.715	7.207	7.580	6.798	6.801	6.476	6.963	8.193	7.283	8.125	8.707	5.629	5.552	7.219	8.223	7.239	7.531	6.700	7.700	7.835	7.131	6.509	8.638	7.502	8.572	7.699	7.448	7.561	7.486	8.189	8.671	8.143	8.242	7.355	7.968	7.060	7.253	8.179	8.936	8.056	8.174	7.844	7.128	7.788	7.884	7.555	8.116	7.429	8.559	8.659	8.001	6.561	8.256	8.388	7.467	8.487	8.500	7.256	8.293	7.840	8.359	6.140	8.591	6.869	7.399	6.807	8.024
"1552476_s_at"	6.246	3.733	6.027	5.040	6.781	4.027	7.522	5.053	5.870	5.256	6.990	5.213	6.962	5.075	7.741	7.777	2.655	6.359	6.741	5.838	7.414	5.945	5.463	4.555	7.229	5.485	5.233	5.083	5.703	4.638	6.431	8.700	7.135	7.527	6.456	6.998	6.534	6.142	7.931	6.531	6.735	7.224	8.179	7.574	4.797	7.094	7.302	6.349	7.384	6.658	7.722	4.828	6.720	7.114	6.445	7.197	4.053	5.706	5.692	6.724	6.756	6.928	7.085	5.641	5.079	6.380	5.354	5.863	5.113	7.194	6.430	5.036	6.411	5.240	5.570	5.053	5.233	6.403	5.684	7.522	4.385	4.621	4.233	7.239	4.945	7.136	8.099	6.085	4.530	7.033	4.087	2.982	4.426	7.910	7.175	6.509	3.485	3.766	6.725	6.456	7.001	5.433	4.573	3.744	6.631	4.178	4.154	4.146	4.113	4.950	5.731	3.818	6.448	3.678	5.170	7.281	6.380	5.354	5.828
"1552477_a_at"	6.298	6.484	6.011	4.440	5.399	2.170	3.472	4.935	5.096	4.446	5.545	6.624	5.755	5.558	5.835	2.907	5.070	3.945	6.324	4.945	6.777	5.133	4.036	5.670	5.036	6.787	5.638	3.848	6.571	6.233	5.013	5.267	5.784	6.242	7.133	6.263	5.459	6.280	5.959	5.190	4.954	6.231	5.142	6.242	5.138	6.428	3.263	5.717	6.094	5.784	6.461	6.349	2.000	4.771	3.138	5.703	6.879	6.352	5.658	2.536	5.271	3.121	3.336	5.755	4.935	3.733	7.067	4.315	5.396	6.284	6.961	5.865	6.513	2.485	5.079	4.873	4.995	3.379	6.750	7.994	2.536	5.430	5.961	5.995	5.582	4.053	4.194	5.096	5.233	5.812	5.698	4.209	5.300	4.293	2.807	3.263	1.485	4.263	5.919	2.070	4.315	5.644	7.357	6.334	2.744	3.787	3.406	3.667	6.520	1.807	0.766	5.194	2.632	4.573	5.527	3.433	2.945	2.744	7.310
"1552478_a_at"	3.926	5.579	6.140	4.343	5.618	2.433	2.787	4.755	3.926	3.459	3.597	6.594	2.293	4.315	3.202	5.209	3.104	5.075	3.018	5.873	3.848	3.202	5.558	2.350	5.968	5.582	2.907	3.536	5.647	2.982	4.194	5.545	3.278	4.453	5.202	3.991	3.561	3.104	4.365	2.744	4.104	3.838	2.700	5.433	3.597	5.733	5.984	3.070	4.399	2.744	5.947	2.433	2.963	3.036	3.722	6.291	5.797	2.585	4.358	4.661	0.263	3.766	5.125	5.031	5.600	3.935	3.907	6.591	2.888	5.174	2.511	3.070	3.087	5.860	6.020	3.350	5.692	3.878	5.582	3.678	3.609	6.176	4.186	5.629	5.278	4.644	4.385	4.626	6.271	4.440	3.459	5.343	5.591	2.828	5.162	4.293	2.406	5.641	4.585	0.000	3.776	2.807	1.926	3.878	4.350	3.963	5.182	4.018	5.109	4.555	3.524	4.963	0.766	3.472	5.178	3.744	2.036	5.075	2.202
"1552480_s_at"	4.399	3.632	1.000	1.963	5.585	4.440	5.062	1.000	5.198	0.379	4.129	4.750	1.807	3.818	1.433	4.781	0.926	3.991	3.350	2.433	5.446	2.138	4.902	5.340	5.075	4.062	4.968	6.254	5.963	5.000	5.681	4.760	3.689	4.621	2.293	1.070	3.982	6.146	7.253	4.609	5.158	4.146	0.263	5.514	8.256	5.797	7.613	8.891	6.748	8.720	7.977	8.106	9.201	7.353	9.300	8.598	6.313	6.772	9.669	7.023	6.573	8.553	8.156	8.063	7.329	8.054	6.202	7.828	6.519	7.663	8.086	9.545	2.926	8.499	10.056	7.816	8.118	7.555	7.517	8.503	8.163	6.561	8.256	8.030	7.135	9.791	9.673	8.078	6.937	8.061	7.991	7.243	6.625	8.276	8.572	8.507	6.366	6.291	8.010	6.677	6.595	1.433	6.857	8.795	7.482	8.467	6.131	7.152	8.196	7.439	7.195	8.155	5.542	5.109	8.085	8.578	7.757	6.172	8.150
"1552481_s_at"	7.013	7.049	2.807	6.588	3.511	7.378	6.547	7.465	6.527	6.259	6.832	7.356	6.958	7.272	6.619	3.878	6.382	6.077	4.372	6.600	6.823	6.550	7.040	6.938	7.316	6.763	6.005	6.131	7.169	6.616	6.100	6.190	6.947	4.823	6.901	6.885	6.409	7.933	7.369	5.752	6.440	7.411	6.731	6.528	8.079	6.864	7.168	7.401	7.509	7.888	7.146	6.892	7.195	7.537	7.229	8.323	7.459	6.981	7.231	7.779	7.943	7.835	7.781	7.880	6.280	7.788	6.652	7.481	7.648	6.651	8.343	7.722	7.645	7.958	8.524	7.998	8.205	7.691	7.497	7.762	8.137	8.079	7.103	6.990	7.709	8.083	7.553	8.047	6.235	8.063	7.043	7.324	6.609	7.277	7.008	8.134	7.614	7.601	7.524	7.619	7.478	7.592	7.499	7.561	8.284	7.525	8.015	6.854	7.849	7.907	7.737	8.315	7.110	7.013	8.397	7.774	7.536	8.020	8.189
"1552482_at"	5.315	4.350	5.453	5.229	6.211	6.984	6.595	5.684	5.845	6.077	5.133	8.286	7.081	5.456	5.875	5.271	4.968	5.206	5.794	5.463	6.217	6.075	5.709	5.907	3.755	5.416	5.739	6.815	6.545	5.921	6.051	6.020	5.170	6.570	5.129	6.256	4.689	6.586	7.496	3.263	5.318	5.591	6.373	5.482	5.166	4.555	6.296	6.329	6.399	4.797	9.327	7.188	2.293	6.864	5.104	4.792	7.028	7.147	7.016	6.384	3.776	5.564	3.186	5.561	5.482	6.040	5.739	6.737	2.744	5.190	5.049	5.358	1.632	9.945	6.845	5.347	3.667	5.170	4.426	7.911	7.574	2.807	7.977	6.574	6.556	6.564	6.959	5.919	6.411	5.744	3.459	5.629	2.406	4.053	5.750	7.221	8.231	2.202	4.446	5.991	6.505	5.840	5.938	4.070	6.450	2.036	4.591	6.363	6.834	6.700	1.678	5.739	6.031	4.358	6.075	5.368	5.853	3.121	4.271
"1552484_at"	7.373	5.150	5.784	5.354	7.251	6.776	4.678	7.628	6.083	6.693	6.974	6.397	5.520	7.182	7.330	5.385	5.970	5.508	4.868	6.413	6.965	6.119	5.170	6.396	5.162	5.274	4.672	4.399	4.027	7.271	7.517	6.094	7.568	4.233	6.304	7.193	6.380	7.523	6.123	5.000	5.125	6.977	7.726	7.117	4.959	4.650	6.391	3.973	4.711	6.300	5.350	4.812	5.221	6.500	5.647	4.802	6.600	7.820	6.140	4.365	4.744	3.573	5.044	5.443	4.722	4.591	7.573	7.464	5.489	5.416	3.379	5.382	3.991	4.807	7.123	5.517	7.026	4.863	5.274	7.995	5.186	4.000	3.700	5.070	4.863	5.379	5.433	6.657	5.263	5.256	4.372	3.897	6.664	5.104	5.138	5.750	4.413	3.548	5.382	4.240	5.365	5.416	4.781	4.079	4.744	6.252	7.607	6.366	6.895	6.872	7.007	4.963	4.322	5.267	4.843	3.982	5.092	5.689	5.109
"1552485_at"	8.300	7.883	8.064	8.875	8.117	8.291	7.254	8.608	8.707	8.158	8.044	7.160	6.868	8.683	7.426	7.576	7.837	7.737	7.816	8.187	8.233	8.659	8.805	7.980	8.829	7.420	8.763	7.165	8.991	7.534	8.031	8.386	8.428	8.100	8.186	7.798	8.403	4.233	8.987	8.317	7.817	9.017	7.798	8.833	8.625	9.638	8.667	9.256	9.122	9.433	8.924	7.300	8.811	8.646	8.393	8.908	8.104	9.020	8.355	8.026	9.658	7.655	9.210	9.506	7.689	9.264	9.690	8.654	8.730	7.712	8.385	8.167	8.575	7.805	7.028	9.396	9.710	9.282	9.274	8.404	10.079	8.080	8.532	8.037	9.901	8.679	8.601	9.033	9.429	8.328	9.430	8.851	7.922	8.068	9.012	9.006	8.223	8.563	9.179	9.306	7.996	9.288	9.673	8.986	9.510	7.845	9.428	8.322	8.050	8.040	8.791	8.589	8.620	9.230	9.405	8.905	7.700	8.364	8.652
"1552486_s_at"	8.648	7.837	8.687	9.009	7.163	8.140	7.429	8.707	8.959	8.112	8.258	8.314	8.054	8.739	8.314	9.071	7.637	7.010	7.675	9.681	9.385	10.081	9.090	7.943	8.979	8.516	8.769	7.026	9.217	8.559	7.969	9.047	9.577	8.534	8.465	7.920	9.130	7.571	9.062	8.935	9.226	9.978	7.850	9.386	9.008	9.631	8.645	9.251	9.352	7.322	8.358	7.704	8.846	7.679	8.227	8.987	8.564	9.755	9.275	7.948	10.017	8.125	8.345	9.674	8.310	9.742	8.401	9.710	9.118	7.350	8.697	8.957	8.874	8.208	8.151	9.319	9.359	9.628	9.354	6.731	10.174	7.834	6.849	7.449	8.793	8.201	8.183	9.103	9.222	8.133	9.181	8.729	9.481	6.727	8.908	9.481	6.839	8.835	8.371	8.901	7.935	8.324	9.740	8.886	10.068	7.531	9.449	7.994	7.289	8.162	8.701	9.105	8.097	8.350	9.131	8.638	8.015	9.113	8.756
"1552487_a_at"	1.585	0.926	5.466	0.379	3.585	2.138	2.104	6.011	4.399	0.000	1.926	2.202	2.926	4.781	3.121	2.379	4.399	4.963	2.293	1.722	2.766	5.501	1.000	2.655	2.350	1.322	0.585	3.755	1.433	3.878	4.154	4.146	1.485	4.561	5.233	1.678	3.336	1.848	4.498	2.700	4.661	2.170	2.000	4.440	4.902	2.070	6.448	6.615	5.629	5.644	4.863	5.104	5.000	4.178	4.717	4.940	1.766	4.285	3.689	2.036	5.154	2.104	5.129	2.868	5.855	1.070	3.621	3.511	4.931	2.868	5.485	4.655	1.807	3.433	4.511	1.000	5.681	3.561	5.000	4.343	0.926	2.787	2.350	4.868	1.202	5.104	5.271	4.787	5.049	2.293	5.747	2.828	3.121	6.174	6.385	3.787	7.178	3.787	5.333	1.202	4.689	2.433	6.368	3.336	3.609	2.036	0.926	1.202	4.959	5.142	5.873	1.585	6.534	3.963	5.236	2.070	5.062	3.818	1.722
"1552489_s_at"	4.087	3.350	6.267	4.248	1.585	0.138	2.536	5.570	5.318	5.612	5.629	2.379	4.995	3.104	5.530	1.138	5.403	1.000	4.968	4.986	2.070	4.162	2.202	1.722	5.818	2.379	5.162	1.263	2.485	1.807	1.263	5.267	2.036	0.138	4.385	5.768	1.202	3.973	4.121	2.848	4.755	3.848	3.446	0.263	3.818	6.027	5.252	6.170	7.042	3.170	6.164	6.547	6.233	4.426	5.423	5.794	6.090	3.787	3.121	6.766	4.256	3.897	3.000	3.644	3.392	5.476	7.952	3.263	5.318	6.040	3.307	1.202	4.728	5.800	3.263	4.591	3.154	5.079	5.706	7.809	2.459	4.609	5.087	0.485	6.648	3.678	1.433	4.178	7.114	2.350	5.945	3.053	1.722	1.766	5.049	5.040	4.926	4.684	3.053	4.644	5.433	5.533	3.733	2.350	2.678	4.991	3.916	6.408	5.154	5.259	6.170	1.678	2.632	5.975	2.104	1.433	1.202	2.293	2.828
"1552490_at"	5.870	6.250	6.033	6.090	5.396	4.843	6.242	6.709	5.392	6.762	6.096	5.399	6.919	6.359	6.595	6.244	4.661	6.081	7.007	5.984	6.654	6.326	6.947	6.426	6.304	6.959	6.591	6.622	5.892	6.576	6.600	6.468	6.085	6.213	5.792	6.204	5.031	6.883	6.119	5.333	6.009	6.471	6.327	5.714	5.472	6.009	7.541	6.394	7.287	7.299	7.099	5.720	6.235	5.991	5.812	7.025	5.789	6.274	7.201	7.368	5.830	4.256	4.044	6.493	6.976	6.892	7.518	7.047	5.768	5.807	5.986	7.237	2.722	6.372	7.333	5.209	7.129	5.977	7.582	3.233	6.382	6.595	6.834	6.396	6.632	5.855	6.051	5.092	5.104	6.777	6.476	1.766	6.366	2.722	6.202	6.368	7.002	5.638	6.186	4.406	6.695	6.215	6.700	7.365	2.585	7.124	1.807	6.142	5.000	2.036	5.830	6.267	5.416	6.698	6.329	5.802	3.217	4.329	6.418
"1552491_at"	5.198	6.645	6.645	4.225	7.555	6.890	5.561	3.036	6.435	6.309	6.615	6.752	5.873	6.670	4.186	5.982	4.776	5.022	6.692	6.525	7.077	4.766	4.146	6.334	6.648	6.295	5.935	4.812	6.962	6.094	7.283	6.481	6.370	6.545	6.873	7.003	5.684	6.280	6.261	4.530	7.045	7.073	7.173	4.505	3.573	4.888	4.070	6.190	4.225	4.706	5.482	4.036	4.044	4.385	3.776	5.870	3.926	7.288	7.270	6.634	4.343	5.635	6.506	3.263	5.678	2.807	4.027	3.838	5.689	4.567	6.739	7.055	6.519	3.053	3.293	3.807	4.530	5.838	6.223	3.597	6.329	4.385	3.935	6.854	5.293	3.828	7.593	3.121	3.379	7.067	6.637	3.888	3.848	4.121	5.771	6.333	5.667	5.450	3.632	5.075	4.018	1.963	4.121	5.154	5.973	4.766	2.138	4.485	6.561	5.233	3.807	2.888	5.904	4.991	3.655	4.087	3.406	3.536	6.152
"1552493_s_at"	3.104	2.561	3.689	4.542	4.053	3.945	4.472	3.838	2.138	2.561	4.154	3.053	3.524	2.744	3.632	3.000	2.678	2.700	2.700	3.154	3.963	3.154	4.615	3.186	2.888	4.138	2.379	3.982	3.597	3.121	3.365	3.170	3.053	2.678	2.459	3.000	1.678	5.018	4.009	2.807	2.655	2.170	3.053	2.585	3.322	3.000	3.036	3.689	3.511	4.916	3.293	3.248	2.828	3.573	3.104	3.336	3.217	3.744	3.848	2.561	3.878	3.561	3.711	4.350	2.828	3.293	4.722	3.406	4.248	4.792	3.621	3.935	3.689	3.868	3.888	3.202	3.420	4.733	3.722	4.413	5.807	3.973	2.848	3.982	4.070	4.524	4.684	4.472	2.632	3.498	2.945	3.217	2.350	2.807	2.104	4.485	6.186	3.278	3.678	3.154	2.744	3.293	2.070	2.511	4.018	2.907	3.278	4.672	3.293	3.121	3.350	3.392	2.888	6.160	4.511	2.632	3.878	6.000	3.278
"1552494_at"	4.838	4.733	6.531	5.843	5.579	4.138	5.121	3.485	3.121	6.280	5.977	2.511	3.392	4.644	4.524	2.293	6.622	4.950	2.263	4.678	2.982	2.700	5.675	4.838	5.446	3.644	6.276	5.154	3.585	5.413	2.433	2.202	3.644	2.000	4.104	5.198	4.935	6.648	2.807	2.350	5.225	2.202	4.285	5.000	2.202	2.848	2.766	2.561	1.963	3.350	1.585	3.000	4.202	3.585	3.744	1.678	3.138	3.263	3.689	2.609	1.766	1.536	2.233	3.406	1.766	2.036	2.807	2.807	3.036	3.000	2.104	2.561	5.221	3.848	2.926	2.138	2.848	2.433	4.000	6.133	2.104	2.609	3.379	2.322	2.744	4.505	4.104	3.868	1.379	1.678	1.632	1.963	3.511	4.459	2.585	3.170	4.170	2.722	1.000	2.678	1.632	3.433	3.511	6.692	3.307	3.573	2.536	1.433	5.113	5.768	1.722	3.248	3.818	4.603	4.902	3.689	1.678	1.433	2.104
"1552496_a_at"	1.379	3.733	2.655	1.632	2.293	1.888	2.807	2.766	1.379	1.632	2.963	1.848	2.070	1.888	1.536	2.036	1.000	1.263	2.104	2.744	2.868	3.053	2.138	2.459	2.536	2.036	2.000	3.667	2.202	2.000	2.868	2.536	0.848	1.536	3.787	1.848	1.000	4.678	1.000	1.322	1.138	3.036	1.536	1.379	3.459	1.678	1.585	2.036	2.233	2.511	1.632	2.000	1.807	1.585	2.379	1.070	1.678	2.000	6.740	5.049	4.113	2.233	6.018	4.271	1.888	3.897	1.678	3.365	2.202	3.459	1.263	3.233	3.217	2.678	2.766	1.585	2.848	2.263	2.406	2.678	1.322	2.536	2.070	6.190	2.609	5.492	1.585	1.322	5.741	1.632	1.926	4.638	2.744	2.561	4.062	2.945	6.603	3.433	2.700	4.597	5.066	3.963	2.632	5.350	1.678	2.233	1.202	1.963	3.104	1.722	1.379	0.678	1.766	3.138	1.926	2.202	1.000	4.632	2.322
"1552497_a_at"	9.784	10.653	10.515	10.605	11.312	11.393	11.189	10.159	10.405	10.248	10.273	11.438	11.003	9.925	10.352	10.637	11.827	11.320	10.678	9.528	10.511	10.460	11.141	11.566	10.931	10.999	10.042	11.099	10.503	11.110	10.242	9.854	11.141	11.236	11.105	11.166	10.548	12.327	11.253	10.566	10.910	10.980	10.838	10.208	9.335	9.638	9.469	9.613	10.125	7.400	9.378	9.439	8.705	8.883	6.855	10.354	9.027	9.945	8.350	7.094	8.089	9.497	9.023	8.127	8.240	9.433	9.387	8.264	9.612	9.233	9.758	8.027	8.852	9.483	8.842	8.402	8.430	9.267	8.237	9.474	9.504	9.878	8.197	8.854	7.476	8.315	9.799	9.590	8.999	9.461	7.243	7.808	10.861	9.213	8.817	8.234	8.230	10.483	9.522	8.534	10.343	6.338	9.348	9.634	9.427	9.806	9.075	9.449	9.555	8.385	10.308	10.283	7.832	9.240	7.437	10.787	7.599	8.661	8.264
"1552498_at"	5.655	5.728	5.752	6.092	6.204	6.573	6.304	7.409	6.471	5.982	6.721	5.375	3.722	5.714	4.797	4.792	5.524	5.975	6.825	6.500	5.075	6.503	4.878	4.921	3.485	6.771	4.146	5.150	6.309	4.358	6.182	3.776	6.219	5.322	3.433	6.391	3.722	7.211	5.150	4.446	5.289	5.895	5.206	5.229	4.750	6.872	6.000	5.096	5.274	4.466	6.670	7.148	6.349	3.472	4.678	3.755	6.926	7.641	7.991	4.812	6.313	6.425	3.459	6.150	5.307	6.018	4.104	7.404	6.225	5.933	5.612	6.999	6.278	3.868	6.658	5.855	6.359	5.921	4.044	5.087	6.930	6.679	5.476	6.160	4.162	5.142	7.179	6.645	3.818	7.055	3.350	6.634	7.665	6.645	7.102	6.993	6.974	2.379	6.100	5.083	5.597	6.387	4.036	3.459	5.174	2.722	6.628	5.594	2.982	5.311	3.561	4.138	5.206	5.225	3.807	5.970	6.618	5.482	6.320
"1552499_a_at"	2.787	6.184	6.824	6.598	6.732	7.193	6.751	7.720	6.276	7.150	6.629	6.044	6.476	7.665	6.559	6.687	6.156	6.373	6.875	6.934	5.907	5.728	6.607	6.503	6.142	4.300	5.717	6.812	6.223	5.446	5.963	7.623	6.111	6.263	6.815	7.109	6.368	6.961	7.133	6.459	7.121	5.980	6.634	6.838	3.293	5.711	6.634	6.767	6.315	6.791	1.807	6.221	6.565	3.524	4.711	6.135	3.678	6.347	4.329	3.459	3.868	6.622	5.552	6.974	6.766	4.609	4.121	5.433	7.061	6.040	6.020	4.018	4.892	3.655	5.382	6.528	6.629	3.322	3.018	7.556	6.016	3.935	5.667	4.027	6.138	5.926	6.331	6.489	5.104	6.970	5.322	6.160	7.535	3.878	3.878	5.612	4.766	5.883	6.520	5.256	5.579	5.823	6.322	5.943	5.350	7.030	7.167	6.102	6.746	4.567	5.154	5.779	6.049	2.744	4.453	5.961	6.421	6.487	6.652
"1552501_a_at"	6.094	6.811	7.482	7.156	7.116	5.392	5.350	7.331	8.153	7.522	3.392	4.644	6.891	6.020	7.290	5.031	7.236	6.545	6.517	6.944	5.888	7.584	7.417	6.834	7.038	6.190	4.632	6.051	6.641	6.573	4.739	5.233	5.133	3.138	3.878	6.160	5.409	7.592	5.420	6.190	4.555	3.365	7.789	6.300	4.036	3.406	3.945	3.392	7.070	4.722	5.399	7.085	4.027	3.722	6.271	5.336	5.278	5.766	7.470	3.248	2.406	5.711	6.517	6.892	4.536	6.311	4.293	7.182	3.858	6.047	3.000	7.420	6.758	6.087	3.926	7.348	7.943	3.945	4.104	5.057	8.333	4.511	3.689	4.689	3.722	4.406	6.609	6.430	3.963	3.536	7.079	5.750	6.655	7.293	3.722	6.223	7.823	6.352	3.202	6.770	4.672	5.603	7.593	5.244	6.464	6.780	4.233	4.626	2.379	3.632	4.399	7.131	6.937	3.433	3.104	5.036	6.209	5.248	7.403
"1552502_s_at"	5.117	4.916	6.062	6.327	6.309	6.252	5.739	7.111	5.991	6.582	6.085	6.574	6.396	4.706	4.812	6.524	5.830	4.912	6.092	6.338	6.830	5.031	3.186	6.156	1.807	5.036	5.236	6.172	5.420	6.184	6.070	6.420	5.576	5.609	6.647	3.755	5.466	6.500	5.781	5.728	5.396	6.463	6.042	5.609	6.025	5.684	6.156	5.154	5.036	5.900	6.263	6.115	6.924	5.501	4.818	5.698	5.456	2.036	2.459	3.722	5.392	5.198	5.138	6.156	6.156	5.430	3.945	2.202	5.031	5.498	5.498	3.818	1.766	4.959	5.190	5.828	5.552	5.057	4.873	4.466	1.963	2.202	2.926	6.468	5.812	4.878	4.667	4.336	2.233	5.057	5.980	2.233	5.714	5.413	5.947	6.296	4.818	2.807	3.868	4.548	1.678	5.505	7.165	5.358	6.229	2.000	3.278	4.079	5.479	1.070	5.109	2.459	5.514	3.744	6.148	4.650	2.678	5.225	4.178
"1552503_at"	7.284	7.568	7.198	6.562	5.083	6.692	7.928	7.335	6.366	7.680	7.441	6.541	6.119	6.699	6.498	7.284	6.897	6.057	5.209	7.665	6.789	6.426	4.883	6.060	4.420	6.148	6.837	6.358	6.322	6.459	6.471	7.040	5.966	3.597	6.352	4.781	6.211	6.148	6.436	5.070	5.924	7.036	6.955	5.728	5.624	6.556	7.346	4.597	4.650	6.600	4.644	7.300	7.149	6.732	6.326	6.859	3.498	4.579	4.104	3.621	5.062	3.121	5.561	6.811	3.524	5.603	6.397	6.973	3.744	4.018	3.561	6.385	3.935	6.750	6.736	6.160	3.186	6.265	5.326	7.677	6.252	5.600	4.036	3.511	4.684	6.029	3.485	6.994	5.938	5.835	3.858	3.722	4.472	6.983	4.053	4.225	3.733	5.863	5.755	2.104	3.678	3.202	3.365	3.087	3.548	4.104	1.848	5.558	7.123	5.162	6.632	5.446	2.982	3.787	3.278	6.894	6.148	6.501	6.285
"1552504_a_at"	9.145	8.015	8.488	9.272	9.434	8.487	8.970	9.062	10.368	8.358	8.533	9.379	8.297	8.357	8.510	9.289	8.327	8.392	8.989	8.071	8.742	9.930	10.766	8.891	9.743	9.538	8.154	8.928	9.837	9.099	8.044	7.715	9.214	6.731	5.781	8.434	9.057	7.571	7.900	8.499	8.565	8.468	9.272	8.505	7.042	6.744	4.087	3.307	7.477	6.622	8.220	6.805	8.290	6.047	6.150	6.647	6.819	6.853	6.658	7.427	7.500	5.498	7.259	6.667	6.832	7.745	7.322	7.670	4.750	8.316	7.622	6.477	8.360	6.696	7.555	5.406	8.147	6.104	7.296	4.263	4.750	6.223	6.387	6.385	7.249	7.153	8.084	8.286	7.262	7.303	6.085	7.352	7.095	7.731	8.179	6.879	7.710	6.186	7.275	6.440	5.957	7.232	8.017	6.568	7.769	7.894	7.882	7.554	6.392	5.588	7.423	9.003	6.311	6.870	6.527	4.240	6.771	5.709	8.402
"1552506_at"	5.436	3.755	5.517	5.820	6.060	4.968	4.113	4.194	6.029	3.878	5.013	3.991	7.127	4.271	6.503	5.661	5.943	5.977	6.601	6.133	6.689	5.466	3.818	6.217	5.907	6.213	2.888	7.202	5.548	4.787	4.070	5.609	4.883	6.176	6.202	7.284	5.810	8.189	6.300	5.973	6.104	5.797	6.013	5.878	4.329	3.053	3.621	3.433	1.722	4.240	5.626	3.722	4.186	3.018	4.420	4.271	2.585	5.945	4.823	4.170	3.036	2.263	4.907	4.781	4.626	5.984	5.450	3.000	4.278	3.170	2.070	4.372	3.973	5.263	2.632	4.755	5.174	5.142	3.644	3.963	3.087	5.924	3.536	4.293	1.963	2.848	3.170	6.146	3.945	6.334	5.664	3.087	3.585	3.154	4.129	2.322	4.062	5.902	2.848	4.530	1.848	2.000	6.555	1.926	6.406	6.236	5.274	6.530	3.644	5.416	3.406	1.379	4.459	6.418	6.354	1.807	5.865	5.758	5.403
"1552507_at"	7.254	6.674	7.399	6.709	6.801	5.304	6.693	3.963	7.336	8.090	7.151	6.930	7.761	7.625	5.664	6.366	6.952	6.254	6.435	6.865	6.133	7.438	7.182	7.048	7.448	6.541	6.914	4.413	6.714	6.156	6.863	7.362	7.139	6.538	6.246	6.839	7.008	7.888	7.741	6.755	7.163	7.950	7.038	6.657	7.379	7.225	7.992	7.781	8.887	9.229	6.172	7.225	8.440	4.365	7.988	8.074	5.259	3.848	8.348	7.539	8.000	7.147	7.701	8.614	7.961	7.463	7.158	8.008	7.103	7.898	8.750	7.445	7.151	7.015	7.892	8.307	7.173	8.179	8.665	5.585	8.623	7.118	5.747	6.779	7.334	8.563	7.296	8.403	8.631	7.253	7.952	7.635	4.350	7.598	8.899	8.023	9.653	5.845	7.008	6.770	6.908	6.368	7.365	8.060	7.718	5.492	7.888	6.104	5.361	7.229	6.055	8.376	9.195	6.684	7.111	6.104	6.361	7.056	7.825
"1552508_at"	7.846	4.225	4.672	4.307	6.854	6.637	6.493	6.863	6.906	4.615	6.632	6.944	7.872	7.191	4.406	6.242	5.615	5.158	4.315	5.733	6.296	7.078	6.824	5.311	7.172	6.359	5.907	6.962	6.672	6.922	6.789	7.432	6.109	6.878	2.926	3.744	6.736	5.664	6.725	6.396	6.977	6.995	5.919	5.950	3.186	6.585	3.217	7.052	4.916	7.397	3.766	3.945	5.520	2.036	4.667	6.657	4.977	5.236	5.027	6.555	5.794	4.365	4.963	6.725	4.446	3.104	5.621	3.818	3.233	6.472	3.700	3.087	6.016	2.233	6.200	3.945	3.744	5.892	7.580	7.215	7.155	5.982	2.766	6.811	2.678	5.895	4.146	5.333	2.293	3.700	4.776	2.722	6.311	2.585	6.438	4.561	4.485	4.009	2.807	3.963	6.672	5.358	2.485	5.533	5.536	3.070	5.240	4.466	3.838	2.293	3.878	5.717	7.319	3.689	2.561	3.446	3.420	1.926	5.843
"1552509_a_at"	5.609	6.104	6.555	7.689	6.479	7.480	7.156	8.827	6.967	6.628	6.221	7.000	7.373	8.261	6.528	5.278	5.784	5.931	7.528	5.615	6.839	6.372	7.078	7.754	4.278	6.843	5.031	7.527	4.062	7.592	6.677	7.102	7.733	6.714	6.293	7.334	5.848	8.875	6.750	5.142	6.699	7.120	8.174	6.657	7.354	5.213	5.542	6.242	5.870	5.943	6.939	6.953	6.053	5.190	3.888	6.160	7.293	6.404	7.652	3.868	5.083	5.582	5.692	6.166	7.541	6.111	6.285	6.471	4.000	6.497	3.632	5.802	3.433	6.265	5.396	6.544	5.717	6.366	6.695	7.552	5.664	7.695	6.322	6.562	3.935	5.154	4.343	6.083	5.615	6.421	6.642	6.322	5.594	3.963	8.846	5.579	8.160	6.880	6.568	6.354	5.450	6.379	4.897	6.814	7.238	5.709	3.878	5.672	6.492	3.548	6.318	6.200	6.394	3.926	5.744	6.115	6.461	6.044	7.039
"1552510_at"	10.619	9.935	9.948	10.110	10.182	10.233	10.141	10.744	9.264	9.471	9.787	10.140	10.762	10.619	9.934	9.857	9.950	10.213	10.179	10.208	10.597	10.570	9.451	9.555	8.980	9.702	9.500	9.888	8.691	9.868	9.905	9.802	10.821	9.622	10.262	10.104	10.366	9.636	9.422	10.272	10.106	10.756	11.208	10.031	8.239	8.499	8.237	8.369	8.368	8.610	8.717	8.735	8.353	7.562	8.757	8.943	9.108	9.143	9.482	8.939	7.099	7.596	4.644	8.001	8.612	8.285	8.701	9.147	8.445	9.109	6.992	7.454	8.256	9.099	9.183	8.379	7.391	9.038	8.388	8.395	8.759	9.158	8.382	7.997	5.558	8.370	6.837	9.170	8.347	8.748	8.629	8.286	8.321	9.262	8.878	8.769	8.572	7.993	8.798	8.369	8.510	7.433	8.679	8.041	7.450	8.798	9.405	8.961	7.731	7.989	8.113	8.772	8.398	9.111	8.235	8.625	8.960	7.746	7.774
"1552511_a_at"	2.459	3.536	2.170	1.536	8.085	3.597	2.655	3.322	1.485	6.667	8.822	8.121	5.731	3.121	7.500	4.977	2.609	6.503	7.300	1.678	3.632	2.511	2.744	0.766	2.170	1.766	8.633	5.825	3.263	2.000	2.982	7.729	5.206	4.833	4.009	0.000	4.848	5.333	1.585	8.090	1.322	5.644	4.579	4.888	1.322	6.737	1.766	1.070	6.736	2.585	5.945	3.945	6.916	9.862	0.926	1.202	2.888	5.472	2.632	1.926	2.322	0.000	1.263	2.609	3.963	2.982	7.681	2.485	4.585	2.585	7.439	3.087	8.331	9.349	8.903	3.263	0.000	3.000	6.373	3.609	5.706	2.907	0.678	7.330	3.548	1.807	6.453	3.973	5.202	3.406	4.036	0.379	5.763	5.975	3.018	4.787	4.121	5.524	1.926	2.406	5.555	0.926	6.005	2.848	6.438	6.982	5.057	6.202	5.476	2.632	2.293	3.000	3.548	5.945	10.364	3.926	0.263	2.766	6.016
"1552514_at"	2.322	4.406	2.322	5.347	5.005	5.018	6.117	2.888	3.392	3.000	6.864	4.585	6.688	7.132	4.548	3.609	4.771	6.446	6.036	6.358	5.318	5.368	6.085	2.655	6.327	5.638	1.926	2.263	4.858	4.146	4.787	8.168	3.498	6.588	5.895	6.796	2.945	6.411	4.828	3.217	3.524	6.340	3.766	5.579	5.318	5.579	6.933	6.352	3.420	3.121	2.888	4.776	7.086	5.263	2.511	5.720	3.597	6.293	7.737	3.926	3.233	2.807	6.170	3.322	6.188	3.963	3.787	3.678	5.217	4.044	6.204	2.511	3.278	2.233	4.818	2.700	3.597	2.963	6.396	3.935	6.135	2.485	2.170	7.262	3.446	1.888	3.121	6.000	3.087	6.144	6.336	6.174	6.492	4.336	3.138	4.700	3.365	2.678	2.907	5.420	1.138	5.315	4.453	5.684	5.977	3.104	5.961	2.982	7.144	5.825	6.154	3.433	0.263	6.352	6.150	6.073	3.138	6.186	4.225
"1552515_at"	1.888	5.924	5.326	4.485	5.539	4.655	4.350	5.343	4.823	5.858	3.689	2.868	5.921	2.744	4.995	4.096	4.036	2.459	6.864	2.888	3.609	3.632	3.336	4.968	3.573	2.655	4.233	3.472	4.170	5.695	5.315	5.382	3.322	2.678	3.104	3.307	4.426	5.416	5.830	5.018	4.087	5.600	4.912	3.446	2.433	5.459	4.968	6.981	6.013	4.358	6.920	5.423	4.977	4.781	4.555	5.389	7.096	6.315	7.948	5.186	4.350	2.104	5.957	3.935	2.982	5.567	6.657	7.005	5.142	5.409	5.845	2.787	3.621	5.567	5.403	3.744	7.253	6.421	6.768	5.626	3.293	4.472	6.160	5.340	6.375	4.744	4.797	5.709	5.350	3.536	4.300	4.278	1.926	3.524	4.307	3.087	6.994	6.284	5.600	4.995	0.485	5.675	7.379	5.802	3.916	5.190	6.047	1.926	6.709	6.324	6.300	1.722	6.002	6.027	5.855	1.888	5.259	3.446	2.459
"1552516_a_at"	2.963	6.347	7.091	7.502	3.104	3.561	4.062	3.336	4.505	2.828	2.433	6.140	3.217	6.448	3.935	4.945	5.413	5.747	4.271	6.576	6.784	6.408	7.036	5.057	7.358	2.963	3.070	2.170	3.776	4.954	6.469	4.000	5.650	4.954	3.536	2.722	3.336	5.053	6.642	2.945	4.096	5.615	2.655	2.700	2.233	4.542	3.070	4.217	5.256	3.336	3.945	3.868	5.771	4.787	2.700	6.075	4.505	5.022	6.670	6.265	6.142	6.818	5.365	2.828	5.585	2.907	2.609	2.907	5.883	2.926	6.018	3.858	2.561	4.413	2.263	3.655	3.154	2.379	6.671	3.278	5.802	5.489	5.413	4.186	2.511	5.692	7.196	6.943	5.794	4.655	5.315	5.202	7.825	3.018	3.498	5.860	6.576	5.296	6.508	6.684	5.057	2.807	6.154	5.482	6.229	6.854	6.131	4.492	6.481	7.146	6.595	6.693	3.248	3.138	2.070	3.392	6.628	6.908	6.821
"1552518_s_at"	5.524	4.096	6.681	7.152	6.571	6.482	5.982	1.963	6.648	7.094	6.707	6.896	6.289	6.665	5.763	5.863	6.958	6.657	5.564	6.785	6.531	6.423	5.733	6.689	6.579	2.632	6.385	6.838	5.396	6.505	6.326	8.443	6.869	6.679	6.812	5.835	6.589	7.280	7.271	6.874	7.027	6.519	6.682	7.302	7.352	6.847	6.609	6.202	3.621	7.188	7.085	6.735	7.236	7.765	6.672	7.208	7.623	6.844	5.909	2.632	7.902	7.637	7.859	5.760	8.327	7.307	7.084	7.286	6.674	6.077	6.490	7.821	7.104	6.070	7.628	5.909	7.155	6.416	6.700	7.409	3.233	7.601	5.940	3.818	7.144	7.270	5.213	5.868	4.986	6.883	7.139	3.561	4.036	2.379	5.213	6.242	6.970	3.202	7.869	6.252	5.968	6.148	2.036	6.867	7.192	3.392	5.977	3.973	5.755	5.998	5.878	6.051	7.332	7.439	5.485	7.179	6.315	6.503	4.121
"1552519_at"	7.477	6.456	6.256	4.655	6.311	7.074	7.172	6.926	6.215	6.528	5.372	6.763	6.484	7.425	6.057	6.389	7.350	6.313	6.038	5.752	6.077	6.577	7.426	7.928	6.081	6.574	5.632	6.758	6.898	7.078	6.835	7.134	6.291	6.574	6.211	7.118	6.648	7.424	6.722	6.731	6.895	7.189	7.576	6.438	5.984	5.947	5.823	3.233	7.293	7.027	3.597	6.784	3.472	2.293	4.293	5.945	6.476	6.520	6.257	7.333	5.406	5.263	5.698	2.322	6.735	6.027	6.329	6.625	6.619	3.858	5.062	6.361	6.579	6.368	5.561	7.145	3.573	7.419	5.000	4.818	5.977	6.797	5.582	6.509	3.897	6.304	7.111	7.001	6.525	5.670	6.812	6.501	7.315	6.997	8.600	5.075	8.743	5.485	6.519	5.271	5.741	2.379	3.070	7.110	7.002	3.755	5.542	2.322	4.935	3.420	5.902	6.154	6.115	5.289	3.744	5.750	5.695	5.820	7.236
"1552520_at"	5.873	6.066	6.497	6.800	7.222	6.675	6.100	6.700	7.275	6.514	6.927	7.548	7.023	7.442	6.285	6.248	6.638	6.582	8.310	5.174	7.406	6.482	7.513	6.320	6.361	6.287	6.060	7.245	6.634	7.948	6.476	7.107	8.059	5.815	6.450	6.317	5.300	6.152	6.293	6.722	6.624	6.675	7.317	7.052	3.609	6.509	6.142	5.892	6.974	7.288	7.224	5.789	6.276	6.558	6.469	6.632	6.158	5.322	5.436	6.622	7.665	6.259	3.170	5.959	4.597	7.624	5.995	4.121	5.463	6.772	5.779	6.164	5.459	6.248	6.085	4.225	6.150	5.766	8.201	7.688	5.632	6.238	5.875	6.370	4.385	5.399	6.689	5.206	5.700	6.188	5.436	5.961	6.604	7.005	6.219	6.127	7.246	5.498	6.854	5.840	5.868	6.349	7.339	7.796	5.870	8.450	5.858	6.984	6.607	6.318	6.044	7.187	4.104	5.830	6.466	6.755	4.329	5.838	2.722
"1552521_a_at"	5.146	2.485	1.138	0.926	4.505	5.096	5.293	1.926	4.440	2.379	3.233	3.154	5.190	0.585	1.379	2.536	1.807	3.406	7.800	4.365	4.358	2.379	1.263	1.722	4.968	1.485	3.878	5.340	2.104	4.079	1.888	0.000	6.931	1.807	0.926	4.027	4.256	1.848	3.973	1.585	3.585	1.807	4.700	5.403	1.138	5.720	1.433	5.057	4.256	4.868	4.350	5.641	6.384	5.304	3.755	0.379	6.033	2.945	6.880	5.980	7.780	3.678	5.013	5.087	1.322	7.208	5.606	4.379	0.000	4.420	2.700	2.350	6.302	6.140	6.274	4.505	5.794	5.548	7.581	3.573	4.678	5.810	5.606	4.579	5.453	1.888	1.678	3.070	6.055	0.766	2.868	5.931	6.441	5.217	2.632	1.722	4.392	5.209	5.935	1.848	4.986	0.678	2.406	7.198	6.235	7.861	2.202	7.105	6.392	0.766	4.781	6.396	1.678	2.000	5.703	4.225	2.070	0.485	3.667
"1552522_at"	6.215	6.250	6.595	6.373	6.744	5.466	6.102	3.548	6.073	5.293	4.912	5.615	3.104	5.311	6.038	6.785	6.081	6.047	5.977	4.638	5.221	4.954	5.973	5.079	6.025	6.081	2.655	5.202	6.428	3.954	3.248	6.385	4.977	4.000	4.225	5.695	4.750	5.150	4.755	4.104	3.087	3.293	4.104	5.858	3.818	5.661	6.160	5.706	5.403	1.766	5.902	6.552	6.085	6.347	4.672	5.300	7.177	7.130	6.954	6.889	6.466	5.492	6.839	5.198	5.802	6.495	4.722	7.000	5.062	4.511	6.394	6.311	3.755	5.005	6.847	5.714	6.180	3.278	7.455	6.916	6.664	1.433	7.091	5.935	3.070	6.111	6.430	6.947	5.368	6.555	4.561	6.307	4.087	4.392	6.456	5.626	2.036	5.018	1.722	5.315	6.062	5.062	4.062	6.217	6.246	6.948	1.888	3.838	6.377	2.926	4.931	6.027	5.838	7.420	6.331	6.356	5.274	2.787	4.542
"1552523_a_at"	7.117	4.524	6.674	3.018	6.698	4.138	4.626	6.455	3.678	6.252	3.828	6.168	3.087	4.079	6.172	6.781	5.485	5.950	6.184	5.800	5.717	6.244	6.628	6.334	5.285	6.119	4.492	2.807	6.040	6.720	6.766	7.142	3.632	2.945	5.926	5.629	3.585	4.888	3.104	3.433	4.385	3.561	5.459	4.315	6.068	3.433	5.170	3.548	3.485	4.240	5.982	6.476	6.877	7.274	5.758	6.829	1.632	6.375	5.868	4.293	6.040	3.087	6.897	6.497	6.198	4.818	6.370	5.815	2.828	4.771	4.733	3.000	5.066	6.271	7.002	7.097	2.138	2.678	6.347	7.768	6.527	4.240	3.711	6.835	3.667	5.897	5.909	4.717	3.433	7.169	5.784	4.888	5.658	2.655	4.248	5.835	3.278	5.885	2.678	2.632	2.585	6.287	6.384	3.907	6.487	5.479	3.121	5.495	4.248	5.722	3.548	3.070	6.463	7.148	6.477	5.989	5.396	6.696	7.756
"1552524_at"	3.776	3.667	3.797	3.807	5.900	3.945	4.573	5.479	4.170	4.498	3.963	4.233	4.711	4.573	5.005	4.823	3.609	2.787	4.217	4.202	4.585	4.567	5.087	4.217	4.812	5.728	2.848	3.878	4.760	4.603	4.146	4.498	5.681	4.018	5.062	4.843	4.225	5.289	4.459	4.009	4.399	4.650	5.154	4.505	3.838	4.548	4.413	3.548	3.104	3.744	3.766	4.787	4.717	4.902	3.138	4.217	4.579	5.760	3.797	6.772	6.020	2.766	3.459	5.174	6.696	3.459	4.542	4.621	4.240	3.828	4.650	2.807	3.070	4.931	4.209	3.655	2.561	4.256	4.883	5.897	2.828	4.926	4.146	6.377	3.711	3.170	6.458	3.154	6.256	4.138	3.248	4.121	4.146	5.146	3.585	5.675	5.423	3.365	2.868	3.548	4.485	3.897	4.912	3.667	3.350	3.945	3.233	3.392	2.828	4.959	5.561	2.632	3.991	4.178	6.796	4.615	5.121	6.455	3.472
"1552526_at"	4.420	3.018	2.138	3.018	3.536	1.888	2.787	3.036	2.982	3.511	4.240	2.744	3.154	4.498	2.655	4.278	5.170	3.485	4.096	3.446	2.888	3.263	3.087	2.828	3.406	3.433	2.536	2.963	2.744	3.070	3.818	3.392	3.104	2.868	3.121	3.433	3.459	5.333	3.263	5.624	3.087	3.121	3.322	3.263	1.807	5.717	3.689	2.433	4.433	2.828	3.561	3.154	2.963	2.322	2.293	2.138	3.878	2.828	3.217	2.536	2.561	2.828	6.100	5.005	2.406	1.963	3.459	3.609	2.848	2.888	2.104	2.070	3.138	3.154	2.233	3.217	3.036	4.087	2.632	3.848	2.561	3.322	2.170	3.561	3.897	3.379	2.233	2.263	2.263	3.561	2.485	2.263	2.104	3.202	2.485	2.632	3.982	2.233	2.678	4.154	2.678	3.233	3.322	1.678	1.926	2.982	3.392	4.138	4.517	2.868	2.807	2.766	1.807	4.285	2.293	2.138	2.609	2.379	4.009
"1552528_at"	6.287	6.213	6.740	6.445	6.138	3.897	5.166	6.333	4.548	7.700	5.750	6.160	6.196	4.733	4.603	5.075	6.638	6.366	7.110	6.096	4.087	4.079	6.513	5.495	3.744	6.781	3.787	4.684	4.440	6.750	5.178	7.188	5.644	4.202	6.834	6.125	5.858	7.019	4.300	5.731	6.284	5.883	2.585	4.406	5.307	4.776	5.527	4.399	5.375	4.154	4.399	6.244	3.248	5.495	4.661	6.256	4.963	4.797	7.356	3.322	3.561	5.446	4.776	5.113	4.000	4.792	4.129	4.138	5.916	6.403	4.170	4.750	4.655	4.121	6.993	4.973	6.661	6.720	6.146	7.902	3.907	6.416	4.916	3.573	3.655	3.420	6.567	5.469	5.138	5.612	6.481	3.202	7.379	5.558	4.542	5.049	6.601	3.722	5.336	4.170	4.931	5.921	5.552	4.728	4.070	6.980	4.240	4.440	5.703	4.392	3.689	4.453	3.848	6.919	4.399	4.728	3.217	2.561	6.481
"1552531_a_at"	6.955	3.322	6.064	5.603	9.400	8.940	3.711	6.752	3.561	10.273	11.632	9.397	6.682	5.725	10.190	4.307	7.930	5.766	7.741	6.451	6.556	4.129	7.212	6.349	10.244	5.225	9.867	6.188	3.609	10.516	5.552	11.805	7.543	5.585	3.420	6.338	6.696	7.563	5.285	9.904	4.096	4.684	10.916	6.952	5.162	10.230	6.789	6.809	3.379	6.455	9.514	3.797	7.025	11.977	4.336	3.217	4.162	9.208	6.830	6.835	6.263	9.186	7.710	4.070	9.441	5.062	7.403	7.768	5.396	4.511	12.232	9.827	5.582	10.681	8.907	3.632	6.803	3.087	7.848	2.868	6.849	12.622	13.552	9.784	5.347	6.947	6.031	5.773	6.777	5.970	2.632	11.534	1.678	8.348	2.907	3.907	9.943	4.300	5.240	5.322	5.995	2.722	9.134	10.458	6.313	6.667	10.626	6.947	6.580	4.684	5.825	5.771	9.059	2.036	13.134	7.305	6.766	4.797	4.104
"1552532_a_at"	2.848	4.233	6.307	2.202	3.609	6.289	2.070	2.722	5.576	2.459	6.618	7.863	3.217	3.336	4.766	4.170	2.138	1.263	2.350	3.722	4.036	3.154	3.818	2.170	2.036	3.336	3.233	2.963	3.511	3.379	2.350	3.888	6.588	4.263	5.618	4.372	5.779	4.079	2.700	3.524	4.079	3.888	2.406	1.678	1.722	1.807	3.644	2.485	1.485	3.888	4.315	1.926	6.073	0.926	1.070	2.807	1.536	6.921	6.307	2.678	2.138	1.379	3.365	5.789	1.433	1.678	5.289	7.794	3.186	5.766	3.053	2.138	6.533	4.433	9.718	3.609	5.995	1.926	2.536	6.334	4.812	3.597	5.714	3.954	5.928	5.763	6.333	2.982	3.459	2.722	1.070	1.585	6.027	4.129	1.848	2.632	1.963	1.263	1.585	0.485	3.744	2.963	3.186	2.000	1.379	4.555	1.000	0.485	2.787	6.002	0.379	5.752	4.350	2.036	3.573	5.005	4.977	1.322	3.233
"1552535_at"	7.367	7.515	7.555	6.832	7.407	7.413	6.366	7.359	5.624	7.204	7.608	6.306	4.217	7.624	6.291	6.298	7.057	6.941	7.083	6.772	6.946	4.931	6.618	7.120	7.358	7.285	6.586	3.982	5.919	6.756	6.135	6.595	5.166	6.354	5.681	6.178	3.858	7.430	6.641	6.125	5.466	5.117	6.172	5.698	4.888	3.524	6.474	5.810	4.536	3.154	4.760	6.246	7.042	4.036	4.555	5.758	2.585	4.755	3.807	5.489	3.644	4.170	4.973	4.178	3.733	6.293	6.135	6.380	5.533	6.556	4.892	5.919	4.104	5.555	6.090	4.433	6.766	6.269	6.919	7.425	6.597	4.178	5.336	2.511	5.075	3.307	4.202	5.182	3.217	5.062	6.640	3.170	5.858	4.186	5.989	2.963	3.838	3.406	2.655	4.240	3.632	6.178	2.963	6.768	3.548	6.989	2.828	6.844	6.349	5.329	3.485	4.146	3.561	3.954	3.459	3.459	4.104	6.090	4.087
"1552536_at"	7.175	7.264	7.482	6.974	6.550	7.304	6.493	7.115	4.459	6.211	7.330	6.583	5.579	6.880	7.179	7.485	6.622	7.188	7.394	6.022	7.023	6.689	7.012	6.993	7.273	7.301	6.921	7.560	6.739	6.287	6.912	6.562	5.750	7.208	6.731	7.122	6.520	8.222	8.472	7.267	6.699	7.552	7.625	5.333	6.728	5.361	7.183	6.754	7.427	6.373	6.814	6.854	7.086	7.812	7.673	6.794	6.544	7.457	9.082	6.391	5.545	7.172	6.497	6.333	6.414	5.888	7.731	7.493	7.405	6.924	7.719	7.248	1.202	7.790	7.805	7.147	7.781	6.829	4.868	7.703	6.377	5.998	5.890	5.618	6.174	8.401	8.091	6.594	2.609	6.456	6.492	7.149	6.872	7.847	6.687	6.541	8.467	6.894	7.917	6.908	5.689	6.479	5.603	6.870	7.568	7.090	6.278	4.888	7.393	7.343	6.287	7.262	7.138	7.662	7.126	7.624	6.586	6.867	6.609
"1552538_a_at"	2.678	0.926	1.379	1.807	2.888	3.365	1.926	2.406	2.036	1.138	2.138	3.667	2.138	2.787	1.963	4.240	0.848	2.511	3.121	3.217	2.585	3.644	2.485	2.561	2.848	2.379	1.585	3.700	4.585	3.485	2.104	2.459	2.888	1.433	2.202	1.963	2.536	4.129	1.888	1.485	1.807	2.485	2.888	0.926	3.233	5.870	4.217	1.678	3.433	3.278	1.963	3.548	3.420	2.848	3.336	2.744	2.828	8.178	3.878	2.888	1.678	3.036	4.995	2.766	1.766	3.104	2.807	4.797	3.711	2.511	3.170	3.392	1.536	3.293	3.807	5.527	4.256	3.888	3.202	8.143	5.807	5.489	2.700	4.739	2.350	3.406	3.888	3.036	4.935	3.186	2.350	3.945	2.868	2.104	3.336	3.585	4.530	2.585	3.365	2.722	5.907	6.284	4.426	4.530	2.609	4.018	5.221	4.000	3.278	3.186	2.609	4.733	5.426	4.530	2.202	5.466	1.632	1.536	5.027
"1552540_s_at"	7.931	7.006	4.863	6.933	6.634	6.827	5.706	5.079	6.966	8.445	7.638	7.523	7.670	7.033	7.429	7.225	6.901	6.511	7.482	4.986	7.552	5.517	6.485	6.564	7.571	6.250	7.296	7.409	7.008	6.340	7.189	8.661	7.254	6.020	6.898	6.380	7.214	8.619	6.428	6.852	6.830	6.894	7.568	6.832	6.889	6.771	7.131	5.109	5.508	5.340	6.455	6.211	3.498	6.548	5.469	6.632	6.798	6.391	5.626	4.446	5.993	6.500	6.331	4.285	7.084	3.878	6.538	3.632	4.812	4.000	8.215	6.184	5.440	3.711	7.007	6.461	6.811	7.092	7.028	3.336	7.047	6.892	4.307	5.641	5.675	7.804	4.256	5.517	5.443	6.307	3.597	5.986	4.129	5.747	5.263	6.667	7.823	7.754	5.146	6.852	6.642	4.433	6.079	6.000	5.399	7.067	6.236	7.845	6.865	3.561	6.591	6.609	7.529	6.073	8.743	7.788	4.787	2.926	3.689
"1552541_at"	7.940	9.341	7.990	7.285	7.290	8.744	9.099	5.855	9.228	8.559	9.559	8.328	6.392	9.055	6.912	8.728	8.501	9.069	7.914	7.777	8.267	8.667	8.231	9.383	8.658	8.250	8.180	7.694	8.552	7.689	6.671	7.055	8.197	8.050	9.466	6.746	7.233	9.398	5.202	8.276	8.428	8.405	8.623	6.455	8.736	8.319	8.429	7.732	7.392	7.459	7.306	8.464	8.244	7.830	7.310	8.198	7.281	9.461	5.009	7.583	7.409	7.751	6.591	7.220	8.094	7.586	8.859	7.777	8.445	8.774	6.909	6.476	8.075	5.436	7.857	8.782	6.953	7.856	9.673	9.138	7.977	8.169	7.847	8.617	7.884	7.605	7.950	7.698	8.403	7.554	9.013	7.604	9.046	8.956	7.657	8.131	8.622	9.067	8.698	4.678	8.931	8.053	8.374	7.939	6.359	7.351	7.019	7.497	8.680	8.703	8.732	8.807	8.387	7.204	7.082	9.354	10.447	8.808	8.844
"1552542_s_at"	8.317	9.365	6.918	8.334	7.776	7.980	9.989	7.955	8.337	7.881	10.532	8.295	8.476	8.933	8.045	9.268	8.335	9.029	6.703	7.919	8.767	8.862	8.824	9.309	8.440	7.101	7.843	7.662	6.863	8.498	7.231	8.050	8.260	8.991	10.220	8.805	8.133	8.385	8.553	8.434	8.144	8.680	6.968	8.681	7.613	7.489	7.454	8.201	4.921	7.165	7.572	7.817	5.678	5.542	7.262	5.350	8.210	8.783	7.919	5.888	7.164	5.684	6.152	6.900	5.963	7.135	8.321	7.650	7.442	7.492	6.007	7.343	8.201	5.570	7.881	7.961	5.995	7.436	9.421	9.092	8.291	8.353	7.888	7.945	6.729	7.595	8.089	7.536	7.428	8.666	9.314	7.132	9.598	6.806	7.741	7.109	7.030	9.299	8.417	1.202	7.637	7.590	8.090	9.084	6.625	7.276	6.401	7.089	6.104	8.103	7.653	8.162	8.000	7.602	6.838	8.985	9.906	9.315	8.940
"1552543_a_at"	6.178	5.700	5.426	4.104	6.461	6.528	6.564	6.356	6.626	6.438	6.261	6.707	5.385	7.121	6.421	6.215	5.667	6.372	6.479	5.672	6.075	5.446	2.104	6.184	6.520	6.993	6.800	6.186	5.848	5.681	6.090	4.315	6.739	6.160	6.780	6.160	4.968	8.207	7.310	4.995	6.588	6.668	6.868	6.456	5.840	5.773	5.733	1.888	7.317	6.493	5.935	5.655	6.317	4.838	1.632	5.943	5.655	7.341	7.398	6.763	0.926	3.322	3.755	5.747	5.860	5.125	7.184	4.548	6.644	5.733	5.820	3.828	5.991	5.880	6.208	4.009	2.787	3.868	6.055	7.547	6.042	3.322	6.894	6.127	4.888	5.202	6.598	5.009	6.492	5.928	3.561	5.991	3.797	4.392	6.600	0.678	3.406	5.779	1.926	4.959	5.420	5.436	3.935	2.293	3.888	6.135	5.274	3.036	2.561	6.142	5.940	3.307	4.079	5.632	1.433	6.002	4.986	2.070	5.271
"1552544_at"	6.248	5.938	6.361	5.848	6.511	7.045	7.371	7.201	6.272	7.318	7.074	7.071	6.604	7.180	6.484	7.241	5.420	5.991	7.309	6.640	7.023	6.586	6.864	7.006	6.456	6.801	5.863	6.909	6.036	6.967	7.073	4.626	6.689	6.585	7.061	7.372	3.935	8.459	5.066	6.829	6.665	6.366	6.661	6.604	2.722	6.044	6.706	6.545	6.194	6.579	4.113	5.870	7.147	5.781	2.585	5.426	6.000	3.935	3.776	3.217	5.070	6.485	5.379	4.530	4.760	3.609	6.975	7.552	5.492	7.128	5.340	3.711	5.322	5.725	6.349	6.246	6.146	6.178	4.672	5.413	6.438	7.030	4.973	5.931	6.119	3.104	4.170	3.644	6.418	5.675	6.042	4.711	0.848	3.138	6.485	6.002	5.256	6.068	5.109	1.379	2.907	2.170	2.787	5.728	2.536	4.113	6.634	5.382	5.104	3.263	3.776	6.326	4.940	6.192	3.233	5.040	4.053	1.848	4.807
"1552546_a_at"	4.573	6.565	6.229	5.318	7.383	6.904	6.744	6.372	4.573	6.960	6.111	6.926	6.188	6.994	4.433	7.197	6.450	7.372	6.821	6.746	6.832	6.834	6.791	6.029	6.180	6.997	6.435	6.047	3.916	6.660	4.883	6.618	7.095	4.070	6.379	6.363	5.576	6.661	6.117	6.252	6.674	6.174	6.081	6.269	6.081	6.446	6.564	5.621	7.247	6.430	5.763	4.940	6.409	6.047	5.689	6.538	6.961	3.991	7.243	7.549	5.582	5.684	6.698	6.710	6.736	5.933	6.756	5.501	6.235	6.469	6.184	5.853	6.864	5.863	5.855	5.433	2.485	6.675	6.848	5.823	7.051	3.248	6.647	6.472	6.472	5.178	6.448	6.389	6.392	5.717	4.009	6.487	6.060	5.075	6.140	6.430	2.433	6.552	4.878	5.835	6.900	5.162	4.009	5.880	6.115	2.536	6.326	6.916	7.485	5.558	6.123	5.959	5.725	6.622	2.233	7.383	7.129	5.907	5.961
"1552548_at"	6.042	3.945	5.684	4.307	6.320	4.138	6.150	6.927	7.012	5.350	6.565	6.740	6.751	6.665	5.675	7.528	4.358	6.624	6.910	6.773	5.959	5.138	6.878	6.073	4.706	7.307	6.784	5.828	5.514	7.327	6.385	7.459	6.632	5.365	5.968	4.379	4.485	6.576	6.343	4.603	6.534	6.033	7.430	5.594	5.416	4.621	6.087	5.773	4.096	3.722	6.129	6.064	4.036	3.472	5.079	2.322	6.632	6.890	7.449	7.531	3.000	4.863	6.698	4.621	6.624	6.049	6.469	5.426	2.807	5.092	3.433	5.296	6.897	6.138	4.113	5.436	6.717	3.472	6.776	4.350	6.829	2.293	4.129	6.648	6.131	5.880	5.044	6.174	6.418	6.632	6.456	5.382	6.644	8.130	3.154	5.129	6.081	6.100	5.031	4.963	4.807	5.083	6.408	3.263	2.536	6.710	7.041	2.700	6.287	3.776	3.838	5.938	6.240	5.890	2.868	3.472	6.404	6.377	4.453
"1552549_a_at"	5.138	6.530	5.296	6.661	6.868	3.433	4.505	6.874	7.130	6.940	6.550	5.322	5.919	5.784	7.352	5.833	4.823	6.300	5.440	6.194	5.709	5.217	6.881	5.600	4.479	4.542	3.907	5.597	5.285	5.104	5.501	4.650	5.678	5.296	5.479	5.416	5.993	6.421	6.070	5.271	5.517	4.711	4.916	6.665	5.810	4.453	6.425	3.678	4.466	5.117	3.336	5.413	5.815	4.044	3.982	5.354	4.626	6.821	4.217	5.853	4.555	3.336	5.343	6.005	6.409	3.233	4.621	6.869	5.747	6.426	5.217	3.186	5.194	6.803	5.315	4.278	6.000	5.109	2.945	6.658	4.968	3.585	2.907	4.517	5.278	3.828	3.293	6.096	6.558	5.044	3.485	2.585	3.379	4.706	3.733	4.655	3.350	3.485	4.285	5.036	3.982	2.536	5.202	5.013	4.392	4.935	6.070	3.573	4.146	3.446	3.248	4.202	3.878	3.392	4.426	6.347	3.926	3.667	5.594
"1552552_s_at"	5.520	10.200	6.679	4.991	3.392	5.828	5.890	6.430	7.179	5.000	3.868	6.920	6.267	7.483	6.556	5.667	5.406	5.612	6.007	6.198	5.573	5.904	6.138	4.828	6.803	6.500	5.629	5.883	5.567	6.552	3.263	6.073	5.647	5.278	7.441	5.567	5.040	6.976	4.336	4.968	5.792	5.995	5.800	5.040	5.792	6.564	8.362	7.360	6.372	6.176	3.217	5.731	3.818	4.973	5.982	5.833	4.609	7.008	8.475	7.097	4.912	5.980	5.031	7.941	6.146	5.678	5.186	8.010	5.036	3.263	5.744	3.459	7.028	6.379	6.200	4.873	5.833	7.933	3.000	8.429	5.420	2.700	6.022	8.648	7.050	3.121	6.295	6.098	7.435	6.213	6.403	6.687	3.858	7.007	6.329	5.154	1.070	1.926	5.933	5.885	6.356	7.185	5.823	8.499	6.641	4.959	6.404	2.536	4.838	6.104	5.823	4.863	5.823	5.594	6.182	5.800	5.773	3.935	9.330
"1552553_a_at"	7.723	8.090	7.414	5.970	7.176	6.985	7.528	7.457	8.497	6.900	6.675	7.440	7.297	7.959	8.221	7.140	6.710	6.129	8.105	6.206	7.613	8.675	7.414	6.828	8.325	7.802	6.740	7.604	7.962	8.266	3.711	6.965	7.048	6.291	7.124	6.541	7.157	4.087	7.374	6.654	7.176	7.043	7.922	5.989	7.091	7.928	7.395	8.115	7.398	8.414	6.896	7.755	6.732	5.725	7.653	3.070	7.286	6.983	8.581	6.121	6.707	7.104	6.129	7.800	7.035	7.388	7.670	7.435	6.709	6.009	6.991	8.502	6.974	7.759	3.485	7.873	8.742	6.565	7.476	8.126	8.977	7.565	7.341	7.607	6.204	7.709	8.106	7.464	7.957	7.554	6.170	7.464	8.698	7.812	8.524	8.253	7.880	6.485	4.036	6.783	7.612	4.079	7.019	7.468	8.276	7.344	7.840	7.526	8.092	7.476	6.520	7.875	6.534	6.941	7.813	7.019	7.887	7.282	7.677
[truncated: 40,548,503 more chars]
