# Supplementary material for: Identification of hub genes associated with the pathogenesis of diffuse large B-cell lymphoma subtype one characterized by host response via integrated bioinformatic analyses
Source: PeerJ. 2020 Nov 20;8:e10269. doi: 10.7717/peerj.10269 (PMC7682441; doi:10.7717/peerj.10269)
Supplement: Supplemental Information 7 [file peerj-08-10269-s007.csv]

Sample	CCC..Best10.13.
GSM275305	OxPhos
GSM275303	BCR
GSM275301	HR
GSM275299	BCR
GSM275297	BCR
GSM275296	OxPhos
GSM275295	OxPhos
GSM275293	BCR
GSM275292	BCR
GSM275289	HR
GSM275288	BCR
GSM275285	BCR
GSM275275	BCR
GSM275270	BCR
GSM275269	BCR
GSM275267	BCR
GSM275266	BCR
GSM275259	HR
GSM275258	BCR
GSM275225	HR
GSM275218	BCR
GSM275209	BCR
GSM275208	OxPhos
GSM275206	OxPhos
GSM275194	BCR
GSM275192	OxPhos
GSM275188	HR
GSM275185	HR
GSM275180	BCR
GSM275177	OxPhos
GSM275176	OxPhos
GSM275175	OxPhos
GSM275174	OxPhos
GSM275173	HR
GSM275172	OxPhos
GSM275171	OxPhos
GSM275168	OxPhos
GSM275165	OxPhos
GSM275160	OxPhos
GSM275154	Unassigned
GSM275153	BCR
GSM275152	OxPhos
GSM275149	OxPhos
GSM275148	BCR
GSM275144	BCR
GSM275142	OxPhos
GSM275140	OxPhos
GSM275139	OxPhos
GSM275138	HR
GSM275137	Unassigned
GSM275135	HR
GSM275125	BCR
GSM275124	BCR
GSM275122	HR
GSM275117	OxPhos
GSM275112	HR
GSM275111	Unassigned
GSM275108	BCR
GSM275101	BCR
GSM275100	OxPhos
GSM275098	OxPhos
GSM275097	BCR
GSM275096	BCR
GSM275094	OxPhos
GSM275093	OxPhos
GSM275088	BCR
GSM275081	OxPhos
GSM275078	OxPhos
GSM275077	OxPhos
GSM275076	OxPhos
GSM275074	Unassigned
GSM275073	Unassigned
GSM275072	Unassigned
GSM275071	Unassigned
GSM275065	Unassigned
GSM275064	Unassigned
GSM275062	Unassigned
GSM275060	Unassigned
GSM275058	Unassigned
GSM275056	Unassigned
GSM275055	Unassigned
GSM275047	Unassigned
GSM275041	Unassigned
GSM275039	Unassigned
GSM275029	Unassigned
GSM275021	Unassigned
GSM275019	Unassigned
GSM275016	Unassigned
GSM275013	Unassigned
GSM275006	Unassigned
GSM275002	Unassigned
GSM275001	Unassigned
GSM274985	Unassigned
GSM274977	Unassigned
GSM274972	Unassigned
GSM274971	Unassigned
GSM274967	Unassigned
GSM274966	Unassigned
GSM274962	Unassigned
GSM274946	Unassigned
GSM274942	Unassigned
GSM274937	Unassigned
GSM274936	Unassigned
GSM274932	Unassigned
GSM274931	Unassigned
GSM274919	Unassigned
GSM274917	Unassigned
GSM274914	Unassigned
GSM274909	Unassigned
GSM274904	Unassigned
GSM274901	Unassigned
GSM274899	Unassigned
GSM274898	Unassigned
GSM274896	Unassigned
GSM1300751	Unassigned
GSM1300750	Unassigned
GSM1300749	Unassigned
GSM1300748	Unassigned
GSM1300747	Unassigned
