# Supplementary material for: Identification of hub genes associated with the pathogenesis of diffuse large B-cell lymphoma subtype one characterized by host response via integrated bioinformatic analyses
Source: PeerJ. 2020 Nov 20;8:e10269. doi: 10.7717/peerj.10269 (PMC7682441; doi:10.7717/peerj.10269)
Supplement: Supplemental Information 8 [file peerj-08-10269-s008.csv]

marker gene	Class
CCL2	chemokine
CCL3	chemokine
CCL4	chemokine
CCL5	chemokine
CCL7	chemokine
CCL8	chemokine
CCL11	chemokine
CCL13	chemokine
CCL14	chemokine
CCL15	chemokine
CCL16	chemokine
CCL17	chemokine
CCL18	chemokine
CCL19	chemokine
CCL20	chemokine
CCL21	chemokine
CCL22	chemokine
CCL23	chemokine
CCL24	chemokine
CCL25	chemokine
CCL26	chemokine
CCL27	chemokine
CCL28	chemokine
CX3CL1	chemokine
CXCL1	chemokine
CXCL2	chemokine
CXCL3	chemokine
CXCL5	chemokine
CXCL6	chemokine
CXCL9	chemokine
CXCL10	chemokine
CXCL11	chemokine
CXCL12	chemokine
CXCL13	chemokine
CXCL14	chemokine
CXCL16	chemokine
CXCL17	chemokine
XCL1	chemokine
XCL2	chemokine
CCR1	receptor
CCR2	receptor
CCR3	receptor
CCR4	receptor
CCR5	receptor
CCR6	receptor
CCR7	receptor
CCR8	receptor
CCR9	receptor
CCR10	receptor
CXCR1	receptor
CXCR2	receptor
CXCR3	receptor
CXCR4	receptor
CXCR5	receptor
CXCR6	receptor
XCR1	receptor
CX3CR1	receptor
B2M	MHC
HLA-A	MHC
HLA-B	MHC
HLA-C	MHC
HLA-DMA	MHC
HLA-DMB	MHC
HLA-DOA	MHC
HLA-DOB	MHC
HLA-DPA1	MHC
HLA-DPB1	MHC
HLA-DQA1	MHC
HLA-DQA2	MHC
HLA-DQB1	MHC
HLA-DRA	MHC
HLA-DRB1	MHC
HLA-E	MHC
HLA-F	MHC
HLA-G	MHC
TAP1	MHC
TAP2	MHC
TAPBP	MHC
ADORA2A	Immunoinhibitor
BTLA	Immunoinhibitor
CD160	Immunoinhibitor
CD244	Immunoinhibitor
CD274	Immunoinhibitor
CD96	Immunoinhibitor
CSF1R	Immunoinhibitor
CTLA4	Immunoinhibitor
HAVCR2	Immunoinhibitor
IDO1	Immunoinhibitor
IL10	Immunoinhibitor
IL10RB	Immunoinhibitor
KDR	Immunoinhibitor
KIR2DL1	Immunoinhibitor
KIR2DL3	Immunoinhibitor
LAG3	Immunoinhibitor
LGALS9	Immunoinhibitor
PDCD1	Immunoinhibitor
PDCD1LG2	Immunoinhibitor
PVRL2	Immunoinhibitor
TGFB1	Immunoinhibitor
TGFBR1	Immunoinhibitor
TIGIT	Immunoinhibitor
VTCN1	Immunoinhibitor
C10orf54	Immunostimulator
CD27	Immunostimulator
CD276	Immunostimulator
CD28	Immunostimulator
CD40	Immunostimulator
CD40LG	Immunostimulator
CD48	Immunostimulator
CD70	Immunostimulator
CD80	Immunostimulator
CD86	Immunostimulator
CXCL12	Immunostimulator
CXCR4	Immunostimulator
ENTPD1	Immunostimulator
HHLA2	Immunostimulator
ICOS	Immunostimulator
ICOSLG	Immunostimulator
IL2RA	Immunostimulator
IL6	Immunostimulator
IL6R	Immunostimulator
KLRC1	Immunostimulator
KLRK1	Immunostimulator
LTA	Immunostimulator
MICB	Immunostimulator
NT5E	Immunostimulator
PVR	Immunostimulator
RAET1E	Immunostimulator
TMEM173	Immunostimulator
TMIGD2	Immunostimulator
TNFRSF13B	Immunostimulator
TNFRSF13C	Immunostimulator
TNFRSF14	Immunostimulator
TNFRSF17	Immunostimulator
TNFRSF18	Immunostimulator
TNFRSF25	Immunostimulator
TNFRSF4	Immunostimulator
TNFRSF8	Immunostimulator
TNFRSF9	Immunostimulator
TNFSF13	Immunostimulator
TNFSF13B	Immunostimulator
TNFSF14	Immunostimulator
TNFSF15	Immunostimulator
TNFSF18	Immunostimulator
TNFSF4	Immunostimulator
TNFSF9	Immunostimulator
ULBP1	Immunostimulator
ADRM1	Activated CD8 T cell
AHSA1	Activated CD8 T cell
C1GALT1C1	Activated CD8 T cell
CCT6B	Activated CD8 T cell
CD37	Activated CD8 T cell
CD3D	Activated CD8 T cell
CD3E	Activated CD8 T cell
CD3G	Activated CD8 T cell
CD69	Activated CD8 T cell
CD8A	Activated CD8 T cell
CETN3	Activated CD8 T cell
CSE1L	Activated CD8 T cell
GEMIN6	Activated CD8 T cell
GNLY	Activated CD8 T cell
GPT2	Activated CD8 T cell
GZMA	Activated CD8 T cell
GZMH	Activated CD8 T cell
GZMK	Activated CD8 T cell
IL2RB	Activated CD8 T cell
LCK	Activated CD8 T cell
MPZL1	Activated CD8 T cell
NKG7	Activated CD8 T cell
PIK3IP1	Activated CD8 T cell
PTRH2	Activated CD8 T cell
TIMM13	Activated CD8 T cell
ZAP70	Activated CD8 T cell
ACTN4	Central memory CD8 T cell0.0200
ADAM12	Central memory CD8 T cell0.0836
ADCY9	Central memory CD8 T cell-0.1317
F13A1	Central memory CD8 T cell-0.1228
FCER1G	Central memory CD8 T cell-0.0687
FCGR3B	Central memory CD8 T cell-0.0510
FGF7	Central memory CD8 T cell-0.1948
FKBP4	Central memory CD8 T cell0.0591
GLUD1	Central memory CD8 T cell-0.2082
GM2A	Central memory CD8 T cell0.0466
GUSB	Central memory CD8 T cell-0.1621
IL1RN	Central memory CD8 T cell-0.0734
NOL11	Central memory CD8 T cell0.4122
NTRK1	Central memory CD8 T cell0.0389
RARA	Central memory CD8 T cell0.1511
RNF128	Central memory CD8 T cell-0.1689
SIGLEC1	Central memory CD8 T cell-0.1521
TNFRSF11A	Central memory CD8 T cell0.0905
TOX4	Central memory CD8 T cell0.1910
UBA52	Central memory CD8 T cell0.0840
ULBP1	Central memory CD8 T cell0.1350
ACAP1	Effector memeory CD8 T-0.0730 cell
APOL3	Effector memeory CD8 T-0.0748 cell
ARHGAP10	Effector memeory CD8 T-0.1793 cell
ATP10D	Effector memeory CD8 T-0.0792 cell
C3AR1	Effector memeory CD8 T-0.1005 cell
CCR5	Effector memeory CD8 T-0.0790 cell
CD160	Effector memeory CD8 T0.0574 cell
CD55	Effector memeory CD8 T-0.0283 cell
CFLAR	Effector memeory CD8 T-0.0568 cell
CMKLR1	Effector memeory CD8 T-0.1315 cell
DAPP1	Effector memeory CD8 T-0.0708 cell
FCRL6	Effector memeory CD8 T-0.1781 cell
FLT3LG	Effector memeory CD8 T-0.1174 cell
GZMM	Effector memeory CD8 T-0.1083 cell
HAPLN3	Effector memeory CD8 T0.0078 cell
HLA-DMB	Effector memeory CD8 T-0.0692 cell
HLA-DPA1	Effector memeory CD8 T-0.1399 cell
HLA-DPB1	Effector memeory CD8 T-0.1093 cell
IFI16	Effector memeory CD8 T-0.0708 cell
LIME1	Effector memeory CD8 T-0.1964 cell
LTK	Effector memeory CD8 T-0.0224 cell
NFKBIA	Effector memeory CD8 T-0.0905 cell
SETD7	Effector memeory CD8 T-0.3218 cell
SIK1	Effector memeory CD8 T-0.1384 cell
TRIB2	Effector memeory CD8 T-0.0148 cell
AIM2	Activated CD4 T cell
BIRC3	Activated CD4 T cell
BRIP1	Activated CD4 T cell
CCL20	Activated CD4 T cell
CCL4	Activated CD4 T cell
CCL5	Activated CD4 T cell
CCNB1	Activated CD4 T cell
CCR7	Activated CD4 T cell
DUSP2	Activated CD4 T cell
ESCO2	Activated CD4 T cell
ETS1	Activated CD4 T cell
EXO1	Activated CD4 T cell
EXOC6	Activated CD4 T cell
IARS	Activated CD4 T cell
ITK	Activated CD4 T cell
KIF11	Activated CD4 T cell
KNTC1	Activated CD4 T cell
NUF2	Activated CD4 T cell
PRC1	Activated CD4 T cell
PSAT1	Activated CD4 T cell
RGS1	Activated CD4 T cell
RTKN2	Activated CD4 T cell
SAMSN1	Activated CD4 T cell
SELL	Activated CD4 T cell
TRAT1	Activated CD4 T cell
ABHD3	Central memory CD4 T cell0.1600
AHNAK	Central memory CD4 T cell-0.0653
ANXA2P2	Central memory CD4 T cell0.0712
AQP3	Central memory CD4 T cell0.0006
ATHL1	Central memory CD4 T cell0.0010
BMI1	Central memory CD4 T cell-0.0071
BZW2	Central memory CD4 T cell0.1441
CD63	Central memory CD4 T cell-0.0214
COL4A1	Central memory CD4 T cell-0.1194
CYLD	Central memory CD4 T cell-0.2229
ELMO2	Central memory CD4 T cell0.0439
FYN	Central memory CD4 T cell-0.3358
GLIPR1	Central memory CD4 T cell-0.1144
GSS	Central memory CD4 T cell-0.1226
IFITM2	Central memory CD4 T cell-0.2071
ITGB1	Central memory CD4 T cell-0.0724
ITGB2	Central memory CD4 T cell-0.1039
KLF5	Central memory CD4 T cell0.2133
LSP1	Central memory CD4 T cell-0.0248
NDUFB9	Central memory CD4 T cell-0.0172
PKM2	Central memory CD4 T cell0.2230
SFXN3	Central memory CD4 T cell0.0038
SIRPG	Central memory CD4 T cell0.0218
SMAD4	Central memory CD4 T cell0.0663
STX4	Central memory CD4 T cell0.1309
TRADD	Central memory CD4 T cell-0.0821
VIM	Central memory CD4 T cell-0.1284
XRCC6	Central memory CD4 T cell0.2489
ATM	Effector memeory CD4 T0.0529 cell
CASP3	Effector memeory CD4 T0.0527 cell
CASQ1	Effector memeory CD4 T0.1262 cell
CD300E	Effector memeory CD4 T-0.1406 cell
DARS	Effector memeory CD4 T0.1210 cell
DOCK9	Effector memeory CD4 T-0.0892 cell
EXOSC9	Effector memeory CD4 T0.1669 cell
EZH2	Effector memeory CD4 T0.4368 cell
GDE1	Effector memeory CD4 T-0.2230 cell
IL34	cytokine and cytokine receptor-0.0274 genes 6.09E-01
NCOA4	Effector memeory CD4 T-0.1985 cell
NEFL	Effector memeory CD4 T-0.0344 cell
PDGFRL	Effector memeory CD4 T0.1669 cell
PTGS1	Effector memeory CD4 T-0.0081 cell
REPS1	Effector memeory CD4 T0.0577 cell
SCG2	Effector memeory CD4 T0.0347 cell
SDPR	Effector memeory CD4 T-0.2143 cell
SIGLEC14	Effector memeory CD4 T-0.1073 cell
SIGLEC6	Effector memeory CD4 T-0.0304 cell
TAL1	Effector memeory CD4 T-0.2188 cell
TFEC	Effector memeory CD4 T-0.1046 cell
TIPIN	Effector memeory CD4 T0.3645 cell
TPK1	Effector memeory CD4 T-0.2495 cell
UQCRB	Effector memeory CD4 T-0.0336 cell
USP9Y	Effector memeory CD4 T-0.0283 cell
WIPF1	Effector memeory CD4 T-0.1186 cell
ZCRB1	Effector memeory CD4 T0.0872 cell
ADRM2	Activated CD8 T cell
AHSA2	Activated CD8 T cell
C1GALT1C2	Activated CD8 T cell
CCT7B	Activated CD8 T cell
CD38	Activated CD8 T cell
CD4D	Activated CD8 T cell
CD4E	Activated CD8 T cell
CD4G	Activated CD8 T cell
GPR18	T follicular helper cell -0.0863
CEBPA	T follicular helper cell 0.1961
CECR1	T follicular helper cell -0.2006
CLEC10A	T follicular helper cell -0.0965
CLEC4A	T follicular helper cell -0.0447
CSF1R	T follicular helper cell -0.1458
CTSS	T follicular helper cell -0.0043
DPP4	T follicular helper cell -0.0804
LRRC32	T follicular helper cell -0.1808
MICA	T follicular helper cell 0.1629
NCAM1	T follicular helper cell -0.0309
NRP1	T follicular helper cell -0.1440
PDCD1LG2	T follicular helper cell -0.1893
PDCD6	T follicular helper cell 0.1226
PRDX1	T follicular helper cell 0.0685
RAE1	T follicular helper cell 0.3348
RAET1E	T follicular helper cell 0.0041
SIGLEC7	T follicular helper cell -0.1441
SIGLEC9	T follicular helper cell -0.1018
TYRO3	T follicular helper cell 0.2739
CHST12	T follicular helper cell 0.0716
CLIC3	T follicular helper cell 0.0285
IVNS1ABP	T follicular helper cell 0.1678
LGMN	T follicular helper cell -0.1517
ACP5	Gamma delta T cell
AQP9	Gamma delta T cell
BTN3A2	Gamma delta T cell
C1orf54	Gamma delta T cell
CARD8	Gamma delta T cell
CCL18	Gamma delta T cell
CD209	Gamma delta T cell
CD33	Gamma delta T cell
CD36	Gamma delta T cell
CDK5	Gamma delta T cell
IL10RB	Gamma delta T cell
KLRF1	Gamma delta T cell
LGALS1	Gamma delta T cell
MAPK7	Gamma delta T cell
KLHL7	Gamma delta T cell
KRT80	Gamma delta T cell
LAMC1	Gamma delta T cell
LCORL	Gamma delta T cell
LMNB1	Gamma delta T cell
MEIS3P1	Gamma delta T cell
MPL	Gamma delta T cell
FABP1	Gamma delta T cell
FABP5	Gamma delta T cell
FADD	Gamma delta T cell
MFAP3L	Gamma delta T cell
MINPP1	Gamma delta T cell
RPS24	Gamma delta T cell
RPS7	Gamma delta T cell
RPS9	Gamma delta T cell
DBNL	Gamma delta T cell
CCL13	Gamma delta T cell
CD70	Type 1 T helper cell
TBX21	Type 1 T helper cell
ADAM8	Type 1 T helper cell
AHCYL2	Type 1 T helper cell
ALCAM	Type 1 T helper cell
B3GALNT1	Type 1 T helper cell
BBS12	Type 1 T helper cell
BST1	Type 1 T helper cell
CD151	Type 1 T helper cell
CD47	Type 1 T helper cell
CD48	Type 1 T helper cell
CD52	Type 1 T helper cell
CD53	Type 1 T helper cell
CD59	Type 1 T helper cell
CD6	Type 1 T helper cell
CD68	Type 1 T helper cell
CD7	Type 1 T helper cell
CD96	Type 1 T helper cell
CFHR3	Type 1 T helper cell
CHRM3	Type 1 T helper cell
CLEC7A	Type 1 T helper cell
COL23A1	Type 1 T helper cell
COL4A4	Type 1 T helper cell
COL5A3	Type 1 T helper cell
DAB1	Type 1 T helper cell
DLEU7	Type 1 T helper cell
DOC2B	Type 1 T helper cell
EMP1	Type 1 T helper cell
F12	Type 1 T helper cell
FURIN	Type 1 T helper cell
GAB3	Type 1 T helper cell
GATM	Type 1 T helper cell
GFPT2	Type 1 T helper cell
GPR25	Type 1 T helper cell
GREM2	Type 1 T helper cell
HAVCR1	Type 1 T helper cell
HSD11B1	Type 1 T helper cell
HUNK	Type 1 T helper cell
IGF2	Type 1 T helper cell
RCSD1	Type 1 T helper cell
RYR1	Type 1 T helper cell
SAV1	Type 1 T helper cell
SELE	Type 1 T helper cell
SELP	Type 1 T helper cell
SH3KBP1	Type 1 T helper cell
SIT1	Type 1 T helper cell
SLC35B3	Type 1 T helper cell
SIGLEC10	Type 1 T helper cell
SKAP1	Type 1 T helper cell
THUMPD2	Type 1 T helper cell
TIGIT	Type 1 T helper cell
ZEB2	Type 1 T helper cell
ENC1	Type 1 T helper cell
FAM134B	Type 1 T helper cell
FBXO30	Type 1 T helper cell
FCGR2C	Type 1 T helper cell
STAC	Type 1 T helper cell
LTC4S	Type 1 T helper cell
MAN1B1	Type 1 T helper cell
MDH1	Type 1 T helper cell
MMD	Type 1 T helper cell
RGS16	Type 1 T helper cell
IL12A	Type 1 T helper cell
P2RX5	Type 1 T helper cell
CD97	Type 1 T helper cell
ITGB4	Type 1 T helper cell
ICAM3	Type 1 T helper cell
METRNL	Type 1 T helper cell
TNFRSF1A	Type 1 T helper cell
IRF1	Type 1 T helper cell
HTR2B	Type 1 T helper cell
CALD1	Type 1 T helper cell
MOCOS	Type 1 T helper cell
TRAF3IP2	Type 1 T helper cell
TLR8	Type 1 T helper cell
TRAF1	Type 1 T helper cell
DUSP14	Type 1 T helper cell
IL17RA	Type 17 T helper cell -0.0121
C2CD4A	Type 17 T helper cell -0.0536
C2CD4B	Type 17 T helper cell -0.1332
CA2	Type 17 T helper cell -0.2169
CCDC65	Type 17 T helper cell 0.0720
CEACAM3	Type 17 T helper cell 0.0065
IL17C	Type 17 T helper cell 0.0363
IL17RC	Type 17 T helper cell -0.1943
IL17RE	Type 17 T helper cell 0.1561
IL23A	Type 17 T helper cell -0.0577
ILDR1	Type 17 T helper cell 0.1737
LONRF3	Type 17 T helper cell -0.0556
SH2D6	Type 17 T helper cell 0.0443
TNIP2	Type 17 T helper cell -0.0016
ABCA1	Type 17 T helper cell -0.0178
ABCB1	Type 17 T helper cell -0.3005
ADAMTS12	Type 17 T helper cell -0.1375
ANK1	Type 17 T helper cell -0.0200
ANKRD22	Type 17 T helper cell 0.0330
B3GALT2	Type 17 T helper cell -0.1122
CAMTA1	Type 17 T helper cell -0.0925
CCR9	Type 17 T helper cell -0.0387
CD40	Type 17 T helper cell -0.1267
GPR44	Type 17 T helper cell 0.0385
IFT80	Type 17 T helper cell 0.1933
ASB2	Type 2 T helper cell
CSRP2	Type 2 T helper cell
DAPK1	Type 2 T helper cell
DLC1	Type 2 T helper cell
DNAJC12	Type 2 T helper cell
DUSP6	Type 2 T helper cell
GNAI1	Type 2 T helper cell
LAMP3	Type 2 T helper cell
NRP2	Type 2 T helper cell
OSBPL1A	Type 2 T helper cell
PDE4B	Type 2 T helper cell
PHLDA1	Type 2 T helper cell
PLA2G4A	Type 2 T helper cell
RAB27B	Type 2 T helper cell
RBMS3	Type 2 T helper cell
RNF125	Type 2 T helper cell
TMPRSS3	Type 2 T helper cell
GATA3	Type 2 T helper cell
BIRC5	Type 2 T helper cell
CDC25C	Type 2 T helper cell
CDC7	Type 2 T helper cell
CENPF	Type 2 T helper cell
CXCR6	Type 2 T helper cell
DHFR	Type 2 T helper cell
EVI5	Type 2 T helper cell
GSTA4	Type 2 T helper cell
HELLS	Type 2 T helper cell
IL26	Type 2 T helper cell
LAIR2	Type 2 T helper cell
CCL3L1	Regulatory T cell
CD72	Regulatory T cell
CLEC5A	Regulatory T cell
FOXP3	Regulatory T cell
ITGA4	Regulatory T cell
L1CAM	Regulatory T cell
LIPA	Regulatory T cell
LRP1	Regulatory T cell
LRRC42	Regulatory T cell
MARCO	Regulatory T cell
MMP12	Regulatory T cell
MNDA	Regulatory T cell
MRC1	Regulatory T cell
MS4A6A	Regulatory T cell
PELO	Regulatory T cell
PLEK	Regulatory T cell
PRSS23	Regulatory T cell
PTGIR	Regulatory T cell
ST8SIA4	Regulatory T cell
STAB1	Regulatory T cell
ADAM28	Activated B cell
CD180	Activated B cell
CD79B	Activated B cell
BLK	Activated B cell
CD19	Activated B cell
MS4A1	Activated B cell
TNFRSF17	Activated B cell
GNG7	Activated B cell
MICAL3	Activated B cell
SPIB	Activated B cell
HLA-DOB	Activated B cell
PNOC	Activated B cell
FCRL2	Activated B cell
BACH2	Activated B cell
CR2	Activated B cell
TCL1A	Activated B cell
AKNA	Activated B cell
ARHGAP25	Activated B cell
CCL21	Activated B cell
CD27	Activated B cell
CD38	Activated B cell
CLEC17A	Activated B cell
CLEC9A	Activated B cell
CLECL1	Activated B cell
CD22	Immature
CYBB	Immature
FAM129C	Immature
FCRL1	Immature
FCRL3	Immature
FCRL5	Immature
FCRLA	Immature
HDAC9	Immature
HLA-DQA1	Immature
HVCN1	Immature
KIAA0226	Immature
NCF1	Immature
NCF1B	Immature
P2RY10	Immature
SP100	Immature
TXNIP	Immature
STAP1	Immature
TAGAP	Immature
ZCCHC2	Immature
AICDA	Memory B cell
CCNA2	Memory B cell
CDKN3	Memory B cell
CLCN5	Memory B cell
ENPP1	Memory B cell
FCER1A	Memory B cell
MYC	Memory B cell
RUNX2	Memory B cell
SORL1	Memory B cell
SOX5	Memory B cell
STAT5A	Memory B cell
STAT5B	Memory B cell
TLR9	Memory B cell
AKT3	Natural killer cell
AXL	Natural killer cell
BST2	Natural killer cell
CDH2	Natural killer cell
CRTAM	Natural killer cell
CSF2RA	Natural killer cell
CTSZ	Natural killer cell
CXCL1	Natural killer cell
CYTH1	Natural killer cell
DAXX	Natural killer cell
DGKH	Natural killer cell
DLL4	Natural killer cell
DPYD	Natural killer cell
ERBB3	Natural killer cell
F11R	Natural killer cell
FAM27A	Natural killer cell
FAM49A	Natural killer cell
FASLG	Natural killer cell
FCGR1A	Natural killer cell
FN1	Natural killer cell
FSTL1	Natural killer cell
FUCA1	Natural killer cell
GBP3	Natural killer cell
GLS2	Natural killer cell
GRB2	Natural killer cell
LST1	Natural killer cell
BCL2	Natural killer cell
CDC5L	Natural killer cell
FGF18	Natural killer cell
FUT5	Natural killer cell
FZR1	Natural killer cell
IGFBP5	Natural killer cell
KANK2	Natural killer cell
LDB3	Natural killer cell
ABAT	CD56bright natural killer -0.3198cell
C11orf75	CD56bright natural killer 0.0859cell
C5orf15	CD56bright natural killer -0.0525cell
CDHR1	CD56bright natural killer -0.0976cell
DCAF12	CD56bright natural killer 0.1115cell
DYNLL1	CD56bright natural killer 0.1226cell
GPR137B	CD56bright natural killer 0.0015cell
HCP5	CD56bright natural killer -0.0137cell
HDGFRP2	CD56bright natural killer 0.1523cell
KRT86	CD56bright natural killer -0.0064cell
MLST8	CD56bright natural killer 0.0241cell
ELMOD3	CD56bright natural killer 0.0548cell
ENTPD5	CD56bright natural killer -0.2093cell
FAM119A	CD56bright natural killer 0.2664cell
FAM179A	CD56bright natural killer -0.0324cell
CLIC2	CD56bright natural killer -0.1201cell
COX7A2L	CD56bright natural killer -0.0184cell
CREB3L4	CD56bright natural killer 0.3609cell
CSF1	CD56bright natural killer -0.1049cell
CSNK2A2	CD56bright natural killer -0.1690cell
CSTA	CD56bright natural killer 0.0239cell
CSTB	CD56bright natural killer 0.0486cell
CTPS	CD56bright natural killer -0.0309cell
CTSD	CD56bright natural killer -0.1943cell
FST	CD56bright natural killer -0.1577cell
GATA2	CD56bright natural killer -0.1516cell
GMPR	CD56bright natural killer -0.1142cell
HDC	CD56bright natural killer -0.1686cell
HEY1	CD56bright natural killer 0.1261cell
HOXA1	CD56bright natural killer -0.0282cell
HS2ST1	CD56bright natural killer 0.0466cell
HS3ST1	CD56bright natural killer -0.1074cell
BCL11B	CD56bright natural killer -0.0529cell
CDH3	CD56bright natural killer -0.1345cell
MYL6B	CD56bright natural killer 0.1273cell
NAA16	CD56bright natural killer 0.1563cell
CYP27B1	CD56bright natural killer 0.1604cell
EIF3M	CD56bright natural killer 0.2033cell
CYP27A1	CD56dim natural killer cell-0.1891
DDX55	CD56dim natural killer cell0.4036
DYRK2	CD56dim natural killer cell0.1970
RPL37A	CD56dim natural killer cell0.1308
NOTCH3	CD56dim natural killer cell-0.1150
AKR7A3	CD56dim natural killer cell-0.3630
GPRC5C	CD56dim natural killer cell-0.0593
GRIN1	CD56dim natural killer cell0.2177
HLA-E	CD56dim natural killer cell-0.2333
PORCN	CD56dim natural killer cell0.1514
PSMC4	CD56dim natural killer cell0.0558
UPP1	CD56dim natural killer cell0.0765
IL21R	CD56dim natural killer cell0.0268
CCR2	Myeloid derived suppressor-0.1156 cell
CD14	Myeloid derived suppressor-0.2750 cell
CD2	Myeloid derived suppressor-0.0622 cell
CD86	Myeloid derived suppressor-0.1016 cell
CXCR4	Myeloid derived suppressor-0.0025 cell
FCGR2A	Myeloid derived suppressor-0.0186 cell
FCGR2B	Myeloid derived suppressor-0.0921 cell
FCGR3A	Myeloid derived suppressor-0.0822 cell
FERMT3	Myeloid derived suppressor-0.0529 cell
GPSM3	Myeloid derived suppressor-0.0862 cell
IL18BP	Myeloid derived suppressor-0.0831 cell
IL4R	Myeloid derived suppressor0.0556 cell
ITGAL	Myeloid derived suppressor0.0231 cell
ITGAM	Myeloid derived suppressor-0.0052 cell
PARVG	Myeloid derived suppressor-0.0948 cell
PSAP	Myeloid derived suppressor-0.1645 cell
PTGER2	Myeloid derived suppressor-0.1714 cell
PTGES2	Myeloid derived suppressor0.1119 cell
S100A8	Myeloid derived suppressor-0.0363 cell
S100A9	Myeloid derived suppressor0.0595 cell
BTN2A2	Natural killer T cell 0.0583
CD101	Natural killer T cell 0.0334
CD109	Natural killer T cell 0.0797
CNPY3	Natural killer T cell 0.2505
CNPY4	Natural killer T cell 0.0812
CREB1	Natural killer T cell 0.1921
CRTC2	Natural killer T cell 0.5377
CRTC3	Natural killer T cell 0.0942
CSF2	Natural killer T cell 0.0846
KLRC1	Natural killer T cell -0.0973
FUT4	Natural killer T cell 0.2197
ICAM2	Natural killer T cell -0.0254
IL32	Natural killer T cell -0.1477
LAMP2	Natural killer T cell -0.1342
LILRB5	Natural killer T cell -0.2697
KLRG1	Natural killer T cell -0.0066
HSPA4	Natural killer T cell 0.0046
HSPB6	Natural killer T cell -0.0794
ISM2	Natural killer T cell 0.0966
ITIH2	Natural killer T cell -0.1148
KDM4C	Natural killer T cell 0.0544
KIR2DS4	Natural killer T cell -0.0241
KIRREL3	Natural killer T cell 0.1328
SDCBP	Natural killer T cell -0.2351
NFATC2IP	Natural killer T cell 0.1647
MICB	Natural killer T cell 0.1305
KIR2DL1	Natural killer T cell -0.0627
KIR2DL3	Natural killer T cell -0.0680
KIR3DL1	Natural killer T cell -0.0961
KIR3DL2	Natural killer T cell 0.0168
NCR1	Natural killer T cell -0.1054
FOSL1	Natural killer T cell -0.1283
TSLP	Natural killer T cell -0.2759
SLC7A7	Natural killer T cell 0.0228
SPP1	Natural killer T cell 0.1227
TREM2	Natural killer T cell 0.0568
UBASH3A	Natural killer T cell -0.0738
YBX2	Natural killer T cell 0.0552
CCDC88A	Natural killer T cell 0.0698
CLEC1A	Natural killer T cell -0.2488
THBD	Natural killer T cell -0.2245
PDPN	Natural killer T cell -0.0352
VCAM1	Natural killer T cell -0.0579
EMR1	Natural killer T cell -0.1261
ABCD1	Activated dendritic cell 0.2790
C1QC	Activated dendritic cell -0.1353
CAPG	Activated dendritic cell 0.0707
CCL3L3	Activated dendritic cell 0.0157
CD207	Activated dendritic cell -0.0001
CD302	Activated dendritic cell -0.3144
ATP5B	Activated dendritic cell -0.2612
ATP5L	Activated dendritic cell 0.0165
ATP6V1A	Activated dendritic cell -0.1582
BCL2L1	Activated dendritic cell -0.0737
C1QB	Activated dendritic cell -0.1325
SNURF	Activated dendritic cell 0.0822
SPCS3	Activated dendritic cell -0.3019
CCNA1	Activated dendritic cell -0.0115
NOS2	Activated dendritic cell -0.0869
SRA1	Activated dendritic cell -0.0363
TNFRSF6B	Activated dendritic cell 0.0769
TREM1	Activated dendritic cell 0.1459
TREML1	Activated dendritic cell 0.0978
RHOA	Activated dendritic cell 0.0520
SLC25A37	Activated dendritic cell 0.0351
TNFSF14	Activated dendritic cell 0.0940
TREML4	Activated dendritic cell 0.0905
VNN2	Activated dendritic cell 0.0603
XPO6	Activated dendritic cell 0.1665
CLEC4C	Activated dendritic cell 0.0340
TNFAIP2	Activated dendritic cell 0.0834
UBD	Activated dendritic cell 0.1675
ACTR3	Activated dendritic cell 0.0734
RAB1A	Activated dendritic cell -0.0354
SLA	Activated dendritic cell -0.1431
HLA-DQA2	Activated dendritic cell -0.0006
SIGLEC5	Activated dendritic cell -0.1104
SLAMF9	Activated dendritic cell -0.0597
CBX6	Plasmacytoid dendritic cell0.0522
DAB2	Plasmacytoid dendritic cell-0.0764
DDX17	Plasmacytoid dendritic cell0.3297
HIGD1A	Plasmacytoid dendritic cell-0.3652
IDH3A	Plasmacytoid dendritic cell-0.1865
IL3RA	Plasmacytoid dendritic cell-0.0822
MAGED1	Plasmacytoid dendritic cell0.0973
NUCB2	Plasmacytoid dendritic cell0.0843
OFD1	Plasmacytoid dendritic cell0.3656
OGT	Plasmacytoid dendritic cell0.2757
PDIA4	Plasmacytoid dendritic cell-0.1374
SERTAD2	Plasmacytoid dendritic cell0.1385
SIRPA	Plasmacytoid dendritic cell-0.0755
TMED2	Plasmacytoid dendritic cell-0.0156
ENG	Plasmacytoid dendritic cell-0.3153
FCAR	Plasmacytoid dendritic cell-0.1192
IGF1	Plasmacytoid dendritic cell-0.2493
ITGA2B	Plasmacytoid dendritic cell0.0448
GABARAP	Plasmacytoid dendritic cell-0.1211
GPX1	Plasmacytoid dendritic cell-0.1517
KRT23	Plasmacytoid dendritic cell0.0987
PROK2	Plasmacytoid dendritic cell0.0018
RALB	Plasmacytoid dendritic cell-0.0712
RNF141	Plasmacytoid dendritic cell-0.1081
SEC14L1	Plasmacytoid dendritic cell-0.1361
SEPX1	Plasmacytoid dendritic cell-0.1818
EMP3	Plasmacytoid dendritic cell-0.0397
CD300LF	Plasmacytoid dendritic cell-0.0441
ABTB1	Plasmacytoid dendritic cell-0.0098
KLHL21	Plasmacytoid dendritic cell-0.0516
PHRF1	Plasmacytoid dendritic cell0.0651
ACADM	Immature dendritic cell -0.3155
AHCYL1	Immature dendritic cell -0.2087
ALDH1A2	Immature dendritic cell -0.0777
ALDH3A2	Immature dendritic cell -0.1092
ALDH9A1	Immature dendritic cell -0.1650
ALOX15	Immature dendritic cell -0.0227
AMT	Immature dendritic cell -0.1775
ARL1	Immature dendritic cell -0.0266
ATIC	Immature dendritic cell 0.1906
ATP5A1	Immature dendritic cell -0.3175
CAPZA1	Immature dendritic cell 0.0863
LILRA5	Immature dendritic cell -0.1596
RDX	Immature dendritic cell -0.0545
RRAGD	Immature dendritic cell 0.1492
TACSTD2	Immature dendritic cell -0.0276
INPP5F	Immature dendritic cell 0.1385
RAB38	Immature dendritic cell 0.0012
PLAU	Immature dendritic cell -0.0828
CSF3R	Immature dendritic cell -0.0577
SLC18A2	Immature dendritic cell -0.0883
AMPD2	Immature dendritic cell -0.0479
CLTB	Immature dendritic cell -0.0843
C1orf162	Immature dendritic cell -0.1404
AIF1	Macrophage
CCL14	Macrophage
CCL23	Macrophage
CCL26	Macrophage
CD300LB	Macrophage
CNR1	Macrophage
CNR2	Macrophage
EIF1	Macrophage
EIF4A1	Macrophage
FPR1	Macrophage
FPR2	Macrophage
FRAT2	Macrophage
GPR27	Macrophage
GPR77	Macrophage
RNASE2	Macrophage
MS4A2	Macrophage
BASP1	Macrophage
IGSF6	Macrophage
HK3	Macrophage
VNN1	Macrophage
FES	Macrophage
NPL	Macrophage
FZD2	Macrophage
FAM198B	Macrophage
HNMT	Macrophage
SLC15A3	Macrophage
CD4	Macrophage
TXNDC3	Macrophage
FRMD4A	Macrophage
CRYBB1	Macrophage
HRH1	Macrophage
WNT5B	Macrophage
GIPR	Eosinophil
LRMP	Eosinophil
FOSB	Eosinophil
RRP12	Eosinophil
GPR183	Eosinophil
NR4A3	Eosinophil
ST3GAL6	Eosinophil
DEPDC5	Eosinophil
PDE6C	Eosinophil
PKD2L2	Eosinophil
GPR65	Eosinophil
IL5RA	Eosinophil
P2RY14	Eosinophil
DACH1	Eosinophil
DAPK2	Eosinophil
EMR3	Eosinophil
ADAMTS3	Mast cell
CPA3	Mast cell
CMA1	Mast cell
CTSG	Mast cell
ARHGAP15	Mast cell
CPM	Mast cell
FCN1	Mast cell
FTL	Mast cell
HSPA6	Mast cell
ITGA9	Mast cell
RNASE3	Mast cell
S100A4	Mast cell
SIGLEC8	Mast cell
SLC6A4	Mast cell
PTGS2	Mast cell
EGR3	Mast cell
PILRA	Mast cell
ASGR2	Monocyte
CFP	Monocyte
ASGR1	Monocyte
CD1D	Monocyte
UPK3A	Monocyte
ACTG1	Monocyte
ANXA5	Monocyte
ATP6V1B2	Monocyte
CFL1	Monocyte
DAZAP2	Monocyte
CTBS	Monocyte
EMR4P	Monocyte
HIVEP2	Monocyte
MARCKSL1	Monocyte
MBP	Monocyte
MMP15	Monocyte
PNPLA6	Monocyte
TMBIM6	Monocyte
PQBP1	Monocyte
TEX264	Monocyte
IKZF1	Monocyte
CREB5	Neutrophil
CDA	Neutrophil
CHST15	Neutrophil
S100A12	Neutrophil
APOBEC3A	Neutrophil
CASP5	Neutrophil
MMP25	Neutrophil
HAL	Neutrophil
C1orf183	Neutrophil
FFAR2	Neutrophil
MAK	Neutrophil
CXCR1	Neutrophil
STEAP4	Neutrophil
MGAM	Neutrophil
BTNL8	Neutrophil
CXCR2	Neutrophil
TNFRSF10C	Neutrophil
VNN3	Neutrophil
CCL2	TAM
CD68	TAM
IL10	TAM
NOS2	M1 Macrophage
IRF5	M1 Macrophage
PTGS2	M1 Macrophage
CD163	M2 Macrophage
VSIG4	M2 Macrophage
MS4A4A	M2 Macrophage
ADPRH	regulatory T cell marker -0.0293
IL1R1	regulatory T cell marker -0.2291
KSR1	regulatory T cell marker 0.0331
SOCS2	regulatory T cell marker -0.2577
SSH1	regulatory T cell marker -0.0199
NFAT5	regulatory T cell marker -0.0353
JAK1	regulatory T cell marker -0.2072
CHST7	regulatory T cell marker -0.1566
METTL7A	regulatory T cell marker -0.3642
ENTPD1	regulatory T cell marker -0.0342
LY75	regulatory T cell marker -0.1373
ANKRD10	regulatory T cell marker 0.2411
IKZF2	regulatory T cell marker -0.1789
LAX1	regulatory T cell marker -0.0740
LAYN	regulatory T cell marker -0.0250
CSF1	regulatory T cell marker -0.1049
ACSL4	regulatory T cell marker 0.1088
CHRNA6	regulatory T cell marker 0.0589
TMPRSS6	regulatory T cell marker -0.0907
CADM1	regulatory T cell marker -0.1215
CHST2	regulatory T cell marker -0.0581
ZBTB38	regulatory T cell marker -0.1331
MAGEH1	regulatory T cell marker 0.0959
NPTN	regulatory T cell marker -0.0004
RRAGB	regulatory T cell marker -0.0372
ADAT2	regulatory T cell marker 0.3058
LIMA1	regulatory T cell marker 0.0162
ICOS	regulatory T cell marker 0.0203
IL21R	regulatory T cell marker 0.0268
THADA	regulatory T cell marker 0.0912
CSF2RB	regulatory T cell marker -0.1148
SSTR3	regulatory T cell marker 0.1566
LAPTM4B	regulatory T cell marker 0.2726
NDFIP2	regulatory T cell marker -0.1748
GCNT1	regulatory T cell marker -0.0271
HS3ST3B1	regulatory T cell marker -0.1521
IL1R2	regulatory T cell marker -0.0042
VDR	regulatory T cell marker 0.1057
CTLA4	regulatory T cell marker 0.0755
CASP1	regulatory T cell marker -0.0669
TMEM184C	regulatory T cell marker -0.1970
CTSC	regulatory T cell marker 0.0083
HSDL2	regulatory T cell marker -0.2154
LEPROT	regulatory T cell marker -0.1936
PTPRJ	regulatory T cell marker -0.0274
CD274	regulatory T cell marker -0.1401
TIGIT	regulatory T cell marker -0.0336
TRAF3	regulatory T cell marker 0.0115
NETO2	regulatory T cell marker 0.0461
SLC35F2	regulatory T cell marker 0.0777
ACP5	regulatory T cell marker -0.0262
AHCYL1	regulatory T cell marker -0.2087
RNF145	regulatory T cell marker 0.0398
BCL2L1	regulatory T cell marker -0.0737
TNFRSF4	regulatory T cell marker 0.1376
NFE2L3	regulatory T cell marker 0.2003
CCR8	regulatory T cell marker -0.0200
HTATIP2	regulatory T cell marker -0.0315
TNFRSF18	regulatory T cell marker 0.0829
FKBP1A	regulatory T cell marker 0.1230
LTA	regulatory T cell marker 0.0212
BATF	regulatory T cell marker -0.0389
CD177	regulatory T cell marker 0.0416
TFRC	regulatory T cell marker 0.1399
ETV7	regulatory T cell marker 0.1022
IL12RB2	regulatory T cell marker -0.1550
ZNF282	regulatory T cell marker 0.1325
ERI1	regulatory T cell marker 0.0332
GRSF1	regulatory T cell marker -0.1915
NAB1	regulatory T cell marker 0.1206
C10orf54	immune checkpoint
CD200	immune checkpoint
CD40LG	immune checkpoint
ADORA2A	immune checkpoint
TNFSF14	immune checkpoint
BTLA	immune checkpoint
CD160	immune checkpoint
CD28	immune checkpoint
CD44	immune checkpoint
CD48	immune checkpoint
CD200R1	immune checkpoint
NRP1	immune checkpoint
TMIGD2	immune checkpoint
VTCN1	immune checkpoint
ICOS	immune checkpoint
TNFSF15	immune checkpoint
CD40	immune checkpoint
HHLA2	immune checkpoint
IDO2	immune checkpoint
PDCD1LG2	immune checkpoint
TNFRSF14	immune checkpoint
TNFRSF25	immune checkpoint
CD27	immune checkpoint
CD86	immune checkpoint
CTLA4	immune checkpoint
LAIR1	immune checkpoint
LGALS9	immune checkpoint
CD244	immune checkpoint
CD274	immune checkpoint
CD276	immune checkpoint
CD80	immune checkpoint
HAVCR2	immune checkpoint
ICOSLG	immune checkpoint
PDCD1	immune checkpoint
TIGIT	immune checkpoint
TNFRSF4	immune checkpoint
TNFSF18	immune checkpoint
KIR3DL1	immune checkpoint
LAG3	immune checkpoint
TNFRSF18	immune checkpoint
TNFRSF8	immune checkpoint
TNFSF4	immune checkpoint
CD70	immune checkpoint
TNFRSF9	immune checkpoint
TNFSF9	immune checkpoint
IDO1	immune checkpoint
ENG	immune cell infiltrate genes-0.3153
PTPRC	immune cell infiltrate genes-0.1326
MS4A1	immune cell infiltrate genes-0.0295
CD1A	immune cell infiltrate genes0.0465
TPSB2	immune cell infiltrate genes-0.1039
PDPN	immune cell infiltrate genes-0.0352
CXCR5	immune cell infiltrate genes0.0022
IL3RA	immune cell infiltrate genes-0.0822
CSF3	immune cell infiltrate genes-0.1143
B3GAT1	immune cell infiltrate genes0.0912
CD247	immune cell infiltrate genes-0.1030
CD8A	immune cell infiltrate genes-0.0993
FOXP3	immune cell infiltrate genes-0.1162
CSF2	immune cell infiltrate genes0.0846
CD68	immune cell infiltrate genes-0.2191
GIMAP6	tumor-infiltrating lymphocytes-0.2432 genes 4.04E-06
CFH	tumor-infiltrating lymphocytes-0.1616 genes 2.39E-03
ITGA4	tumor-infiltrating lymphocytes-0.0999 genes 6.15E-02
FAM65B	tumor-infiltrating lymphocytes-0.1584 genes 2.93E-03
GVIN1	tumor-infiltrating lymphocytes-0.1749 genes 1.00E-03
ARHGAP15	tumor-infiltrating lymphocytes-0.0827 genes 1.22E-01
ARHGAP25	tumor-infiltrating lymphocytes-0.1409 genes 8.19E-03
GIMAP4	tumor-infiltrating lymphocytes-0.1817 genes 6.27E-04
GIMAP7	tumor-infiltrating lymphocytes-0.2464 genes 2.99E-06
GPSM3	tumor-infiltrating lymphocytes-0.0862 genes 1.07E-01
IL16	tumor-infiltrating lymphocytes-0.1227 genes 2.15E-02
PIK3CD	tumor-infiltrating lymphocytes-0.0714 genes 1.82E-01
PRKCB	tumor-infiltrating lymphocytes-0.1239 genes 2.03E-02
SELL	tumor-infiltrating lymphocytes-0.0732 genes 1.71E-01
GIMAP5	tumor-infiltrating lymphocytes-0.1013 genes 5.79E-02
INPP5D	tumor-infiltrating lymphocytes-0.1520 genes 4.31E-03
NLRC3	tumor-infiltrating lymphocytes-0.1434 genes 7.13E-03
PRKCQ	tumor-infiltrating lymphocytes-0.1132 genes 3.41E-02
TRAT1	tumor-infiltrating lymphocytes-0.1266 genes 1.77E-02
ARHGAP30	tumor-infiltrating lymphocytes-0.0961 genes 7.21E-02
DOCK11	tumor-infiltrating lymphocytes-0.0965 genes 7.08E-02
FYB	tumor-infiltrating lymphocytes-0.1196 genes 2.50E-02
IKZF1	tumor-infiltrating lymphocytes-0.1434 genes 7.14E-03
IL7R	tumor-infiltrating lymphocytes-0.1851 genes 4.91E-04
P2RY8	tumor-infiltrating lymphocytes-0.1740 genes 1.06E-03
PARVG	tumor-infiltrating lymphocytes-0.0948 genes 7.60E-02
PVRIG	tumor-infiltrating lymphocytes0.0283 genes
TRAF3IP3	tumor-infiltrating lymphocytes-0.0918 genes 8.60E-02
CCR7	tumor-infiltrating lymphocytes-0.0941 genes 7.82E-02
EVI2B	tumor-infiltrating lymphocytes-0.1371 genes 1.02E-02
GPR18	tumor-infiltrating lymphocytes-0.0863 genes 1.06E-01
ITK	tumor-infiltrating lymphocytes-0.1523 genes 4.23E-03
ITM2C	tumor-infiltrating lymphocytes0.1535 genes
LAX1	tumor-infiltrating lymphocytes-0.0740 genes 1.67E-01
MPEG1	tumor-infiltrating lymphocytes-0.1786 genes 7.74E-04
MS4A1	tumor-infiltrating lymphocytes-0.0295 genes 5.81E-01
PTPRC	tumor-infiltrating lymphocytes-0.1326 genes 1.29E-02
SELPLG	tumor-infiltrating lymphocytes-0.1259 genes 1.82E-02
SLAMF6	tumor-infiltrating lymphocytes-0.1649 genes 1.94E-03
STAT4	tumor-infiltrating lymphocytes-0.0100 genes 8.52E-01
CD28	tumor-infiltrating lymphocytes-0.1067 genes 4.59E-02
CD48	tumor-infiltrating lymphocytes-0.1062 genes 4.69E-02
CORO1A	tumor-infiltrating lymphocytes-0.0339 genes 5.27E-01
DOCK2	tumor-infiltrating lymphocytes-0.1236 genes 2.05E-02
KLRD1	tumor-infiltrating lymphocytes-0.1774 genes 8.43E-04
LCP2	tumor-infiltrating lymphocytes-0.1347 genes 1.15E-02
MAL	tumor-infiltrating lymphocytes-0.0654 genes 2.21E-01
PLAC8	tumor-infiltrating lymphocytes-0.0429 genes 4.23E-01
SASH3	tumor-infiltrating lymphocytes-0.0895 genes 9.41E-02
SH2D1A	tumor-infiltrating lymphocytes-0.1275 genes 1.68E-02
STK10	tumor-infiltrating lymphocytes-0.1245 genes 1.97E-02
ACAP1	tumor-infiltrating lymphocytes-0.0730 genes 1.72E-01
ARHGAP9	tumor-infiltrating lymphocytes-0.0374 genes 4.85E-01
CCR2	tumor-infiltrating lymphocytes-0.1156 genes 3.03E-02
CD2	tumor-infiltrating lymphocytes-0.0622 genes 2.45E-01
CD3E	tumor-infiltrating lymphocytes-0.0931 genes 8.14E-02
CD52	tumor-infiltrating lymphocytes-0.0714 genes 1.82E-01
CD6	tumor-infiltrating lymphocytes-0.0676 genes 2.06E-01
GPR171	tumor-infiltrating lymphocytes-0.1050 genes 4.93E-02
GZMK	tumor-infiltrating lymphocytes-0.1558 genes 3.44E-03
HCLS1	tumor-infiltrating lymphocytes-0.1452 genes 6.42E-03
IL2RG	tumor-infiltrating lymphocytes-0.0033 genes 9.51E-01
IRF4	tumor-infiltrating lymphocytes-0.0078 genes 8.84E-01
LAT	tumor-infiltrating lymphocytes0.0675 genes
LPXN	tumor-infiltrating lymphocytes-0.2089 genes 8.06E-05
MFNG	tumor-infiltrating lymphocytes-0.0604 genes 2.59E-01
MS4A6A	tumor-infiltrating lymphocytes-0.1529 genes 4.08E-03
NCKAP1L	tumor-infiltrating lymphocytes-0.1033 genes 5.32E-02
PAX5	tumor-infiltrating lymphocytes-0.0388 genes 4.69E-01
PTPRCAP	tumor-infiltrating lymphocytes-0.0611 genes 2.54E-01
TARP	tumor-infiltrating lymphocytes-0.1938 genes 2.60E-04
TCL1A	tumor-infiltrating lymphocytes-0.0173 genes 7.47E-01
C1orf38	tumor-infiltrating lymphocytes-0.1210 genes 2.34E-02
CD247	tumor-infiltrating lymphocytes-0.1030 genes 5.38E-02
CD38	tumor-infiltrating lymphocytes-0.0243 genes 6.50E-01
CD53	tumor-infiltrating lymphocytes-0.1088 genes 4.16E-02
CFHR1	tumor-infiltrating lymphocytes-0.0986 genes 6.49E-02
CSF2RB	tumor-infiltrating lymphocytes-0.1148 genes 3.16E-02
FCRL3	tumor-infiltrating lymphocytes0.0050 genes
GLYR1	tumor-infiltrating lymphocytes-0.1165 genes 2.91E-02
ICOS	tumor-infiltrating lymphocytes0.0203 genes
IFFO1	tumor-infiltrating lymphocytes0.0321 genes
IL10RA	tumor-infiltrating lymphocytes-0.1408 genes 8.25E-03
IL2RB	tumor-infiltrating lymphocytes-0.1291 genes 1.55E-02
KLHL6	tumor-infiltrating lymphocytes-0.1347 genes 1.15E-02
LCK	tumor-infiltrating lymphocytes-0.0842 genes 1.15E-01
LY9	tumor-infiltrating lymphocytes-0.0723 genes 1.77E-01
PLEK	tumor-infiltrating lymphocytes-0.0666 genes 2.13E-01
TBC1D10C	tumor-infiltrating lymphocytes-0.0428 genes 4.24E-01
CD3G	tumor-infiltrating lymphocytes-0.0688 genes 1.99E-01
CD40	tumor-infiltrating lymphocytes-0.1267 genes 1.76E-02
CD79A	tumor-infiltrating lymphocytes-0.0195 genes 7.15E-01
CYBB	tumor-infiltrating lymphocytes-0.0917 genes 8.61E-02
FCRL5	tumor-infiltrating lymphocytes-0.0174 genes 7.45E-01
LILRB1	tumor-infiltrating lymphocytes-0.1398 genes 8.73E-03
PAG1	tumor-infiltrating lymphocytes0.0380 genes
SIRPG	tumor-infiltrating lymphocytes0.0218 genes
SLAMF1	tumor-infiltrating lymphocytes-0.1092 genes 4.10E-02
TBX21	tumor-infiltrating lymphocytes-0.1340 genes 1.20E-02
VAMP5	tumor-infiltrating lymphocytes-0.2166 genes 4.26E-05
CCL5	tumor-infiltrating lymphocytes-0.1204 genes 2.41E-02
CD27	tumor-infiltrating lymphocytes-0.0050 genes 9.26E-01
CD3D	tumor-infiltrating lymphocytes0.0226 genes
CD86	tumor-infiltrating lymphocytes-0.1016 genes 5.73E-02
CD8A	tumor-infiltrating lymphocytes-0.0993 genes 6.32E-02
CLEC2D	tumor-infiltrating lymphocytes0.1773 genes
CST7	tumor-infiltrating lymphocytes-0.1461 genes 6.11E-03
HCST	tumor-infiltrating lymphocytes-0.0941 genes 7.83E-02
KLRK1	tumor-infiltrating lymphocytes-0.1338 genes 1.21E-02
NCF4	tumor-infiltrating lymphocytes-0.0373 genes 4.86E-01
SIT1	tumor-infiltrating lymphocytes-0.0112 genes 8.34E-01
XCL1	tumor-infiltrating lymphocytes0.0367 genes
XCL2	tumor-infiltrating lymphocytes-0.0189 genes 7.24E-01
DOK2	tumor-infiltrating lymphocytes-0.0807 genes 1.31E-01
F5	tumor-infiltrating lymphocytes-0.0327 genes 5.42E-01
MGC29506	tumor-infiltrating lymphocytes-0.0263 genes 6.23E-01
TIGIT	tumor-infiltrating lymphocytes-0.0336 genes 5.30E-01
TNFRSF4	tumor-infiltrating lymphocytes0.1376 genes
SPNS1	tumor-infiltrating lymphocytes0.1269 genes
CEP55	cancer-testis antigen genes0.3634
KIF2C	cancer-testis antigen genes0.4323
OIP5	cancer-testis antigen genes0.3761
TTK	cancer-testis antigen genes0.4439
CASC5	cancer-testis antigen genes0.1124
NUF2	cancer-testis antigen genes0.5126
PBK	cancer-testis antigen genes0.3455
FANCA	cancer-testis antigen genes0.2039
KIF20B	cancer-testis antigen genes0.3000
ATAD2	cancer-testis antigen genes0.3250
MAGEA6	cancer-testis antigen genes-0.0395
MAGEA3	cancer-testis antigen genes-0.0409
ZNF165	cancer-testis antigen genes0.2083
ACTL8	cancer-testis antigen genes0.0686
GPATCH2	cancer-testis antigen genes0.3214
MAGEA1	cancer-testis antigen genes-0.0410
MAGEA12	cancer-testis antigen genes-0.0002
MAGEA2	cancer-testis antigen genes0.0052
MAGEA4	cancer-testis antigen genes0.1820
PRAME	cancer-testis antigen genes0.1907
CSAG1	cancer-testis antigen genes0.0125
MAGEC1	cancer-testis antigen genes0.0737
MAGEC2	cancer-testis antigen genes0.0597
XAGE1D	cancer-testis antigen genes0.0442
CAGE1	cancer-testis antigen genes0.1816
CSAG2	cancer-testis antigen genes0.0554
CTAG1B	cancer-testis antigen genes0.0662
GAGE12D	cancer-testis antigen genes0.1601
GAGE4	cancer-testis antigen genes0.1111
IMP3	cancer-testis antigen genes-0.0984
MAGEA9B	cancer-testis antigen genes0.1581
MAGEB6	cancer-testis antigen genes0.0403
ODF2	cancer-testis antigen genes0.1962
PIWIL2	cancer-testis antigen genes-0.1147
POTEE	cancer-testis antigen genes-0.0434
SLCO6A1	cancer-testis antigen genes0.0644
SSX1	cancer-testis antigen genes0.0185
SSX2	cancer-testis antigen genes0.0485
SSX6	cancer-testis antigen genes0.0567
ARX	cancer-testis antigen genes0.0275
BAGE	cancer-testis antigen genes0.0165
CTAG2	cancer-testis antigen genes0.0686
DDX53	cancer-testis antigen genes-0.0090
DSCR8	cancer-testis antigen genes0.0026
GAGE12J	cancer-testis antigen genes0.1331
GAGE2A	cancer-testis antigen genes0.1633
HORMAD1	cancer-testis antigen genes0.0808
HORMAD2	cancer-testis antigen genes-0.1827
IGSF11	cancer-testis antigen genes0.0191
KDM5B	cancer-testis antigen genes0.2376
MAGEA11	cancer-testis antigen genes0.0635
MAGEA8	cancer-testis antigen genes0.1081
PAGE1	cancer-testis antigen genes0.1173
PAGE5	cancer-testis antigen genes-0.0686
SSX4	cancer-testis antigen genes0.0667
TPTE	cancer-testis antigen genes0.0709
BAGE2	cancer-testis antigen genes0.0375
CALR3	cancer-testis antigen genes0.0988
DCAF12	cancer-testis antigen genes0.1115
FAM133A	cancer-testis antigen genes0.1069
MAGEA5	cancer-testis antigen genes0.2001
MAGEB2	cancer-testis antigen genes0.0110
RQCD1	cancer-testis antigen genes0.1801
SPA17	cancer-testis antigen genes0.1985
SSX5	cancer-testis antigen genes0.0303
TEX15	cancer-testis antigen genes0.0034
ACRBP	cancer-testis antigen genes0.0130
ANKRD45	cancer-testis antigen genes0.0743
CABYR	cancer-testis antigen genes0.2820
COX6B2	cancer-testis antigen genes0.0723
CXorf48	cancer-testis antigen genes0.1454
FATE1	cancer-testis antigen genes0.1276
KIAA0100	cancer-testis antigen genes0.2157
LY6K	cancer-testis antigen genes0.0061
NR6A1	cancer-testis antigen genes0.1811
NXF2	cancer-testis antigen genes0.0253
OTOA	cancer-testis antigen genes-0.1843
PAGE2	cancer-testis antigen genes0.0937
PAGE2B	cancer-testis antigen genes0.0378
PLAC1	cancer-testis antigen genes0.1768
SPAG4	cancer-testis antigen genes-0.0326
SSX3	cancer-testis antigen genes0.0492
TAF7L	cancer-testis antigen genes-0.0821
TMEFF1	cancer-testis antigen genes0.1395
TULP2	cancer-testis antigen genes0.0675
XAGE5	cancer-testis antigen genes0.0318
CCDC110	cancer-testis antigen genes0.0343
CCDC62	cancer-testis antigen genes0.1209
CEP290	cancer-testis antigen genes0.2194
CTCFL	cancer-testis antigen genes0.0701
CTNNA2	cancer-testis antigen genes-0.0179
DKKL1	cancer-testis antigen genes0.1356
FBXO39	cancer-testis antigen genes-0.0880
LYPD6B	cancer-testis antigen genes0.1481
MAEL	cancer-testis antigen genes0.1675
MAGEB1	cancer-testis antigen genes0.0339
NOL4	cancer-testis antigen genes-0.1038
PAGE4	cancer-testis antigen genes-0.1301
PIWIL1	cancer-testis antigen genes0.0686
RBM46	cancer-testis antigen genes0.0252
SPAG1	cancer-testis antigen genes0.0598
TEKT5	cancer-testis antigen genes-0.0109
TEX14	cancer-testis antigen genes0.1750
TMEFF2	cancer-testis antigen genes-0.0655
TSSK6	cancer-testis antigen genes0.0131
AKAP3	cancer-testis antigen genes-0.1961
ARMC3	cancer-testis antigen genes0.1995
CCNA1	cancer-testis antigen genes-0.0115
CTAGE1	cancer-testis antigen genes-0.1644
CTAGE5	cancer-testis antigen genes-0.2618
ELOVL4	cancer-testis antigen genes0.0130
HSPB9	cancer-testis antigen genes0.0331
LDHC	cancer-testis antigen genes0.0125
PRSS50	cancer-testis antigen genes0.1578
ROPN1	cancer-testis antigen genes0.0279
SPAG6	cancer-testis antigen genes0.2224
SPAG9	cancer-testis antigen genes0.0347
SYCE1	cancer-testis antigen genes0.0104
TEX101	cancer-testis antigen genes-0.0264
TFDP3	cancer-testis antigen genes-0.0587
TPPP2	cancer-testis antigen genes-0.3604
TSGA10	cancer-testis antigen genes0.0403
C21orf99	cancer-testis antigen genes0.0724
CCDC36	cancer-testis antigen genes0.0523
CRISP2	cancer-testis antigen genes0.0599
CT47B1	cancer-testis antigen genes0.0312
FMR1NB	cancer-testis antigen genes0.0617
IL13RA2	cancer-testis antigen genes-0.0023
MAGEC3	cancer-testis antigen genes0.1431
MORC1	cancer-testis antigen genes-0.0006
RGS22	cancer-testis antigen genes-0.0546
SPAG17	cancer-testis antigen genes0.0832
SPAG8	cancer-testis antigen genes0.1661
SPEF2	cancer-testis antigen genes0.3994
TDRD6	cancer-testis antigen genes-0.0666
TMEM108	cancer-testis antigen genes-0.0186
XAGE3	cancer-testis antigen genes-0.0255
DDX43	cancer-testis antigen genes-0.0059
GPAT2	cancer-testis antigen genes-0.0720
HEMGN	cancer-testis antigen genes-0.1278
NLRP4	cancer-testis antigen genes0.0237
PRSS55	cancer-testis antigen genes0.1575
RNF17	cancer-testis antigen genes0.1465
TDRD1	cancer-testis antigen genes0.0407
HLA-DOA	HLA genes
HLA-DOB	HLA genes
HLA-DPB1	HLA genes
HLA-DQA1	HLA genes
HLA-DQB2	HLA genes
HLA-J	HLA genes
HLA-A	HLA genes
HLA-DPA1	HLA genes
HLA-DPB2	HLA genes
HLA-DQA2	HLA genes
HLA-DRA	HLA genes
HLA-E	HLA genes
HLA-H	HLA genes
HLA-B	HLA genes
HLA-DMB	HLA genes
HLA-DQB1	HLA genes
HLA-DRB1	HLA genes
HLA-F	HLA genes
HLA-C	HLA genes
HLA-DMA	HLA genes
HLA-DRB5	HLA genes
HLA-G	HLA genes
HLA-L	HLA genes
HLA-DRB6	HLA genes
TNFAIP8L3	cytokine and cytokine receptor0.0670 genes
CCL14	cytokine and cytokine receptor-0.3149 genes 1.62E-09
CX3CR1	cytokine and cytokine receptor-0.1435 genes 7.08E-03
CCL21	cytokine and cytokine receptor-0.0931 genes 8.15E-02
IL1R1	cytokine and cytokine receptor-0.2291 genes 1.47E-05
IL33	cytokine and cytokine receptor-0.2170 genes 4.13E-05
CCL19	cytokine and cytokine receptor-0.0462 genes 3.89E-01
CCR6	cytokine and cytokine receptor0.1354 genes
IL16	cytokine and cytokine receptor-0.1227 genes 2.15E-02
IL17D	cytokine and cytokine receptor0.0691 genes
TGFB2	cytokine and cytokine receptor-0.0374 genes 4.85E-01
TGFBR2	cytokine and cytokine receptor-0.2787 genes 1.11E-07
BMP3	cytokine and cytokine receptor-0.0447 genes 4.04E-01
CXCL12	cytokine and cytokine receptor-0.1784 genes 7.84E-04
TNFSF8	cytokine and cytokine receptor-0.1765 genes 8.96E-04
BMPR2	cytokine and cytokine receptor-0.1177 genes 2.75E-02
IL7R	cytokine and cytokine receptor-0.1851 genes 4.91E-04
ILK	cytokine and cytokine receptor-0.0012 genes 9.82E-01
TGFB1I1	cytokine and cytokine receptor-0.0918 genes 8.58E-02
BMP5	cytokine and cytokine receptor-0.1467 genes 5.91E-03
BMP6	cytokine and cytokine receptor-0.1225 genes 2.17E-02
BMPER	cytokine and cytokine receptor-0.1948 genes 2.40E-04
CCR4	cytokine and cytokine receptor-0.1389 genes 9.19E-03
CCR7	cytokine and cytokine receptor-0.0941 genes 7.82E-02
CX3CL1	cytokine and cytokine receptor-0.2139 genes 5.35E-05
IL11RA	cytokine and cytokine receptor0.2033 genes
IL34	cytokine and cytokine receptor-0.0274 genes 6.09E-01
TGFB1	cytokine and cytokine receptor-0.0548 genes 3.06E-01
TGFB3	cytokine and cytokine receptor-0.1000 genes 6.13E-02
TGFBR3	cytokine and cytokine receptor-0.1884 genes 3.86E-04
TNFRSF19	cytokine and cytokine receptor-0.0027 genes 9.60E-01
TNFSF10	cytokine and cytokine receptor-0.0518 genes 3.33E-01
TNFSF14	cytokine and cytokine receptor0.0940 genes
BMP4	cytokine and cytokine receptor0.0253 genes
BMPR1B	cytokine and cytokine receptor-0.0493 genes 3.58E-01
CCL16	cytokine and cytokine receptor-0.3167 genes 1.28E-09
CSF1	cytokine and cytokine receptor-0.1049 genes 4.96E-02
CSF1R	cytokine and cytokine receptor-0.1458 genes 6.20E-03
CXCL14	cytokine and cytokine receptor-0.0705 genes 1.88E-01
IFNGR1	cytokine and cytokine receptor-0.1416 genes 7.90E-03
IL12B	cytokine and cytokine receptor-0.0531 genes 3.22E-01
IL17RE	cytokine and cytokine receptor0.1561 genes
IL28RA	cytokine and cytokine receptor-0.0047 genes 9.30E-01
IL4R	cytokine and cytokine receptor0.0556 genes
IL5RA	cytokine and cytokine receptor-0.1301 genes 1.47E-02
IL6ST	cytokine and cytokine receptor-0.1679 genes 1.59E-03
TNFSF12	cytokine and cytokine receptor-0.0232 genes 6.65E-01
BMP7	cytokine and cytokine receptor0.0957 genes
BMP8A	cytokine and cytokine receptor0.2117 genes
CCL2	cytokine and cytokine receptor-0.1523 genes 4.23E-03
CCR2	cytokine and cytokine receptor-0.1156 genes 3.03E-02
CCR9	cytokine and cytokine receptor-0.0387 genes 4.69E-01
CSF3	cytokine and cytokine receptor-0.1143 genes 3.23E-02
CXCR5	cytokine and cytokine receptor0.0022 genes
IFNAR2	cytokine and cytokine receptor0.0583 genes
IL17B	cytokine and cytokine receptor0.0076 genes
IL2RG	cytokine and cytokine receptor-0.0033 genes 9.51E-01
IL31RA	cytokine and cytokine receptor-0.0130 genes 8.08E-01
IL3RA	cytokine and cytokine receptor-0.0822 genes 1.24E-01
IL6R	cytokine and cytokine receptor0.0118 genes
TNFAIP3	cytokine and cytokine receptor0.0293 genes
TNFAIP8L2	cytokine and cytokine receptor-0.0450 genes 4.01E-01
TNFRSF11B	cytokine and cytokine receptor0.0436 genes
CCL17	cytokine and cytokine receptor-0.0368 genes 4.92E-01
CCL22	cytokine and cytokine receptor-0.1249 genes 1.92E-02
CCL23	cytokine and cytokine receptor-0.1505 genes 4.72E-03
CCR5	cytokine and cytokine receptor-0.0790 genes 1.40E-01
CCRL2	cytokine and cytokine receptor-0.0480 genes 3.70E-01
CSF2RA	cytokine and cytokine receptor-0.0144 genes 7.88E-01
CSF2RB	cytokine and cytokine receptor-0.1148 genes 3.16E-02
CXCL2	cytokine and cytokine receptor-0.1421 genes 7.65E-03
CXCR2	cytokine and cytokine receptor-0.0767 genes 1.51E-01
CXCR4	cytokine and cytokine receptor-0.0025 genes 9.62E-01
IFNAR1	cytokine and cytokine receptor-0.2075 genes 8.97E-05
IL10RA	cytokine and cytokine receptor-0.1408 genes 8.25E-03
IL10RB	cytokine and cytokine receptor0.0618 genes
IL12A	cytokine and cytokine receptor0.2515 genes
IL13RA1	cytokine and cytokine receptor-0.1626 genes 2.25E-03
IL17RC	cytokine and cytokine receptor-0.1943 genes 2.51E-04
IL21R	cytokine and cytokine receptor0.0268 genes
IL24	cytokine and cytokine receptor-0.0667 genes 2.13E-01
IL2RB	cytokine and cytokine receptor-0.1291 genes 1.55E-02
IL6	cytokine and cytokine receptor-0.1381 genes 9.58E-03
ILDR1	cytokine and cytokine receptor0.1737 genes
TGFA	cytokine and cytokine receptor0.1087 genes
TGFBR1	cytokine and cytokine receptor0.0739 genes
TGFBRAP1	cytokine and cytokine receptor-0.0115 genes 8.30E-01
TNFRSF10D	cytokine and cytokine receptor-0.0493 genes 3.58E-01
TNFRSF13B	cytokine and cytokine receptor0.0333 genes
TNFRSF21	cytokine and cytokine receptor0.0215 genes
TNFSF13	cytokine and cytokine receptor-0.1781 genes 8.01E-04
TNFSF15	cytokine and cytokine receptor0.0261 genes
BMPR1A	cytokine and cytokine receptor0.1024 genes
CCL3L3	cytokine and cytokine receptor0.0157 genes
CCR1	cytokine and cytokine receptor-0.1671 genes 1.68E-03
CCR10	cytokine and cytokine receptor0.0607 genes
CCRN4L	cytokine and cytokine receptor-0.0787 genes 1.41E-01
CSF3R	cytokine and cytokine receptor-0.0577 genes 2.81E-01
CXCL6	cytokine and cytokine receptor-0.0638 genes 2.33E-01
CXCR2P1	cytokine and cytokine receptor-0.0799 genes 1.35E-01
CXCR6	cytokine and cytokine receptor-0.0798 genes 1.36E-01
EPOR	cytokine and cytokine receptor0.1250 genes
IL10	cytokine and cytokine receptor-0.1173 genes 2.79E-02
IL13RA2	cytokine and cytokine receptor-0.0023 genes 9.65E-01
IL17RA	cytokine and cytokine receptor-0.0121 genes 8.21E-01
IL17RD	cytokine and cytokine receptor0.0197 genes
IL17REL	cytokine and cytokine receptor0.0873 genes
IL18	cytokine and cytokine receptor-0.1213 genes 2.30E-02
IL18BP	cytokine and cytokine receptor-0.0831 genes 1.20E-01
IL1R2	cytokine and cytokine receptor-0.0042 genes 9.38E-01
IL1RL1	cytokine and cytokine receptor-0.2771 genes 1.32E-07
IL20	cytokine and cytokine receptor-0.0402 genes 4.53E-01
IL20RA	cytokine and cytokine receptor0.1167 genes
IL23R	cytokine and cytokine receptor-0.0093 genes 8.62E-01
IL7	cytokine and cytokine receptor-0.1180 genes 2.70E-02
TGFBI	cytokine and cytokine receptor-0.0714 genes 1.82E-01
TNF	cytokine and cytokine receptor-0.0444 genes 4.07E-01
TNFAIP8	cytokine and cytokine receptor-0.0053 genes 9.22E-01
TNFRSF10B	cytokine and cytokine receptor-0.0753 genes 1.59E-01
TNFRSF11A	cytokine and cytokine receptor0.0905 genes
TNFRSF14	cytokine and cytokine receptor-0.0725 genes 1.76E-01
TNFRSF1B	cytokine and cytokine receptor-0.1330 genes 1.26E-02
TNFRSF25	cytokine and cytokine receptor0.1293 genes
TNFSF11	cytokine and cytokine receptor-0.0568 genes 2.89E-01
BMP2K	cytokine and cytokine receptor-0.1504 genes 4.76E-03
CCL11	cytokine and cytokine receptor-0.0550 genes 3.04E-01
CCL13	cytokine and cytokine receptor-0.0874 genes 1.02E-01
CCL14-CCL15	cytokine and cytokine receptor-0.1260 genes 1.82E-02
CCL15	cytokine and cytokine receptor0.0382 genes
CCL5	cytokine and cytokine receptor-0.1204 genes 2.41E-02
CXCL1	cytokine and cytokine receptor0.0470 genes
CXCL3	cytokine and cytokine receptor0.0707 genes
CXCL5	cytokine and cytokine receptor0.0640 genes
CXCL9	cytokine and cytokine receptor-0.0535 genes 3.18E-01
CXCR3	cytokine and cytokine receptor-0.0428 genes 4.24E-01
IL18RAP	cytokine and cytokine receptor-0.1015 genes 5.75E-02
IL1B	cytokine and cytokine receptor-0.0218 genes 6.84E-01
IL1RAP	cytokine and cytokine receptor-0.0066 genes 9.02E-01
IL1RAPL1	cytokine and cytokine receptor0.0324 genes
IL1RAPL2	cytokine and cytokine receptor-0.1245 genes 1.96E-02
IL1RL2	cytokine and cytokine receptor-0.0603 genes 2.60E-01
IL20RB	cytokine and cytokine receptor0.1131 genes
IL22RA1	cytokine and cytokine receptor0.1442 genes
IL22RA2	cytokine and cytokine receptor0.0271 genes
IL26	cytokine and cytokine receptor0.0385 genes
IL27RA	cytokine and cytokine receptor0.1167 genes
IL9R	cytokine and cytokine receptor0.0227 genes
TNFRSF10A	cytokine and cytokine receptor-0.1087 genes 4.19E-02
TNFRSF10C	cytokine and cytokine receptor-0.0303 genes 5.72E-01
TNFRSF13C	cytokine and cytokine receptor0.1302 genes
TNFRSF1A	cytokine and cytokine receptor-0.1330 genes 1.26E-02
XCL1	cytokine and cytokine receptor0.0367 genes
XCL2	cytokine and cytokine receptor-0.0189 genes 7.24E-01
BMP1	cytokine and cytokine receptor-0.2029 genes 1.30E-04
BMP10	cytokine and cytokine receptor-0.1357 genes 1.09E-02
BMP2	cytokine and cytokine receptor-0.0325 genes 5.44E-01
CCL24	cytokine and cytokine receptor-0.0808 genes 1.31E-01
CCL26	cytokine and cytokine receptor0.1730 genes
CCL28	cytokine and cytokine receptor0.0723 genes
CCL4	cytokine and cytokine receptor-0.1020 genes 5.61E-02
CCL8	cytokine and cytokine receptor-0.0725 genes 1.75E-01
CSF2	cytokine and cytokine receptor0.0846 genes
CXCL10	cytokine and cytokine receptor-0.0535 genes 3.18E-01
CXCL11	cytokine and cytokine receptor-0.0706 genes 1.87E-01
CXCL13	cytokine and cytokine receptor0.0582 genes
CXCL16	cytokine and cytokine receptor0.0088 genes
CXCL17	cytokine and cytokine receptor0.0627 genes
IL12RB1	cytokine and cytokine receptor-0.0708 genes 1.86E-01
IL17RB	cytokine and cytokine receptor0.1917 genes
IL18R1	cytokine and cytokine receptor-0.1460 genes 6.15E-03
IL1F9	cytokine and cytokine receptor0.1106 genes
IL2	cytokine and cytokine receptor0.0258 genes
IL23A	cytokine and cytokine receptor-0.0577 genes 2.81E-01
IL2RA	cytokine and cytokine receptor-0.0240 genes 6.54E-01
ILKAP	cytokine and cytokine receptor0.2683 genes
TNFAIP2	cytokine and cytokine receptor0.0834 genes
TNFAIP6	cytokine and cytokine receptor0.0525 genes
TNFRSF4	cytokine and cytokine receptor0.1376 genes
TNFRSF6B	cytokine and cytokine receptor0.0769 genes
TNFSF13B	cytokine and cytokine receptor-0.0846 genes 1.14E-01
TNFSF18	cytokine and cytokine receptor-0.0601 genes 2.61E-01
BMP8B	cytokine and cytokine receptor0.2278 genes
CCL18	cytokine and cytokine receptor-0.1415 genes 7.94E-03
CCL20	cytokine and cytokine receptor0.1877 genes
CCL27	cytokine and cytokine receptor0.1678 genes
CCL4L2	cytokine and cytokine receptor-0.0088 genes 8.70E-01
CCR3	cytokine and cytokine receptor0.0780 genes
CCR8	cytokine and cytokine receptor-0.0200 genes 7.08E-01
IFNG	cytokine and cytokine receptor-0.0017 genes 9.74E-01
IFNGR2	cytokine and cytokine receptor0.1868 genes
IL15RA	cytokine and cytokine receptor0.0421 genes
IL1F7	cytokine and cytokine receptor0.2478 genes
IL1RN	cytokine and cytokine receptor-0.0734 genes 1.70E-01
IL27	cytokine and cytokine receptor-0.1580 genes 2.99E-03
IL32	cytokine and cytokine receptor-0.1477 genes 5.56E-03
IL4I1	cytokine and cytokine receptor0.1036 genes
IL5	cytokine and cytokine receptor0.0633 genes
IL8	cytokine and cytokine receptor0.0344 genes
ILDR2	cytokine and cytokine receptor0.0806 genes
ILF3	cytokine and cytokine receptor0.3800 genes
ILVBL	cytokine and cytokine receptor-0.1956 genes 2.27E-04
TNFRSF17	cytokine and cytokine receptor-0.0347 genes 5.17E-01
TNFRSF18	cytokine and cytokine receptor0.0829 genes
TNFRSF8	cytokine and cytokine receptor-0.0503 genes 3.48E-01
TNFSF12-TNFSF13	cytokine and cytokine receptor-0.0883 genes 9.85E-02
TNFSF4	cytokine and cytokine receptor0.2993 genes
CCL25	cytokine and cytokine receptor0.1248 genes
CCL3L1	cytokine and cytokine receptor0.0686 genes
CXCR1	cytokine and cytokine receptor-0.1047 genes 5.00E-02
EPO	cytokine and cytokine receptor0.1397 genes
IL12RB2	cytokine and cytokine receptor-0.1550 genes 3.61E-03
IL13	cytokine and cytokine receptor0.0453 genes
IL15	cytokine and cytokine receptor-0.0542 genes 3.12E-01
IL29	cytokine and cytokine receptor-0.0077 genes 8.86E-01
ILF2	cytokine and cytokine receptor0.5512 genes
TNFAIP1	cytokine and cytokine receptor-0.0866 genes 1.05E-01
TNFAIP8L1	cytokine and cytokine receptor-0.2070 genes 9.35E-05
TNFRSF12A	cytokine and cytokine receptor-0.0546 genes 3.08E-01
TNFRSF9	cytokine and cytokine receptor0.0102 genes
TNFSF9	cytokine and cytokine receptor0.1600 genes
CCL3	cytokine and cytokine receptor-0.0882 genes 9.88E-02
CCL7	cytokine and cytokine receptor-0.0840 genes 1.16E-01
IL11	cytokine and cytokine receptor0.2062 genes
IL17C	cytokine and cytokine receptor0.0363 genes
IL1A	cytokine and cytokine receptor0.0793 genes
CXCL10	pro-inflammatory genes -0.0535
CXCL9	pro-inflammatory genes -0.0535
IFNG	pro-inflammatory genes -0.0017
GZMB	pro-inflammatory genes -0.1180
CXCL13	pro-inflammatory genes 0.0582
STAT1	pro-inflammatory genes 0.0456
IRF1	pro-inflammatory genes 0.0257
CCL5	pro-inflammatory genes -0.1204
GNLY	pro-inflammatory genes -0.0378
TBX21	pro-inflammatory genes -0.1340
CD8B	pro-inflammatory genes -0.0556
PRF1	pro-inflammatory genes -0.1626
IL12A	pro-inflammatory genes 0.2515
IL12B	pro-inflammatory genes -0.0531
CD19	pro-inflammatory genes 0.0837
